# Supplementary material for: Comprehensive transcriptome analysis reveals genes potentially involved in isoflavone biosynthesis in Pueraria thomsonii Benth
Source: PLoS One. 2019 Jun 4;14(6):e0217593. doi: 10.1371/journal.pone.0217593 (PMC6548387; doi:10.1371/journal.pone.0217593)
Supplement: S8 Table — (XLS) [file pone.0217593.s010.xls]

## Sheet: Sheet1
S8 Table. Kegg category of transcripts.
Pathway category	Pathway_id	Transcripts number	Transcripts_id	KOs
Carbon metabolism	ko01200	677	PB10039;PB10071;PB10092;PB10093;PB10109;PB10272;PB10298;PB10425;PB10439;PB10562;PB10594;PB10734;PB10747;PB10913;PB10920;PB10935;PB10942;PB10962;PB10963;PB11024;PB11088;PB11110;PB11137;PB11190;PB11200;PB11278;PB11305;PB11306;PB11452;PB1147;PB11491;PB11553;PB11587;PB11737;PB11741;PB11811;PB11850;PB11877;PB12364;PB12374;PB12398;PB12416;PB12442;PB12444;PB12517;PB12573;PB12579;PB12618;PB12620;PB12666;…	K00616+K00626+K00058+K00030+K00626+K01810+K01738+K00131+K00031+K14272+K01647+K01623+K02160+K00600+K01623+K01602+K01834+K01602+K00850+K00031+K00873+K01783+K01810+K15634+K00029+K00051+K00134+K01689+K01803+K01623+K00831+K00948+K05605+K03841+K00036+K00600+K01647+K00121+K00627+K00140+K00026+K05605+K01689+K01807+K00600+K01057+K00640+K00927+K01647+K01783+K05605+K00134+K00121+K00031+K01807+K00927+K00948+…
Biosynthesis of amino acids	ko01230	621	PB10039;PB10092;PB10093;PB10104;PB10298;PB10326;PB10372;PB10439;PB10453;PB10502;PB10562;PB10594;PB10672;PB10734;PB10787;PB10893;PB10913;PB10920;PB10927;PB10942;PB10963;PB10990;PB11024;PB11080;PB11088;PB11110;PB11190;PB11285;PB11305;PB11306;PB11315;PB11319;PB11347;PB11387;PB11452;PB11453;PB1147;PB11491;PB11553;PB11555;PB11677;PB11801;PB11811;PB11850;PB11892;PB11950;PB12023;PB12060;PB12121;PB12152;…	K00616+K00058+K00030+K01476+K01738+K00930+K00891+K00031+K01693+K01778+K14272+K01647+K00789+K01623+K00789+K06001+K00600+K01623+K00789+K01834+K00850+K01649+K00031+K00145+K00873+K01783+K15634+K01915+K00134+K01689+K01695+K00611+K01626+K01755+K01803+K00815+K01623+K00831+K00948+K01696+K01438+K00891+K00600+K01647+K01620+K00053+K14677+K01693+K00789+K00817+K15227+K00133+K01689+K01807+K00600+K01693+K01733+…
Ribosome	ko03010	525	PB100;PB10056;PB1010;PB10149;PB1020;PB10254;PB10337;PB10399;PB10407;PB1076;PB11;PB1107;PB11073;PB1109;PB11107;PB11367;PB11464;PB118;PB1183;PB12003;PB12104;PB12115;PB12151;PB12178;PB1233;PB12407;PB12499;PB12510;PB12872;PB129;PB12947;PB1308;PB1319;PB132;PB133;PB13301;PB13512;PB13518;PB13534;PB13793;PB13894;PB1394;PB13948;PB14033;PB14077;PB14120;PB14181;PB14216;PB14264;PB14544;PB14741;PB1481;PB1486;…	K02901+K02930+K02973+K02935+K02893+K02939+K02906+K02936+K02941+K02978+K02896+K02938+K02962+K02880+K02986+K02998+K02938+K02964+K02997+K02930+K02879+K02988+K02879+K02990+K02900+K02939+K02985+K02930+K02865+K02885+K02931+K02893+K02991+K02952+K02975+K02981+K02934+K02941+K02926+K02864+K02985+K02949+K02926+K02957+K02890+K02957+K02940+K02991+K02934+K02942+K02981+K02883+K02911+K02917+K02991+K02958+K02874+…
Protein processing in endoplasmic reticulum	ko04141	498	PB10192;PB10256;PB10392;PB10404;PB10406;PB10497;PB1053;PB10628;PB11249;PB11277;PB11541;PB11600;PB11617;PB11628;PB11738;PB11854;PB11896;PB11975;PB11998;PB12132;PB12175;PB12194;PB12201;PB12284;PB12397;PB12435;PB12537;PB12578;PB12653;PB12673;PB12772;PB12825;PB1288;PB12963;PB12999;PB13144;PB1322;PB13304;PB13415;PB13476;PB13638;PB13649;PB13675;PB13744;PB1376;PB1377;PB13784;PB13926;PB140;PB14013;PB1405…	K10666+K11863+K09580+K10956+K14004+K10666+K06689+K01230+K12666+K08054+K09562+K14009+K10839+K11863+K08057+K10666+K13989+K09518+K08057+K14011+K14015+K11863+K09580+K14016+K13525+K03094+K14003+K14004+K04079+K14012+K09584+K10666+K07953+K13989+K06689+K11718+K06689+K13989+K14004+K09561+K03283+K11863+K14011+K09580+K13993+K06689+K10088+K09503+K07953+K14016+K04554+K06689+K10839+K10839+K07953+K09561+K08057+…
Spliceosome	ko03040	495	PB10450;PB10505;PB10685;PB10711;PB10905;PB10932;PB11015;PB11023;PB11220;PB1124;PB11274;PB11341;PB11377;PB11524;PB11568;PB11702;PB11808;PB11846;PB11862;PB11881;PB1189;PB12141;PB12463;PB12562;PB12566;PB12700;PB12713;PB12757;PB12794;PB12824;PB12887;PB12891;PB12937;PB13158;PB13327;PB13328;PB13373;PB1340;PB13410;PB13435;PB13638;PB13664;PB13704;PB13764;PB13808;PB13898;PB14151;PB1423;PB14449;PB14636;PB1…	K11092+K12883+K12741+K12872+K12897+K12826+K12896+K12741+K12900+K12877+K12900+K11095+K11086+K12881+K12831+K12741+K12891+K12741+K12900+K12821+K11093+K12881+K12868+K12890+K12741+K12844+K12848+K12839+K12850+K12741+K12827+K12881+K12829+K12896+K11092+K11095+K12741+K11984+K12741+K12846+K03283+K12868+K12741+K12827+K12868+K12741+K12881+K12877+K12829+K12893+K12868+K12896+K12741+K12845+K12623+K11093+K12897+…
Plant hormone signal transduction	ko04075	494	PB1000;PB10221;PB1029;PB10343;PB10436;PB10589;PB10620;PB10669;PB10707;PB10756;PB10813;PB1113;PB11183;PB11291;PB1142;PB11471;PB11564;PB11647;PB11657;PB11853;PB11874;PB11945;PB11963;PB12238;PB12289;PB12321;PB12341;PB12369;PB12387;PB12552;PB12639;PB12697;PB12761;PB12880;PB13003;PB13004;PB13016;PB13078;PB13148;PB13354;PB13380;PB13391;PB13658;PB13885;PB14155;PB14400;PB14457;PB14664;PB14685;PB14703;PB1…	K14488+K14431+K14496+K14498+K12126+K14498+K14498+K14496+K13464+K14497+K14431+K14487+K14484+K14484+K14488+K14503+K14498+K14484+K14498+K14505+K14484+K14495+K14484+K14484+K14488+K14432+K14488+K14516+K14432+K14488+K14496+K14500+K14492+K14492+K14494+K14498+K14494+K13416+K13464+K14497+K14498+K14431+K14512+K14484+K13946+K14484+K14431+K14484+K14503+K14498+K14431+K14484+K14503+K14492+K14498+K14484+K14432+…
Starch and sucrose metabolism	ko00500	475	PB10131;PB10167;PB10217;PB10261;PB10272;PB10397;PB10656;PB10657;PB10782;PB10800;PB10839;PB10877;PB10931;PB1097;PB10982;PB11137;PB11792;PB11903;PB12100;PB1230;PB12314;PB12585;PB12594;PB12611;PB12829;PB13058;PB13106;PB13183;PB13233;PB13252;PB13317;PB13378;PB13557;PB13685;PB13736;PB13737;PB13746;PB13847;PB14100;PB14321;PB14328;PB14450;PB14569;PB14613;PB14659;PB14866;PB15083;PB15449;PB15480;PB15497;P…	K00847+K08679+K01177+K00847+K01810+K01051+K08679+K01087+K00975+K00700+K13648+K01051+K13648+K01179+K00695+K01810+K13648+K05350+K01051+K01188+K08679+K08679+K01087+K00847+K01188+K00847+K08679+K05350+K01193+K08679+K01188+K05350+K01188+K01188+K05350+K01193+K13648+K00844+K01188+K13648+K01051+K00012+K01087+K01176+K01188+K01188+K05350+K05350+K01188+K01051+K01188+K01051+K00705+K01176+K00705+K01188+K00844+…
RNA transport	ko03013	425	PB10050;PB10055;PB10178;PB10234;PB10406;PB10499;PB10505;PB10608;PB11001;PB1124;PB1129;PB11418;PB11458;PB1148;PB11517;PB11524;PB11664;PB11714;PB11722;PB11745;PB11746;PB1197;PB12141;PB12424;PB12473;PB12578;PB12754;PB12763;PB12773;PB12891;PB13049;PB13133;PB13155;PB13231;PB1325;PB13350;PB13415;PB13546;PB13549;PB13574;PB13645;PB13647;PB13724;PB13734;PB13755;PB1379;PB1391;PB14006;PB14121;PB14151;PB1423…	K03243+K14298+K03241+K14291+K14004+K14290+K12883+K13126+K14299+K12877+K03236+K14298+K03245+K03259+K13114+K12881+K00784+K14294+K05019+K10577+K13126+K03248+K12881+K14325+K03257+K14004+K03257+K13174+K03257+K12881+K13130+K14320+K03242+K03680+K14294+K14321+K14004+K03259+K03239+K03113+K03259+K14327+K03231+K03231+K13126+K14290+K07936+K03239+K14291+K12881+K12877+K14319+K03259+K03246+K03113+K14305+K07562+…
Plant-pathogen interaction	ko04626	373	PB10280;PB105;PB10533;PB10535;PB10681;PB10732;PB10977;PB11053;PB11178;PB11240;PB11422;PB11504;PB1159;PB1164;PB11731;PB11878;PB12066;PB12068;PB12413;PB12502;PB12653;PB13078;PB13123;PB13213;PB1326;PB13429;PB139;PB1433;PB14722;PB15222;PB15611;PB1632;PB16696;PB16851;PB16903;PB17016;PB17099;PB17137;PB1721;PB17299;PB17599;PB17766;PB1816;PB18376;PB18491;PB1855;PB18603;PB18758;PB18899;PB18912;PB18924;PB1…	K13448+K13448+K13436+K00864+K13436+K13436+K13456+K13456+K13448+K02183+K13436+K04368+K13448+K13448+K13412+K13448+K13412+K13430+K13412+K13412+K04079+K13416+K05391+K13414+K13458+K13448+K13448+K13457+K13430+K13436+K04368+K13448+K04368+K13436+K13430+K13414+K04368+K12795+K13449+K13412+K13436+K02183+K04079+K13448+K05391+K13448+K13436+K12795+K18875+K04079+K04079+K18875+K13412+K13412+K18875+K13414+K13448+…
Endocytosis	ko04144	365	PB10062;PB10240;PB10339;PB10612;PB10717;PB10790;PB109;PB10915;PB10972;PB110;PB11188;PB11216;PB11290;PB11455;PB11513;PB117;PB11973;PB12159;PB12221;PB12334;PB12352;PB12919;PB1343;PB13490;PB13541;PB13562;PB13638;PB13907;PB13927;PB13963;PB14208;PB14270;PB14429;PB14482;PB14487;PB14615;PB1474;PB14797;PB14871;PB14879;PB15077;PB15171;PB15418;PB15468;PB15538;PB15728;PB15766;PB15920;PB16136;PB16786;PB17233…	K07897+K07904+K01115+K07904+K12195+K07904+K07937+K15053+K01528+K07937+K12194+K07904+K07887+K12493+K07904+K12191+K12196+K12184+K07904+K12483+K07897+K12189+K12192+K07904+K12486+K12492+K03283+K11866+K07904+K12486+K12185+K07937+K07904+K07889+K12198+K07904+K07937+K12199+K12492+K07904+K01115+K07897+K07904+K11826+K07937+K04646+K07904+K12195+K07889+K12194+K07937+K07904+K12486+K07904+K12188+K12185+K07904+…
Purine metabolism	ko00230	355	PB10161;PB10316;PB10350;PB10377;PB10529;PB10606;PB10816;PB11002;PB11058;PB11088;PB11103;PB11174;PB11531;PB11553;PB11558;PB11687;PB11693;PB11709;PB11750;PB11915;PB11926;PB11951;PB11988;PB12090;PB1216;PB12358;PB12486;PB12570;PB12637;PB12869;PB12901;PB12954;PB13096;PB13120;PB13305;PB1361;PB13716;PB13800;PB13992;PB14107;PB14203;PB1435;PB14353;PB14488;PB14535;PB14697;PB15038;PB15044;PB15152;PB15174;PB…	K00088+K01466+K03011+K01488+K00860+K14641+K01952+K01466+K01945+K00873+K00365+K13484+K02328+K00948+K14977+K03025+K01939+K00759+K18532+K18453+K00365+K03022+K03787+K01522+K03013+K00860+K00942+K00365+K14641+K00948+K00088+K00088+K18532+K00873+K00873+K01522+K01756+K00602+K01517+K00856+K03012+K00860+K00601+K00860+K02083+K00873+K14641+K00939+K00860+K00942+K03026+K00939+K02083+K03787+K14641+K00601+K03007+…
Ubiquitin mediated proteolysis	ko04120	332	PB10000;PB10290;PB10424;PB1053;PB10691;PB10748;PB1079;PB11093;PB11147;PB1117;PB11546;PB11675;PB11685;PB11745;PB1206;PB12312;PB12435;PB12987;PB12999;PB1322;PB13335;PB1345;PB13476;PB13681;PB1377;PB13788;PB13826;PB14052;PB1406;PB14519;PB1457;PB14995;PB1542;PB15457;PB1550;PB15546;PB15966;PB16043;PB16046;PB16114;PB16168;PB16832;PB16924;PB17047;PB1741;PB17636;PB17738;PB18011;PB18303;PB1840;PB18426;PB18…	K03364+K04506+K04506+K06689+K04506+K04506+K10573+K10573+K04506+K10573+K10144+K10144+K03364+K10577+K10573+K03355+K03094+K03875+K06689+K06689+K04506+K03357+K09561+K10583+K06689+K06688+K10579+K04554+K06689+K09561+K10576+K10579+K03358+K10581+K10576+K10573+K03348+K06689+K10688+K10590+K03094+K03875+K04554+K10592+K10576+K09561+K06689+K10599+K10144+K10575+K10576+K10686+K10688+K06689+K10601+K10609+K10609+…
mRNA surveillance pathway	ko03015	325	PB10222;PB10371;PB10505;PB10608;PB10631;PB1124;PB11265;PB11430;PB11517;PB11524;PB11714;PB11746;PB12141;PB12197;PB12424;PB12891;PB13189;PB1325;PB13251;PB13326;PB13361;PB13473;PB13647;PB13697;PB13708;PB13755;PB14151;PB1423;PB15175;PB15354;PB15399;PB15419;PB15703;PB15713;PB161;PB16169;PB16351;PB16380;PB1655;PB16630;PB17215;PB17250;PB17343;PB17395;PB17549;PB17810;PB17838;PB17973;PB18245;PB18324;PB183…	K04382+K14396+K12883+K13126+K03265+K12877+K14406+K03265+K13114+K12881+K14294+K13126+K12881+K06965+K14325+K12881+K06269+K14294+K06269+K14411+K06269+K14400+K14327+K06269+K04382+K13126+K12881+K12877+K14411+K14325+K04382+K03265+K06269+K14325+K14294+K12876+K14400+K14411+K13126+K12881+K11584+K14962+K14411+K14396+K14396+K14406+K00565+K04382+K14403+K06269+K14399+K06269+K14396+K13025+K13126+K14411+K14403+…
RNA degradation	ko03018	317	PB10029;PB10608;PB10687;PB10963;PB11046;PB11054;PB11247;PB11306;PB11336;PB11390;PB11746;PB11761;PB11849;PB11897;PB11936;PB12326;PB12333;PB12442;PB13186;PB13416;PB13755;PB13949;PB14154;PB14399;PB14571;PB14712;PB1489;PB15078;PB15329;PB15481;PB15871;PB15906;PB16322;PB16381;PB1655;PB16818;PB16872;PB1700;PB17051;PB17113;PB17892;PB17943;PB17975;PB18067;PB18232;PB18269;PB1848;PB18544;PB18705;PB18833;PB1…	K03679+K13126+K01148+K00850+K11600+K11600+K12589+K01689+K12581+K12581+K13126+K12592+K12604+K12581+K12590+K12586+K04043+K01689+K12581+K03514+K13126+K12590+K12581+K11600+K00850+K04077+K12608+K12590+K12581+K12623+K12586+K12581+K01689+K03681+K13126+K12587+K12586+K12623+K12603+K12613+K12611+K12599+K12614+K00850+K12608+K01689+K12623+K12602+K12608+K12608+K13126+K12603+K13126+K12627+K12604+K03678+K12603+…
Glycolysis / Gluconeogenesis	ko00010	313	PB10194;PB10272;PB10425;PB10734;PB10844;PB10920;PB10942;PB10963;PB11088;PB11137;PB11190;PB11305;PB11306;PB11452;PB1147;PB11737;PB11877;PB12364;PB12442;PB12618;PB12726;PB12733;PB12840;PB13047;PB13073;PB13120;PB13149;PB13305;PB13360;PB13444;PB13644;PB13661;PB13794;PB13804;PB13847;PB14038;PB14076;PB14082;PB14172;PB14184;PB14241;PB14279;PB14545;PB14553;PB14571;PB14609;PB14661;PB14697;PB14868;PB15235;…	K00128+K01810+K00131+K01623+K01792+K01623+K01834+K00850+K00873+K01810+K15634+K00134+K01689+K01803+K01623+K03841+K00121+K00627+K01689+K00927+K00134+K00121+K00927+K00927+K00161+K00873+K03841+K00873+K14085+K01803+K01785+K15634+K01792+K00161+K00844+K00016+K18857+K01623+K00382+K01792+K01792+K00161+K00162+K00927+K00850+K00134+K01568+K00873+K00121+K00121+K00128+K00162+K01610+K03841+K01792+K00844+K14085+…
Oxidative phosphorylation	ko00190	306	PB10232;PB1051;PB1074;PB10910;PB1099;PB1101;PB11286;PB11412;PB116;PB11681;PB11756;PB11989;PB12140;PB12184;PB12244;PB1226;PB12301;PB1249;PB12633;PB13303;PB13494;PB1370;PB1378;PB14026;PB14093;PB1418;PB14394;PB14444;PB14518;PB14575;PB14580;PB1487;PB14943;PB1506;PB15072;PB15076;PB15408;PB15416;PB15488;PB15491;PB15712;PB15843;PB16058;PB16190;PB16356;PB1639;PB16497;PB17158;PB17298;PB17342;PB177;PB17814…	K02144+K00416+K03965+K02150+K02267+K03661+K01507+K03881+K02140+K03953+K02134+K02115+K03943+K02144+K01507+K02138+K02108+K03950+K03881+K02147+K02126+K02267+K03955+K02135+K02150+K02265+K00236+K02136+K02257+K02137+K02137+K03950+K03941+K03955+K03966+K00411+K00411+K02150+K03943+K02149+K02261+K02115+K02109+K02137+K02132+K02146+K00411+K02137+K02126+K02111+K03950+K03942+K03942+K02132+K01507+K02145+K03941+…
Phenylpropanoid biosynthesis	ko00940	301	PB10096;PB10157;PB10170;PB10241;PB10257;PB10286;PB10549;PB10555;PB11144;PB11228;PB11236;PB11322;PB11364;PB11605;PB11623;PB11744;PB11775;PB11838;PB11852;PB11865;PB11903;PB12079;PB12174;PB1230;PB12408;PB12415;PB12454;PB12791;PB12802;PB12820;PB12829;PB13005;PB13024;PB13111;PB13183;PB13253;PB13284;PB13317;PB13378;PB13499;PB13501;PB13557;PB13610;PB13685;PB13732;PB13736;PB13796;PB13918;PB14048;PB14068;…	K00430+K00430+K00430+K00430+K00430+K00430+K00083+K12355+K00430+K13065+K00487+K13066+K13065+K00430+K00430+K13066+K18368+K00430+K00430+K13065+K05350+K00430+K13066+K01188+K00430+K13065+K00430+K13065+K09756+K00430+K01188+K00083+K12355+K00430+K05350+K00430+K13066+K01188+K05350+K00430+K09753+K01188+K13065+K01188+K00588+K05350+K00487+K13065+K00083+K13066+K01188+K00430+K00430+K00430+K00430+K01188+K01904+…
Amino sugar and nucleotide sugar metabolism	ko00520	269	PB10131;PB10167;PB10261;PB10272;PB1036;PB10369;PB10469;PB10489;PB10656;PB10760;PB10782;PB10802;PB10839;PB10882;PB10888;PB10931;PB10954;PB11137;PB11263;PB11335;PB11536;PB11792;PB11839;PB12004;PB12010;PB12107;PB12314;PB1236;PB12399;PB12585;PB12611;PB12748;PB12977;PB13054;PB13058;PB13081;PB13106;PB13252;PB13309;PB13330;PB13343;PB13348;PB13677;PB13741;PB13746;PB13749;PB13776;PB13847;PB13851;PB14321;P…	K00847+K08679+K00847+K01810+K00966+K01183+K00326+K00966+K08679+K17497+K00975+K12448+K13648+K16190+K10046+K13648+K12449+K01810+K00326+K01784+K12448+K13648+K01784+K01809+K01183+K01183+K08679+K01183+K00326+K08679+K00847+K01183+K01183+K06118+K00847+K18677+K08679+K08679+K12447+K01183+K01711+K12449+K00326+K01183+K13648+K12451+K01809+K00844+K01183+K13648+K00012+K01183+K10046+K00844+K00326+K01183+K00844+…
Pyruvate metabolism	ko00620	242	PB10054;PB10071;PB10109;PB10194;PB10477;PB10643;PB10747;PB10903;PB10990;PB11088;PB11200;PB11278;PB11296;PB12077;PB12364;PB12398;PB12921;PB13073;PB13120;PB13146;PB13305;PB13360;PB13804;PB13973;PB14038;PB14091;PB14172;PB14279;PB14462;PB14512;PB14545;PB14697;PB15278;PB15291;PB15386;PB15528;PB15601;PB15793;PB15913;PB15955;PB16012;PB16045;PB16407;PB16536;PB16570;PB16707;PB17225;PB17281;PB17831;PB17843…	K01069+K00626+K00626+K00128+K01069+K01069+K02160+K01759+K01649+K00873+K00029+K00051+K01069+K01759+K00627+K00026+K01649+K00161+K00873+K00025+K00873+K14085+K00161+K00026+K00016+K00026+K00382+K00161+K01069+K01638+K00162+K00873+K02160+K00128+K01638+K00162+K01610+K01759+K01759+K00626+K02160+K14085+K00128+K00026+K14085+K00626+K00029+K01759+K00028+K01895+K00162+K00128+K01649+K00873+K01069+K00873+K01759+…
Carbon fixation in photosynthetic organisms	ko00710	235	PB10562;PB10734;PB10920;PB10935;PB10962;PB11110;PB11200;PB11278;PB11305;PB11452;PB1147;PB11737;PB12398;PB12444;PB12618;PB12666;PB12726;PB12735;PB12840;PB13047;PB13052;PB13146;PB13149;PB13444;PB13856;PB13973;PB14082;PB14091;PB14168;PB14486;PB14553;PB14576;PB14609;PB14707;PB15601;PB15608;PB16163;PB16399;PB16449;PB16536;PB16657;PB17138;PB17225;PB17293;PB17674;PB17776;PB17831;PB17896;PB1800;PB18129;P…	K14272+K01623+K01623+K01602+K01602+K01783+K00029+K00051+K00134+K01803+K01623+K03841+K00026+K01807+K00927+K01783+K00134+K01807+K00927+K00927+K01602+K00025+K03841+K01803+K14454+K00026+K01623+K00026+K01602+K00855+K00927+K01783+K00134+K01601+K01610+K03841+K01602+K03841+K01807+K00026+K01100+K00927+K00029+K01623+K01807+K01803+K00028+K01623+K01623+K00927+K01807+K03841+K01783+K14272+K01803+K01623+K00134+…
Pyrimidine metabolism	ko00240	225	PB10350;PB10606;PB10924;PB11531;PB11560;PB11593;PB11687;PB11951;PB11988;PB1216;PB12329;PB1247;PB12637;PB12905;PB13471;PB13544;PB14112;PB14203;PB14338;PB1464;PB14932;PB14941;PB15038;PB15452;PB15557;PB15645;PB15756;PB15887;PB16139;PB16229;PB16276;PB16578;PB16617;PB16736;PB16870;PB16931;PB17361;PB17439;PB17898;PB17904;PB18183;PB18192;PB18296;PB18545;PB18578;PB189;PB19001;PB19209;PB19324;PB19537;PB19…	K03011+K14641+K01465+K02328+K00207+K01431+K03025+K03022+K03787+K03013+K13800+K01465+K14641+K09903+K01937+K01240+K09903+K03012+K00876+K13998+K00384+K01240+K14641+K03026+K13421+K03787+K14641+K03007+K00876+K00384+K03023+K01956+K00943+K01493+K01956+K00940+K00207+K00857+K13800+K00876+K02685+K03018+K02320+K01956+K09903+K03014+K14641+K10807+K01510+K14641+K01937+K14641+K01464+K01937+K03787+K01937+K01520+…
Cysteine and methionine metabolism	ko00270	223	PB10047;PB10298;PB10672;PB10787;PB10855;PB10927;PB10966;PB11245;PB11453;PB11478;PB11522;PB11599;PB11679;PB11797;PB12121;PB12285;PB12398;PB12579;PB13146;PB13152;PB13172;PB13235;PB13292;PB13299;PB13554;PB13720;PB13856;PB13916;PB13973;PB14038;PB14050;PB14091;PB14341;PB14728;PB14730;PB14942;PB15331;PB15366;PB15400;PB15415;PB15437;PB15459;PB15504;PB15524;PB15653;PB15789;PB16220;PB16386;PB16536;PB16622…	K05933+K01738+K00789+K00789+K08963+K00789+K01251+K05933+K00815+K01244+K05933+K05933+K01761+K01011+K00789+K00133+K00026+K00640+K00025+K01011+K00789+K08963+K00811+K00640+K01251+K01761+K14454+K00815+K00026+K00016+K01251+K00026+K01738+K00789+K08967+K01738+K00547+K01738+K01738+K01244+K00789+K00811+K00640+K01244+K01738+K00547+K00789+K00640+K00026+K01011+K01738+K00797+K01251+K00797+K00797+K01738+K00547+…
Glycerophospholipid metabolism	ko00564	222	PB10078;PB10126;PB10133;PB10339;PB10584;PB10593;PB10644;PB10683;PB10830;PB10969;PB11151;PB11213;PB11551;PB11579;PB11705;PB12271;PB12961;PB13098;PB13220;PB13383;PB13805;PB13845;PB13867;PB13990;PB13992;PB14212;PB14271;PB14592;PB14777;PB14947;PB14977;PB15077;PB15146;PB15167;PB15262;PB15274;PB15369;PB15370;PB15383;PB15676;PB16165;PB16171;PB16403;PB16582;PB16666;PB16715;PB16727;PB16985;PB17319;PB17627…	K14156+K00968+K01126+K01115+K14156+K14156+K16860+K13508+K05929+K13519+K08730+K00901+K00968+K16860+K13510+K08744+K06130+K00999+K01114+K01114+K01126+K00968+K14156+K14156+K01517+K01114+K01114+K13510+K06130+K13513+K00993+K01115+K08730+K00999+K00981+K00993+K13508+K13506+K13508+K00894+K01517+K00901+K00630+K00630+K00993+K13508+K00981+K06129+K16818+K00995+K01114+K06129+K13510+K01114+K01115+K01115+K00111+…
Ribosome biogenesis in eukaryotes	ko03008	219	PB10094;PB10336;PB10499;PB10650;PB11124;PB11252;PB11561;PB11589;PB11621;PB11750;PB11829;PB12093;PB12612;PB12690;PB12698;PB12752;PB12920;PB13096;PB13156;PB13458;PB13605;PB1379;PB1391;PB14130;PB14249;PB14540;PB14620;PB14641;PB1493;PB1500;PB15104;PB15204;PB15212;PB15234;PB15268;PB15313;PB15430;PB15584;PB15869;PB16181;PB16198;PB16311;PB16575;PB16983;PB17041;PB17493;PB18066;PB18345;PB18365;PB18380;PB1…	K11131+K14546+K14290+K14565+K03115+K03115+K14563+K03097+K14563+K18532+K14556+K03115+K14549+K11131+K14549+K14563+K14568+K18532+K06943+K03115+K14566+K14290+K07936+K11108+K14553+K14568+K14570+K06943+K12845+K06943+K03115+K07562+K14545+K14560+K14563+K03097+K07936+K03264+K14564+K14566+K14574+K03097+K03115+K14561+K07562+K07179+K03097+K18532+K14537+K03264+K03097+K14548+K14557+K14539+K14538+K14539+K07178+…
Arginine and proline metabolism	ko00330	202	PB10104;PB10194;PB10326;PB10357;PB10973;PB11080;PB11285;PB11319;PB11387;PB11448;PB11535;PB11677;PB12023;PB12228;PB12505;PB12813;PB12878;PB12926;PB13034;PB13292;PB13320;PB13360;PB13422;PB13586;PB13748;PB13756;PB13856;PB14150;PB14439;PB14720;PB14791;PB14833;PB14925;PB14987;PB15115;PB15291;PB15367;PB15398;PB15459;PB15511;PB15697;PB15719;PB15814;PB15982;PB16045;PB16174;PB16407;PB16522;PB16570;PB17017…	K01476+K00128+K00930+K12251+K00472+K00145+K01915+K00611+K01755+K00472+K00472+K01438+K14677+K10536+K10536+K01915+K01940+K10536+K00472+K00811+K00472+K14085+K00145+K01940+K00261+K00472+K14454+K00145+K00145+K12251+K13366+K00261+K00294+K01259+K00472+K00128+K01940+K01915+K00811+K00819+K00472+K17839+K13366+K01476+K14085+K00261+K00128+K00262+K14085+K00797+K00797+K00797+K14677+K00145+K00318+K00294+K01581+…
Phagosome	ko04145	202	PB10062;PB10232;PB10404;PB10642;PB10835;PB10910;PB1101;PB11277;PB11290;PB11308;PB11738;PB11998;PB12184;PB12352;PB12546;PB12628;PB13303;PB13421;PB1364;PB13775;PB14093;PB14471;PB14482;PB14489;PB14590;PB14637;PB1483;PB15134;PB15171;PB15356;PB15416;PB15491;PB15548;PB15574;PB15670;PB15827;PB16136;PB16183;PB1639;PB16426;PB16541;PB17424;PB17430;PB17455;PB17499;PB18349;PB18449;PB18546;PB18558;PB18566;PB1…	K07897+K02144+K10956+K07375+K07374+K02150+K03661+K08054+K07887+K07374+K08057+K08057+K02144+K07897+K04392+K08488+K02147+K04392+K04392+K04392+K02150+K07374+K07889+K07374+K07375+K08057+K04392+K08057+K07897+K07374+K02150+K02149+K07374+K04392+K08517+K07375+K07889+K07375+K02146+K04392+K04392+K07374+K10956+K08057+K07374+K02145+K03661+K02150+K07374+K07375+K07375+K07374+K10956+K07374+K04392+K08057+K07375+…
Phenylalanine metabolism	ko00360	198	PB10096;PB10157;PB10170;PB10241;PB10257;PB10286;PB11144;PB11236;PB11453;PB11496;PB11605;PB11623;PB11838;PB11852;PB12079;PB12152;PB12408;PB12454;PB12820;PB13111;PB13253;PB13292;PB13499;PB13728;PB13732;PB13796;PB13856;PB13916;PB14215;PB14299;PB14347;PB14357;PB14610;PB14782;PB14854;PB14914;PB14978;PB15137;PB15197;PB15282;PB15352;PB15438;PB15459;PB15518;PB15550;PB1560;PB15662;PB16207;PB16747;PB16982;…	K00430+K00430+K00430+K00430+K00430+K00430+K00430+K00487+K00815+K00074+K00430+K00430+K00430+K00430+K00430+K00817+K00430+K00430+K00430+K00430+K00430+K00811+K00430+K00457+K00588+K00487+K14454+K00815+K00430+K00430+K00430+K00430+K00276+K01904+K00430+K00487+K00430+K00430+K00430+K15849+K00430+K00430+K00811+K00430+K00430+K00430+K00430+K00430+K00430+K00430+K01904+K00430+K00430+K00430+K00430+K00430+K00817+…
Glutathione metabolism	ko00480	195	PB10439;PB1052;PB106;PB10671;PB1069;PB1070;PB10792;PB10815;PB10825;PB11024;PB11066;PB11329;PB1166;PB11694;PB1173;PB11741;PB11873;PB12283;PB1246;PB12472;PB12734;PB12816;PB13190;PB1338;PB13451;PB1351;PB13655;PB13981;PB14556;PB14589;PB14907;PB15007;PB15424;PB15644;PB15877;PB15953;PB1611;PB16498;PB1659;PB16648;PB16664;PB16780;PB1691;PB16986;PB17017;PB17088;PB17181;PB17220;PB17287;PB17855;PB17900;PB18…	K00031+K00799+K00799+K00799+K00799+K00799+K00434+K00434+K00799+K00031+K00799+K00432+K01920+K00434+K00799+K00036+K00434+K00432+K01469+K00799+K00031+K00434+K13299+K00799+K01255+K00799+K00036+K00799+K00434+K00434+K00799+K00799+K00383+K00036+K00383+K00799+K00432+K00799+K00799+K00031+K00799+K01255+K00799+K00434+K00797+K00797+K00799+K00797+K00799+K00383+K00036+K01581+K00432+K00036+K00799+K00033+K00033+…
Glycine, serine and threonine metabolism	ko00260	184	PB10092;PB10562;PB10694;PB10726;PB10893;PB10913;PB10942;PB11190;PB11315;PB11491;PB11555;PB11811;PB11892;PB12285;PB12517;PB12575;PB12684;PB12985;PB13360;PB13661;PB13806;PB13811;PB13886;PB14169;PB14172;PB14266;PB14307;PB14344;PB14610;PB15173;PB15179;PB15341;PB15403;PB15505;PB15583;PB15783;PB16045;PB16070;PB16350;PB16361;PB16525;PB16570;PB16636;PB16681;PB16784;PB17159;PB17356;PB17600;PB17678;PB17681…	K00058+K14272+K00306+K15893+K06001+K00600+K01834+K15634+K01695+K00831+K01696+K00600+K01620+K00133+K00600+K01733+K00130+K01620+K14085+K15634+K00600+K01696+K01733+K00830+K00382+K00600+K00830+K00130+K00276+K00600+K00827+K01696+K00600+K02437+K02437+K01079+K14085+K15634+K00831+K00600+K00130+K14085+K00600+K00605+K15893+K00827+K00605+K01079+K01696+K00831+K00600+K01733+K00306+K01696+K00827+K00130+K02437+…
Peroxisome	ko04146	183	PB10267;PB10439;PB10564;PB10677;PB10694;PB11024;PB11056;PB11250;PB11358;PB11779;PB11784;PB12264;PB1260;PB12706;PB12734;PB13190;PB13426;PB13570;PB1358;PB13693;PB13989;PB14046;PB14169;PB14307;PB14364;PB14568;PB14841;PB14960;PB15111;PB15247;PB15315;PB15375;PB15487;PB15754;PB15837;PB16182;PB16329;PB16363;PB16430;PB16648;PB16814;PB16879;PB17023;PB17116;PB17164;PB17212;PB17436;PB17573;PB17951;PB18323;P…	K13354+K00031+K12663+K13337+K00306+K00031+K13337+K01640+K11147+K13346+K07513+K13345+K00232+K06664+K00031+K13299+K07513+K13343+K13348+K13354+K04565+K01640+K00830+K00830+K13347+K13341+K13348+K04565+K03426+K12663+K00869+K04564+K13345+K07513+K11147+K13237+K03781+K03781+K03781+K00031+K13354+K01640+K13348+K03426+K01897+K12663+K07513+K13237+K00306+K00232+K13348+K03781+K04564+K13344+K03781+K00232+K01897+…
Fatty acid metabolism	ko01212	171	PB10071;PB10109;PB10603;PB10747;PB10849;PB11273;PB11351;PB11778;PB11784;PB11802;PB11968;PB12356;PB12437;PB1260;PB12784;PB12873;PB13026;PB13130;PB13426;PB13629;PB13768;PB14176;PB14303;PB15101;PB15265;PB15278;PB15281;PB15754;PB15955;PB15964;PB1599;PB16012;PB16041;PB16148;PB16161;PB16173;PB16509;PB16606;PB16707;PB16855;PB16955;PB17164;PB17302;PB17436;PB17840;PB17967;PB18051;PB18323;PB18519;PB18718;P…	K00626+K00626+K01074+K02160+K00507+K10256+K02372+K10251+K07513+K00648+K01074+K10781+K00208+K00232+K00059+K00059+K00507+K03921+K07513+K10251+K09458+K00507+K10527+K10703+K00208+K02160+K03921+K07513+K00626+K10257+K02372+K02160+K10255+K00059+K10257+K00059+K10255+K01074+K00626+K00059+K00507+K01897+K10256+K07513+K10527+K03921+K00648+K00232+K10258+K10251+K10527+K00232+K01897+K10527+K01897+K00232+K10255+…
Glyoxylate and dicarboxylate metabolism	ko00630	170	PB10071;PB10109;PB10562;PB10594;PB10726;PB10913;PB10935;PB10962;PB11285;PB11811;PB11850;PB12398;PB12517;PB12620;PB12813;PB12986;PB13052;PB13146;PB13225;PB13277;PB13806;PB13973;PB14091;PB14165;PB14168;PB14169;PB14266;PB14307;PB14512;PB14707;PB15173;PB15386;PB15398;PB15403;PB15505;PB15580;PB15583;PB15690;PB15955;PB16163;PB16329;PB16361;PB16363;PB16430;PB16536;PB16636;PB16707;PB16784;PB17548;PB17763…	K00626+K00626+K14272+K01647+K15893+K00600+K01602+K01602+K01915+K00600+K01647+K00026+K00600+K01647+K01915+K01455+K01602+K00025+K01647+K01455+K00600+K00026+K00026+K00122+K01602+K00830+K00600+K00830+K01638+K01601+K00600+K01638+K01915+K00600+K02437+K00122+K02437+K01091+K00626+K01602+K03781+K00600+K03781+K03781+K00026+K00600+K00626+K15893+K01647+K00600+K01915+K01433+K02437+K01915+K03781+K14272+K15919+…
Aminoacyl-tRNA biosynthesis	ko00970	170	PB10098;PB10333;PB10391;PB10765;PB10946;PB10994;PB11091;PB11699;PB11766;PB11894;PB14132;PB14612;PB15307;PB15483;PB16375;PB16546;PB17531;PB18318;PB18933;PB18955;PB19056;PB19544;PB19712;PB19750;PB19813;PB20081;PB20128;PB20257;PB20384;PB20473;PB20545;PB20780;PB20850;PB20857;PB20996;PB21134;PB21189;PB21194;PB21702;PB22040;PB22206;PB22382;PB22402;PB22714;PB22856;PB22929;PB22977;PB22992;PB23040;PB23106…	K01885+K01868+K01881+K01885+K01889+K01866+K01889+K01889+K01886+K01892+K01867+K01875+K01883+K01889+K01876+K01883+K01889+K14164+K01874+K01886+K01876+K01868+K01880+K01881+K04567+K01893+K04567+K01887+K01883+K01881+K01885+K02433+K01885+K01881+K04567+K02434+K01890+K02433+K01868+K01881+K01890+K02433+K01886+K01886+K01880+K01873+K01892+K01874+K14164+K01874+K02434+K01886+K01886+K14164+K01869+K01872+K01886+…
Alanine, aspartate and glutamate metabolism	ko00250	163	PB10183;PB10361;PB10562;PB10569;PB11285;PB11387;PB11693;PB12813;PB12878;PB13292;PB13442;PB13586;PB13716;PB13748;PB13856;PB14070;PB14169;PB14307;PB14314;PB14510;PB14833;PB14925;PB15079;PB15179;PB15363;PB15367;PB15398;PB15459;PB15553;PB15935;PB16174;PB16522;PB16578;PB16725;PB16870;PB17159;PB17204;PB17580;PB17619;PB18120;PB18384;PB1851;PB18541;PB18545;PB19406;PB19446;PB19768;PB19852;PB19853;PB20063;…	K01580+K01580+K14272+K01580+K01915+K01755+K01939+K01915+K01940+K00811+K00823+K01940+K01756+K00261+K14454+K16871+K00830+K00830+K01580+K01953+K00261+K00294+K17761+K00827+K01580+K01940+K01915+K00811+K01580+K01580+K00261+K00262+K01956+K01580+K01956+K00827+K01756+K00294+K01580+K01915+K00827+K01915+K14272+K01956+K00764+K00278+K00264+K17761+K14272+K01755+K01756+K00264+K00261+K00294+K00764+K00262+K00261+…
Circadian rhythm - plant	ko04712	161	PB10436;PB11124;PB11252;PB11589;PB12093;PB13458;PB15104;PB15313;PB15436;PB15769;PB1587;PB16311;PB16333;PB16383;PB16575;PB18066;PB18682;PB18929;PB18951;PB19139;PB19430;PB19714;PB20876;PB21445;PB21676;PB21749;PB21765;PB22013;PB22431;PB22452;PB22515;PB22712;PB22830;PB23157;PB23159;PB23463;PB23686;PB23701;PB23735;PB23793;PB24017;PB24090;PB24104;PB24404;PB24414;PB24481;PB24494;PB24748;PB24760;PB24879;…	K12126+K03115+K03115+K03097+K03115+K03115+K03115+K03097+K00660+K00660+K12121+K03097+K00660+K00660+K03115+K03097+K03097+K12119+K12115+K12125+K12129+K16240+K12127+K12130+K12121+K12133+K00660+K12129+K12125+K10143+K12116+K12119+K12129+K12129+K12130+K12124+K12118+K12129+K12124+K12124+K12118+K12126+K16240+K12120+K12120+K12124+K16240+K12116+K12126+K12125+K12124+K12129+K12129+K12127+K12133+K12119+K12129+…
Photosynthesis	ko00195	152	PB10311;PB1119;PB11300;PB11352;PB1143;PB11764;PB11885;PB11989;PB12167;PB12301;PB12433;PB1248;PB12598;PB12853;PB13313;PB1332;PB13387;PB1362;PB14250;PB1453;PB14746;PB14920;PB15014;PB15371;PB15718;PB15843;PB16058;PB16499;PB16564;PB1673;PB1728;PB17342;PB17378;PB17966;PB18132;PB18497;PB18583;PB18666;PB18704;PB18780;PB18799;PB18819;PB18858;PB20187;PB20610;PB2146;PB2165;PB21845;PB22048;PB22175;PB2260;PB…	K02705+K02721+K02716+K02717+K02639+K08901+K02712+K02115+K02717+K02108+K02641+K02717+K02636+K02693+K02723+K02639+K02717+K02721+K02636+K03542+K02641+K02721+K02641+K02717+K02693+K02115+K02109+K02695+K02694+K02717+K14332+K02111+K03542+K02641+K02641+K02717+K02109+K02641+K02717+K02716+K02717+K02717+K02717+K02109+K02112+K08901+K14332+K02689+K02641+K02639+K02717+K02704+K02641+K02716+K02634+K02639+K02705+…
Glycerolipid metabolism	ko00561	151	PB10194;PB10535;PB10683;PB10757;PB10916;PB10969;PB11213;PB11257;PB11378;PB11727;PB12443;PB12586;PB13054;PB13070;PB13267;PB13360;PB14895;PB14947;PB15291;PB15369;PB15370;PB15383;PB16045;PB16171;PB16348;PB16403;PB16407;PB16570;PB16582;PB16715;PB18190;PB18476;PB19564;PB19615;PB19715;PB19850;PB20385;PB21181;PB2141;PB21740;PB21950;PB22101;PB22250;PB22730;PB23287;PB23569;PB23656;PB24247;PB24473;PB24482;…	K00128+K00864+K13508+K00011+K09480+K13519+K00901+K11155+K11155+K07407+K07407+K07407+K06118+K03715+K07407+K14085+K09480+K13513+K00128+K13508+K13506+K13508+K14085+K00901+K06119+K00630+K00128+K14085+K00630+K13508+K00128+K06119+K09480+K00863+K13506+K00128+K06119+K00901+K03715+K09480+K13506+K14457+K00901+K00901+K09480+K14674+K15728+K00128+K15728+K03715+K00128+K00901+K00901+K00901+K15728+K00901+K00679+…
Proteasome	ko03050	144	PB10076;PB1015;PB10364;PB10428;PB10532;PB10722;PB10738;PB10834;PB11116;PB11212;PB11380;PB11618;PB11886;PB12085;PB12129;PB12430;PB12515;PB126;PB12695;PB13524;PB13979;PB14383;PB14485;PB14911;PB14991;PB15225;PB15384;PB15395;PB15422;PB15515;PB15555;PB15971;PB16067;PB16155;PB16290;PB16327;PB16790;PB16873;PB16948;PB17324;PB17351;PB17373;PB17410;PB17472;PB17646;PB17659;PB1781;PB17928;PB1862;PB18623;PB18…	K02735+K11599+K03062+K06700+K02730+K02728+K03036+K06700+K02739+K03061+K03066+K03065+K03062+K03030+K03036+K02727+K02730+K02732+K02728+K03035+K03035+K03036+K02728+K03039+K03062+K02730+K02730+K03061+K03063+K02727+K02735+K02730+K03039+K06700+K02737+K02734+K02737+K02727+K02729+K02734+K02738+K03066+K03031+K02736+K03037+K03029+K10881+K02727+K03035+K03038+K03062+K03031+K02725+K03062+K06699+K02735+K03064+…
Citrate cycle (TCA cycle)	ko00020	139	PB10093;PB10439;PB10594;PB11024;PB11850;PB12364;PB12398;PB12620;PB12734;PB13011;PB13048;PB13073;PB13146;PB13225;PB13758;PB13804;PB13973;PB14091;PB14172;PB14186;PB14279;PB14394;PB14545;PB14921;PB15528;PB15601;PB16536;PB16648;PB17404;PB17508;PB17548;PB17945;PB18671;PB18896;PB19070;PB19345;PB19654;PB19871;PB20052;PB20301;PB20523;PB20544;PB20849;PB21262;PB21417;PB21449;PB21694;PB21723;PB21841;PB21993…	K00030+K00031+K01647+K00031+K01647+K00627+K00026+K01647+K00031+K01648+K00030+K00161+K00025+K01647+K00030+K00161+K00026+K00026+K00382+K00030+K00161+K00236+K00162+K01648+K00162+K01610+K00026+K00031+K00030+K01899+K01647+K00162+K00026+K00234+K01610+K00382+K01900+K00627+K01648+K01648+K00627+K00627+K01610+K00026+K01647+K01610+K00627+K00161+K01610+K01681+K00236+K01679+K00234+K00164+K00164+K00164+K00164+…
2-Oxocarboxylic acid metabolism	ko01210	130	PB10093;PB10326;PB10439;PB10562;PB10594;PB10990;PB11024;PB11080;PB11396;PB11677;PB11850;PB11950;PB12023;PB12285;PB12620;PB12734;PB12921;PB13048;PB13225;PB13236;PB13292;PB13316;PB13422;PB13758;PB13856;PB14150;PB14186;PB14439;PB15459;PB16648;PB16988;PB17274;PB17282;PB17334;PB17404;PB17548;PB17866;PB17905;PB18435;PB18541;PB19006;PB19109;PB19127;PB19161;PB19377;PB19757;PB19853;PB20266;PB20817;PB21202…	K00030+K00930+K00031+K14272+K01647+K01649+K00031+K00145+K11820+K01438+K01647+K00053+K14677+K00133+K01647+K00031+K01649+K00030+K01647+K01652+K00811+K00052+K00145+K00030+K14454+K00145+K00030+K00145+K00811+K00031+K00053+K14677+K01652+K00145+K00030+K01647+K00053+K00053+K01649+K14272+K01649+K14682+K01687+K00928+K01652+K01652+K14272+K00053+K01652+K01652+K00053+K01647+K00053+K01649+K01681+K01653+K14682+…
Pentose phosphate pathway	ko00030	129	PB10039;PB10272;PB10425;PB10734;PB10920;PB10963;PB11110;PB11137;PB11165;PB1147;PB11553;PB11737;PB11741;PB12055;PB12444;PB12573;PB12666;PB12735;PB12869;PB13149;PB13655;PB14082;PB14571;PB14576;PB15608;PB15644;PB16399;PB16449;PB16839;PB17293;PB17674;PB17896;PB17900;PB1800;PB18026;PB18067;PB18160;PB18170;PB18241;PB18461;PB18493;PB18560;PB18565;PB18584;PB18672;PB18681;PB19129;PB19133;PB19440;PB20100;P…	K00616+K01810+K00131+K01623+K01623+K00850+K01783+K01810+K00852+K01623+K00948+K03841+K00036+K00852+K01807+K01057+K01783+K01807+K00948+K03841+K00036+K01623+K00850+K01783+K03841+K00036+K03841+K01807+K00852+K01623+K01807+K01623+K00036+K01623+K00616+K00850+K00036+K01807+K03841+K00033+K01783+K00033+K01623+K00616+K01623+K01057+K01810+K00036+K00036+K00036+K01835+K01810+K01835+K01835+K00615+K01783+K00615+…
Phosphatidylinositol signaling system	ko04070	127	PB10537;PB10799;PB11213;PB11240;PB11362;PB11473;PB1259;PB13098;PB15167;PB15262;PB16026;PB16048;PB16171;PB16295;PB16727;PB17766;PB17924;PB18172;PB18222;PB18938;PB18995;PB19008;PB19023;PB19495;PB19563;PB19600;PB20394;PB2042;PB20431;PB20585;PB20587;PB21181;PB21414;PB21622;PB21709;PB21888;PB21905;PB22250;PB22730;PB23337;PB24088;PB24343;PB24419;PB246;PB24938;PB25039;PB25110;PB25191;PB25585;PB25720;PB2…	K05857+K10047+K00901+K02183+K05857+K10047+K02183+K00999+K00999+K00981+K10047+K10047+K00901+K15422+K00981+K02183+K01092+K00913+K18649+K05857+K00914+K05857+K01110+K02183+K00889+K00889+K01110+K02183+K00913+K00913+K05857+K00901+K01110+K00889+K00889+K00889+K01110+K00901+K00901+K00981+K00914+K00913+K01092+K00915+K01110+K00888+K00921+K00889+K00901+K00889+K00889+K00901+K00914+K00901+K00914+K00901+K00901+…
Fatty acid degradation	ko00071	125	PB10071;PB10109;PB10194;PB11784;PB11877;PB1260;PB12733;PB13360;PB13426;PB14076;PB14303;PB14868;PB15235;PB15291;PB15754;PB15955;PB16045;PB16407;PB16570;PB16707;PB16755;PB16768;PB17164;PB17308;PB17436;PB17840;PB17846;PB18190;PB18323;PB18959;PB19018;PB19262;PB19372;PB19399;PB19513;PB19850;PB19889;PB20434;PB20492;PB20969;PB20979;PB21257;PB21264;PB21531;PB21570;PB21659;PB21661;PB21917;PB22709;PB23359;…	K00626+K00626+K00128+K07513+K00121+K00232+K00121+K14085+K07513+K18857+K10527+K00121+K00121+K00128+K07513+K00626+K14085+K00128+K14085+K00626+K00001+K18857+K01897+K00121+K07513+K10527+K00121+K00128+K00232+K10527+K00232+K01897+K10527+K01897+K00232+K00128+K01897+K01897+K01897+K01897+K01897+K01897+K01897+K01897+K10527+K00249+K10527+K01897+K07513+K00249+K00232+K00128+K01897+K00128+K01897+K00232+K01897+…
Nucleotide excision repair	ko03420	125	PB10310;PB11531;PB11617;PB12256;PB13196;PB13662;PB13959;PB14063;PB14242;PB14887;PB15218;PB15300;PB17312;PB17460;PB17688;PB17819;PB19284;PB19305;PB19681;PB2019;PB210;PB2107;PB21460;PB2153;PB21790;PB2184;PB21973;PB22124;PB22555;PB2290;PB22948;PB23031;PB23039;PB23537;PB23563;PB23639;PB2369;PB23865;PB24603;PB24646;PB25168;PB25828;PB26026;PB26056;PB26748;PB26868;PB26886;PB26957;PB27046;PB27539;PB28506…	K02202+K02328+K10839+K02202+K07466+K10844+K03143+K10839+K10839+K10848+K06634+K10756+K10839+K10839+K10839+K03143+K10609+K10609+K07466+K10842+K07466+K10839+K10570+K10839+K02335+K03868+K10839+K10754+K07466+K07466+K10609+K10844+K10747+K02335+K10848+K10838+K07466+K10839+K10848+K10747+K10841+K10754+K03142+K03141+K07466+K10747+K10610+K10838+K10839+K02335+K10610+K10754+K07466+K10846+K10747+K07466+K10841+…
N-Glycan biosynthesis	ko00510	123	PB10628;PB10938;PB11171;PB11249;PB11835;PB11952;PB12062;PB12347;PB12747;PB12874;PB13752;PB13950;PB14255;PB14930;PB14974;PB15185;PB15540;PB15918;PB17028;PB17192;PB17306;PB1755;PB17572;PB18265;PB18326;PB18431;PB19060;PB19085;PB19370;PB195;PB19573;PB19622;PB19888;PB21106;PB21237;PB2149;PB21581;PB21587;PB21664;PB21693;PB21714;PB21869;PB22510;PB22739;PB22936;PB23192;PB23288;PB23305;PB23308;PB2344;PB23…	K01230+K03845+K03850+K12666+K03845+K00737+K07432+K07252+K03842+K03849+K03847+K00729+K00729+K12669+K03844+K01230+K00736+K07252+K00737+K00721+K03844+K07252+K00737+K03843+K00737+K03843+K12666+K12667+K03844+K12668+K07151+K01230+K12666+K01230+K00902+K07151+K12667+K01228+K03844+K03843+K01001+K03844+K03845+K03844+K03846+K00726+K07151+K07151+K07432+K09659+K01228+K05546+K09659+K01228+K03847+K03844+K03844+…
Inositol phosphate metabolism	ko00562	121	PB10537;PB10799;PB11362;PB11452;PB11473;PB12374;PB13098;PB13162;PB13220;PB13383;PB13444;PB14192;PB14212;PB14271;PB15167;PB15256;PB16026;PB16048;PB16295;PB17693;PB17776;PB17924;PB18172;PB18222;PB18313;PB18547;PB18938;PB18995;PB19008;PB19023;PB19480;PB19563;PB19600;PB20034;PB20394;PB20431;PB20585;PB20587;PB20760;PB21414;PB21622;PB21709;PB21888;PB21905;PB22809;PB24088;PB24343;PB24419;PB24442;PB246;P…	K05857+K10047+K05857+K01803+K10047+K00140+K00999+K01858+K01114+K01114+K01803+K01858+K01114+K01114+K00999+K00469+K10047+K10047+K15422+K01114+K01803+K01092+K00913+K18649+K01114+K01803+K05857+K00914+K05857+K01110+K01114+K00889+K00889+K00140+K01110+K00913+K00913+K05857+K03103+K01110+K00889+K00889+K00889+K01110+K00140+K00914+K00913+K01092+K00140+K00915+K01110+K00888+K00921+K00889+K00889+K00889+K00914+…
Pentose and glucuronate interconversions	ko00040	120	PB10168;PB10194;PB10397;PB10757;PB10877;PB10882;PB11110;PB11409;PB11918;PB12100;PB12113;PB12666;PB1272;PB12993;PB13309;PB14178;PB14328;PB14450;PB14576;PB15291;PB15497;PB15745;PB15914;PB16221;PB16407;PB17222;PB17358;PB17408;PB17419;PB18190;PB18493;PB18494;PB18574;PB18694;PB19021;PB19084;PB19095;PB19850;PB19887;PB20114;PB20119;PB20258;PB20372;PB20727;PB20800;PB21719;PB2302;PB23193;PB23900;PB24247;P…	K00008+K00128+K01051+K00011+K01051+K16190+K01783+K01728+K01728+K01051+K00854+K01783+K01728+K01728+K12447+K01728+K01051+K00012+K01783+K00128+K01051+K01051+K01728+K01051+K00128+K01805+K01728+K01728+K00008+K00128+K01783+K00012+K00008+K00963+K01728+K01051+K00963+K00128+K01051+K01051+K12447+K01051+K01051+K01728+K01051+K01783+K01728+K01051+K01728+K00128+K00963+K01184+K12447+K01184+K00128+K01783+K01051+…
Fructose and mannose metabolism	ko00051	120	PB10131;PB10168;PB10261;PB1036;PB10489;PB10734;PB10757;PB10760;PB10920;PB10963;PB11452;PB1147;PB11737;PB12004;PB12611;PB13058;PB13149;PB13343;PB13444;PB13776;PB13847;PB14082;PB14514;PB14571;PB15500;PB15608;PB15897;PB15976;PB16157;PB16399;PB16510;PB17043;PB17222;PB17293;PB17419;PB17776;PB17896;PB1800;PB18067;PB18241;PB18547;PB18565;PB18567;PB18574;PB18672;PB19428;PB19457;PB19569;PB20412;PB20445;PB…	K00847+K00008+K00847+K00966+K00966+K01623+K00011+K17497+K01623+K00850+K01803+K01623+K03841+K01809+K00847+K00847+K03841+K01711+K01803+K01809+K00844+K01623+K00895+K00850+K00895+K03841+K00844+K00895+K01103+K03841+K00844+K00966+K01805+K01623+K00008+K01803+K01623+K01623+K00850+K03841+K01803+K01623+K00847+K00008+K01623+K01103+K00895+K00895+K00844+K00895+K00966+K00844+K00895+K00895+K00895+K02377+K01103+…
beta-Alanine metabolism	ko00410	120	PB10183;PB10194;PB10361;PB10569;PB11560;PB11587;PB11593;PB12374;PB12416;PB12719;PB13360;PB13442;PB14314;PB14610;PB14791;PB15291;PB15363;PB15553;PB15719;PB15814;PB15935;PB16006;PB16045;PB16407;PB16570;PB16725;PB17017;PB17088;PB17220;PB17361;PB17619;PB17941;PB18190;PB18551;PB19077;PB19155;PB19421;PB19577;PB19657;PB19850;PB19863;PB19962;PB20034;PB20381;PB21140;PB21177;PB21238;PB21447;PB21659;PB21778…	K01580+K00128+K01580+K01580+K00207+K05605+K01431+K00140+K05605+K05605+K14085+K00823+K01580+K00276+K13366+K00128+K01580+K01580+K17839+K13366+K01580+K05605+K14085+K00128+K14085+K01580+K00797+K00797+K00797+K00207+K01580+K05605+K00128+K05605+K17839+K00276+K00276+K00276+K17839+K00128+K00276+K01578+K00140+K01464+K17839+K00276+K00276+K17839+K00249+K17839+K00276+K00276+K00140+K05605+K00249+K00276+K00276+…
alpha-Linolenic acid metabolism	ko00592	118	PB10300;PB10553;PB11016;PB11101;PB11480;PB11784;PB1260;PB13426;PB14076;PB14303;PB14752;PB15082;PB15754;PB16078;PB16567;PB16768;PB17009;PB1716;PB17319;PB17436;PB17840;PB18323;PB18592;PB18825;PB18918;PB18959;PB19018;PB19372;PB19513;PB19557;PB19648;PB20919;PB21570;PB21661;PB22709;PB22949;PB23327;PB23415;PB23569;PB23951;PB24048;PB25078;PB25386;PB25461;PB26116;PB26212;PB26415;PB2679;PB27102;PB27282;PB…	K05894+K08241+K08241+K10525+K01723+K07513+K00232+K07513+K18857+K10527+K10525+K10528+K07513+K05894+K01723+K18857+K10525+K00454+K16818+K07513+K10527+K00232+K10525+K08241+K00454+K10527+K00232+K10527+K00232+K10529+K00454+K01723+K10527+K10527+K07513+K00454+K00454+K00232+K14674+K00454+K00454+K10526+K00454+K00454+K00232+K00454+K00454+K01047+K14674+K00454+K14674+K00454+K14674+K00454+K00454+K00454+K00232+…
Galactose metabolism	ko00052	115	PB10757;PB10770;PB10963;PB11335;PB11727;PB11839;PB12443;PB12586;PB13233;PB13267;PB13309;PB13644;PB13737;PB13847;PB14571;PB15897;PB16510;PB17153;PB18067;PB18694;PB19048;PB19095;PB19285;PB19535;PB19773;PB20119;PB20199;PB20412;PB20433;PB20717;PB21040;PB21086;PB22079;PB22204;PB23443;PB23554;PB23696;PB23714;PB23943;PB24020;PB24176;PB24272;PB24363;PB24847;PB24898;PB25133;PB26285;PB26298;PB26627;PB26841…	K00011+K18819+K00850+K01784+K07407+K01784+K07407+K07407+K01193+K07407+K12447+K01785+K01193+K00844+K00850+K00844+K00844+K01784+K00850+K00963+K06617+K00963+K06617+K01187+K12309+K12447+K01835+K00844+K01193+K01835+K00844+K01835+K06617+K01835+K01187+K01187+K01187+K01187+K01187+K06611+K01190+K01187+K00963+K12447+K01187+K00844+K01190+K01187+K06611+K01187+K01190+K00850+K01187+K12309+K01187+K06617+K01835+…
Tyrosine metabolism	ko00350	106	PB1092;PB11453;PB11877;PB12152;PB12733;PB13292;PB13728;PB13856;PB13916;PB14076;PB14610;PB14868;PB15235;PB15282;PB1529;PB15459;PB16755;PB16768;PB1680;PB16804;PB17032;PB17308;PB17846;PB18039;PB18086;PB18872;PB19155;PB19421;PB19577;PB19863;PB20065;PB2112;PB21177;PB21238;PB22460;PB22487;PB22628;PB22910;PB23367;PB24015;PB24183;PB24403;PB24423;PB25197;PB26965;PB27162;PB27230;PB27445;PB27616;PB28630;PB2…	K01557+K00815+K00121+K00817+K00121+K00811+K00457+K14454+K00815+K18857+K00276+K00121+K00121+K15849+K01557+K00811+K00001+K18857+K01800+K01800+K01555+K00121+K00121+K00817+K00815+K00457+K00276+K00276+K00276+K00276+K00815+K01800+K00276+K00276+K00276+K00505+K00276+K01800+K00276+K00276+K01592+K14455+K00276+K00815+K00276+K00276+K00121+K00276+K00121+K00276+K01800+K00121+K00121+K01800+K00121+K14454+K01592+…
Terpenoid backbone biosynthesis	ko00900	106	PB10071;PB10099;PB10109;PB10164;PB10542;PB10570;PB11172;PB11949;PB12384;PB12489;PB12839;PB12973;PB13013;PB13434;PB13540;PB13593;PB13621;PB14083;PB14127;PB14356;PB14729;PB15113;PB15315;PB15346;PB15432;PB15444;PB15463;PB15551;PB15575;PB15633;PB15704;PB15955;PB16191;PB16707;PB16866;PB17058;PB17736;PB17790;PB18126;PB18136;PB18312;PB18511;PB18661;PB19141;PB19429;PB20603;PB20672;PB20725;PB20927;PB21047…	K00626+K13789+K00626+K13789+K00919+K10960+K15892+K13789+K01770+K11778+K11778+K00991+K00021+K01597+K08658+K00587+K01641+K15892+K13789+K06013+K05906+K00991+K00869+K00021+K05906+K01823+K05955+K01597+K13789+K00021+K15891+K00626+K01641+K00626+K05955+K13789+K01641+K05906+K10960+K05954+K01770+K05906+K01823+K00021+K01662+K00021+K00099+K00991+K00021+K00938+K01662+K01662+K01662+K00099+K00021+K00991+K03526+…
Cyanoamino acid metabolism	ko00460	105	PB10913;PB11811;PB11903;PB1230;PB12517;PB12829;PB12986;PB13183;PB13277;PB13317;PB13378;PB13557;PB13685;PB13736;PB13806;PB14100;PB14266;PB14417;PB14659;PB14866;PB15083;PB15173;PB15403;PB15449;PB15480;PB15729;PB15852;PB15957;PB16215;PB16361;PB16469;PB16636;PB17044;PB17763;PB17949;PB17982;PB18102;PB18804;PB18956;PB19266;PB19765;PB20095;PB20202;PB20313;PB20561;PB20726;PB21103;PB21107;PB21403;PB22406;…	K00600+K00600+K05350+K01188+K00600+K01188+K01455+K05350+K01455+K01188+K05350+K01188+K01188+K05350+K00600+K01188+K00600+K13035+K01188+K01188+K05350+K00600+K00600+K05350+K01188+K01188+K01188+K05350+K05350+K00600+K01188+K00600+K01188+K00600+K01188+K01188+K05350+K00600+K05349+K01188+K05349+K05349+K05350+K05349+K01188+K18592+K01188+K05350+K00600+K00600+K01188+K05350+K01188+K05349+K05350+K05350+K05350+…
Valine, leucine and isoleucine degradation	ko00280	100	PB10071;PB10109;PB10194;PB10858;PB11250;PB11587;PB11784;PB12133;PB12374;PB12416;PB12691;PB12719;PB13360;PB13426;PB13621;PB14046;PB14172;PB15291;PB15525;PB15754;PB15955;PB16006;PB16045;PB16191;PB16407;PB16570;PB16596;PB16707;PB16879;PB17436;PB17736;PB17941;PB18190;PB18551;PB18711;PB19345;PB19850;PB20034;PB20668;PB21659;PB22709;PB22809;PB23291;PB23359;PB24247;PB24266;PB24390;PB24442;PB24510;PB2522;…	K00626+K00626+K00128+K00020+K01640+K05605+K07513+K09699+K00140+K05605+K00166+K05605+K14085+K07513+K01641+K01640+K00382+K00128+K01969+K07513+K00626+K05605+K14085+K01641+K00128+K14085+K00253+K00626+K01640+K07513+K01641+K05605+K00128+K05605+K00167+K00382+K00128+K00140+K18660+K00249+K07513+K00140+K05605+K00249+K00128+K01969+K01968+K00140+K01969+K00128+K00140+K00382+K18660+K05605+K01968+K01969+K05605+…
Nitrogen metabolism	ko00910	99	PB10006;PB10894;PB11285;PB11871;PB12098;PB12538;PB12813;PB12986;PB13277;PB13748;PB14213;PB14833;PB15355;PB15398;PB16174;PB16522;PB17615;PB18012;PB18120;PB18404;PB1851;PB18732;PB19000;PB19768;PB2068;PB21200;PB21311;PB21632;PB21750;PB22288;PB22391;PB22593;PB23017;PB23275;PB24516;PB24638;PB24945;PB26324;PB2650;PB27385;PB27657;PB27692;PB28783;PB29444;PB29548;PB29917;PB30170;PB30516;PB30682;PB31122;PB…	K01673+K01673+K01915+K01674+K01673+K01673+K01915+K01455+K01455+K00261+K01725+K00261+K01673+K01915+K00261+K00262+K02575+K00366+K01915+K01673+K01915+K01673+K10534+K00264+K01673+K00264+K10534+K01673+K00261+K00262+K10534+K00261+K10534+K10534+K00261+K00261+K00264+K00261+K01725+K00264+K00264+K00261+K00261+K01915+K00264+K00284+K00261+K10534+K00261+K00264+K00261+K01673+K00284+K00261+K00284+K00261+K01673+…
Linoleic acid metabolism	ko00591	98	PB14614;PB1716;PB17286;PB18887;PB18897;PB18901;PB18908;PB18915;PB18918;PB18931;PB18963;PB19080;PB19648;PB21497;PB21522;PB22000;PB22412;PB22495;PB22680;PB22742;PB22949;PB23050;PB23256;PB23327;PB23329;PB23569;PB23951;PB24048;PB25220;PB25386;PB25461;PB26090;PB26212;PB26220;PB26415;PB2679;PB26923;PB27102;PB27282;PB27641;PB27904;PB28170;PB28386;PB28798;PB29130;PB29144;PB29167;PB29844;PB29910;PB29961;P…	K15718+K00454+K15718+K15718+K15718+K15718+K15718+K15718+K00454+K15718+K15718+K15718+K00454+K15718+K15718+K15718+K15718+K15718+K15718+K15718+K00454+K15718+K15718+K00454+K15718+K14674+K00454+K00454+K15718+K00454+K00454+K15718+K00454+K15718+K00454+K01047+K15718+K14674+K00454+K14674+K15718+K00454+K14674+K00454+K00454+K15718+K00454+K15718+K14674+K15718+K00454+K00454+K00454+K15718+K00454+K00454+K00454+…
Ascorbate and aldarate metabolism	ko00053	97	PB10194;PB10792;PB10799;PB10815;PB10882;PB10888;PB11451;PB11473;PB11694;PB11873;PB12250;PB12613;PB12816;PB13309;PB13360;PB13842;PB14450;PB14556;PB14589;PB15256;PB15291;PB15830;PB15987;PB16026;PB16045;PB16048;PB16407;PB16570;PB16986;PB17307;PB17411;PB18190;PB18222;PB18494;PB18510;PB18670;PB18733;PB18788;PB18842;PB19184;PB19212;PB19850;PB20119;PB20768;PB20896;PB21592;PB22171;PB24247;PB24762;PB24847…	K00128+K00434+K10047+K00434+K16190+K10046+K08232+K10047+K00434+K00434+K08232+K08232+K00434+K12447+K14085+K17744+K00012+K00434+K00434+K00469+K00128+K10046+K17744+K10047+K14085+K10047+K00128+K14085+K00434+K10046+K00423+K00128+K18649+K00012+K08232+K00434+K17744+K00434+K00434+K14190+K00423+K00128+K12447+K14190+K14190+K17744+K00225+K00128+K00423+K12447+K00128+K00434+K00225+K00225+K00423+K08232+K10046+…
Fatty acid biosynthesis	ko00061	97	PB10747;PB11351;PB11802;PB12356;PB12437;PB12784;PB12873;PB13130;PB13768;PB15265;PB15278;PB15281;PB1599;PB16012;PB16148;PB16173;PB16855;PB17006;PB17164;PB17967;PB18051;PB19262;PB19399;PB19889;PB19905;PB19975;PB2007;PB20126;PB20434;PB20492;PB20969;PB20979;PB21257;PB21264;PB21531;PB21917;PB21944;PB2212;PB22839;PB23028;PB23577;PB23992;PB24667;PB25247;PB25363;PB25588;PB26028;PB26563;PB27829;PB29668;PB…	K02160+K02372+K00648+K10781+K00208+K00059+K00059+K03921+K09458+K00208+K02160+K03921+K02372+K02160+K00059+K00059+K00059+K10782+K01897+K03921+K00648+K01897+K01897+K01897+K09458+K10781+K01961+K10781+K01897+K01897+K01897+K01897+K01897+K01897+K01897+K01897+K09458+K00059+K01962+K01963+K01962+K01963+K01897+K01962+K11262+K01897+K11262+K01897+K01963+K11262+K01962+K11262+K01897+K01897+K01897+K01897+K01897+…
Other glycan degradation	ko00511	96	PB14834;PB17463;PB18168;PB19089;PB19773;PB21602;PB21822;PB22401;PB23448;PB23611;PB23889;PB23891;PB24157;PB24176;PB24415;PB24885;PB24980;PB2501;PB25325;PB25383;PB25495;PB25803;PB26285;PB26494;PB26867;PB27009;PB27067;PB27081;PB27204;PB27283;PB27609;PB27617;PB27690;PB2783;PB28138;PB28345;PB28855;PB29189;PB29314;PB29481;PB29492;PB29506;PB29529;PB29924;PB29960;PB29980;PB30143;PB30502;PB30563;PB30711;P…	K01206+K12373+K17108+K15923+K12309+K01227+K01227+K15923+K01191+K01191+K01191+K01191+K01191+K01190+K01191+K01206+K01191+K12373+K17108+K01227+K01191+K17108+K01190+K01191+K01190+K01191+K01191+K01191+K17108+K01191+K15923+K01191+K01191+K12309+K01191+K01191+K17108+K15923+K15923+K01191+K15923+K01191+K17108+K01191+K01191+K01191+K01191+K01191+K01191+K01191+K17108+K17108+K01191+K01191+K17108+K01191+K01191+…
Phenylalanine, tyrosine and tryptophan biosynthesis	ko00400	94	PB10372;PB10893;PB11315;PB11347;PB11453;PB11555;PB11801;PB12152;PB12229;PB12910;PB13292;PB13356;PB13811;PB13856;PB13900;PB13916;PB14243;PB14649;PB14850;PB15282;PB15341;PB15459;PB16417;PB17678;PB17727;PB18016;PB18039;PB18086;PB18201;PB18259;PB18564;PB18616;PB18639;PB18680;PB18735;PB19732;PB19964;PB20000;PB20065;PB20376;PB20607;PB20808;PB20809;PB21000;PB22608;PB24403;PB25197;PB28606;PB30337;PB31878…	K00891+K06001+K01695+K01626+K00815+K01696+K00891+K00817+K15227+K05359+K00811+K15227+K01696+K14454+K01609+K00815+K00800+K05359+K01850+K15849+K01696+K00811+K00891+K01696+K00891+K05359+K00817+K00815+K13832+K01696+K00800+K01735+K01626+K15227+K01658+K15227+K01657+K00891+K00815+K00800+K13832+K01657+K01736+K01657+K01657+K14455+K00815+K00891+K01609+K14454+K01736+K15849+K05359+K15227+K01696+K00891+K00891+…
Basal transcription factors	ko03022	92	PB1023;PB10310;PB11545;PB11742;PB11844;PB12256;PB12311;PB13095;PB13176;PB13662;PB13791;PB13959;PB14584;PB1476;PB15218;PB15492;PB15643;PB16544;PB1759;PB17819;PB18416;PB18641;PB19982;PB20043;PB2019;PB20227;PB20335;PB20469;PB20484;PB20562;PB21078;PB21145;PB21556;PB22062;PB22872;PB23031;PB2390;PB24922;PB25163;PB25285;PB26026;PB26056;PB27840;PB28400;PB28466;PB29019;PB29107;PB2913;PB29752;PB30750;PB316…	K03122+K02202+K03132+K03124+K03120+K02202+K03136+K03122+K03137+K10844+K03124+K03143+K14649+K03133+K06634+K03132+K03124+K03124+K03135+K03143+K03122+K03139+K03130+K03129+K10842+K03138+K03126+K03138+K03126+K03138+K03128+K03138+K03131+K03132+K03136+K10844+K03126+K03125+K03129+K03129+K03142+K03141+K03129+K03124+K03129+K03120+K03129+K03132+K03128+K03128+K03128+K03141+K03141+K03128+K03136+K03144+K03139+…
DNA replication	ko03030	90	PB11531;PB13196;PB13480;PB13602;PB15300;PB15798;PB18183;PB18296;PB19681;PB210;PB21407;PB21418;PB21790;PB22124;PB22376;PB22555;PB22785;PB2290;PB23039;PB23504;PB23537;PB2369;PB24477;PB24646;PB25623;PB25828;PB26748;PB26868;PB27318;PB27539;PB28028;PB28220;PB28323;PB28689;PB29135;PB29551;PB301;PB30576;PB31068;PB31451;PB32327;PB33177;PB33591;PB33592;PB3392;PB33948;PB34822;PB35062;PB35461;PB35615;PB3571…	K02328+K07466+K02209+K04799+K10756+K10743+K02685+K02320+K07466+K07466+K02542+K02212+K02335+K10754+K02210+K07466+K02541+K07466+K10747+K02540+K02335+K07466+K02320+K10747+K10742+K10754+K07466+K10747+K02542+K02335+K10742+K02542+K02320+K10754+K07466+K10747+K07466+K07466+K07466+K02685+K02335+K07466+K07466+K02335+K10740+K02324+K02685+K03111+K02684+K02324+K03469+K04802+K10744+K02324+K07466+K07466+K02324+…
Porphyrin and chlorophyll metabolism	ko00860	87	PB10098;PB10570;PB10765;PB11404;PB11450;PB11465;PB12048;PB12288;PB12924;PB13210;PB13215;PB13433;PB13984;PB14518;PB14773;PB14821;PB15052;PB15319;PB15447;PB16299;PB16408;PB16414;PB17269;PB17603;PB17676;PB17842;PB18090;PB18126;PB18731;PB18988;PB20050;PB20374;PB20468;PB20545;PB20626;PB20815;PB20850;PB20988;PB21309;PB22319;PB23125;PB23673;PB24717;PB26035;PB26387;PB26475;PB2795;PB28669;PB28710;PB32796;…	K01885+K10960+K01885+K02492+K08101+K04040+K00231+K01845+K01599+K08099+K00510+K03428+K00231+K02257+K03428+K00218+K18010+K04040+K01599+K01719+K01845+K03405+K04040+K08099+K00231+K04035+K01772+K10960+K08099+K03404+K02492+K01772+K01772+K01885+K08099+K13606+K01885+K02492+K02492+K13606+K02492+K03403+K08101+K03404+K01719+K01698+K13071+K03404+K03403+K08101+K04040+K01845+K01599+K00218+K02495+K01772+K01885+…
Homologous recombination	ko03440	86	PB10211;PB10753;PB11531;PB11994;PB13147;PB13154;PB13196;PB14560;PB17167;PB1781;PB19082;PB19681;PB210;PB21045;PB21790;PB22099;PB22198;PB22432;PB22555;PB2290;PB23537;PB2369;PB25721;PB26616;PB26748;PB27539;PB28199;PB28401;PB28485;PB28929;PB29135;PB301;PB30546;PB30576;PB31068;PB31339;PB31640;PB31661;PB31778;PB31853;PB32193;PB32327;PB32770;PB33020;PB33177;PB33591;PB33592;PB33749;PB3392;PB34085;PB34095…	K03553+K03553+K02328+K04482+K10870+K10867+K07466+K10871+K10870+K10881+K03165+K07466+K07466+K10901+K02335+K10901+K10867+K03165+K07466+K07466+K02335+K07466+K10875+K10875+K07466+K02335+K08775+K03655+K08775+K10866+K07466+K07466+K10875+K07466+K07466+K10875+K10866+K03655+K10875+K10879+K10866+K02335+K10901+K10875+K07466+K07466+K02335+K10875+K10740+K10875+K10901+K03553+K10869+K03111+K03553+K03553+K07466+…
Ether lipid metabolism	ko00565	85	PB10339;PB10644;PB10969;PB11579;PB11705;PB13220;PB13383;PB14212;PB14271;PB14592;PB14977;PB15077;PB15274;PB16666;PB17693;PB18166;PB18313;PB19030;PB19087;PB19329;PB19480;PB19503;PB20630;PB21488;PB21786;PB21897;PB21983;PB2257;PB23569;PB23823;PB24297;PB24319;PB24447;PB24588;PB24597;PB25130;PB2679;PB2703;PB27102;PB27641;PB28322;PB28386;PB28935;PB28988;PB29263;PB29302;PB29910;PB30167;PB30397;PB31235;PB…	K01115+K16860+K13519+K16860+K13510+K01114+K01114+K01114+K01114+K13510+K00993+K01115+K00993+K00993+K01114+K13510+K01114+K01115+K01115+K01115+K01114+K13510+K00993+K01115+K01115+K01115+K01115+K13510+K14674+K01115+K01115+K01115+K01115+K01115+K01115+K01115+K01047+K00993+K14674+K14674+K01115+K14674+K01115+K01115+K01115+K01115+K14674+K01115+K01115+K01115+K01115+K00993+K01115+K01115+K01115+K01115+K14674+…
Mismatch repair	ko03430	81	PB11531;PB13196;PB15300;PB19681;PB19709;PB210;PB22124;PB22233;PB22549;PB22555;PB2290;PB22917;PB23039;PB23168;PB2369;PB2428;PB24468;PB24646;PB25511;PB25514;PB25828;PB25942;PB26418;PB26748;PB26868;PB26909;PB27473;PB27535;PB27691;PB28192;PB28689;PB28976;PB29135;PB29404;PB29551;PB29990;PB301;PB30162;PB30576;PB31068;PB31121;PB31361;PB31422;PB31529;PB31947;PB33177;PB33319;PB33591;PB3392;PB35062;PB35790…	K02328+K07466+K10756+K07466+K07456+K07466+K10754+K08734+K08734+K07466+K07466+K10746+K10747+K08734+K07466+K10746+K07456+K10747+K08737+K07456+K10754+K08737+K10746+K07466+K10747+K07456+K08736+K08734+K07456+K10858+K10754+K07456+K07466+K08735+K10747+K08737+K07466+K07456+K07466+K07466+K08737+K10858+K08735+K08735+K08737+K07466+K07456+K07466+K10740+K03111+K04802+K07466+K07466+K10739+K10755+K08736+K10747+…
Protein export	ko03060	80	PB10045;PB1017;PB10404;PB11295;PB11313;PB11440;PB12170;PB12359;PB13489;PB13550;PB13573;PB13836;PB15279;PB1676;PB17151;PB17430;PB180;PB18533;PB18645;PB18803;PB18936;PB18996;PB19135;PB19148;PB19172;PB19182;PB19232;PB19727;PB20205;PB20280;PB20395;PB22115;PB22671;PB23534;PB2443;PB2606;PB2769;PB30382;PB30690;PB31305;PB31900;PB32622;PB3454;PB34605;PB34992;PB35636;PB35887;PB3647;PB36814;PB36839;PB37073;…	K03110+K13280+K10956+K12272+K03106+K03100+K09647+K09647+K03100+K03118+K13431+K13280+K03106+K12948+K09490+K10956+K12947+K12275+K10956+K12275+K03106+K09490+K13431+K03070+K03106+K03108+K09490+K13431+K09490+K09490+K03106+K09540+K12947+K03070+K12948+K12948+K03105+K03070+K03110+K03070+K03070+K03070+K03100+K03104+K09647+K03217+K10956+K13280+K09490+K13280+K03217+K03107+K03217+K13280+K03217+K03116+K03070+…
Ubiquinone and other terpenoid-quinone biosynthesis	ko00130	78	PB10441;PB10443;PB11236;PB11262;PB11435;PB11453;PB12165;PB12279;PB12832;PB13515;PB13714;PB13728;PB13796;PB13916;PB14782;PB14914;PB14990;PB15695;PB16370;PB16390;PB16975;PB17091;PB17214;PB17276;PB17464;PB17974;PB18086;PB18348;PB18480;PB18872;PB19419;PB20065;PB20895;PB2185;PB24856;PB25197;PB28683;PB31290;PB32276;PB32753;PB32787;PB35189;PB35622;PB35698;PB35746;PB36188;PB36239;PB36252;PB36312;PB36543;…	K09833+K09833+K00487+K14759+K09833+K00815+K09834+K12502+K12502+K05928+K03183+K00457+K00487+K00815+K01904+K00487+K09833+K09833+K01661+K09833+K09833+K01661+K01904+K06126+K14760+K12502+K00815+K02548+K01904+K00457+K01904+K00815+K01904+K12502+K00487+K00815+K00487+K14759+K00487+K01904+K00487+K12502+K09834+K09833+K09833+K00815+K00487+K06125+K06126+K06126+K06125+K01904+K01904+K09833+K01904+K01904+K12501+…
Biosynthesis of unsaturated fatty acids	ko01040	74	PB10849;PB11273;PB11778;PB11784;PB1260;PB12784;PB12873;PB13026;PB13130;PB13426;PB13629;PB14176;PB15101;PB15281;PB15754;PB15964;PB16041;PB16148;PB16161;PB16173;PB16509;PB16855;PB16955;PB17302;PB17436;PB17967;PB18323;PB18519;PB18590;PB18718;PB19018;PB19513;PB19870;PB2212;PB22572;PB22709;PB23415;PB26116;PB29535;PB30181;PB31839;PB32677;PB3305;PB34848;PB35357;PB35821;PB36040;PB36371;PB36531;PB36563;PB…	K00507+K10256+K10251+K07513+K00232+K00059+K00059+K00507+K03921+K07513+K10251+K00507+K10703+K03921+K07513+K10257+K10255+K00059+K10257+K00059+K10255+K00059+K00507+K10256+K07513+K03921+K00232+K10258+K01068+K10251+K00232+K00232+K10255+K00059+K00507+K07513+K00232+K00232+K00232+K01068+K00232+K01068+K10703+K10703+K10703+K10256+K01068+K00059+K07513+K00232+K00507+K00232+K00232+K10257+K00232+K00232+K01068+…
Base excision repair	ko03410	74	PB11021;PB11531;PB11638;PB13602;PB13834;PB14;PB14024;PB1469;PB14865;PB15266;PB16252;PB16434;PB16465;PB16940;PB17895;PB19804;PB20287;PB2040;PB20496;PB21790;PB2219;PB2299;PB23039;PB23489;PB23537;PB24646;PB25487;PB2626;PB26868;PB27539;PB27689;PB29551;PB29735;PB30841;PB32327;PB33143;PB33592;PB33645;PB3376;PB33948;PB34038;PB35615;PB35790;PB35908;PB35933;PB36108;PB36224;PB36275;PB36568;PB36617;PB3799;P…	K10773+K02328+K01246+K04799+K01246+K10802+K01246+K10773+K03660+K01247+K10802+K01246+K10802+K03660+K03648+K01246+K10563+K03512+K01246+K02335+K10802+K10802+K10747+K10798+K02335+K10747+K10798+K01246+K10747+K02335+K10798+K10747+K03575+K10798+K02335+K03512+K02335+K10798+K01247+K02324+K01246+K02324+K04802+K10802+K03512+K02324+K10798+K03575+K03512+K02324+K02324+K10563+K10802+K10747+K02324+K10798+K02327+…
SNARE interactions in vesicular transport	ko04130	73	PB10251;PB10308;PB11081;PB1162;PB11735;PB11768;PB11842;PB11997;PB12041;PB12237;PB12628;PB12900;PB12952;PB13341;PB13418;PB13996;PB14346;PB14626;PB14682;PB14843;PB14976;PB15414;PB15670;PB16822;PB16998;PB17337;PB17649;PB18402;PB18448;PB18507;PB2085;PB21519;PB23167;PB24451;PB30533;PB31748;PB31850;PB34704;PB35360;PB35827;PB36518;PB36943;PB40084;PB4083;PB41415;PB41435;PB42184;PB4219;PB42918;PB42997;PB4…	K08516+K08515+K08486+K08507+K08503+K08490+K08490+K08486+K08490+K08489+K08488+K08498+K08506+K08486+K08506+K08516+K08486+K08497+K08503+K08498+K08496+K08493+K08517+K08493+K08515+K08493+K08486+K08506+K08486+K08493+K08503+K08488+K08490+K08504+K08488+K08506+K08496+K08488+K08488+K08517+K08493+K08488+K08506+K08507+K08489+K08486+K08490+K08493+K08504+K08505+K08495+K08498+K08505+K08503+K08503+K08490+K08493+…
Flavonoid biosynthesis	ko00941	72	PB1032;PB10651;PB11228;PB11236;PB11364;PB11578;PB11865;PB12219;PB12415;PB12597;PB12791;PB13610;PB13619;PB13732;PB13796;PB13918;PB14179;PB14914;PB15436;PB15596;PB15769;PB1581;PB16089;PB16234;PB16333;PB16383;PB18422;PB18679;PB18830;PB21765;PB24856;PB27197;PB28683;PB291;PB31693;PB31779;PB32276;PB32787;PB34008;PB352;PB35721;PB36020;PB36239;PB36393;PB36657;PB36892;PB37061;PB38265;PB38781;PB4045;PB4164…	K01859+K08243+K13065+K00487+K13065+K13082+K13065+K05278+K13065+K13082+K13065+K13065+K00475+K00588+K00487+K13065+K01859+K00487+K00660+K13065+K00660+K01859+K05277+K13065+K00660+K00660+K13065+K09754+K00588+K00660+K00487+K13065+K00487+K01859+K00660+K05280+K00487+K00487+K13065+K00588+K00660+K08243+K00487+K00588+K13065+K01859+K13082+K05280+K00660+K00588+K08695+K00487+K00487+K01859+K00588+K00487+K00487+…
Photosynthesis - antenna proteins	ko00196	71	PB10007;PB10125;PB10189;PB10698;PB10709;PB10796;PB10854;PB11301;PB11421;PB11583;PB11611;PB11632;PB12067;PB125;PB12559;PB12848;PB13537;PB13999;PB14088;PB14886;PB15232;PB15440;PB15801;PB15833;PB16429;PB16856;PB16917;PB17180;PB17752;PB17936;PB18492;PB18537;PB18634;PB18725;PB18784;PB18786;PB18787;PB2216;PB3062;PB3482;PB35601;PB35836;PB36037;PB36047;PB36249;PB36732;PB36887;PB3715;PB37485;PB37540;PB375…	K08916+K08912+K08915+K08912+K08908+K08914+K08915+K08916+K08908+K08912+K08908+K08911+K08917+K08912+K08913+K08908+K08912+K08908+K08909+K08912+K08907+K08909+K08915+K08915+K08908+K08908+K08917+K08915+K08912+K08913+K08908+K14172+K08908+K08910+K08910+K08910+K08909+K08915+K08916+K08915+K08912+K08908+K08908+K08912+K08908+K08917+K14172+K08908+K08912+K08912+K08911+K08909+K08912+K08908+K08907+K08907+K08908+…
Sulfur metabolism	ko00920	69	PB10298;PB10529;PB10582;PB11797;PB12358;PB12579;PB13152;PB13299;PB14003;PB14341;PB1435;PB14359;PB14406;PB14488;PB14942;PB15152;PB15366;PB15400;PB15504;PB15653;PB15916;PB16124;PB16295;PB16386;PB16622;PB16806;PB17536;PB18388;PB18608;PB18664;PB18878;PB19314;PB20363;PB21649;PB22295;PB22344;PB22491;PB23315;PB25984;PB27466;PB2800;PB2963;PB30817;PB30895;PB32990;PB33239;PB35018;PB35380;PB36302;PB36363;PB…	K01738+K00860+K05907+K01011+K00860+K00640+K01011+K00640+K01082+K01738+K00860+K00387+K01082+K00860+K01738+K00860+K01738+K01738+K00640+K01738+K00860+K05907+K15422+K00640+K01011+K01738+K01738+K00860+K01738+K01011+K05907+K01739+K01739+K00392+K01738+K01738+K00387+K00392+K01739+K00640+K01738+K01738+K01738+K01738+K00640+K00387+K01082+K00640+K13034+K01082+K01738+K13811+K08738+K01738+K13811+K00387+K00860+…
Steroid biosynthesis	ko00100	67	PB10052;PB10065;PB10088;PB10148;PB10341;PB10348;PB10778;PB11330;PB11333;PB11397;PB11649;PB13191;PB13469;PB14640;PB14926;PB15474;PB16009;PB16397;PB16899;PB17253;PB18712;PB18850;PB19176;PB20579;PB20820;PB21451;PB21823;PB21904;PB2329;PB23569;PB25774;PB26370;PB27102;PB27641;PB28386;PB29910;PB30639;PB31442;PB32692;PB33006;PB33347;PB3469;PB35725;PB35976;PB36325;PB36469;PB38178;PB38788;PB39279;PB39458;P…	K14423+K14423+K00801+K00511+K00213+K05917+K00222+K00511+K00559+K00511+K00801+K07748+K00213+K01853+K00227+K14424+K14423+K05917+K00213+K08242+K08242+K08242+K01853+K09828+K09828+K01853+K01853+K05917+K00511+K14674+K07748+K01853+K14674+K14674+K14674+K14674+K07748+K01853+K14674+K09828+K09828+K00511+K09832+K09832+K00511+K01824+K01853+K00559+K14674+K01853+K07748+K01853+K09828+K14674+K14674+K01853+K07748+…
ABC transporters	ko02010	67	PB12484;PB17279;PB18008;PB18017;PB20502;PB22118;PB22337;PB22459;PB22778;PB23524;PB24049;PB24380;PB24673;PB24914;PB25114;PB25414;PB26110;PB26581;PB26689;PB27144;PB27256;PB27324;PB27410;PB27597;PB27634;PB28198;PB29236;PB29264;PB29511;PB30218;PB30574;PB30753;PB31221;PB31930;PB32005;PB32235;PB32551;PB32902;PB33195;PB33361;PB33387;PB33433;PB34115;PB3499;PB35139;PB37807;PB38302;PB39044;PB39231;PB39452;…	K05666+K05658+K05658+K05658+K05658+K05663+K05658+K05663+K05663+K05658+K05663+K05674+K05674+K05658+K05674+K05658+K05658+K05658+K05658+K05658+K05658+K05658+K05658+K05658+K05643+K05658+K05658+K05658+K05658+K05658+K05658+K05658+K05663+K05658+K05658+K05658+K05658+K05663+K05663+K05658+K05658+K05658+K05658+K05666+K05658+K05658+K05658+K05658+K05658+K05666+K05658+K05658+K05643+K05658+K05643+K05658+K05674+…
RNA polymerase	ko03020	67	PB10350;PB11687;PB11951;PB1216;PB14203;PB15452;PB15887;PB16276;PB18192;PB189;PB21444;PB21644;PB220;PB22183;PB2235;PB24117;PB24739;PB25241;PB26259;PB26335;PB26349;PB27580;PB28178;PB2833;PB28397;PB29028;PB2984;PB30213;PB30290;PB30847;PB30851;PB3198;PB32089;PB32200;PB32850;PB33038;PB33674;PB33747;PB34429;PB34459;PB34550;PB34587;PB34856;PB34870;PB35177;PB37775;PB38899;PB3962;PB39696;PB39842;PB41119;P…	K03011+K03025+K03022+K03013+K03012+K03026+K03007+K03023+K03018+K03014+K03046+K03014+K03016+K03021+K03013+K03021+K03046+K03010+K03010+K03010+K03010+K03046+K03010+K03012+K03002+K02999+K03017+K03046+K03040+K03021+K03010+K03013+K03006+K03046+K03018+K03021+K03006+K03046+K03046+K03046+K03015+K03002+K03013+K03012+K03022+K03021+K02999+K03012+K03023+K03043+K14721+K03046+K03043+K03023+K03043+K03006+K03018+…
Sphingolipid metabolism	ko00600	66	PB10022;PB10578;PB11727;PB11986;PB12270;PB12443;PB12586;PB13267;PB15977;PB16166;PB16833;PB17246;PB17533;PB18076;PB18168;PB19773;PB20858;PB21268;PB21878;PB22381;PB22519;PB24176;PB25325;PB25803;PB26285;PB26867;PB27204;PB27659;PB2783;PB28855;PB29529;PB30060;PB30116;PB30919;PB30964;PB31314;PB31980;PB32571;PB32726;PB34261;PB36248;PB36556;PB36614;PB36842;PB38212;PB38227;PB38941;PB39952;PB40222;PB40507;…	K04710+K04710+K07407+K04708+K04713+K07407+K07407+K07407+K04713+K04716+K04710+K04712+K04713+K00654+K17108+K12309+K04715+K00654+K12349+K12349+K12349+K01190+K17108+K17108+K01190+K01190+K17108+K01634+K12309+K17108+K17108+K01634+K01634+K17108+K04718+K17108+K17108+K12309+K17108+K01190+K01634+K04710+K00654+K00654+K12349+K04710+K04718+K17108+K00654+K12349+K17108+K01190+K17108+K04716+K00654+K17108+K17108+…
Propanoate metabolism	ko00640	66	PB10071;PB10109;PB10747;PB11587;PB12374;PB12416;PB12719;PB13442;PB14038;PB15278;PB15955;PB16006;PB16012;PB16707;PB17508;PB17843;PB17941;PB18551;PB19654;PB19962;PB20034;PB2007;PB21659;PB22809;PB22839;PB23028;PB23291;PB23359;PB23577;PB23992;PB24442;PB25247;PB25363;PB26028;PB27468;PB27829;PB29309;PB29668;PB30081;PB31487;PB31698;PB33598;PB34164;PB35687;PB35921;PB35979;PB36070;PB36191;PB36780;PB37225;…	K00626+K00626+K02160+K05605+K00140+K05605+K05605+K00823+K00016+K02160+K00626+K05605+K02160+K00626+K01899+K01895+K05605+K05605+K01900+K01578+K00140+K01961+K00249+K00140+K01962+K01963+K05605+K00249+K01962+K01963+K00140+K01962+K11262+K11262+K01895+K01963+K00140+K11262+K01962+K11262+K05605+K05605+K01962+K00140+K05605+K05605+K05605+K05605+K02160+K00626+K00140+K00016+K05605+K11262+K01962+K11262+K01962+…
Regulation of autophagy	ko04140	65	PB10383;PB10482;PB11254;PB12532;PB13194;PB1324;PB15715;PB16777;PB18440;PB18995;PB19153;PB19665;PB19751;PB20018;PB20512;PB20788;PB21162;PB22075;PB22262;PB22323;PB2275;PB22754;PB23210;PB23289;PB23851;PB23908;PB24071;PB24088;PB24165;PB2563;PB25843;PB26003;PB26023;PB26393;PB27865;PB27873;PB2904;PB29082;PB3009;PB31395;PB31745;PB31790;PB32110;PB3254;PB33317;PB33348;PB34125;PB36282;PB36854;PB36997;PB371…	K08269+K07198+K17888+K08339+K08332+K08269+K08339+K08341+K07198+K00914+K07198+K08337+K07198+K07198+K07198+K07198+K07198+K07198+K07198+K07198+K08341+K07198+K08269+K08269+K08333+K07198+K08337+K00914+K08269+K08336+K08332+K00914+K08332+K00914+K08332+K08337+K07198+K08343+K08341+K07198+K00914+K08332+K08332+K08341+K00914+K08269+K08333+K08342+K08269+K07198+K08341+K08331+K07198+K08342+K08332+K08269+K08341+…
Pantothenate and CoA biosynthesis	ko00770	63	PB11560;PB11593;PB11950;PB11958;PB12157;PB12636;PB12950;PB13236;PB13640;PB15771;PB16088;PB16245;PB16988;PB17282;PB17361;PB17799;PB17866;PB17905;PB19127;PB19377;PB19740;PB19757;PB20266;PB20381;PB20817;PB21202;PB21243;PB21711;PB22367;PB24028;PB24147;PB24501;PB25278;PB25876;PB25989;PB26385;PB27404;PB27881;PB28995;PB31414;PB32684;PB33079;PB33710;PB33864;PB35162;PB36804;PB36905;PB3696;PB37019;PB37049;…	K00207+K01431+K00053+K00606+K00859+K09680+K01922+K01652+K01598+K00859+K09680+K00606+K00053+K01652+K00207+K01598+K00053+K00053+K01687+K01652+K09680+K01652+K00053+K01464+K01652+K01652+K00053+K00053+K01653+K09680+K00053+K01653+K09680+K09680+K09680+K09680+K00859+K09680+K00053+K01431+K00859+K09680+K00826+K00859+K00826+K01598+K00207+K02201+K09680+K00053+K00053+K09680+K09680+K09680+K01464+K00826+K01464+…
Tropane, piperidine and pyridine alkaloid biosynthesis	ko00960	63	PB10507;PB11453;PB11506;PB12152;PB1257;PB12592;PB13163;PB13272;PB13292;PB13606;PB13856;PB13916;PB14499;PB14610;PB15282;PB15459;PB15517;PB15552;PB16896;PB18039;PB18086;PB18606;PB19155;PB19421;PB19577;PB19863;PB20065;PB21177;PB21238;PB2213;PB22460;PB22628;PB23367;PB24015;PB24403;PB24423;PB25197;PB25502;PB26965;PB27162;PB27445;PB28630;PB31878;PB3251;PB33127;PB35888;PB36188;PB36474;PB36585;PB38025;PB…	K08081+K00815+K08081+K00817+K08081+K08081+K08081+K08081+K00811+K08081+K14454+K00815+K08081+K00276+K15849+K00811+K08081+K08081+K08081+K00817+K00815+K08081+K00276+K00276+K00276+K00276+K00815+K00276+K00276+K08081+K00276+K00276+K00276+K00276+K14455+K00276+K00815+K08081+K00276+K00276+K00276+K00276+K14454+K08081+K15849+K14454+K00815+K15849+K00276+K00276+K00276+K08081+K14455+K00276+K08081+K08081+K00276+…
Butanoate metabolism	ko00650	62	PB10071;PB10109;PB10183;PB10361;PB10569;PB11250;PB11496;PB13236;PB13442;PB13621;PB14046;PB14070;PB14314;PB15079;PB15087;PB15363;PB15364;PB15553;PB15935;PB15955;PB16191;PB16707;PB16725;PB16879;PB17282;PB17619;PB17736;PB19377;PB19757;PB19852;PB20817;PB21202;PB22367;PB23002;PB24501;PB2907;PB31003;PB31109;PB31704;PB35744;PB35853;PB37225;PB37352;PB37883;PB37899;PB38306;PB38577;PB4085;PB42244;PB4779;PB…	K00626+K00626+K01580+K01580+K01580+K01640+K00074+K01652+K00823+K01641+K01640+K16871+K01580+K17761+K18121+K01580+K18121+K01580+K01580+K00626+K01641+K00626+K01580+K01640+K01652+K01580+K01641+K01652+K01652+K17761+K01652+K01652+K01653+K16871+K01653+K18121+K01580+K01580+K01580+K01580+K01580+K00626+K01640+K01641+K16871+K01640+K01580+K01640+K01580+K01580+K01580+K18121+K18121+K00074+K01580+K01580+K00626+…
One carbon pool by folate	ko00670	62	PB10913;PB11590;PB11811;PB12517;PB13800;PB13806;PB14266;PB14353;PB1464;PB15173;PB15403;PB15874;PB16361;PB16636;PB16681;PB17356;PB17763;PB18237;PB18804;PB18894;PB19121;PB19156;PB19426;PB19478;PB19624;PB20914;PB21277;PB21403;PB22378;PB22406;PB23122;PB26873;PB28919;PB31354;PB31387;PB31679;PB32516;PB3313;PB35317;PB35555;PB35570;PB35898;PB36594;PB37033;PB37214;PB37260;PB37565;PB37684;PB3815;PB41646;PB…	K00600+K01934+K00600+K00600+K00602+K00600+K00600+K00601+K13998+K00600+K00600+K00601+K00600+K00600+K00605+K00605+K00600+K01433+K00600+K00297+K00602+K00602+K00605+K01938+K00605+K00297+K01938+K00600+K01938+K00600+K01938+K00600+K00297+K01934+K13998+K01938+K01934+K00600+K00602+K00604+K01433+K00600+K01433+K00600+K13998+K01433+K13998+K00600+K00600+K01938+K00605+K00600+K00602+K00600+K00605+K00605+K00605+…
Selenocompound metabolism	ko00450	61	PB11679;PB13720;PB14932;PB16229;PB18836;PB18933;PB19013;PB19038;PB19314;PB19784;PB20363;PB21274;PB21837;PB21874;PB21899;PB22087;PB22410;PB22992;PB23106;PB23691;PB23958;PB25160;PB25484;PB25796;PB25821;PB25984;PB27172;PB27390;PB27561;PB28139;PB30121;PB30963;PB31007;PB31129;PB31610;PB36890;PB37239;PB37453;PB37628;PB37989;PB38108;PB38109;PB38778;PB39133;PB39657;PB39929;PB40564;PB41156;PB42094;PB42098…	K01761+K01761+K00384+K00384+K01760+K01874+K00549+K00549+K01739+K00549+K01739+K00549+K00549+K00549+K00549+K00549+K00549+K01874+K01874+K08247+K00549+K08247+K01761+K01761+K01760+K01739+K01760+K01760+K08247+K01874+K00549+K00549+K01760+K08247+K00549+K01874+K13811+K00549+K01874+K01874+K01874+K00549+K13811+K01760+K08247+K01874+K00549+K00549+K00549+K00384+K01874+K01761+K01874+K00384+K01761+K00384+K11717+…
Lysine degradation	ko00310	60	PB10071;PB10109;PB10194;PB10694;PB13360;PB15291;PB15955;PB16045;PB16407;PB16570;PB16707;PB17951;PB18190;PB19850;PB20953;PB21502;PB23153;PB23608;PB23896;PB23988;PB24133;PB24247;PB24524;PB2522;PB25621;PB26686;PB27148;PB31568;PB31659;PB32783;PB33409;PB3402;PB34255;PB34442;PB37188;PB37225;PB37598;PB38160;PB38881;PB39056;PB40169;PB40425;PB40980;PB41564;PB43570;PB43644;PB44149;PB44295;PB6050;PB7005;PB7…	K00626+K00626+K00128+K00306+K14085+K00128+K00626+K14085+K00128+K14085+K00626+K00306+K00128+K00128+K11420+K18826+K11420+K00164+K11420+K00164+K00164+K00128+K00164+K00128+K00164+K11423+K00164+K11420+K00164+K11420+K00164+K11420+K00164+K00164+K00128+K00626+K00128+K00164+K00164+K00164+K00164+K11423+K00164+K00128+K00164+K00164+K00164+K11420+K00658+K00128+K00128+K00128+K11423+K00128+K00128+K00626+K00128+…
Tryptophan metabolism	ko00380	58	PB10071;PB10109;PB10194;PB11396;PB13360;PB14234;PB15291;PB15955;PB16045;PB16329;PB16363;PB16407;PB16430;PB16570;PB16707;PB18190;PB18268;PB18532;PB18759;PB19850;PB23608;PB23988;PB24133;PB24247;PB24524;PB2522;PB25621;PB27148;PB31659;PB33409;PB34255;PB34442;PB35787;PB37188;PB37225;PB37598;PB38160;PB38881;PB39056;PB40169;PB40980;PB41564;PB43570;PB43644;PB44149;PB7005;PB7010;PB7179;PB7320;PB7752;PB776…	K00626+K00626+K00128+K11820+K14085+K11816+K00128+K00626+K14085+K03781+K03781+K00128+K03781+K14085+K00626+K00128+K07408+K03781+K03781+K00128+K00164+K00164+K00164+K00128+K00164+K00128+K00164+K00164+K00164+K00164+K00164+K00164+K03781+K00128+K00626+K00128+K00164+K00164+K00164+K00164+K00164+K00128+K00164+K00164+K00164+K00128+K00128+K00128+K11816+K00128+K00128+K00626+K11816+K03781+K00128+K00626+K00128+…
Histidine metabolism	ko00340	55	PB10194;PB10453;PB12060;PB12152;PB12519;PB12903;PB13360;PB13580;PB13686;PB13790;PB14725;PB15291;PB16045;PB16407;PB16570;PB18009;PB18039;PB18190;PB18222;PB18389;PB18589;PB18807;PB18885;PB19850;PB24247;PB25108;PB2522;PB2542;PB28289;PB31633;PB33881;PB35140;PB36355;PB36947;PB37188;PB37598;PB39566;PB41564;PB4448;PB5797;PB6447;PB6590;PB6752;PB7005;PB7010;PB7179;PB7189;PB7219;PB7752;PB7767;PB8199;PB8737…	K00128+K01693+K01693+K00817+K01693+K01590+K14085+K01663+K01590+K01693+K00765+K00128+K14085+K00128+K14085+K11755+K00817+K00128+K18649+K00013+K00013+K01590+K00013+K00128+K00128+K00013+K00128+K01590+K01693+K01590+K00013+K00013+K01814+K01590+K00128+K00128+K01693+K00128+K01590+K00765+K11755+K18649+K01693+K00128+K00128+K00128+K00013+K01590+K00128+K00128+K00013+K01590+K00128+K00128+K00128
Carotenoid biosynthesis	ko00906	54	PB10227;PB10329;PB11077;PB12856;PB14393;PB15857;PB16974;PB17687;PB19068;PB19719;PB20124;PB20140;PB20208;PB20268;PB20316;PB20324;PB20789;PB21635;PB22553;PB22554;PB28255;PB2932;PB29905;PB32307;PB33865;PB34872;PB35371;PB35811;PB37143;PB37938;PB38190;PB38255;PB38463;PB38920;PB38977;PB39013;PB39798;PB39801;PB39936;PB41259;PB41831;PB43816;PB44190;PB4643;PB4664;PB6073;PB6412;PB7274;PB7488;PB7944;PB8568;…	K15744+K17911+K09841+K09840+K00514+K15746+K09837+K02291+K00514+K02291+K06444+K09843+K15747+K09843+K00514+K15747+K02293+K09842+K02293+K09841+K09842+K17912+K09842+K09842+K00514+K09842+K06443+K02293+K02291+K09835+K15746+K09839+K15747+K09842+K09842+K09842+K09842+K09843+K06443+K09838+K02293+K02291+K09843+K09840+K09842+K09843+K15746+K09839+K14595+K02293+K09838+K09843+K06444+K09843
Isoquinoline alkaloid biosynthesis	ko00950	48	PB11453;PB13292;PB13856;PB13916;PB14610;PB15282;PB15459;PB18086;PB19155;PB19421;PB19577;PB19863;PB20065;PB21177;PB21238;PB22460;PB22487;PB22628;PB23367;PB24015;PB24183;PB24403;PB24423;PB25197;PB26965;PB27162;PB27445;PB28630;PB31878;PB3225;PB33127;PB35888;PB36188;PB36474;PB36585;PB38025;PB38247;PB39241;PB40349;PB41550;PB43432;PB7710;PB7745;PB8322;PB8567;PB9477;PB974;PB9916;	K00815+K00811+K14454+K00815+K00276+K15849+K00811+K00815+K00276+K00276+K00276+K00276+K00815+K00276+K00276+K00276+K00505+K00276+K00276+K00276+K01592+K14455+K00276+K00815+K00276+K00276+K00276+K00276+K14454+K01592+K15849+K14454+K00815+K15849+K00276+K00276+K00276+K01592+K14455+K00276+K00276+K14455+K14455+K14454+K01592+K00815+K00276+K00815
Thiamine metabolism	ko00730	45	PB10271;PB10587;PB11939;PB12302;PB13676;PB15263;PB16508;PB16709;PB16876;PB18401;PB1856;PB18794;PB19429;PB21112;PB21482;PB21594;PB21618;PB21636;PB22139;PB22896;PB23111;PB23184;PB25620;PB26613;PB26649;PB3033;PB31752;PB32686;PB32778;PB34123;PB37040;PB37693;PB38485;PB38630;PB38833;PB3971;PB40795;PB41625;PB43608;PB43973;PB4435;PB5571;PB7252;PB7462;PB8852;	K14153+K04487+K00878+K04487+K03146+K00949+K04487+K04487+K03146+K00878+K00949+K03146+K01662+K03147+K01662+K03147+K01662+K01662+K03147+K03147+K01662+K01662+K03147+K03147+K00878+K03146+K00878+K03147+K01662+K03147+K14153+K01662+K03147+K03147+K03146+K03146+K00949+K01662+K14153+K03147+K04487+K03146+K03146+K01662+K03146
Glycosylphosphatidylinositol(GPI)-anchor biosynthesis	ko00563	42	PB12635;PB13105;PB13128;PB15061;PB16741;PB17637;PB18262;PB19032;PB19158;PB19368;PB20495;PB22142;PB23610;PB23665;PB23771;PB24709;PB26521;PB27052;PB28166;PB30175;PB32593;PB33869;PB33889;PB33910;PB3468;PB35864;PB37057;PB37482;PB39316;PB40469;PB40740;PB41023;PB42162;PB42363;PB42546;PB43481;PB43642;PB7699;PB8079;PB8690;PB9349;PB9621;	K05287+K05286+K07541+K03857+K05283+K05290+K07541+K05292+K05289+K05289+K05291+K05293+K05285+K05288+K05310+K05283+K05289+K05284+K05310+K05285+K05288+K05288+K03861+K03861+K05287+K07542+K05286+K05292+K05291+K05290+K05284+K05310+K05310+K03859+K03860+K05310+K05289+K03434+K05293+K03859+K05290+K05290
Stilbenoid, diarylheptanoid and gingerol biosynthesis	ko00945	42	PB11228;PB11236;PB11364;PB11865;PB12415;PB12791;PB13610;PB13732;PB13796;PB13918;PB14914;PB15596;PB16234;PB18422;PB18679;PB18830;PB24856;PB27197;PB28683;PB32276;PB32787;PB34008;PB352;PB36239;PB36393;PB36657;PB36750;PB4045;PB4240;PB4314;PB5177;PB5283;PB5593;PB5600;PB6131;PB6158;PB6306;PB6997;PB7495;PB7991;PB8869;PB8914;	K13065+K00487+K13065+K13065+K13065+K13065+K13065+K00588+K00487+K13065+K00487+K13065+K13065+K13065+K09754+K00588+K00487+K13065+K00487+K00487+K00487+K13065+K00588+K00487+K00588+K13065+K00517+K00588+K00487+K00487+K00517+K00588+K00487+K00487+K00487+K00588+K13065+K13065+K13065+K00487+K13065+K13065
Fatty acid elongation	ko00062	40	PB10603;PB11778;PB11968;PB13629;PB15101;PB15565;PB16606;PB16655;PB16680;PB17005;PB18519;PB18590;PB18718;PB19147;PB19833;PB19857;PB20853;PB24044;PB30181;PB31766;PB32677;PB3305;PB34848;PB35357;PB35427;PB35489;PB36040;PB36100;PB36171;PB36258;PB36644;PB36921;PB37558;PB40887;PB44090;PB5306;PB6756;PB7530;PB8771;PB8948;	K01074+K10251+K01074+K10251+K10703+K15397+K01074+K15397+K15397+K15397+K10258+K01068+K10251+K15397+K15397+K15397+K15397+K15397+K01068+K01074+K01068+K10703+K10703+K10703+K07512+K15397+K01068+K15397+K15397+K01074+K07512+K01074+K15397+K01068+K15397+K10703+K01068+K10258+K10251+K15397
Degradation of aromatic compounds	ko01220	39	PB11236;PB11877;PB12733;PB13796;PB14868;PB14914;PB15235;PB16755;PB17308;PB17846;PB24856;PB27230;PB27616;PB28683;PB29768;PB29784;PB31569;PB32276;PB32787;PB35023;PB35663;PB35825;PB36239;PB36250;PB37654;PB38616;PB39552;PB41051;PB4240;PB4314;PB43968;PB5593;PB5600;PB6039;PB6131;PB6472;PB7991;PB8186;PB9233;	K00487+K00121+K00121+K00487+K00121+K00487+K00121+K00001+K00121+K00121+K00487+K00121+K00121+K00487+K00121+K00121+K00121+K00487+K00487+K00121+K00121+K00121+K00487+K00121+K00121+K00121+K00001+K00001+K00487+K00487+K00121+K00487+K00487+K00121+K00487+K00001+K00487+K00121+K00121
Valine, leucine and isoleucine biosynthesis	ko00290	38	PB10990;PB11950;PB12921;PB13236;PB13316;PB16988;PB17282;PB17866;PB17905;PB18435;PB18968;PB19006;PB19127;PB19377;PB19757;PB20266;PB20817;PB21202;PB21243;PB21711;PB21726;PB22367;PB24147;PB24501;PB28995;PB33710;PB35162;PB35718;PB37049;PB37228;PB37390;PB5681;PB5775;PB6751;PB7312;PB8545;PB9083;PB9993;	K01649+K00053+K01649+K01652+K00052+K00053+K01652+K00053+K00053+K01649+K01754+K01649+K01687+K01652+K01652+K00053+K01652+K01652+K00053+K00053+K01649+K01653+K00053+K01653+K00053+K00826+K00826+K01649+K00053+K00053+K01649+K01704+K00052+K00826+K00052+K01653+K01649+K01703
Glycosaminoglycan degradation	ko00531	35	PB10538;PB14401;PB14764;PB15965;PB16104;PB16793;PB17463;PB17679;PB18156;PB19386;PB19773;PB20317;PB20897;PB21436;PB22362;PB2501;PB25204;PB25938;PB26072;PB26333;PB2783;PB29125;PB32571;PB34066;PB35985;PB37786;PB38036;PB40724;PB41222;PB42253;PB42938;PB43388;PB43559;PB44286;PB8008;	K01205+K10532+K10532+K07964+K10532+K10532+K12373+K10532+K01205+K07964+K12309+K10532+K07964+K07964+K07964+K12373+K07964+K01205+K01205+K07964+K12309+K10532+K12309+K07964+K10532+K07964+K07964+K10532+K07964+K07964+K01205+K01205+K10532+K12373+K12373
Taurine and hypotaurine metabolism	ko00430	34	PB10183;PB10361;PB10569;PB10673;PB12089;PB14314;PB15363;PB15553;PB15935;PB16627;PB16632;PB16725;PB17619;PB20726;PB21828;PB29667;PB31003;PB31109;PB31704;PB35744;PB35853;PB36196;PB37470;PB37651;PB38577;PB42244;PB43838;PB4779;PB5584;PB6886;PB6928;PB6965;PB8093;PB8632;	K01580+K01580+K01580+K10712+K10712+K01580+K01580+K01580+K01580+K10712+K10712+K01580+K01580+K18592+K10712+K18592+K01580+K01580+K01580+K01580+K01580+K10712+K18592+K18592+K01580+K01580+K10712+K01580+K01580+K01580+K10712+K10712+K01580+K10712
Arachidonic acid metabolism	ko00590	34	PB11292;PB11329;PB12283;PB15380;PB1611;PB16211;PB18123;PB20049;PB20726;PB23569;PB2679;PB27102;PB27641;PB28386;PB29667;PB29910;PB3105;PB32692;PB34902;PB3510;PB35990;PB37470;PB37651;PB3816;PB38848;PB39279;PB41005;PB42748;PB4392;PB4752;PB5415;PB6365;PB679;PB9854;	K05309+K00432+K00432+K05309+K00432+K05309+K00432+K01254+K18592+K14674+K01047+K14674+K14674+K14674+K18592+K14674+K00432+K14674+K00432+K00432+K00432+K18592+K18592+K00432+K00432+K14674+K14674+K14674+K01047+K15730+K00432+K01254+K00432+K05309
Folate biosynthesis	ko00790	32	PB12224;PB12871;PB13980;PB14079;PB14115;PB1464;PB15322;PB15343;PB17468;PB1792;PB22696;PB24198;PB24292;PB2695;PB27228;PB27948;PB29080;PB30285;PB31387;PB3210;PB32423;PB34238;PB34900;PB36284;PB36656;PB36674;PB37214;PB37565;PB38075;PB40729;PB43619;PB6112;	K01307+K01495+K01307+K01495+K18482+K13998+K01930+K01113+K01495+K18482+K01307+K13950+K01930+K01633+K01113+K01307+K01307+K01930+K13998+K03635+K03639+K13950+K03639+K03635+K01307+K01930+K13998+K13998+K01633+K01930+K01930+K01495
Sesquiterpenoid and triterpenoid biosynthesis	ko00909	31	PB10088;PB10148;PB10242;PB10901;PB11330;PB11397;PB11649;PB15704;PB21930;PB22145;PB22377;PB22531;PB23011;PB2329;PB24469;PB27018;PB30997;PB33721;PB33914;PB3469;PB36325;PB37514;PB37857;PB39052;PB43294;PB43624;PB44015;PB7004;PB7184;PB8727;PB9627;	K00801+K00511+K15814+K15813+K00511+K00511+K00801+K15891+K15813+K15813+K15813+K15813+K15813+K00511+K15813+K15803+K15814+K15813+K15813+K00511+K00511+K15813+K15813+K15813+K15813+K15891+K15814+K00511+K15803+K15814+K00801
Lysine biosynthesis	ko00300	30	PB10502;PB12285;PB13360;PB14683;PB15456;PB16045;PB16164;PB16570;PB18914;PB19161;PB21913;PB27071;PB27187;PB33732;PB34314;PB35009;PB35621;PB38428;PB41394;PB41537;PB43063;PB5940;PB6530;PB7278;PB8046;PB8704;PB8930;PB9282;PB9558;PB9794;	K01778+K00133+K14085+K00215+K01586+K14085+K01714+K14085+K12524+K00928+K12524+K12524+K12524+K12524+K12524+K01778+K10206+K01586+K01586+K01586+K01778+K01778+K10206+K01714+K00133+K01586+K00215+K01586+K01778+K00928
Cutin, suberine and wax biosynthesis	ko00073	29	PB10891;PB12075;PB12142;PB13217;PB13818;PB13857;PB14195;PB15503;PB16421;PB16842;PB18277;PB18317;PB19392;PB20016;PB20922;PB25981;PB28079;PB29039;PB34519;PB36630;PB37521;PB39225;PB42223;PB42851;PB5186;PB5704;PB6355;PB6488;PB6977;	K15401+K15400+K15400+K13407+K15400+K17991+K15402+K15401+K15400+K13407+K15404+K15400+K15404+K15403+K13356+K15404+K15404+K13356+K17991+K15400+K15398+K13356+K13356+K15404+K13407+K13356+K15398+K13356+K13407
Nicotinate and nicotinamide metabolism	ko00760	29	PB11988;PB13544;PB13747;PB13841;PB14224;PB14941;PB15111;PB15645;PB17116;PB17320;PB19187;PB19446;PB21009;PB23322;PB25576;PB2560;PB27166;PB3142;PB35119;PB35972;PB36255;PB38067;PB41568;PB43629;PB7413;PB7672;PB9081;PB9238;PB9444;	K03787+K01240+K18551+K06210+K00767+K01240+K03426+K03787+K03426+K00767+K01950+K00278+K03787+K00763+K01950+K18551+K00278+K03787+K00767+K06210+K01081+K03517+K01950+K00858+K03787+K03787+K03426+K00858+K03787
Biotin metabolism	ko00780	26	PB11351;PB12437;PB12784;PB12873;PB13768;PB15265;PB1599;PB16148;PB16173;PB16855;PB19905;PB21944;PB2212;PB35239;PB35996;PB36371;PB36762;PB37630;PB38026;PB6330;PB6536;PB7709;PB778;PB7817;PB7827;PB9691;	K02372+K00208+K00059+K00059+K09458+K00208+K02372+K00059+K00059+K00059+K09458+K09458+K00059+K01012+K01942+K00059+K00652+K09458+K00652+K09458+K00059+K00059+K02372+K00059+K00208+K00059
Vitamin B6 metabolism	ko00750	25	PB10983;PB1125;PB11363;PB11491;PB11563;PB12575;PB13886;PB14667;PB14839;PB16226;PB16306;PB16350;PB17681;PB17839;PB18528;PB19866;PB21742;PB35764;PB36969;PB40148;PB4827;PB5128;PB7231;PB8360;PB9716;	K00275+K00868+K13248+K00831+K06215+K01733+K01733+K13248+K13248+K06215+K00868+K00831+K00831+K01733+K00831+K01733+K01733+K08681+K13248+K00275+K00831+K00275+K01733+K06215+K13248
Isoflavonoid biosynthesis	ko00943	25	PB10061;PB10444;PB12095;PB12146;PB13397;PB1352;PB14269;PB15220;PB16218;PB16354;PB16388;PB16580;PB20312;PB26975;PB36230;PB3889;PB43941;PB43985;PB4824;PB5697;PB5773;PB7149;PB8809;PB9367;PB9818;	K13260+K13265+K13263+K13262+K13257+K13257+K13264+K13264+K13258+K13263+K13263+K13257+K13257+K13260+K13257+K13263+K13257+K13257+K13260+K13258+K13257+K13263+K13257+K13257+K13260
Monoterpenoid biosynthesis	ko00902	24	PB10239;PB10639;PB10874;PB12096;PB13059;PB13538;PB14534;PB15289;PB17809;PB2251;PB26577;PB2909;PB29208;PB32086;PB37548;PB38744;PB42302;PB4486;PB4911;PB6837;PB7748;PB9030;PB9180;PB9856;	K15095+K15095+K15095+K15095+K15095+K15095+K15095+K15095+K15086+K15095+K15086+K15095+K15095+K15086+K15095+K15095+K15095+K15086+K15095+K15095+K15086+K15095+K15086+K15095
Riboflavin metabolism	ko00740	22	PB11915;PB13870;PB14388;PB17401;PB20581;PB20946;PB22487;PB22862;PB26981;PB34084;PB36007;PB36694;PB37100;PB37413;PB39285;PB39434;PB40571;PB6141;PB6803;PB7928;PB866;PB9433;	K18453+K00793+K00793+K00793+K14652+K14652+K00505+K14652+K00793+K18453+K00861+K14379+K14652+K14652+K18453+K18453+K14652+K00794+K00861+K18453+K00793+K00793
Non-homologous end-joining	ko03450	22	PB11730;PB12609;PB13602;PB2040;PB25207;PB28929;PB31640;PB32193;PB33143;PB35933;PB36182;PB36568;PB38456;PB39503;PB41032;PB41232;PB41674;PB42521;PB43784;PB7213;PB7453;PB9976;	K10885+K10886+K04799+K03512+K10777+K10866+K10866+K10866+K03512+K03512+K10886+K03512+K10865+K10777+K10777+K10777+K03512+K10866+K10866+K03512+K10884+K10884
Diterpenoid biosynthesis	ko00904	20	PB10304;PB12114;PB12190;PB13214;PB14869;PB16184;PB16702;PB1744;PB17781;PB21207;PB21346;PB29745;PB32819;PB33432;PB34542;PB37683;PB37970;PB38039;PB7209;PB8714;	K17961+K04125+K04124+K04125+K04121+K04125+K04125+K05282+K04122+K04123+K04121+K04121+K04121+K04121+K05282+K04121+K04120+K04121+K04121+K04125
Sulfur relay system	ko04122	19	PB10587;PB11797;PB12302;PB13152;PB14915;PB16508;PB16622;PB16709;PB18664;PB24650;PB31211;PB3210;PB32423;PB34061;PB34900;PB36284;PB4435;PB6190;PB8406;	K04487+K01011+K04487+K01011+K14168+K04487+K01011+K04487+K01011+K11996+K14169+K03635+K03639+K14168+K03639+K03635+K04487+K14169+K11996
Synthesis and degradation of ketone bodies	ko00072	18	PB10071;PB10109;PB11250;PB13621;PB14046;PB15955;PB16191;PB16707;PB16879;PB17736;PB37225;PB37352;PB37883;PB38306;PB4085;PB8200;PB9400;PB9816;	K00626+K00626+K01640+K01641+K01640+K00626+K01641+K00626+K01640+K01641+K00626+K01640+K01641+K01640+K01640+K00626+K00626+K01641
Limonene and pinene degradation	ko00903	17	PB15291;PB16407;PB18190;PB19850;PB24247;PB36750;PB37188;PB41564;PB5177;PB7005;PB7010;PB7179;PB7752;PB7767;PB8859;PB9702;PB9703;	K00128+K00128+K00128+K00128+K00128+K00517+K00128+K00128+K00517+K00128+K00128+K00128+K00128+K00128+K00128+K00128+K00128
Zeatin biosynthesis	ko00908	16	PB11048;PB11822;PB13763;PB15736;PB1887;PB21052;PB22838;PB31796;PB35005;PB35411;PB35863;PB40441;PB6731;PB8145;PB8533;PB9986;	K00791+K00791+K00279+K13495+K00279+K00279+K00279+K00279+K13495+K00279+K00279+K00279+K10760+K13495+K00279+K00279
C5-Branched dibasic acid metabolism	ko00660	14	PB13236;PB13316;PB17282;PB19377;PB19757;PB20817;PB21202;PB22367;PB24501;PB5681;PB5775;PB7312;PB8545;PB9993;	K01652+K00052+K01652+K01652+K01652+K01652+K01652+K01653+K01653+K01704+K00052+K00052+K01653+K01703
Caffeine metabolism	ko00232	12	PB11103;PB11926;PB12570;PB17427;PB2463;PB25140;PB33001;PB34102;PB34218;PB39110;PB40864;PB8027;	K00365+K00365+K00365+K00365+K00365+K00106+K00106+K00106+K00106+K00365+K00106+K00365
Flavone and flavonol biosynthesis	ko00944	12	PB10214;PB11931;PB14269;PB15220;PB31779;PB3676;PB37205;PB38265;PB8039;PB8197;PB8268;PB9359;	K05279+K05279+K13264+K13264+K05280+K05279+K05279+K05280+K05280+K05279+K05280+K05280
Glycosphingolipid biosynthesis - globo series	ko00603	10	PB11727;PB12443;PB12586;PB13267;PB17463;PB2501;PB44286;PB7247;PB8008;PB8333;	K07407+K07407+K07407+K07407+K12373+K12373+K12373+K07407+K12373+K07407
Other types of O-glycan biosynthesis	ko00514	9	PB28725;PB28838;PB29939;PB34343;PB35771;PB40954;PB43734;PB44320;PB8981;	K09667+K09667+K09667+K09667+K03691+K09667+K09667+K09667+K03691
Lipoic acid metabolism	ko00785	9	PB10978;PB12753;PB17254;PB36237;PB38697;PB42313;PB7653;PB8650;PB9313;	K03644+K03644+K03644+K03801+K03644+K03801+K03801+K03644+K03644
Glycosphingolipid biosynthesis - ganglio series	ko00604	7	PB17463;PB19773;PB2501;PB2783;PB32571;PB44286;PB8008;	K12373+K12309+K12373+K12309+K12309+K12373+K12373
Brassinosteroid biosynthesis	ko00905	7	PB13246;PB1353;PB17441;PB36226;PB36695;PB37344;PB43535;	K09588+K09591+K12640+K12640+K09588+K09587+K09588
Vancomycin resistance	ko01502	2	PB28239;PB7886;	K01000+K02563
Polyketide sugar unit biosynthesis	ko00523	1	PB39528;	K01710
Betalain biosynthesis	ko00965	1	PB22487;	K00505
Glucosinolate biosynthesis	ko00966	1	PB11396;	K11820
