# Supplementary material for: Comprehensive transcriptome analysis reveals genes potentially involved in isoflavone biosynthesis in Pueraria thomsonii Benth
Source: PLoS One. 2019 Jun 4;14(6):e0217593. doi: 10.1371/journal.pone.0217593 (PMC6548387; doi:10.1371/journal.pone.0217593)
Supplement: S9 Table — (XLS) [file pone.0217593.s011.xls]

## Sheet: Sheet1
S9 Table . Isoflavone-related genes in P. thomsonii.L, S and R represent the leave, stem and root, respectively.
Transcript name	Annotation	Expression profiles（FPKM）									up-regulated DETs in roots(Y/N)
		L1	L2	L3	S1	S2	S3	R1	R2	R3
PB22207	phenylalanine ammonia-lyase 1-like	10.28	12.36	8.39	51.49	49.48	34.54	16.13	23.34	20.17	N
PB23410	phenylalanine ammonia-lyase class 2	142.57	191.75	117.54	384.32	364	286.24	205.8	155.03	245.82	N
PB9489	phenylalanine ammonia-lyase	1.19	1.09	0.71	1.81	2.49	0.32	2	1.35	2.36	N
PB38524	phenylalanine ammonia-lyase	0	0	0	0	0.01	0	0	0	0	N
PB19904	phenylalanine ammonia-lyase	7.25	7.59	5.16	40.89	38.32	25.9	7.37	11.51	9.87	N
PB37245	phenylalanine ammonia-lyase class 3	0.94	2.84	2.1	7.37	10.73	11.29	21.58	16.73	27.39	Y
PB9364	phenylalanine ammonia-lyase 2	35.77	31.87	43.16	45.66	59.67	50.86	35.57	41.47	39.5	N
PB37370	phenylalanine ammonia-lyase	0	0	0	0	0	0	0	0	0	N
PB7991	trans-cinnamate 4-monooxygenase	1.76	1.49	2.48	8.97	7.76	5.33	4.41	5.5	3.04	N
PB36239	trans-cinnamate 4-monooxygenase	0.1	0.56	0.54	43.67	25.14	3.05	8.45	7.72	29.71	Y
PB24856	C4H	0.2	0.44	0.22	0.45	0.43	0.28	0.44	0.62	0.57	N
PB4314	trans-cinnamate 4-monooxygenase-like	25.86	37.22	37.81	10.23	9.67	12.82	1.29	2.27	3.69	Y
PB11236	Trans-cinnamate 4-monooxygenase	12.75	25.11	20.85	8.78	15.04	15.87	2.26	3.41	2.12	Y
PB32787	C4H	0.49	0.68	0.57	1.5	1.09	1	1.41	1.34	1.3	N
PB14914	Trans-cinnamate 4-monooxygenase	0	0	0.16	0.24	0.23	0.5	0.54	0.54	0.27	N
PB4240	Trans-cinnamate 4-monooxygenase	46.66	63.04	70.31	12.62	13.32	15.82	2.45	1.41	3.95	Y
PB5600	Trans-cinnamate 4-monooxygenase	6.26	9.81	8.02	59.12	89.79	62.17	64.42	72.1	73.26	Y
PB5593	trans-cinnamate 4-monooxygenase	67.18	117.1	72.78	280.25	358.79	291.25	176.31	194.54	188.07	N
PB32276	Trans-cinnamate 4-monooxygenase	0.07	0.08	0.18	0.61	0.63	0.38	1.29	1.28	1.43	Y
PB28683	Trans-cinnamate 5-monooxygenase	0.71	1.07	0.5	7.65	9.51	8.12	8.37	8.97	9.42	Y
PB6131	Trans-cinnamate 6-monooxygenase	7.45	9.64	5.1	57.13	76.13	68.32	56.76	66.07	52	Y
PB13796	trans-cinnamate 4-monooxygenase	0	0	0	0.18	0	0.05	0	0.12	0	N
PB8144	4-coumarate:coenzyme A ligase 2	25.59	50.04	24.9	263.42	313.27	227.24	83.41	99.35	64.38	N
PB32753	4-coumarate:coenzyme A ligase	0	0	0	0	0	0	0	0	0	N
PB19419	4-coumarate:coenzyme A ligase 1	19.39	31.77	18.25	27.67	33.25	48.39	17.44	24.55	26.37	N
PB42891	4-coumarate:coenzyme A ligase	0.21	0.16	0.05	0.16	0.11	0.04	0.05	0.02	0.17	N
PB17214	4-coumarate-CoA ligase	2.88	1.62	3.76	1.66	1.23	1.36	0.23	0.3	0.32	Y
PB7688	4-coumarate-CoA ligase 1	11.48	26.09	9.11	87.96	96.34	69.27	45.32	50.29	40.75	N
PB38111	4-coumarate-CoA ligase-like 7-like	17.47	13.89	18.82	16.14	17.56	18.06	14.26	15.19	13.55	N
PB14782	4-coumarate-CoA ligase-like 7-like	11.2	10.72	13.21	13.48	14.88	18.03	12.56	13.7	11.32	N
PB38880	4-coumarate-CoA ligase-like 7 isoform X2	2.28	1.8	2.25	2.87	1.16	3.06	0.68	0.63	0.95	N
PB18480	4-coumarate-CoA ligase 2-like	0	0	0	0	0	0	56.14	19.3	150.23	Y
PB38094	4-coumarate-CoA ligase	16.45	18.08	16.55	19.68	13.45	15.22	4.85	5.57	4.92	N
PB20895	4-coumarate-CoA ligase 2-like	47.15	35.61	46.9	6.02	4.94	7.47	0.58	0.47	0.43	Y
PB38489	4-coumarate-CoA ligase 2-like	0	0.02	0	0	0	0	10.35	4.17	29.93	Y
PB18265	6-deoxychalcone synthase	16.85	29.27	13.56	15.47	5.77	74.96	409.02	490.78	413.87	Y
PB5670	6-deoxychalcone synthase	24.4	43.05	21.93	50.29	27.76	98.23	426.28	522.47	565.49	Y
PB6695	6-deoxychalcone synthase	31.99	48.3	32.52	6.61	3.69	18.39	2.58	2.67	8.4	Y
PB10651	6-deoxychalcone synthase	0.06	0	0.23	0.77	0.48	2.91	7.44	9.42	12.18	Y
PB5654	6-deoxychalcone synthase	3.33	6.63	7.12	18.03	7.71	47.94	177.28	130.63	280.55	Y
PB35826	6-deoxychalcone synthase	7.87	6.32	7.93	15.73	16.21	18.67	10.57	10.37	9.11	N
PB23132	6-deoxychalcone synthase	0.78	0.7	1.02	2.64	1.75	2.02	0.87	1.25	1.35	N
PB1032	chalcone isomerase	3.49	1.47	1.95	9.18	11.51	15.76	5.47	5.83	4.93	N
PB291	chalcone isomerase 2	5.73	5.61	7.39	33.6	20.4	31.54	164.14	218.5	159.2	Y
PB36892	chalcone isomerase	17.25	47.92	19.11	56.15	33.26	63.82	316.56	307.99	391.8	Y
PB14179	chalcone isomerase	15.12	19.36	16.97	19.44	17.67	27.75	10.67	12.42	8.65	N
PB470	chalcone-flavonone isomerase-like	6.83	8.27	9.04	12.59	14.25	19.29	4.83	6.61	8.73	N
PB291	chalcone isomerase 2	5.73	5.61	7.39	33.6	20.4	31.54	164.14	218.5	159.2	Y
PB13397	isoflavone synthase	3.14	3.81	2.02	6.61	2.94	16.11	191.73	168.31	193.08	Y
PB1352	isoflavone synthase	2.47	4.7	4.7	6.47	4.19	11.81	182.04	169.45	200.77	Y
PB16580	isoflavone synthase	15.41	20.46	17.71	39.38	18.18	55.14	516.95	437.45	511.9	Y
PB20312	isoflavone synthase	3.78	3.8	3.27	3.81	2.45	7.05	90.39	82.29	99.13	Y
PB36230	isoflavone synthase	40.36	26.53	33.23	10.59	4.84	8.66	0.89	3.08	2.95	Y
PB43941	isoflavone synthase	0	0.01	0	0	0	0	0.08	0.02	0.09	N
PB43985	isoflavone synthase	0.03	0.05	0.03	0.06	0.03	0.14	2.83	2.14	2.65	Y
PB5773	isoflavone synthase	72.8	48.87	57.62	36.17	26.14	32.09	9.23	10.62	9.21	Y
PB8809	isoflavone synthase	0	0	0	0.06	0	0	0.2	0.49	0.2	N
PB9367	isoflavone synthase	2.61	2.38	2.47	2.26	0.94	1.1	25.1	23.66	24.47	Y
PB5697	2-hydroxyisoflavanone dehydratase	1.33	4.96	3.33	62.1	91.35	72.18	54.69	79.54	82.29	Y
PB16218	2-hydroxyisoflavanone dehydratase	1.7	3.4	1.32	53.13	58.29	44.1	28.72	45.37	51.86	Y
PB13340	UDP-glycosyltransferase 43	2.18	5.77	3.52	109.99	121.13	92.37	315.28	400.61	375.61	Y
PB16193	UDP-glycosyltransferase 43	0.05	0	0	0.23	0.19	0.31	0.59	0.64	0.92	N
PB16354	UDP-glycosyltransferase 2	5.29	3.57	4.86	1.29	1.03	1.56	3.57	3.38	9.17	N
PB3889	UDP-glycosyltransferase 2	0.42	0.08	0.17	0.24	0	0.05	0.07	0.04	0.34	N
PB16388	UDP-glycosyltransferase 2	1.51	2.88	1.66	29.86	18.57	26.23	19.12	16.3	32.93	Y
PB7149	UDP-glycosyltransferase 2	1.73	0.71	2.53	17.5	18.65	16.94	64.92	57.91	92.01	Y
PB12146	isoflavone 7-O-methyltransferase-like	9.74	10.66	8.39	0.49	0.39	0.49	0.04	0	0	Y
PB14269	malonyl-CoA:isoflavone 7-O-glucoside-6&apos;&apos;-O-malonyltransferase	1	1.08	1.21	6.08	3.8	6.83	18.86	19.36	24.86	Y
PB15220	malonyl-CoA:isoflavone 7-O-glucoside-6&apos;&apos;-O-malonyltransferase	0.54	0.97	0.38	3.19	2.19	3.98	10.81	9.01	11.91	Y
