# Supplementary material for: Comprehensive transcriptome analysis reveals genes potentially involved in isoflavone biosynthesis in Pueraria thomsonii Benth
Source: PLoS One. 2019 Jun 4;14(6):e0217593. doi: 10.1371/journal.pone.0217593 (PMC6548387; doi:10.1371/journal.pone.0217593)
Supplement: S10 Table — (XLS) [file pone.0217593.s012.xls]

## Sheet: Sheet1
	S10 Table. Starch-related genes in P. thomsonii. L, S and R represent the leave, stem and root, respectively.
	Transcript ID	DET(Y/N)	KEGG_annotation	Nr_annotation	Expression profiles（FPKM）
GBSS					L1	L2	L3	S1	S2	S3	R1	R2	R3
	PB18986	Y	--	granule bound starch synthase Ia isoform X1	0.89	2.16	1.4	23.36	17.55	16.86	87.61	86.74	76.71
	PB19881	Y	--	granule bound starch synthase Ia isoform X1	0.22	0	0	10.8	7.57	10.6	30.62	18.54	19.69
	PB19045	Y	--	granule-bound starch synthase	14.29	34.57	10.84	79.18	81.93	81.48	331.85	363.78	304.83
	PB25505	N	ko00500:Starch and sucrose metabolism	Granule-bound starch synthase 2, chloroplastic/amyloplastic	22.6	18.96	16.74	22.05	17.61	26.32	28.19	29.99	27.86
	PB25829	N	ko00500:Starch and sucrose metabolism	Granule-bound starch synthase 2, chloroplastic/amyloplastic	0.38	0.27	0.68	0.39	0.54	0.38	0.55	0.43	0.69
	PB28718	N	ko00500:Starch and sucrose metabolism	Granule-bound starch synthase 2, chloroplastic/amyloplastic	2.06	0.96	1.43	1.36	1.99	1.53	1.94	2.47	2.43
	PB30674	Y	ko00500:Starch and sucrose metabolism	Granule-bound starch synthase 2, chloroplastic/amyloplastic	2.56	0.15	1.2	0	0.65	0.14	2.69	2.55	1.57
	PB30818	N	ko00500:Starch and sucrose metabolism	Granule-bound starch synthase 2, chloroplastic/amyloplastic	0.07	5.81	5.28	2.51	4.56	0.6	3.85	5.24	3.46
SSS		N
	PB20961	Y	ko00500:Starch and sucrose metabolism	soluble starch synthase 1, chloroplastic/amyloplastic isoform X2	13.81	19.02	15.49	2.49	3.47	2.69	0.95	0.71	0.4
	PB20546	Y	ko00500:Starch and sucrose metabolism	soluble starch synthase 1, chloroplastic/amyloplastic-like	42.31	48.62	32.82	8.06	6.65	10.37	1.64	2.02	3.12
	PB37358	Y	ko00500:Starch and sucrose metabolism	soluble starch synthase 1, chloroplastic/amyloplastic-like	30.72	50.02	38.55	7.59	7.4	5.84	2.05	2.33	2.01
	PB26794	N	--	Soluble starch synthase 3, chloroplastic/amyloplastic	18.78	25.64	13.84	9.03	8.63	13.11	14.69	10.9	15.36
	PB29013	N	--	Soluble starch synthase 3, chloroplastic/amyloplastic	0.57	4.07	0.9	0.55	1.34	1.25	1.87	3.71	0.84
SS		N
	PB33794	Y	--	probable starch synthase 4, chloroplastic/amyloplastic	2.53	4.74	3.12	1.02	0.9	1.34	0.69	0.49	0.65
	PB42627	N	--	probable starch synthase 4, chloroplastic/amyloplastic	0.79	0.75	1.14	0.8	0.51	0.8	0.66	0.45	0.38
	PB30315	N	--	starch synthase 3, chloroplastic/amyloplastic-like	0	0.39	0	0	0.45	0	0	0.07	0.11
	PB26290	N	--	starch synthase 3, chloroplastic/amyloplastic-like isoform X3	28.64	23.57	25.22	12.4	11.85	6.26	17.38	20.37	15.02
	PB44177	N	--	starch synthase 3, chloroplastic/amyloplastic-like isoform X3	1.3	0.84	1.26	3.53	3.31	3.97	1.84	2	1.23
PUL		N
	PB24092	N	--	pullulanase 1, chloroplastic isoform X1	0.25	0.41	0.29	0.14	0.08	0.34	0	0.03	0.13
	PB24533	Y	--	Pullulanase 1, chloroplastic	1.06	0.84	1.88	0.24	0.29	0.56	0.39	0.11	0.06
	PB25043	N	--	pullulanase 1, chloroplastic isoform X1	0	0	0	0.72	0	0	0	0	0
	PB26012	N	--	pullulanase 1, chloroplastic isoform X1	0	0	0	0	0	0.12	0	0	0
	PB27314	N	--	pullulanase 1, chloroplastic isoform X1	0.07	0.21	0	0	0.19	0.1	0.34	0.21	0.17
	PB27471	N	--	pullulanase 1, chloroplastic isoform X1	0.67	0.33	0.31	0.07	0.18	0	0.24	0.13	0.28
	PB29962	N	--	Pullulanase 1, chloroplastic	0.05	0.08	0.05	0.06	0.14	0.03	0.04	0.03	0.04
	PB30701	N	--	Pullulanase 1, chloroplastic	4.91	2.85	2.55	2.1	3.39	3.35	4.96	3.67	3.53
	PB31543	N	--	pullulanase 1, chloroplastic isoform X1	0	1.75	0	0.07	0	1.05	0.21	0	0
	PB39185	N	--	Pullulanase 1, chloroplastic	0	0	0	0	0	0	0	0	0
	PB40557	Y	--	Pullulanase 1, chloroplastic	4.85	9.03	10.68	4.92	4.86	2.66	0.72	1.77	2.05
	PB41037	N	--	Pullulanase 1, chloroplastic	6.97	4.84	7.28	1.1	2.97	2	1.73	2.91	2.45
	PB42446	N	--	pullulanase 1, chloroplastic isoform X1	0.27	0.61	0.97	0.34	0.18	0.27	0.44	0.2	0.31
	PB42704	N	--	Pullulanase 1, chloroplastic	9.27	12.2	11.25	3.98	4.91	6.37	3.46	4.85	3.78
	PB43277	N	--	Pullulanase 1, chloroplastic	0.37	0.34	0.85	0.28	0.31	0.05	0.13	0.44	0.36
PHO1		N
	PB24426	Y	--	phosphate transporter PHO1 homolog 1-like	0.25	0.06	0.1	0.73	0.58	0.6	1.41	0.73	1.26
	PB31559	Y	--	phosphate transporter PHO1 homolog 1-like	0.05	0.45	0.91	8.42	9.72	8.18	11.45	9.59	10.35
	PB31589	Y	--	Phosphate transporter PHO1 like 3	0.21	0.16	0.29	0.1	0.05	0.49	3.88	2.88	9.12
	PB38369	N	--	phosphate transporter PHO1-like	0	0.02	0	0.07	0.01	0	0.22	0.13	0.27
	PB41122	Y	--	phosphate transporter PHO1	0.05	0.1	0.08	1.29	0.41	0.38	25.83	18.3	20.18
	PB41446	Y	--	phosphate transporter PHO1 homolog 3	2.5	1.85	2.61	3.93	5.05	6.05	0.38	0.45	0.31
