# Supplementary material for: Comprehensive transcriptome analysis reveals genes potentially involved in isoflavone biosynthesis in Pueraria thomsonii Benth
Source: PLoS One. 2019 Jun 4;14(6):e0217593. doi: 10.1371/journal.pone.0217593 (PMC6548387; doi:10.1371/journal.pone.0217593)
Supplement: S11 Table — (XLS) [file pone.0217593.s013.xls]

## Sheet: Sheet1
S11 Table. List of transcripts annotated as transcription factors.
Transcript ID	BlAST to TF in database	TF Family Name
PB10020	PF00096.23	C2H2
PB10053	PF02701.12	C2C2->C2C2-Dof
PB10064	PF00642.21	C3H
PB10074	PF04770.9	zf-HD
PB10075	PF03106.12	LIM
PB10117	PF03514.11	GRAS
PB10146	PF00249.28	MYB->MYB
PB10147	PF00096.23	C2H2
PB10151	NF-YC	NF-Y->NF-YB
PB10152	PF03789.10	HB->HB-KNOX
PB10174	PF00249.28	MYB->MYB
PB10181	PF00249.28	GARP->GARP-G2-like
PB10185	PF00096.23	C2H2
PB10206	PF03106.12	WRKY
PB10255	PF00628.26	HB->HB-other
PB1026	PF00412.19	LIM
PB10297	PF00628.26	Alfin-like
PB10317	PF03106.12	WRKY
PB10321	PF03106.12	WRKY
PB10328	PF03131.14	bZIP
PB10346	PF02362.18	B3->B3
PB10354	PF00447.14	HSF
PB10362	PF02701.12	C2C2->C2C2-Dof
PB10375	PF02045.12	NF-Y->NF-YA
PB10381	PF00046.26	HB->HB-KNOX
PB10420	PF00628.26	Alfin-like
PB10434	PF00096.23	C2H2
PB10435	PF00847.17	AP2/ERF->AP2/ERF-ERF
PB10436	PF00010.23	bHLH
PB10466	NF-YC	NF-Y->NF-YB
PB10470	PF00249.28	MYB->MYB-related
PB10490	PF00642.21	C3H
PB10506	PF02701.12	C2C2->C2C2-Dof
PB10516	PF00642.21	C3H
PB10520	DNC	DBP
PB10541	PF00249.28	MYB->MYB
PB10557	PF00642.21	C3H
PB10590	PF03101.12	FAR1
PB10598	PF00412.19	C2H2
PB10605	PF00847.17	AP2/ERF->AP2/ERF-ERF
PB10607	PF00010.23	bHLH
PB10618	PF08536.8	Whirly
PB10621	PF03106.12	WRKY
PB10634	PF00046.26	zf-HD
PB10663	PF00447.14	HSF
PB10676	PF03634.10	TCP
PB10679	PF03101.12	WRKY
PB10680	PF02183.15	bZIP
PB1070	PF00642.21	C3H
PB10707	PF06203.11	Tify
PB10712	Trihelix	Trihelix
PB10713	PF02319.17	E2F-DP
PB10716	PF00249.28	MYB->MYB-related
PB10733	PF00642.21	C3H
PB10741	Trihelix	Trihelix
PB10769	PF02365.12	NAC
PB1077	PF01486.14	MADS->MADS-MIKC
PB10813	PF07716.12	bZIP
PB10821	PF02365.12	NAC
PB10822	PF00010.23	bHLH
PB10866	PF02701.12	C2C2->C2C2-Dof
PB10875	PF03514.11	GRAS
PB10919	PF03101.12	FAR1
PB10952	PF00170.18	HB->HB-HD-ZIP
PB10976	PF00847.17	AP2/ERF->AP2/ERF-ERF
PB11003	PF03131.14	bZIP
PB11025	PF01167.15	TUB
PB1104	PF02701.12	C2C2->C2C2-Dof
PB11072	PF00249.28	MYB->MYB
PB1110	PF00010.23	bHLH
PB11132	PF00847.17	AP2/ERF->AP2/ERF-ERF
PB11138	PF06217.9	BBR-BPC
PB11176	PF00249.28	MYB->MYB-related
PB11177	PF00249.28	MYB->MYB-related
PB11206	PF03634.10	TCP
PB11221	PF03106.12	WRKY
PB11231	PF07716.12	bHLH
PB11244	PF00010.23	bHLH
PB11248	PF00010.23	bHLH
PB11258	PF00249.28	MYB->MYB-related
PB11269	PF07526.8	bHLH
PB11276	PF00847.17	AP2/ERF->AP2/ERF-ERF
PB11289	PF00847.17	AP2/ERF->AP2/ERF-RAV
PB11304	PF00096.23	C2H2
PB11327	PF00249.28	MYB->MYB-related
PB11353	PF00319.15	MADS->MADS-MIKC
PB11361	PF01486.14	MADS->MADS-MIKC
PB11383	PF00847.17	AP2/ERF->AP2/ERF-ERF
PB11388	PF00249.28	GARP->GARP-G2-like
PB11445	PF00249.28	MYB->MYB-related
PB11457	PF00320.24	C2C2->C2C2-GATA
PB11468	WUS-HB	HB->HB-HD-ZIP
PB11470	PF03195.11	LOB
PB11471	PF05687.10	BES1
PB11490	PF00010.23	bHLH
PB11493	NF-YC	NF-Y->NF-YC
PB11512	WUS-HB	HB->HB-HD-ZIP
PB1154	PF04844.10	OFP
PB11548	PF03195.11	LOB
PB11549	PF00046.26	HB->HB-KNOX
PB11572	PF00628.26	bZIP
PB11595	Trihelix	MYB->MYB-related
PB11603	ULT	ULT
PB11614	PF00643.21	DBB
PB11616	PF00046.26	HB->HB-KNOX
PB11666	PF00010.23	bHLH
PB11672	WUS-HB	HB->HB-HD-ZIP
PB11711	PF03131.14	bZIP
PB11723	PF03101.12	FAR1
PB11736	PF03106.12	WRKY
PB11787	PF09425.7	C2C2->C2C2-CO-like
PB11791	PF00319.15	MADS->MADS-M-type
PB11800	PF04689.10	S1Fa-like
PB11810	PF00249.28	GARP->GARP-G2-like
PB11817	PF00249.28	GARP->GARP-G2-like
PB11840	PF00628.26	Alfin-like
PB11869	PF00010.23	bHLH
PB11884	PF06217.9	BBR-BPC
PB1190	PF00643.21	DBB
PB11905	PF00046.26	HB->HB-KNOX
PB11911	WUS-HB	HB->HB-other
PB11934	PF00249.28	Trihelix
PB1198	PF00847.17	AP2/ERF->AP2/ERF-ERF
PB11980	PF00096.23	C2H2
PB11985	PF00847.17	AP2/ERF->AP2/ERF-ERF
PB11990	PF02045.12	NF-Y->NF-YA
PB12001	PF00249.28	GARP->GARP-G2-like
PB12005	PF00249.28	MYB->MYB
PB1203	PF00847.17	AP2/ERF->AP2/ERF-ERF
PB12038	PF02701.12	C2C2->C2C2-Dof
PB12040	PF00447.14	HSF
PB12043	PF00320.24	C2C2->C2C2-GATA
PB12065	G2-like	GARP->GARP-G2-like
PB12072	PF00249.28	GARP->GARP-G2-like
PB12076	PF04844.10	OFP
PB12078	PF02701.12	C2C2->C2C2-Dof
PB1208	PF00643.21	PLATZ
PB12080	PF00847.17	AP2/ERF->AP2/ERF-ERF
PB12109	PF00320.24	C2C2->C2C2-GATA
PB12118	PF00170.18	MADS->MADS-MIKC
PB12138	PF00249.28	MYB->MYB-related
PB12147	PF00096.23	C2H2
PB12149	PF00249.28	MYB->MYB-related
PB12160	PF00319.15	MADS->MADS-M-type
PB12182	PF02701.12	C2C2->C2C2-Dof
PB12189	PF01486.14	MADS->MADS-MIKC
PB12209	PF03195.11	LOB
PB12212	Trihelix	MYB->MYB-related
PB12216	PF00628.26	C2C2->C2C2-Dof
PB12217	PF00847.17	AP2/ERF->AP2/ERF-ERF
PB12240	PF03131.14	bZIP
PB12266	PF00010.23	bHLH
PB12295	PF00249.28	MYB->MYB-related
PB12297	PF02362.18	B3->B3
PB12307	PF02045.12	NF-Y->NF-YA
PB12321	PF03131.14	bZIP
PB12354	PF00249.28	MYB->MYB
PB12355	WUS-HB	HB->HB-HD-ZIP
PB12369	PF00847.17	AP2/ERF->AP2/ERF-ERF
PB12387	PF03131.14	bZIP
PB12396	PF00249.28	MYB->MYB
PB12405	PF00249.28	MYB->MYB
PB12418	PF09425.7	Tify
PB12465	PF00642.21	C3H
PB12474	PF00847.17	AP2/ERF->AP2/ERF-ERF
PB12477	PF00249.28	GARP->GARP-G2-like
PB12498	PF01167.15	TUB
PB12506	PF02701.12	C2C2->C2C2-Dof
PB12525	PF03131.14	bZIP
PB12531	PF00249.28	MYB->MYB-related
PB12534	PF09425.7	C2C2->C2C2-CO-like
PB12539	PF00010.23	bHLH
PB12553	PF00847.17	AP2/ERF->AP2/ERF-ERF
PB12593	PF02362.18	B3->B3
PB12605	PF03634.10	TCP
PB12616	PF00249.28	MYB->MYB
PB12621	Trihelix	MYB->MYB
PB12622	PF00046.26	HB->HB-KNOX
PB12638	PF03131.14	bZIP
PB12640	PF00320.24	C2C2->C2C2-GATA
PB12649	PF00847.17	AP2/ERF->AP2/ERF-ERF
PB12663	PF00249.28	MYB->MYB
PB12664	PF03514.11	GRAS
PB12680	PF00010.23	bHLH
PB12681	PF00249.28	GARP->GARP-G2-like
PB12724	PF00320.24	C2C2->C2C2-GATA
PB12743	PF00249.28	GARP->GARP-G2-like
PB12746	PF03106.12	WRKY
PB12758	PF00096.23	C2H2
PB12778	PF00847.17	AP2/ERF->AP2/ERF-ERF
PB12783	PF01167.15	TUB
PB12785	PF03106.12	WRKY
PB12811	PF02701.12	C2C2->C2C2-Dof
PB1282	PF03101.12	FAR1
PB12847	PF00249.28	MYB->MYB
PB12849	PF00249.28	MYB->MYB-related
PB12868	PF00249.28	GARP->GARP-G2-like
PB12922	PF02701.12	C2C2->C2C2-Dof
PB12935	PF03106.12	LIM
PB12949	PF03110.11	SBP
PB12953	PF00447.14	HSF
PB12955	PF03106.12	WRKY
PB12957	PF00249.28	GARP->GARP-G2-like
PB12972	PF00010.23	bHLH
PB1299	PF00847.17	AP2/ERF->AP2/ERF-ERF
PB12990	PF03514.11	GRAS
PB12995	PF00249.28	MYB->MYB
PB12997	PF00249.28	MYB->MYB
PB13003	PF03514.11	GRAS
PB13008	PF02365.12	NAC
PB13009	PF00847.17	AP2/ERF->AP2/ERF-RAV
PB13016	PF03514.11	GRAS
PB1302	PF03131.14	bZIP
PB13025	PF00249.28	MYB->MYB
PB13057	PF00096.23	C2H2
PB13069	PF00249.28	MYB->MYB-related
PB13075	PF09425.7	C2C2->C2C2-CO-like
PB13077	PF02373.19	MYB->MYB
PB13092	PF00046.26	HB->HB-BELL
PB13112	PF00642.21	C3H
PB13117	PF00642.21	C3H
PB13135	PF00847.17	AP2/ERF->AP2/ERF-ERF
PB13148	PF09425.7	Tify
PB13157	PF00847.17	AP2/ERF->AP2/ERF-ERF
PB13168	PF00249.28	MYB->MYB-related
PB13169	PF04770.9	zf-HD
PB13177	PF01486.14	MADS->MADS-MIKC
PB13254	PF00249.28	MYB->MYB-related
PB13312	PF03101.12	WRKY
PB13325	PF00642.21	C3H
PB13350	PF00642.21	C3H
PB13372	PF00249.28	GARP->GARP-G2-like
PB13381	PF03195.11	LOB
PB13391	PF03131.14	bZIP
PB13395	PF04690.10	bZIP
PB13396	NF-YB	NF-Y->NF-YC
PB13403	PF08536.8	Whirly
PB13436	PF00010.23	bHLH
PB13439	PF00010.23	bHLH
PB13441	PF03106.12	LIM
PB13454	PF03195.11	LOB
PB13516	PF00249.28	GARP->GARP-G2-like
PB13525	PF00096.23	C2H2
PB13569	PF00010.23	bHLH
PB13588	PF00046.26	HB->HB-KNOX
PB1359	PF05142.9	SRS
PB13590	G2-like	MYB->MYB-related
PB13622	PF00010.23	bHLH
PB13650	PF00010.23	bHLH
PB13696	PF00010.23	bHLH
PB13705	PF00319.15	MADS->MADS-MIKC
PB13751	PF00096.23	C2H2
PB13786	PF01167.15	TUB
PB13825	PF02365.12	NAC
PB13829	PF03106.12	WRKY
PB13865	VOZ	VOZ
PB13873	PF00249.28	Trihelix
PB13874	PF00249.28	MYB->MYB-related
PB13882	NF-YC	NF-Y->NF-YB
PB13891	PF03789.10	HB->HB-other
PB13895	PF00643.21	C2C2->C2C2-CO-like
PB13914	PF00046.26	HB->HB-WOX
PB13969	PF00249.28	MYB->MYB
PB13972	PF03514.11	GRAS
PB14002	PF01167.15	TUB
PB14030	PF00249.28	Trihelix
PB14053	PF02365.12	NAC
PB14056	PF00847.17	AP2/ERF->AP2/ERF-ERF
PB14067	PF00628.26	Alfin-like
PB14086	PF00628.26	bZIP
PB14089	PF00010.23	bHLH
PB14104	PF02701.12	C2C2->C2C2-Dof
PB14125	PF04690.10	C2C2->C2C2-LSD
PB14128	PF00847.17	AP2/ERF->AP2/ERF-ERF
PB14134	PF00847.17	AP2/ERF->AP2/ERF-RAV
PB14135	PF00628.26	DBB
PB14160	PF06217.9	BBR-BPC
PB14204	PF00096.23	C2H2
PB14206	PF00320.24	C2C2->C2C2-GATA
PB14217	PF00847.17	AP2/ERF->AP2/ERF-ERF
PB14220	PF00249.28	MYB->MYB-related
PB14225	PF00046.26	zf-HD
PB14298	PF03101.12	FAR1
PB14315	PF02701.12	C2C2->C2C2-Dof
PB14326	PF06217.9	BBR-BPC
PB14337	PF03634.10	TCP
PB14340	PF00642.21	C3H
PB14354	PF00010.23	bHLH
PB14368	PF00847.17	AP2/ERF->AP2/ERF-ERF
PB14376	VOZ	NAC
PB14392	PF02045.12	NF-Y->NF-YA
PB14440	PF00010.23	bHLH
PB14448	PF00249.28	MYB->MYB
PB14480	PF05687.10	BES1
PB14511	PF00628.26	C2C2->C2C2-Dof
PB14536	PF03634.10	TCP
PB14578	PF09425.7	C2C2->C2C2-CO-like
PB14595	PF00847.17	AP2/ERF->AP2/ERF-ERF
PB14603	PF00096.23	C2H2
PB14606	PF00642.21	C3H
PB14631	PF00249.28	MYB->MYB
PB14678	PF02319.17	E2F-DP
PB14685	PF05687.10	BES1
PB14700	PF00010.23	bHLH
PB14701	NF-YB	NF-Y->NF-YC
PB14704	PF03131.14	bZIP
PB14713	PF03106.12	WRKY
PB14738	PF00249.28	MYB->MYB-related
PB14776	PF02365.12	NAC
PB14792	PF03106.12	WRKY
PB14817	PF00170.18	HB->HB-HD-ZIP
PB14822	PF00642.21	C3H
PB1484	PF00249.28	MYB->MYB-related
PB14861	PF03106.12	WRKY
PB14878	PF00096.23	C2H2
PB1488	PF03634.10	TCP
PB14901	PF00249.28	GARP->GARP-G2-like
PB14908	PF00010.23	bHLH
PB14944	PF06217.9	BBR-BPC
PB14956	PF05920.8	HB->HB-WOX
PB14962	PF00642.21	C3H
PB14973	PF01486.14	MADS->MADS-MIKC
PB14983	PF00010.23	bHLH
PB14985	PF02701.12	C2C2->C2C2-Dof
PB15000	PF00847.17	AP2/ERF->AP2/ERF-ERF
PB15015	Trihelix	Trihelix
PB15020	PF04504.11	Trihelix
PB15028	PF02365.12	NAC
PB15059	PF05687.10	BES1
PB15081	PF00847.17	AP2/ERF->AP2/ERF-ERF
PB15088	PF00249.28	Trihelix
PB15116	PF00249.28	MYB->MYB-related
PB15117	PF00847.17	AP2/ERF->AP2/ERF-AP2
PB15122	PF00642.21	C3H
PB15131	PF04504.11	GeBP
PB15133	PF03634.10	TCP
PB15145	PF00642.21	C3H
PB15183	PF00046.26	HB->HB-KNOX
PB15198	PF00412.19	LIM
PB15200	PF03110.11	SBP
PB15202	PF00249.28	MYB->MYB
PB15224	PF03195.11	LOB
PB15255	PF03514.11	GRAS
PB15271	PF00249.28	MYB->MYB
PB15284	PF00643.21	C2C2->C2C2-CO-like
PB15299	PF00170.18	MADS->MADS-MIKC
PB15306	PF04504.11	Trihelix
PB15330	PF00249.28	GARP->GARP-G2-like
PB15357	PF00249.28	MYB->MYB
PB15368	PF02365.12	NAC
PB15387	PF03131.14	bZIP
PB15443	WUS-HB	HB->HB-HD-ZIP
PB15472	PF00249.28	MYB->MYB-related
PB15484	PF00320.24	C2C2->C2C2-GATA
PB15510	PF02183.15	bHLH
PB15523	PF03106.12	WRKY
PB15531	PF00847.17	AP2/ERF->AP2/ERF-ERF
PB15545	PF00249.28	GARP->GARP-G2-like
PB15579	PF00096.23	C2H2
PB15587	PF00628.26	DBB
PB15605	PF02701.12	C2C2->C2C2-GATA
PB15607	PF00170.18	HB->HB-HD-ZIP
PB15608	PF00642.21	C3H
PB15622	PF00249.28	MYB->MYB-related
PB15649	PF02365.12	NAC
PB15650	PF02365.12	NAC
PB15672	PF03195.11	LOB
PB15686	PF00096.23	C2H2
PB15693	PF00847.17	AP2/ERF->AP2/ERF-ERF
PB15717	PF00096.23	C2H2
PB15726	PF00313.19	CSD
PB15744	PF00010.23	bHLH
PB15788	PF02701.12	C2C2->C2C2-Dof
PB15792	PF03106.12	WRKY
PB15799	PF00249.28	MYB->MYB
PB15853	PF03195.11	LOB
PB15909	PF00847.17	AP2/ERF->AP2/ERF-ERF
PB15917	PF01167.15	TUB
PB15924	PF02365.12	NAC
PB15937	PF00313.19	CSD
PB15946	PF03106.12	WRKY
PB15947	PF00096.23	C2H2
PB15974	PF00847.17	AP2/ERF->AP2/ERF-ERF
PB16022	PF09425.7	Tify
PB16031	PF00010.23	bHLH
PB16054	PF06217.9	BBR-BPC
PB16056	PF00096.23	C2H2
PB16072	PF04770.9	zf-HD
PB1609	PF00320.24	C2C2->C2C2-GATA
PB16102	PF02362.18	B3->B3
PB16125	PF04690.10	C2C2->C2C2-LSD
PB16133	PF00046.26	HB->HB-KNOX
PB16144	PF00096.23	C2H2
PB16167	PF03106.12	WRKY
PB16198	PF00096.23	C2H2
PB16206	PF00642.21	C3H
PB16269	PF01167.15	TUB
PB16272	PF02701.12	C2C2->C2C2-Dof
PB16312	PF00320.24	C2C2->C2C2-GATA
PB16321	PF00249.28	MYB->MYB
PB16335	PF03106.12	WRKY
PB16344	PF02701.12	C2C2->C2C2-Dof
PB16371	PF00249.28	MYB->MYB-related
PB16376	PF00249.28	Trihelix
PB16387	PF02701.12	C2C2->C2C2-Dof
PB16392	PF00249.28	MYB->MYB
PB16395	PF02701.12	C2C2->C2C2-Dof
PB16400	PF03131.14	bZIP
PB16405	PF00010.23	bHLH
PB16416	PF00249.28	MYB->MYB
PB16420	PF02701.12	C2C2->C2C2-Dof
PB16423	PF00096.23	C2H2
PB16447	PF03131.14	bZIP
PB16477	PF02701.12	C2C2->C2C2-Dof
PB16484	PF03514.11	GRAS
PB16486	PF02045.12	NF-Y->NF-YA
PB16492	PF00249.28	Trihelix
PB16493	PF00320.24	C2C2->C2C2-GATA
PB16502	PF00642.21	C3H
PB16503	PF03514.11	GRAS
PB16504	PF06203.11	Tify
PB16538	PF03195.11	LOB
PB16587	PF00249.28	Trihelix
PB16605	PF00010.23	bHLH
PB16616	PF00320.24	C2C2->C2C2-GATA
PB16634	PF05687.10	BES1
PB16662	PF00010.23	bHLH
PB16670	PF00847.17	AP2/ERF->AP2/ERF-ERF
PB16674	PF00010.23	bHLH
PB16677	PF03106.12	WRKY
PB16691	PF03131.14	bZIP
PB16703	PF03106.12	WRKY
PB16713	PF03131.14	bZIP
PB16722	PF00249.28	MYB->MYB
PB16726	PF03195.11	LOB
PB16760	VOZ	VOZ
PB16765	PF00847.17	AP2/ERF->AP2/ERF-ERF
PB16776	PF04690.10	bZIP
PB16782	NF-YB	NF-Y->NF-YC
PB16787	PF00249.28	GARP->GARP-G2-like
PB16799	PF02362.18	B3->B3
PB16803	PF03131.14	bZIP
PB16815	PF00628.26	Alfin-like
PB16817	PF07716.12	bZIP
PB16819	PF00847.17	AP2/ERF->AP2/ERF-ERF
PB16826	PF00249.28	MYB->MYB-related
PB16838	PF00249.28	GARP->GARP-G2-like
PB16841	PF00447.14	HSF
PB16860	PF00320.24	C2C2->C2C2-GATA
PB16878	PF00010.23	bHLH
PB16889	PF00643.21	C2C2->C2C2-CO-like
PB16893	PF00010.23	bHLH
PB16909	PF00628.26	Alfin-like
PB16915	PF02362.18	B3->B3
PB16969	PF00320.24	C2C2->C2C2-GATA
PB17000	PF02365.12	NAC
PB17026	PF03131.14	bZIP
PB17040	PF03110.11	SBP
PB17057	PF00847.17	AP2/ERF->AP2/ERF-ERF
PB17068	PF03106.12	WRKY
PB17078	PF03106.12	WRKY
PB17092	PF03195.11	LOB
PB17100	NF-YC	NF-Y->NF-YB
PB17106	PF00010.23	bHLH
PB17141	PF00046.26	HB->HB-KNOX
PB17145	PF03514.11	GRAS
PB17155	PF00847.17	AP2/ERF->AP2/ERF-ERF
PB17157	PF00628.26	C2C2->C2C2-Dof
PB17183	PF00847.17	AP2/ERF->AP2/ERF-ERF
PB17189	PF00010.23	bHLH
PB17193	PF03131.14	bZIP
PB17199	PF03634.10	TCP
PB17200	PF09425.7	Tify
PB17234	PF06217.9	BBR-BPC
PB17242	PF06200.11	Tify
PB17255	PF02365.12	NAC
PB17277	PF00010.23	bHLH
PB17285	PF00642.21	C3H
PB17291	PF02701.12	C2C2->C2C2-Dof
PB17294	PF05687.10	BES1
PB17295	PF06943.9	C2C2->C2C2-LSD
PB17322	PF00847.17	AP2/ERF->AP2/ERF-ERF
PB17331	PF00249.28	MYB->MYB-related
PB17348	PF09425.7	Tify
PB17359	PF01167.15	TUB
PB17370	PF00320.24	C2C2->C2C2-GATA
PB17377	PF03106.12	WRKY
PB17412	WUS-HB	HB->HB-HD-ZIP
PB17418	PF02362.18	B3->B3
PB17420	PF00847.17	AP2/ERF->AP2/ERF-ERF
PB17459	PF02183.15	bZIP
PB17495	PF03131.14	bZIP
PB17498	PF00249.28	MYB->MYB
PB17503	PF00447.14	HSF
PB1752	PF00412.19	LIM
PB17521	PF02183.15	bZIP
PB17541	PF03131.14	bZIP
PB17546	PF00096.23	C2H2
PB17558	PF02045.12	NF-Y->NF-YA
PB17563	PF00096.23	C2H2
PB17575	PF02365.12	NAC
PB17583	PF00249.28	MYB->MYB
PB17584	PF00010.23	bHLH
PB17590	PF00847.17	AP2/ERF->AP2/ERF-ERF
PB17602	PF00046.26	HB->HB-KNOX
PB17620	PF00447.14	HSF
PB17642	WUS-HB	HB->HB-HD-ZIP
PB17660	Trihelix	Trihelix
PB17670	PF01486.14	MADS->MADS-MIKC
PB17709	PF03110.11	SBP
PB17755	PF03106.12	WRKY
PB17791	PF05142.9	SRS
PB1782	NF-YC	NF-Y->NF-YB
PB17820	PF00170.18	HB->HB-HD-ZIP
PB17827	WUS-HB	HB->HB-HD-ZIP
PB17847	PF06217.9	BBR-BPC
PB17851	PF00642.21	C3H
PB1786	PF00847.17	AP2/ERF->AP2/ERF-ERF
PB17877	PF03131.14	bZIP
PB1788	PF03110.11	SBP
PB17880	PF03106.12	WRKY
PB17911	PF00249.28	MYB->MYB-related
PB17929	PF01486.14	MADS->MADS-MIKC
PB17932	PF00170.18	bHLH
PB17955	PF00847.17	AP2/ERF->AP2/ERF-ERF
PB17960	PF00847.17	AP2/ERF->AP2/ERF-ERF
PB17981	PF00096.23	C2H2
PB17984	PF02701.12	C2C2->C2C2-Dof
PB17995	PF03101.12	WRKY
PB18003	PF03106.12	WRKY
PB18033	PF00249.28	GARP->GARP-G2-like
PB18035	PF03106.12	WRKY
PB18044	PF03634.10	TCP
PB18058	PF00249.28	MYB->MYB-related
PB18082	PF00170.18	bHLH
PB18088	PF00847.17	AP2/ERF->AP2/ERF-ERF
PB18089	PF00847.17	AP2/ERF->AP2/ERF-ERF
PB18106	PF02045.12	NF-Y->NF-YA
PB18107	PF00249.28	GARP->GARP-G2-like
PB1813	PF00313.19	CSD
PB18145	PF05920.8	HB->HB-other
PB18148	PF00096.23	C2H2
PB18194	PF03634.10	TCP
PB18202	PF00847.17	AP2/ERF->AP2/ERF-ERF
PB18213	PF03106.12	WRKY
PB18216	NF-YC	NF-Y->NF-YB
PB18224	PF00010.23	bHLH
PB18227	PF03195.11	LOB
PB18243	PF03106.12	WRKY
PB18244	PF03195.11	LOB
PB18271	PF00010.23	bHLH
PB18284	WUS-HB	HB->HB-HD-ZIP
PB1829	PF03131.14	bZIP
PB18290	PF03106.12	WRKY
PB18299	PF02365.12	NAC
PB18301	PF02045.12	NF-Y->NF-YA
PB18320	PF03514.11	GRAS
PB18322	PF00046.26	HB->HB-KNOX
PB18335	PF00249.28	GARP->GARP-G2-like
PB18392	PF09425.7	C2C2->C2C2-GATA
PB18407	PF01167.15	TUB
PB18410	PF00249.28	MYB->MYB
PB18417	PF04844.10	OFP
PB18430	PF03634.10	TCP
PB18475	PF02701.12	C2C2->C2C2-Dof
PB18479	PF05687.10	BES1
PB18552	PF05920.8	HB->HB-WOX
PB18569	PF00642.21	C3H
PB18601	PF00010.23	bHLH
PB18648	PF06203.11	Tify
PB18689	PF00170.18	bHLH
PB18690	PF02365.12	NAC
PB18701	PF02045.12	NF-Y->NF-YA
PB18722	PF03195.11	LOB
PB18745	PF00847.17	AP2/ERF->AP2/ERF-ERF
PB1876	PF00046.26	HB->HB-WOX
PB1878	PF00847.17	AP2/ERF->AP2/ERF-ERF
PB18790	PF00847.17	AP2/ERF->AP2/ERF-ERF
PB18805	PF00628.26	Alfin-like
PB18806	PF06203.11	Tify
PB18820	PF00628.26	Alfin-like
PB18879	PF06203.11	Tify
PB18942	PF02365.12	NAC
PB18974	PF00847.17	AP2/ERF->AP2/ERF-AP2
PB18982	PF03514.11	GRAS
PB19002	PF00010.23	bHLH
PB19012	PF02365.12	NAC
PB19066	PF03514.11	GRAS
PB19069	PF03101.12	FAR1
PB19081	PF03131.14	bZIP
PB19090	PF00170.18	bZIP
PB19118	PF03514.11	GRAS
PB1914	PF03131.14	bZIP
PB19179	PF03514.11	GRAS
PB19185	PF00642.21	C3H
PB19186	PF00642.21	C3H
PB19195	PF07716.12	bZIP
PB1924	PF00642.21	C3H
PB19279	PF05920.8	HB->HB-other
PB19293	PF00096.23	C2H2
PB19339	PF01422.14	NF-X1
PB19355	PF00096.23	C2H2
PB19357	PF00096.23	C2H2
PB19367	WUS-HB	HB->HB-HD-ZIP
PB19369	PF00170.18	HB->HB-HD-ZIP
PB19393	PF02365.12	NAC
PB19396	PF00642.21	C3H
PB19405	PF00642.21	C3H
PB1941	PF08880.8	HB->HB-WOX
PB19415	PF00096.23	C2H2
PB19423	PF04873.10	EIL
PB19432	PF00096.23	C2H2
PB19448	PF03101.12	FAR1
PB19451	PF03106.12	WRKY
PB19455	PF02365.12	NAC
PB19470	PF00249.28	GARP->GARP-ARR-B
PB19509	PF00046.26	HB->HB-BELL
PB19525	PF03514.11	GRAS
PB19535	PF03101.12	FAR1
PB1954	PF01486.14	MADS->MADS-MIKC
PB19590	PF00320.24	C2C2->C2C2-GATA
PB19633	PF00046.26	HB->HB-BELL
PB19635	PF00010.23	bHLH
PB19668	PF00046.26	HB->HB-BELL
PB1968	PF00249.28	Trihelix
PB19706	PF00249.28	GARP->GARP-G2-like
PB19738	PF02365.12	NAC
PB19743	PF09425.7	Tify
PB19767	PF02365.12	NAC
PB19771	PF07526.8	WRKY
PB19772	PF00642.21	C3H
PB19781	PF03514.11	GRAS
PB19783	PF00447.14	HSF
PB1991	PF00010.23	bHLH
PB19922	PF00096.23	C2H2
PB19997	PF00320.24	C2C2->C2C2-GATA
PB2000	PF00249.28	GARP->GARP-G2-like
PB20026	PF00010.23	bHLH
PB20037	PF00010.23	bHLH
PB2004	PF04770.9	zf-HD
PB20040	PF00010.23	bHLH
PB20056	PF02365.12	NAC
PB20071	PF03131.14	bZIP
PB20089	PF00096.23	C2H2
PB20117	PF00249.28	MYB->MYB
PB20127	PF02365.12	NAC
PB20136	PF00847.17	AP2/ERF->AP2/ERF-ERF
PB2014	PF03195.11	LOB
PB20168	PF00249.28	MYB->MYB
PB20226	PF03106.12	WRKY
PB20241	PF00447.14	HSF
PB20262	PF03634.10	TCP
PB20274	PF00249.28	Trihelix
PB20311	PF00096.23	C2H2
PB20315	PF06203.11	Tify
PB20327	PF00096.23	C2H2
PB20344	PF02365.12	NAC
PB20352	PF03101.12	FAR1
PB20371	PF03106.12	WRKY
PB20383	PF02365.12	NAC
PB20411	PF03514.11	GRAS
PB20418	PF02365.12	NAC
PB20450	PF03101.12	WRKY
PB2047	PF03101.12	FAR1
PB20478	PF06203.11	Tify
PB20488	PF00249.28	MYB->MYB
PB20522	PF00847.17	AP2/ERF->AP2/ERF-AP2
PB20526	PF03514.11	GRAS
PB20551	PF02362.18	B3->B3
PB20558	PF00249.28	MYB->MYB-related
PB20559	PF01422.14	NF-X1
PB20576	PF03131.14	bZIP
PB20577	PF05687.10	BES1
PB20588	PF00642.21	C3H
PB20598	PF03514.11	GRAS
PB20612	PF03514.11	GRAS
PB20623	PF03195.11	LOB
PB20636	PF03106.12	WRKY
PB20639	PF00320.24	C2C2->C2C2-GATA
PB20653	PF06203.11	Tify
PB20662	PF00847.17	AP2/ERF->AP2/ERF-ERF
PB20666	PF03106.12	WRKY
PB20679	PF00249.28	GARP->GARP-G2-like
PB20697	PF00847.17	AP2/ERF->AP2/ERF-ERF
PB20716	PF00847.17	AP2/ERF->AP2/ERF-ERF
PB20722	PF03131.14	bZIP
PB20729	PF03106.12	WRKY
PB20783	PF02045.12	NF-Y->NF-YA
PB20785	PF00249.28	Trihelix
PB20790	VOZ	VOZ
PB20832	PF04873.10	EIL
PB20844	PF03101.12	FAR1
PB20851	PF01167.15	TUB
PB20852	PF04873.10	EIL
PB20879	PF00010.23	bHLH
PB20885	PF00096.23	C2H2
PB20893	PF00249.28	GARP->GARP-ARR-B
PB20907	PF03106.12	WRKY
PB20936	PF03131.14	bZIP
PB20983	PF00010.23	bHLH
PB20991	PF00096.23	C2H2
PB21028	PF02365.12	NAC
PB2104	PF00847.17	AP2/ERF->AP2/ERF-ERF
PB21051	PF00249.28	Trihelix
PB21080	PF03131.14	bZIP
PB21085	PF00249.28	GARP->GARP-G2-like
PB21091	PF03131.14	bZIP
PB21110	PF03514.11	GRAS
PB21121	PF02365.12	NAC
PB21124	PF00096.23	C2H2
PB21141	PF00249.28	GARP->GARP-G2-like
PB21147	PF04873.10	EIL
PB21153	PF00847.17	AP2/ERF->AP2/ERF-ERF
PB21210	PF01167.15	TUB
PB21233	PF00096.23	C2H2
PB21276	PF00642.21	C3H
PB2128	PF00249.28	MYB->MYB-related
PB21299	PF03514.11	GRAS
PB21301	PF03514.11	GRAS
PB21303	PF03101.12	WRKY
PB21315	PF08880.8	GRF
PB21323	PF03514.11	GRAS
PB21330	PF00643.21	C2C2->C2C2-CO-like
PB21335	PF00010.23	bHLH
PB21338	PF02309.13	B3->B3-ARF
PB21356	PF03101.12	FAR1
PB21363	PF00010.23	bHLH
PB21373	PF00249.28	MYB->MYB
PB21378	PF03101.12	FAR1
PB21388	PF03101.12	FAR1
PB21391	PF00642.21	C3H
PB21452	PF02309.13	B3->B3-ARF
PB21464	PF00642.21	C3H
PB21465	PF00046.26	HB->HB-BELL
PB21498	PF03101.12	FAR1
PB21562	PF00046.26	HB->HB-BELL
PB21597	PF03131.14	bZIP
PB21604	PF01422.14	NF-X1
PB21615	PF00046.26	HB->HB-KNOX
PB21651	PF03106.12	WRKY
PB21669	PF03110.11	SBP
PB2169	PF03514.11	GRAS
PB21724	PF03514.11	GRAS
PB21728	PF00010.23	bHLH
PB21744	PF00249.28	MYB->MYB-related
PB21749	PF00249.28	MYB->MYB-related
PB21781	PF03101.12	FAR1
PB21785	PF00010.23	bHLH
PB21819	PF00249.28	GARP->GARP-G2-like
PB21856	PF02309.13	B3->B3-ARF
PB21881	PF04504.11	GeBP
PB2189	PF03101.12	WRKY
PB21910	PF00642.21	C3H
PB21921	PF02045.12	NF-Y->NF-YA
PB21923	PF00046.26	HB->HB-BELL
PB21941	PF02365.12	NAC
PB21984	PF00642.21	C3H
PB22002	PF00642.21	C3H
PB22016	PF03110.11	SBP
PB22042	PF02791.14	HB->HB-other
PB22046	PF00642.21	C3H
PB22063	PF00642.21	C3H
PB22064	PF03514.11	GRAS
PB22065	PF02791.14	DDT
PB22076	PF00643.21	C2C2->C2C2-CO-like
PB22086	PF03638.12	CPP
PB2211	PF03131.14	bZIP
PB22149	PF00642.21	C3H
PB2215	PF00847.17	AP2/ERF->AP2/ERF-ERF
PB22157	PF00096.23	C2H2
PB22159	PF00170.18	bZIP
PB22184	PF03101.12	FAR1
PB22188	PF00010.23	bHLH
PB22193	PF00642.21	C3H
PB22265	PF03110.11	SBP
PB22279	PF00651.28	C3H
PB223	PF00313.19	CSD
PB22305	PF00046.26	HB->HB-BELL
PB22321	PF00249.28	GARP->GARP-G2-like
PB22403	PF03101.12	FAR1
PB22428	PF00046.26	HB->HB-BELL
PB22527	PF01167.15	TUB
PB22655	PF00170.18	HB->HB-other
PB22657	PF00010.23	bHLH
PB22677	PF04689.10	C2C2->C2C2-LSD
PB22704	PF03638.12	CPP
PB22741	PF00249.28	MYB->MYB-related
PB22751	PF05920.8	HB->HB-other
PB22757	PF00249.28	GARP->GARP-ARR-B
PB22763	PF03514.11	GRAS
PB22769	PF00046.26	HB->HB-other
PB22770	PF00249.28	Trihelix
PB22783	G2-like	GARP->GARP-G2-like
PB22784	PF00096.23	C2H2
PB22789	PF00046.26	HB->HB-BELL
PB22791	PF00642.21	C3H
PB22812	PF03110.11	SBP
PB22835	PF00642.21	C3H
PB22854	PF00642.21	C3H
PB2286	PF00643.21	PLATZ
PB22877	PF05687.10	BES1
PB22897	PF03101.12	FAR1
PB22912	PF00847.17	AP2/ERF->AP2/ERF-ERF
PB22916	PF05687.10	BES1
PB22957	G2-like	GARP->GARP-G2-like
PB22958	PF00010.23	bHLH
PB22961	PF05687.10	BES1
PB22965	PF00249.28	MYB->MYB-related
PB22973	PF00249.28	GARP->GARP-ARR-B
PB22985	Trihelix	Trihelix
PB23006	PF00046.26	HB->HB-BELL
PB23035	PF02183.15	HSF
PB23036	PF03106.12	WRKY
PB23107	PF00249.28	MYB->MYB-related
PB2316	PF03514.11	GRAS
PB23171	PF00046.26	HB->HB-BELL
PB23172	PF03101.12	FAR1
PB23182	PF00249.28	MYB->MYB-related
PB2321	PF04689.10	S1Fa-like
PB23250	PF03634.10	TCP
PB23252	PF00447.14	HSF
PB23254	PF00847.17	AP2/ERF->AP2/ERF-AP2
PB23270	PF02045.12	NF-Y->NF-YA
PB23297	PF02362.18	B3->B3-ARF
PB23304	PF00249.28	MYB->MYB-related
PB23341	PF03514.11	GRAS
PB23372	PF02042.12	RWP-RK
PB23377	PF03101.12	FAR1
PB23397	PF04873.10	EIL
PB23403	PF00046.26	HB->HB-BELL
PB23424	PF02362.18	B3->B3-ARF
PB23426	PF03514.11	GRAS
PB23436	PF03514.11	GRAS
PB23447	PF00249.28	MYB->MYB
PB23521	PF02042.12	RWP-RK
PB23540	PF03638.12	CPP
PB23560	PF02042.12	RWP-RK
PB23565	PF02309.13	B3->B3-ARF
PB23594	PF00096.23	C2H2
PB23609	PF03101.12	FAR1
PB23625	PF00170.18	HB->HB-HD-ZIP
PB23658	PF00612.24	CAMTA
PB23688	PF03110.11	SBP
PB23745	PF02309.13	B3->B3-ARF
PB23752	PF03101.12	FAR1
PB23760	PF00046.26	HB->HB-BELL
PB23787	PF00249.28	GARP->GARP-ARR-B
PB23788	PF00249.28	MYB->MYB
PB2382	PF02362.18	B3->B3
PB23898	PF00010.23	bHLH
PB23909	PF00046.26	HB->HB-BELL
PB23920	PF03514.11	GRAS
PB2393	PF00847.17	AP2/ERF->AP2/ERF-ERF
PB23936	PF02309.13	B3->B3-ARF
PB23969	PF02309.13	B3->B3-ARF
PB2398	PF06943.9	C2C2->C2C2-YABBY
PB23994	PF03101.12	FAR1
PB23999	PF02362.18	B3->B3
PB24002	PF03101.12	FAR1
PB24010	PF00642.21	C3H
PB24043	PF02365.12	NAC
PB24064	PF02309.13	B3->B3-ARF
PB24065	PF00249.28	MYB->MYB-related
PB24090	PF00010.23	bHLH
PB24099	PF00642.21	C3H
PB24110	PF03514.11	GRAS
PB24141	PF00046.26	HB->HB-other
PB24170	PF02362.18	B3->B3-ARF
PB24201	PF02042.12	RWP-RK
PB24210	PF02365.12	NAC
PB24214	PF03101.12	FAR1
PB24215	PF00046.26	HB->HB-BELL
PB24282	PF02309.13	B3->B3-ARF
PB24309	PF02791.14	DDT
PB2431	PF00096.23	C2H2
PB24326	PF03634.10	TCP
PB24337	PF00096.23	C2H2
PB24339	PF02365.12	NAC
PB24340	PF02362.18	B3->B3
PB24388	PF00447.14	HSF
PB24458	PF03101.12	FAR1
PB24475	NF-YC	NF-Y->NF-YC
PB24493	PF03514.11	GRAS
PB24511	PF00249.28	MYB->MYB-related
PB24518	PF02362.18	B3->B3-ARF
PB24535	PF03110.11	SBP
PB24552	PF00010.23	bHLH
PB2457	PF00847.17	AP2/ERF->AP2/ERF-ERF
PB24575	PF02309.13	B3->B3-ARF
PB24577	PF02362.18	B3->B3
PB24587	WUS-HB	HB->HB-HD-ZIP
PB24601	PF00046.26	HB->HB-BELL
PB24608	PF03110.11	SBP
PB24689	PF03101.12	FAR1
PB24690	PF03101.12	FAR1
PB24701	PF05920.8	HB->HB-other
PB24705	PF03110.11	SBP
PB24710	PF00642.21	C3H
PB24711	PF02362.18	B3->B3-ARF
PB24726	PF00249.28	MYB->MYB-related
PB24738	PF03106.12	WRKY
PB2476	PF00847.17	AP2/ERF->AP2/ERF-ERF
PB24760	PF00010.23	bHLH
PB24794	PF02042.12	RWP-RK
PB24910	PF00046.26	HB->HB-BELL
PB24939	PF00170.18	HB->HB-HD-ZIP
PB24957	PF03514.11	GRAS
PB25002	PF06507.10	B3->B3
PB25019	PF03101.12	FAR1
PB25021	G2-like	GARP->GARP-G2-like
PB25037	PF03110.11	SBP
PB25104	PF00320.24	C2C2->C2C2-GATA
PB2513	WUS-HB	HB->HB-HD-ZIP
PB25152	PF02365.12	NAC
PB25155	PF02365.12	NAC
PB25200	PF02362.18	B3->B3
PB25211	PF00010.23	bHLH
PB25246	PF00096.23	C2H2
PB25253	PF00249.28	MYB->MYB-related
PB25264	PF02362.18	B3->B3
PB25265	PF02362.18	B3->B3
PB25295	PF00249.28	MYB->MYB-related
PB25327	PF06507.10	B3->B3
PB25334	PF00046.26	HB->HB-BELL
PB25337	PF02309.13	B3->B3-ARF
PB25345	PF02309.13	B3->B3-ARF
PB25358	PF05920.8	HB->HB-other
PB25359	PF00612.24	CAMTA
PB25367	PF02309.13	B3->B3-ARF
PB25379	PF00249.28	MYB->MYB-related
PB25408	PF03634.10	TCP
PB25442	PF03101.12	FAR1
PB25449	PF02362.18	B3->B3
PB25467	PF02362.18	B3->B3
PB2547	PF02365.12	NAC
PB25491	PF00249.28	MYB->MYB-related
PB25499	PF02309.13	B3->B3-ARF
PB25519	PF00642.21	C3H
PB25615	PF08880.8	GRF
PB25669	PF02045.12	NF-Y->NF-YA
PB25704	PF00046.26	HB->HB-other
PB25779	PF00096.23	C2H2
PB25781	PF03514.11	GRAS
PB25782	PF03514.11	GRAS
PB25786	PF01833.21	CAMTA
PB25805	PF00046.26	HB->HB-BELL
PB25841	PF00651.28	C3H
PB25862	PF00249.28	Trihelix
PB25893	PF00096.23	C2H2
PB25905	PF02365.12	NAC
PB25913	PF03101.12	FAR1
PB25919	PF02362.18	B3->B3
PB25927	PF00249.28	MYB->MYB-related
PB25944	PF03638.12	CPP
PB25962	Trihelix	MYB->MYB
PB25979	PF00642.21	C3H
PB25992	PF01833.21	CAMTA
PB25996	PF02365.12	NAC
PB25999	PF00320.24	B3->B3
PB26057	PF00642.21	C3H
PB26066	PF09425.7	Tify
PB26070	PF00170.18	HB->HB-HD-ZIP
PB26077	PF00010.23	bHLH
PB26107	PF02362.18	B3->B3-ARF
PB26139	PF00046.26	HB->HB-BELL
PB26152	PF02309.13	B3->B3
PB26157	PF00096.23	C2H2
PB26172	PF03634.10	TCP
PB26176	PF00249.28	MYB->MYB-related
PB26197	PF02309.13	B3->B3-ARF
PB26241	PF03101.12	FAR1
PB26246	PF07716.12	bZIP
PB26257	PF00319.15	MADS->MADS-M-type
PB26268	PF02309.13	B3->B3-ARF
PB26270	PF00072.21	GARP->GARP-G2-like
PB26283	PF00847.17	AP2/ERF->AP2/ERF-ERF
PB26295	PF01833.21	CAMTA
PB26342	PF03131.14	bZIP
PB26355	Trihelix	Trihelix
PB26409	PF00642.21	C3H
PB26424	PF03110.11	SBP
PB26456	PF00046.26	HB->HB-BELL
PB26472	PF03101.12	FAR1
PB26496	PF00628.26	Alfin-like
PB26503	PF00096.23	C2H2
PB26514	PF00096.23	C2H2
PB26530	PF00046.26	HB->HB-BELL
PB26533	PF03101.12	FAR1
PB26543	PF02791.14	DDT
PB26546	PF00010.23	bHLH
PB26561	PF00010.23	bHLH
PB26567	PF02309.13	B3->B3-ARF
PB26580	PF01167.15	TUB
PB26582	Trihelix	MYB->MYB
PB26594	PF00096.23	C2H2
PB26606	PF00249.28	MYB->MYB
PB26619	PF01833.21	CAMTA
PB26680	WUS-HB	HB->HB-other
PB26703	PF02365.12	NAC
PB26721	PF03101.12	FAR1
PB26732	PF03638.12	CPP
PB26764	PF04433.14	MYB->MYB-related
PB26800	PF06217.9	BBR-BPC
PB26807	PF00642.21	C3H
PB26825	PF02309.13	B3->B3-ARF
PB26838	PF00046.26	HB->HB-BELL
PB26892	PF00046.26	HB->HB-BELL
PB26900	PF00642.21	C3H
PB26925	PF03101.12	FAR1
PB26937	PF02309.13	B3->B3-ARF
PB26939	PF02309.13	B3->B3
PB26943	PF02309.13	B3->B3-ARF
PB26950	PF00170.18	HB->HB-HD-ZIP
PB26959	PF03514.11	GRAS
PB26966	PF00010.23	bHLH
PB26973	PF02791.14	DDT
PB26974	PF03514.11	GRAS
PB27017	PF02042.12	RWP-RK
PB27106	PF02309.13	B3->B3-ARF
PB27108	PF00642.21	C3H
PB27126	PF01833.21	CAMTA
PB27188	PF00096.23	C2H2
PB27200	PF02362.18	B3->B3
PB27206	PF00651.28	C3H
PB2721	PF01167.15	TUB
PB27224	PF02309.13	B3->B3-ARF
PB27229	PF03514.11	GRAS
PB2726	PF00642.21	C3H
PB27275	PF01833.21	CAMTA
PB27288	PF01833.21	CAMTA
PB27334	PF02365.12	NAC
PB27360	PF03514.11	GRAS
PB27372	PF03638.12	CPP
PB27399	PF02362.18	B3->B3
PB27409	PF00046.26	HB->HB-BELL
PB27411	PF00046.26	HB->HB-BELL
PB27489	PF00170.18	HB->HB-HD-ZIP
PB27515	PF01167.15	TUB
PB27517	PF00249.28	Trihelix
PB27557	WUS-HB	HB->HB-other
PB2756	PF00170.18	MADS->MADS-MIKC
PB27601	PF05920.8	HB->HB-PHD
PB27644	PF03101.12	FAR1
PB27656	PF03110.11	SBP
PB27667	PF00642.21	C3H
PB27681	PF00612.24	CAMTA
PB27683	PF03101.12	FAR1
PB27713	PF02362.18	B3->B3-ARF
PB27723	PF02365.12	NAC
PB27741	PF00612.24	CAMTA
PB27742	PF00642.21	C3H
PB27749	PF02309.13	B3->B3-ARF
PB27776	Trihelix	MYB->MYB
PB27801	PF02362.18	B3->B3
PB27830	PF03131.14	bZIP
PB27841	WUS-HB	HB->HB-HD-ZIP
PB27876	PF03106.12	WRKY
PB27884	PF00249.28	MYB->MYB
PB27902	PF02309.13	B3->B3-ARF
PB27916	PF00249.28	MYB->MYB-related
PB27978	PF00170.18	HB->HB-HD-ZIP
PB28003	PF03101.12	FAR1
PB28009	PF02309.13	B3->B3-ARF
PB28050	PF00010.23	bHLH
PB28053	PF03101.12	FAR1
PB28064	PF02309.13	B3->B3-ARF
PB28081	PF00249.28	GARP->GARP-G2-like
PB28103	PF03638.12	CPP
PB28137	PF00096.23	C2H2
PB28141	PF00847.17	AP2/ERF->AP2/ERF-ERF
PB28181	PF03101.12	FAR1
PB2819	PF00313.19	CSD
PB28222	PF02309.13	B3->B3-ARF
PB28263	PF03110.11	SBP
PB28265	PF00642.21	C3H
PB28302	PF02362.18	B3->B3-ARF
PB2831	PF00847.17	AP2/ERF->AP2/ERF-ERF
PB28352	PF00319.15	MADS->MADS-M-type
PB28381	PF02042.12	RWP-RK
PB28384	PF01167.15	TUB
PB2841	PF03634.10	TCP
PB28413	PF02309.13	B3->B3-ARF
PB28611	PF05920.8	HB->HB-other
PB28617	PF03101.12	FAR1
PB28634	PF02309.13	B3->B3-ARF
PB28638	PF00096.23	C2H2
PB28692	PF00249.28	MYB->MYB-related
PB28796	PF01833.21	CAMTA
PB28807	PF03106.12	WRKY
PB28817	PF02362.18	B3->B3-ARF
PB28841	PF00612.24	CAMTA
PB28856	PF00010.23	bHLH
PB28905	PF03106.12	WRKY
PB28920	PF02309.13	B3->B3-ARF
PB28923	PF02309.13	B3->B3-ARF
PB28930	PF02042.12	RWP-RK
PB28979	PF00172.15	zn-clus
PB29003	PF02362.18	B3->B3
PB29004	PF02791.14	DDT
PB29017	PF02309.13	B3->B3
PB29100	PF00249.28	MYB->MYB-related
PB29105	PF05920.8	HB->HB-PHD
PB29129	PF03101.12	FAR1
PB29180	PF03101.12	FAR1
PB29229	PF02309.13	B3->B3-ARF
PB29279	PF04504.11	MYB->MYB-related
PB29291	PF02309.13	B3->B3-ARF
PB29295	NF-YC	NF-Y->NF-YC
PB29312	PF00172.15	zn-clus
PB29340	PF03131.14	bZIP
PB29366	PF03514.11	GRAS
PB29371	PF01833.21	CAMTA
PB29392	PF03514.11	GRAS
PB29427	PF00249.28	Trihelix
PB29458	PF04433.14	MYB->MYB-related
PB29510	PF00249.28	MYB->MYB-related
PB2956	PF00249.28	MYB->MYB
PB29616	PF02362.18	B3->B3-ARF
PB29650	PF00010.23	bHLH
PB29658	PF00096.23	C2H2
PB29669	PF07716.12	HB->HB-HD-ZIP
PB29683	PF00249.28	Trihelix
PB29684	PF00319.15	MADS->MADS-M-type
PB29719	WUS-HB	HB->HB-HD-ZIP
PB29731	PF03514.11	GRAS
PB29732	PF07716.12	HB->HB-HD-ZIP
PB29737	PF03101.12	FAR1
PB29739	PF00642.21	C3H
PB29740	PF00170.18	HB->HB-HD-ZIP
PB29744	PF00010.23	bHLH
PB29753	PF03514.11	GRAS
PB29773	PF03514.11	GRAS
PB29862	PF02701.12	C2C2->C2C2-Dof
PB299	PF06943.9	C2C2->C2C2-YABBY
PB29938	PF03514.11	GRAS
PB29943	PF03110.11	SBP
PB30007	PF00642.21	C3H
PB30015	PF00096.23	C2H2
PB30034	PF02365.12	NAC
PB30054	PF01422.14	NF-X1
PB30059	PF00642.21	C3H
PB30087	PF00628.26	Alfin-like
PB30101	PF03110.11	SBP
PB30123	PF02362.18	B3->B3-ARF
PB30136	PF00642.21	C3H
PB30204	PF02362.18	B3->B3-ARF
PB30256	PF08536.8	Whirly
PB30260	PF02309.13	B3->B3-ARF
PB30269	PF02309.13	B3->B3-ARF
PB30284	PF00249.28	GARP->GARP-G2-like
PB30303	PF00249.28	Trihelix
PB30360	PF03101.12	FAR1
PB30406	PF01167.15	TUB
PB30426	PF00612.24	CAMTA
PB30497	PF03110.11	SBP
PB30501	PF00010.23	bHLH
PB30522	PF03110.11	SBP
PB30656	PF00249.28	Trihelix
PB30658	PF02042.12	RWP-RK
PB30741	PF01167.15	TUB
PB30779	PF00170.18	HB->HB-HD-ZIP
PB30788	PF00046.26	HB->HB-BELL
PB30799	PF03110.11	SBP
PB30815	PF02362.18	B3->B3-ARF
PB30880	PF00249.28	GARP->GARP-ARR-B
PB30902	PF01833.21	CAMTA
PB30921	PF03514.11	GRAS
PB30925	PF03101.12	FAR1
PB30951	PF04504.11	Trihelix
PB30967	PF02042.12	RWP-RK
PB30984	PF00249.28	MYB->MYB-related
PB30990	PF01833.21	CAMTA
PB31049	PF00319.15	MADS->MADS-M-type
PB31088	PF00170.18	HB->HB-HD-ZIP
PB31152	PF02309.13	B3->B3-ARF
PB31165	PF02362.18	B3->B3
PB31173	NF-YB	NF-Y->NF-YC
PB31199	PF02042.12	RWP-RK
PB31202	PF03101.12	FAR1
PB31203	PF03101.12	FAR1
PB31227	NF-YC	NF-Y->NF-YC
PB31249	PF02362.18	B3->B3-ARF
PB31283	DNC	DBP
PB31302	PF00642.21	C3H
PB31329	PF00170.18	HB->HB-HD-ZIP
PB31375	PF01422.14	NF-X1
PB31377	PF00642.21	C3H
PB31393	PF00096.23	C2H2
PB31398	PF00319.15	MADS->MADS-M-type
PB31420	PF00170.18	HB->HB-HD-ZIP
PB31432	PF03101.12	FAR1
PB31433	PF05920.8	HB->HB-other
PB31466	PF00249.28	MYB->MYB-related
PB31483	PF00612.24	CAMTA
PB31484	PF03195.11	LOB
PB31515	PF02042.12	RWP-RK
PB31519	PF00319.15	MADS->MADS-M-type
PB31526	PF00642.21	C3H
PB31537	PF00642.21	C3H
PB31575	PF02362.18	B3->B3-ARF
PB31587	PF00096.23	C2H2
PB31629	PF00096.23	C2H2
PB31667	PF00010.23	bHLH
PB31682	PF03101.12	FAR1
PB31687	PF03101.12	FAR1
PB31703	G2-like	GARP->GARP-G2-like
PB31722	PF00249.28	GARP->GARP-G2-like
PB31743	PF02309.13	B3->B3-ARF
PB31759	PF02309.13	B3->B3-ARF
PB31867	PF00642.21	C3H
PB31905	PF00170.18	HB->HB-HD-ZIP
PB31925	PF00642.21	C3H
PB31933	PF04873.10	EIL
PB31941	PF02309.13	B3->B3-ARF
PB31963	PF05920.8	HB->HB-HD-ZIP
PB32024	PF03131.14	bZIP
PB32034	PF00046.26	HB->HB-BELL
PB32039	PF03101.12	FAR1
PB32108	PF00096.23	C2H2
PB32145	PF00170.18	HB->HB-HD-ZIP
PB32149	PF00249.28	MYB->MYB-related
PB32157	PF00046.26	HB->HB-BELL
PB32239	PF00249.28	Trihelix
PB32304	PF02309.13	B3->B3-ARF
PB32378	PF00249.28	MYB->MYB-related
PB32430	PF00642.21	C3H
PB32450	PF00249.28	MYB->MYB-related
PB32466	PF02042.12	RWP-RK
PB32547	PF07716.12	bZIP
PB32554	PF00447.14	HSF
PB3259	PF02701.12	C2C2->C2C2-GATA
PB32597	PF03101.12	FAR1
PB32694	PF00249.28	MYB->MYB-related
PB32731	PF00642.21	C3H
PB32780	PF02701.12	C2C2->C2C2-Dof
PB32861	PF02362.18	B3->B3
PB32896	PF03101.12	FAR1
PB32944	PF03101.12	FAR1
PB32949	PF00249.28	MYB->MYB
PB32969	PF00249.28	Trihelix
PB32973	PF00046.26	HB->HB-BELL
PB32977	PF00642.21	C3H
PB33036	PF03514.11	GRAS
PB33049	PF01167.15	TUB
PB3306	PF00847.17	AP2/ERF->AP2/ERF-ERF
PB33117	PF03514.11	GRAS
PB33146	PF00249.28	MYB->MYB-related
PB33153	PF03110.11	SBP
PB33201	NF-YC	NF-Y->NF-YB
PB33219	PF00642.21	C3H
PB33259	PF02362.18	B3->B3-ARF
PB33280	PF01833.21	CAMTA
PB33289	PF03131.14	bZIP
PB33309	PF02362.18	B3->B3-ARF
PB33311	PF00072.21	GARP->GARP-G2-like
PB33337	PF01486.14	MADS->MADS-MIKC
PB33410	PF04844.10	OFP
PB33426	PF02362.18	B3->B3-ARF
PB33427	PF00170.18	bZIP
PB33437	PF02309.13	B3->B3-ARF
PB33465	PF02042.12	RWP-RK
PB33485	PF00642.21	C3H
PB33535	PF07716.12	bZIP
PB33586	PF03110.11	SBP
PB3362	PF06217.9	BBR-BPC
PB33666	PF02365.12	NAC
PB33671	PF00096.23	C2H2
PB33692	PF00010.23	bHLH
PB33703	PF03101.12	FAR1
PB33716	PF00249.28	MYB->MYB-related
PB33727	PF02042.12	RWP-RK
PB33779	Trihelix	Trihelix
PB33804	PF02309.13	B3->B3-ARF
PB33873	PF02042.12	RWP-RK
PB33887	PF00249.28	MYB->MYB-related
PB33939	PF03110.11	SBP
PB33946	PF02042.12	RWP-RK
PB33977	PF00642.21	C3H
PB34013	PF00010.23	bHLH
PB34021	PF00847.17	AP2/ERF->AP2/ERF-AP2
PB34023	PF00170.18	HB->HB-HD-ZIP
PB3404	CCAAT-Dr1	NF-Y->NF-YB
PB3407	PF00010.23	bHLH
PB34099	PF01833.21	CAMTA
PB34157	PF00612.24	CAMTA
PB34168	PF01422.14	NF-X1
PB34170	PF00612.24	CAMTA
PB34188	PF00096.23	C2H2
PB34192	PF02365.12	NAC
PB34223	PF01833.21	CAMTA
PB34229	PF03514.11	GRAS
PB34280	PF01833.21	CAMTA
PB34294	PF00170.18	HB->HB-HD-ZIP
PB34296	PF00612.24	CAMTA
PB34299	PF02309.13	B3->B3-ARF
PB34316	PF03110.11	SBP
PB34334	PF00642.21	C3H
PB34337	PF02183.15	HB->HB-HD-ZIP
PB34342	PF00170.18	HB->HB-HD-ZIP
PB34353	PF02362.18	B3->B3
PB34369	PF02183.15	HB->HB-HD-ZIP
PB34399	PF03110.11	SBP
PB34421	PF03110.11	SBP
PB34424	PF02309.13	B3->B3-ARF
PB34472	PF01833.21	CAMTA
PB34487	PF00249.28	MYB->MYB
PB34491	PF02365.12	NAC
PB34502	PF00249.28	Trihelix
PB34616	PF03106.12	WRKY
PB34639	PF00096.23	C2H2
PB34669	PF00010.23	bHLH
PB34672	PF03106.12	WRKY
PB34717	PF03106.12	WRKY
PB34754	PF00505.16	C2C2->C2C2-YABBY
PB34823	PF00847.17	AP2/ERF->AP2/ERF-ERF
PB34846	PF00096.23	C2H2
PB34855	PF03131.14	bZIP
PB34888	PF01486.14	MADS->MADS-MIKC
PB34892	PF00010.23	bHLH
PB34927	PF03195.11	LOB
PB34964	PF00319.15	MADS->MADS-M-type
PB34994	PF07716.12	bHLH
PB34998	PF00096.23	C2H2
PB35029	PF00249.28	GARP->GARP-G2-like
PB35050	PF00847.17	AP2/ERF->AP2/ERF-ERF
PB35082	PF00320.24	C2C2->C2C2-GATA
PB35106	PF00249.28	MYB->MYB
PB35108	PF00628.26	DBB
PB35145	PF00249.28	MYB->MYB
PB35149	PF03514.11	GRAS
PB35163	PF01486.14	MADS->MADS-MIKC
PB35211	NF-YB	NF-Y->NF-YC
PB35257	PF00096.23	C2H2
PB3527	PF03110.11	SBP
PB35286	PF00010.23	bHLH
PB35332	PF00096.23	C2H2
PB35335	PF02365.12	NAC
PB35346	PF00249.28	GARP->GARP-G2-like
PB35349	PF03514.11	GRAS
PB35354	PF00847.17	AP2/ERF->AP2/ERF-ERF
PB35391	PF01486.14	MADS->MADS-MIKC
PB35397	PF00096.23	C2H2
PB35399	PF03514.11	GRAS
PB35404	PF05142.9	SRS
PB35450	PF03106.12	WRKY
PB35455	PF00319.15	MADS->MADS-M-type
PB35480	PF00170.18	bHLH
PB35498	PF00046.26	HB->HB-other
PB35503	PF00643.21	DBB
PB35510	PF00628.26	DBB
PB35516	PF00010.23	bHLH
PB35530	PF00249.28	GARP->GARP-G2-like
PB3554	NF-YB	NF-Y->NF-YC
PB35557	PF02701.12	C2C2->C2C2-Dof
PB35566	PF03131.14	bZIP
PB35573	PF00010.23	bHLH
PB35577	PF03514.11	GRAS
PB35581	PF00642.21	C3H
PB35599	PF01167.15	TUB
PB35604	PF03789.10	HB->HB-KNOX
PB35616	PF00249.28	MYB->MYB
PB35626	PF02365.12	NAC
PB35629	PF00046.26	HB->HB-KNOX
PB35638	PF02701.12	C2C2->C2C2-GATA
PB35680	PF00249.28	MYB->MYB-related
PB35713	PF00170.18	bHLH
PB35715	PF00320.24	C2C2->C2C2-GATA
PB35728	PF00096.23	C2H2
PB35751	PF00249.28	GARP->GARP-G2-like
PB35754	PF01486.14	MADS->MADS-MIKC
PB35772	PF00847.17	AP2/ERF->AP2/ERF-ERF
PB35799	PF00847.17	AP2/ERF->AP2/ERF-ERF
PB35839	PF00249.28	MYB->MYB
PB35845	PF00249.28	GARP->GARP-G2-like
PB35876	PF03514.11	GRAS
PB35904	PF03131.14	bZIP
PB35916	PF00170.18	bZIP
PB35922	PF02365.12	NAC
PB35936	PF01167.15	TUB
PB35942	PF03514.11	GRAS
PB35970	PF03131.14	bZIP
PB35980	PF03106.12	WRKY
PB36013	PF02701.12	C2C2->C2C2-Dof
PB36081	PF00096.23	C2H2
PB36084	PF03634.10	TCP
PB36112	PF00249.28	MYB->MYB-related
PB36137	PF00249.28	GARP->GARP-G2-like
PB36146	PF00010.23	bHLH
PB36168	PF00847.17	AP2/ERF->AP2/ERF-ERF
PB36173	PF00642.21	C3H
PB36204	PF00249.28	MYB->MYB
PB36207	PF00249.28	GARP->GARP-G2-like
PB36219	PF00249.28	GARP->GARP-G2-like
PB36269	PF00096.23	C2H2
PB36276	PF06200.11	Tify
PB36285	PF00643.21	C2C2->C2C2-CO-like
PB36320	PF04844.10	OFP
PB36341	PF00249.28	MYB->MYB-related
PB36352	PF00096.23	C2H2
PB36358	PF03131.14	bZIP
PB36361	PF08880.8	HB->HB-WOX
PB36392	PF00320.24	C2C2->C2C2-GATA
PB36424	PF00010.23	bHLH
PB36428	PF00628.26	Alfin-like
PB36454	PF00010.23	bHLH
PB36457	WUS-HB	HB->HB-HD-ZIP
PB36462	PF00249.28	MYB->MYB
PB36472	PF00249.28	MYB->MYB
PB36480	PF02701.12	C2C2->C2C2-GATA
PB36481	PF00249.28	MYB->MYB
PB36511	PF00847.17	AP2/ERF->AP2/ERF-ERF
PB36522	PF02045.12	NF-Y->NF-YA
PB36534	PF00847.17	AP2/ERF->AP2/ERF-ERF
PB36536	PF00010.23	bHLH
PB36546	PF00643.21	DBB
PB36550	PF00046.26	HB->HB-KNOX
PB36555	PF00249.28	GARP->GARP-G2-like
PB36587	PF03634.10	TCP
PB36593	PF05142.9	SRS
PB36631	PF00249.28	Trihelix
PB36632	PF00249.28	MYB->MYB
PB36638	PF03106.12	WRKY
PB36641	PF03514.11	GRAS
PB36660	PF02045.12	NF-Y->NF-YA
PB36678	PF00642.21	C3H
PB36710	PF06943.9	C2C2->C2C2-LSD
PB36715	PF00010.23	bHLH
PB36760	PF03514.11	GRAS
PB36775	PF00010.23	bHLH
PB36803	PF04504.11	Trihelix
PB36840	PF03106.12	WRKY
PB36858	PF03106.12	WRKY
PB36862	PF00643.21	PLATZ
PB36878	PF03106.12	WRKY
PB36889	PF00010.23	bHLH
PB36934	PF00010.23	bHLH
PB36937	PF00643.21	PLATZ
PB36939	WUS-HB	HB->HB-HD-ZIP
PB36949	PF00010.23	bHLH
PB36950	PF00046.26	HB->HB-KNOX
PB36958	PF03634.10	TCP
PB36966	PF03110.11	SBP
PB36967	PF00010.23	bHLH
PB37043	PF03101.12	FAR1
PB37058	PF03110.11	SBP
PB37098	PF03634.10	TCP
PB37113	PF02701.12	C2C2->C2C2-GATA
PB37122	PF00642.21	C3H
PB3716	PF00010.23	bHLH
PB37161	PF09425.7	C2C2->C2C2-CO-like
PB37175	PF00249.28	GARP->GARP-G2-like
PB37177	PF00642.21	C3H
PB37190	PF00096.23	C2H2
PB37200	PF03514.11	GRAS
PB37207	PF05142.9	SRS
PB37209	PF03106.12	WRKY
PB37251	PF02365.12	NAC
PB37281	PF00447.14	HSF
PB37293	PF00642.21	C3H
PB37315	PF02362.18	B3->B3-ARF
PB37318	PF00847.17	AP2/ERF->AP2/ERF-ERF
PB37332	PF03131.14	bZIP
PB37356	PF00847.17	AP2/ERF->AP2/ERF-ERF
PB37385	PF02362.18	B3->B3-ARF
PB37394	PF00046.26	HB->HB-BELL
PB37396	PF02701.12	C2C2->C2C2-Dof
PB37429	PF00249.28	MYB->MYB
PB37440	PF03101.12	FAR1
PB37469	PF00010.23	bHLH
PB37472	PF03131.14	bZIP
PB37494	PF00046.26	HB->HB-BELL
PB37506	PF03106.12	WRKY
PB37507	PF00046.26	HB->HB-BELL
PB37531	PF00096.23	C2H2
PB37554	PF03131.14	bZIP
PB37567	WUS-HB	HB->HB-HD-ZIP
PB37573	PF03110.11	SBP
PB37592	PF03106.12	WRKY
PB3762	WUS-HB	HB->HB-HD-ZIP
PB37625	PF07526.8	bHLH
PB37631	PF00320.24	C2C2->C2C2-GATA
PB37694	PF00046.26	HB->HB-BELL
PB37715	PF03101.12	WRKY
PB37778	PF00642.21	C3H
PB37822	PF03110.11	SBP
PB37836	PF02701.12	C2C2->C2C2-Dof
PB37847	PF00642.21	C3H
PB37852	PF03110.11	SBP
PB37862	PF02045.12	NF-Y->NF-YA
PB37872	PF02791.14	DDT
PB3791	PF00249.28	MYB->MYB-related
PB37910	PF00046.26	HB->HB-BELL
PB37912	PF02365.12	NAC
PB37934	PF02042.12	RWP-RK
PB37965	PF02309.13	B3->B3-ARF
PB37972	PF00447.14	HSF
PB38001	PF00320.24	C2C2->C2C2-GATA
PB38011	PF00010.23	bHLH
PB38015	PF00046.26	HB->HB-BELL
PB38035	PF02362.18	B3->B3-ARF
PB38060	PF00642.21	C3H
PB38066	PF00642.21	C3H
PB38069	PF00249.28	GARP->GARP-ARR-B
PB38076	PF02183.15	bZIP
PB38123	PF02791.14	DDT
PB38138	PF00249.28	Trihelix
PB38151	PF02309.13	B3->B3-ARF
PB38173	PF03101.12	FAR1
PB3836	PF02183.15	bZIP
PB38361	PF02309.13	B3->B3-ARF
PB38373	PF02362.18	B3->B3
PB38385	PF02309.13	B3->B3-ARF
PB38421	PF07716.12	bZIP
PB3845	PF08536.8	Whirly
PB38452	PF00170.18	bZIP
PB38478	PF00010.23	bHLH
PB38532	Trihelix	Trihelix
PB38614	PF00847.17	AP2/ERF->AP2/ERF-ERF
PB38635	PF00847.17	AP2/ERF->AP2/ERF-ERF
PB38666	WUS-HB	HB->HB-HD-ZIP
PB38680	PF00847.17	AP2/ERF->AP2/ERF-ERF
PB3871	PF00249.28	Trihelix
PB3872	PF04690.10	C2C2->C2C2-LSD
PB38728	PF00847.17	AP2/ERF->AP2/ERF-ERF
PB38745	PF00847.17	AP2/ERF->AP2/ERF-ERF
PB38814	PF00010.23	bHLH
PB38816	PF00847.17	AP2/ERF->AP2/ERF-ERF
PB38835	PF01167.15	TUB
PB38871	PF00172.15	zn-clus
PB38911	PF03514.11	GRAS
PB38935	PF07716.12	bZIP
PB38982	PF05920.8	HB->HB-PHD
PB38983	WUS-HB	HB->HB-HD-ZIP
PB3906	NF-YC	NF-Y->NF-YC
PB39091	PF00010.23	bHLH
PB39155	PF02183.15	bHLH
PB39160	PF01833.21	CAMTA
PB39179	PF07716.12	bZIP
PB39181	PF00046.26	HB->HB-BELL
PB39212	PF00847.17	AP2/ERF->AP2/ERF-ERF
PB3925	PF08880.8	HB->HB-WOX
PB39256	PF00046.26	HB->HB-BELL
PB39260	PF03514.11	GRAS
PB39261	PF00249.28	MYB->MYB-related
PB39265	PF00249.28	Trihelix
PB39282	PF00172.15	C2H2
PB39293	PF02362.18	B3->B3
PB39341	PF00170.18	HB->HB-HD-ZIP
PB39348	PF02365.12	NAC
PB39382	PF02309.13	B3->B3-ARF
PB39395	PF02362.18	B3->B3
PB3941	PF00249.28	MYB->MYB
PB39461	PF00172.15	zn-clus
PB39481	PF02309.13	B3->B3-ARF
PB39516	PF00096.23	C2H2
PB39535	PF02309.13	B3->B3-ARF
PB39567	PF02309.13	B3->B3-ARF
PB39643	PF00249.28	MYB->MYB-related
PB39661	PF02791.14	DDT
PB39671	PF02045.12	NF-Y->NF-YA
PB39677	PF02309.13	B3->B3-ARF
PB39693	PF03101.12	FAR1
PB39701	PF00249.28	MYB->MYB-related
PB39719	PF07716.12	bZIP
PB39746	PF08880.8	GRF
PB3975	PF00642.21	C3H
PB39756	PF00096.23	C2H2
PB39758	PF00170.18	bZIP
PB39760	PF02701.12	C2C2->C2C2-Dof
PB39762	PF00319.15	MADS->MADS-M-type
PB39779	PF02045.12	NF-Y->NF-YA
PB39799	PF00096.23	C2H2
PB39809	PF03106.12	WRKY
PB39812	PF02701.12	C2C2->C2C2-Dof
PB39817	PF05142.9	SRS
PB39845	PF02362.18	B3->B3
PB39863	PF03101.12	FAR1
PB39865	PF06507.10	B3->B3
PB39887	PF03514.11	GRAS
PB39891	PF00320.24	C2C2->C2C2-GATA
PB39909	PF03131.14	bZIP
PB39972	Trihelix	Trihelix
PB4000	PF00320.24	C2C2->C2C2-GATA
PB40009	PF02365.12	NAC
PB40015	PF02309.13	B3->B3-ARF
PB40016	PF00249.28	Trihelix
PB40021	PF02365.12	NAC
PB40027	PF03110.11	SBP
PB40028	PF01167.15	TUB
PB40052	PF00642.21	C3H
PB40079	PF03514.11	GRAS
PB40117	PF02365.12	NAC
PB40129	WUS-HB	HB->HB-HD-ZIP
PB40153	PF03101.12	FAR1
PB40157	PF02365.12	NAC
PB40161	PF07716.12	bZIP
PB40209	PF05920.8	HB->HB-PHD
PB40227	PF02362.18	B3->B3
PB40235	PF00046.26	HB->HB-other
PB40259	PF00847.17	AP2/ERF->AP2/ERF-ERF
PB40275	PF07716.12	bZIP
PB40298	PF00046.26	HB->HB-other
PB40333	Trihelix	Trihelix
PB40336	PF03101.12	FAR1
PB40362	PF03514.11	GRAS
PB40375	PF03106.12	WRKY
PB40477	PF03195.11	LOB
PB40491	Alfin-like	TUB
PB40505	PF03101.12	FAR1
PB40545	PF07716.12	bZIP
PB40582	PF00642.21	C3H
PB40588	WUS-HB	HB->HB-HD-ZIP
PB40591	PF03634.10	TCP
PB40597	PF00249.28	GARP->GARP-G2-like
PB40602	PF02309.13	B3->B3-ARF
PB40657	PF00447.14	HSF
PB40659	PF03101.12	FAR1
PB40685	PF02042.12	RWP-RK
PB40749	PF00046.26	HB->HB-other
PB40755	PF00249.28	MYB->MYB-related
PB40768	PF03101.12	FAR1
PB40802	PF02042.12	RWP-RK
PB40945	PF05920.8	HB->HB-HD-ZIP
PB40949	NF-YC	NF-Y->NF-YB
PB40950	PF01698.13	FAR1
PB40978	PF03101.12	FAR1
PB41028	PF03514.11	GRAS
PB41044	PF00642.21	C3H
PB41086	PF03101.12	FAR1
PB41109	PF00096.23	C2H2
PB41131	PF00642.21	C3H
PB41138	PF03101.12	FAR1
PB4115	PF00010.23	bHLH
PB41150	PF00046.26	HB->HB-BELL
PB41160	PF00642.21	C3H
PB41189	VOZ	VOZ
PB41223	PF00249.28	MYB->MYB-related
PB41224	PF05687.10	BES1
PB41249	PF00642.21	C3H
PB41287	PF00249.28	MYB->MYB-related
PB41288	WUS-HB	HB->HB-HD-ZIP
PB4130	PF06203.11	Tify
PB41300	PF01167.15	TUB
PB4137	PF00847.17	AP2/ERF->AP2/ERF-ERF
PB41375	PF03110.11	SBP
PB41405	PF02701.12	C2C2->C2C2-Dof
PB41425	PF00249.28	MYB->MYB-related
PB41448	PF00642.21	C3H
PB41497	PF00096.23	C2H2
PB41519	PF00447.14	HSF
PB41521	PF01167.15	TUB
PB41555	PF02309.13	B3->B3-ARF
PB41561	PF00642.21	C3H
PB41566	PF00642.21	C3H
PB41599	PF02309.13	B3->B3-ARF
PB41611	PF00412.19	LIM
PB41614	PF03101.12	FAR1
PB41650	PF00642.21	C3H
PB41670	PF00010.23	bHLH
PB41691	PF03101.12	FAR1
PB41750	PF02309.13	B3->B3-ARF
PB4184	PF03131.14	bZIP
PB41840	PF01167.15	TUB
PB41886	PF03110.11	SBP
PB4189	PF00010.23	bHLH
PB41892	PF00010.23	bHLH
PB41924	PF03638.12	CPP
PB41927	PF02362.18	B3->B3-ARF
PB41937	PF00642.21	C3H
PB41939	PF06217.9	BBR-BPC
PB42060	PF01486.14	MADS->MADS-MIKC
PB42062	PF00072.21	GARP->GARP-G2-like
PB42078	PF02045.12	NF-Y->NF-YA
PB4217	PF03106.12	WRKY
PB42173	PF05920.8	HB->HB-PHD
PB42257	PF00642.21	C3H
PB42271	PF02309.13	B3->B3-ARF
PB42321	PF00046.26	HB->HB-BELL
PB42337	PF03110.11	SBP
PB4234	PF03195.11	LOB
PB42370	PF00010.23	bHLH
PB42385	PF03634.10	TCP
PB42405	PF00642.21	C3H
PB42541	PF00072.21	GARP->GARP-G2-like
PB42555	PF00249.28	Trihelix
PB42565	PF03101.12	FAR1
PB42590	PF03131.14	bZIP
PB42652	PF08880.8	GRF
PB42689	PF02045.12	NF-Y->NF-YA
PB4275	PF00319.15	MADS->MADS-M-type
PB4279	PF03131.14	bZIP
PB42795	PF00010.23	bHLH
PB42823	PF00072.21	GARP->GARP-ARR-B
PB42835	Trihelix	MYB->MYB
PB42853	PF02362.18	B3->B3-ARF
PB42855	PF02309.13	B3->B3-ARF
PB42909	PF00249.28	Trihelix
PB42914	PF05687.10	BES1
PB42927	PF03101.12	FAR1
PB42944	PF00170.18	HB->HB-HD-ZIP
PB42978	PF00642.21	C3H
PB42988	PF00249.28	Trihelix
PB42995	PF02362.18	B3->B3-ARF
PB43020	PF00249.28	GARP->GARP-ARR-B
PB43042	PF01833.21	CAMTA
PB43085	PF03106.12	WRKY
PB43097	PF00172.15	zn-clus
PB43126	PF03131.14	bZIP
PB43138	WUS-HB	HB->HB-HD-ZIP
PB43148	PF03101.12	FAR1
PB43155	PF00046.26	HB->HB-BELL
PB43189	PF00249.28	Trihelix
PB4321	PF04504.11	GeBP
PB43220	PF02309.13	B3->B3-ARF
PB43234	PF00170.18	bZIP
PB43238	PF00010.23	bHLH
PB43264	PF00096.23	C2H2
PB43270	PF01167.15	TUB
PB43306	PF02309.13	B3->B3-ARF
PB43352	PF00642.21	C3H
PB43367	PF00010.23	bHLH
PB43370	PF02365.12	NAC
PB43392	PF03514.11	GRAS
PB43396	PF03131.14	bZIP
PB43488	PF00249.28	MYB->MYB
PB43510	PF03110.11	SBP
PB43522	PF03131.14	bZIP
PB43545	PF00010.23	bHLH
PB43574	PF00249.28	MYB->MYB-related
PB43576	PF02701.12	C2C2->C2C2-Dof
PB43624	PF02362.18	B3->B3
PB43631	PF00010.23	bHLH
PB43645	PF00249.28	GARP->GARP-G2-like
PB43649	PF07716.12	bZIP
PB43656	PF00642.21	C3H
PB43736	PF03101.12	FAR1
PB43746	PF00249.28	MYB->MYB-related
PB43790	PF00847.17	AP2/ERF->AP2/ERF-ERF
PB43839	PF00072.21	GARP->GARP-G2-like
PB43843	PF00249.28	MYB->MYB-related
PB43845	PF05920.8	HB->HB-PHD
PB43852	PF00847.17	AP2/ERF->AP2/ERF-ERF
PB43853	PF05142.9	SRS
PB43871	PF03514.11	GRAS
PB43895	PF03514.11	GRAS
PB43929	PF03634.10	TCP
PB43953	PF00249.28	MYB->MYB-related
PB44019	PF00249.28	MYB->MYB-related
PB44027	PF03131.14	bZIP
PB44041	PF03131.14	bZIP
PB44064	PF02362.18	B3->B3-ARF
PB44091	PF06507.10	B3->B3-ARF
PB44099	PF02309.13	B3->B3-ARF
PB44138	PF00642.21	C3H
PB44156	PF02362.18	B3->B3
PB44163	PF02309.13	B3->B3-ARF
PB44248	PF03110.11	SBP
PB44249	PF00010.23	bHLH
PB44265	PF03101.12	FAR1
PB44271	PF00170.18	HB->HB-other
PB44272	WUS-HB	HB->HB-other
PB4458	PF00010.23	bHLH
PB4475	PF07716.12	bZIP
PB4493	PF00010.23	bHLH
PB4542	WUS-HB	HB->HB-other
PB4588	PF00249.28	MYB->MYB-related
PB4686	PF03195.11	LOB
PB4689	PF04770.9	zf-HD
PB4711	PF00319.15	MADS->MADS-M-type
PB4734	PF01486.14	MADS->MADS-MIKC
PB4735	PF02319.17	E2F-DP
PB4755	PF03514.11	GRAS
PB476	PF00847.17	AP2/ERF->AP2/ERF-ERF
PB4776	PF00249.28	MYB->MYB
PB4780	PF03789.10	HB->HB-other
PB4790	PF00249.28	MYB->MYB-related
PB4792	PF00847.17	AP2/ERF->AP2/ERF-ERF
PB482	PF06203.11	Tify
PB484	PF03195.11	LOB
PB4889	PF00313.19	CSD
PB4894	NF-YB	NF-Y->NF-YC
PB4905	PF00847.17	AP2/ERF->AP2/ERF-ERF
PB498	NF-YC	NF-Y->NF-YB
PB4988	VOZ	VOZ
PB500	PF01486.14	MADS->MADS-MIKC
PB5014	NF-YC	NF-Y->NF-YB
PB5047	PF09425.7	Tify
PB5083	PF00249.28	MYB->MYB-related
PB5096	G2-like	GARP->GARP-G2-like
PB517	PF00847.17	AP2/ERF->AP2/ERF-ERF
PB5174	PF00249.28	MYB->MYB-related
PB5197	PF00847.17	AP2/ERF->AP2/ERF-ERF
PB5275	PF00249.28	MYB->MYB
PB5303	PF04504.11	GeBP
PB5316	PF00249.28	MYB->MYB
PB5382	PF00412.19	LIM
PB5400	PF00320.24	C2C2->C2C2-GATA
PB5454	PF00010.23	bHLH
PB5458	NF-YB	NF-Y->NF-YB
PB5610	PF09425.7	Tify
PB5627	PF00847.17	AP2/ERF->AP2/ERF-ERF
PB5629	PF06203.11	Tify
PB5640	PF09425.7	Tify
PB5647	PF02701.12	C2C2->C2C2-Dof
PB5696	PF03131.14	bZIP
PB5703	PF00847.17	AP2/ERF->AP2/ERF-ERF
PB5713	PF00847.17	AP2/ERF->AP2/ERF-ERF
PB5743	PF00642.21	C3H
PB5751	PF09425.7	Tify
PB5762	PF00096.23	C2H2
PB5774	PF03106.12	WRKY
PB5781	PF00847.17	AP2/ERF->AP2/ERF-ERF
PB5786	PF00412.19	LIM
PB5828	PF03106.12	WRKY
PB5868	PF03106.12	WRKY
PB5870	PF00642.21	C3H
PB5874	PF06217.9	BBR-BPC
PB5897	PF00249.28	MYB->MYB-related
PB5909	PF00642.21	C3H
PB5925	PF00010.23	bHLH
PB5929	PF03131.14	bZIP
PB5953	PF00249.28	MYB->MYB
PB5956	PF03634.10	TCP
PB5979	PF03131.14	bZIP
PB5983	PF00010.23	bHLH
PB6035	PF00249.28	MYB->MYB
PB6064	PF00847.17	AP2/ERF->AP2/ERF-ERF
PB6065	PF01167.15	TUB
PB6082	PF02365.12	NAC
PB6092	PF00847.17	AP2/ERF->AP2/ERF-ERF
PB6124	PF04504.11	GeBP
PB6147	PF06203.11	Tify
PB6152	PF03195.11	LOB
PB6156	PF00628.26	Alfin-like
PB6179	PF00249.28	GARP->GARP-G2-like
PB6198	PF03106.12	WRKY
PB6225	PF03789.10	HB->HB-KNOX
PB624	PF02365.12	NAC
PB6242	PF03634.10	TCP
PB6260	PF02701.12	C2C2->C2C2-Dof
PB627	PF04504.11	GeBP
PB6273	PF07716.12	bHLH
PB6281	PF00249.28	MYB->MYB-related
PB6283	PF00096.23	C2H2
PB6347	PF01167.15	TUB
PB635	PF02365.12	NAC
PB6358	PF02365.12	NAC
PB6404	PF00642.21	C3H
PB6410	PF04640.11	PLATZ
PB6438	PF00170.18	bHLH
PB6454	PF00847.17	AP2/ERF->AP2/ERF-ERF
PB6483	NF-YC	NF-Y->NF-YC
PB6531	PF00249.28	GARP->GARP-G2-like
PB6534	PF03195.11	LOB
PB6569	PF00642.21	C3H
PB6598	PF00320.24	C2C2->C2C2-GATA
PB6617	PF04640.11	PLATZ
PB6624	PF03106.12	WRKY
PB6630	PF06200.11	C2C2->C2C2-GATA
PB6658	PF00096.23	C2H2
PB6659	PF03634.10	TCP
PB6671	PF00010.23	bHLH
PB6716	PF00320.24	C2C2->C2C2-GATA
PB6719	PF00847.17	AP2/ERF->AP2/ERF-ERF
PB6730	PF00010.23	bHLH
PB6732	PF00010.23	bHLH
PB6739	PF03106.12	WRKY
PB6748	PF00320.24	C2C2->C2C2-GATA
PB6796	PF00096.23	C2H2
PB6798	VOZ	VOZ
PB6801	PF00847.17	AP2/ERF->AP2/ERF-ERF
PB6805	PF00320.24	C2C2->C2C2-GATA
PB6812	PF06203.11	Tify
PB6829	PF00170.18	HB->HB-HD-ZIP
PB6830	PF00320.24	C2C2->C2C2-GATA
PB6834	PF07716.12	bZIP
PB6875	PF00249.28	GARP->GARP-G2-like
PB6913	PF00010.23	bHLH
PB6914	PF00096.23	C2H2
PB6929	PF00249.28	MYB->MYB-related
PB6946	PF00010.23	bHLH
PB7024	PF03634.10	TCP
PB7030	PF02701.12	C2C2->C2C2-Dof
PB7034	PF00412.19	LIM
PB7038	PF00010.23	bHLH
PB7043	PF03131.14	bZIP
PB7045	PF00249.28	GARP->GARP-G2-like
PB7046	PF03110.11	SBP
PB7079	PF05142.9	SRS
PB7101	PF00847.17	AP2/ERF->AP2/ERF-ERF
PB7115	PF00249.28	MYB->MYB-related
PB7142	PF00249.28	MYB->MYB
PB716	PF00847.17	AP2/ERF->AP2/ERF-ERF
PB7177	PF00642.21	C3H
PB7200	Trihelix	Trihelix
PB7271	PF03514.11	GRAS
PB7273	VOZ	NAC
PB7308	PF00170.18	bZIP
PB733	PF00642.21	C3H
PB7331	PF00847.17	AP2/ERF->AP2/ERF-ERF
PB7360	PF00249.28	MYB->MYB-related
PB7370	PF00642.21	C3H
PB7391	PF02362.18	B3->B3
PB7418	PF05687.10	BES1
PB742	PF00249.28	MYB->MYB
PB7437	Trihelix	Trihelix
PB7440	PF00628.26	C2C2->C2C2-Dof
PB7446	PF02701.12	C2C2->C2C2-Dof
PB7466	PF05687.10	BES1
PB7470	PF00249.28	MYB->MYB-related
PB7477	PF00249.28	MYB->MYB-related
PB7484	PF03101.12	FAR1
PB7490	PF00447.14	HSF
PB7491	PF00096.23	C2H2
PB7514	WUS-HB	HB->HB-HD-ZIP
PB7533	PF00249.28	MYB->MYB
PB754	PF00847.17	AP2/ERF->AP2/ERF-ERF
PB7540	PF00096.23	C2H2
PB7572	PF07526.8	WRKY
PB7573	PF00096.23	C2H2
PB7593	PF02365.12	NAC
PB7612	PF00096.23	C2H2
PB7645	PF03131.14	bZIP
PB7655	PF00320.24	C2C2->C2C2-GATA
PB7662	PF02045.12	NF-Y->NF-YA
PB7665	PF00249.28	MYB->MYB
PB7705	PF00320.24	HB->HB-HD-ZIP
PB7724	PF00628.26	C2C2->C2C2-CO-like
PB7735	PF00096.23	C2H2
PB7736	PF06217.9	BBR-BPC
PB780	PF00847.17	AP2/ERF->AP2/ERF-ERF
PB7822	PF02183.15	HB->HB-HD-ZIP
PB7839	HRT	HRT
PB784	NF-YB	NF-Y->NF-YB
PB7844	PF03131.14	bZIP
PB7856	PF00249.28	MYB->MYB
PB7901	Trihelix	Trihelix
PB7902	PF02365.12	NAC
PB7906	PF00847.17	AP2/ERF->AP2/ERF-ERF
PB7919	PF00249.28	MYB->MYB-related
PB7925	PF00249.28	Trihelix
PB7930	PF00505.16	C2C2->C2C2-YABBY
PB7937	PF02045.12	NF-Y->NF-YA
PB7956	PF04504.11	Trihelix
PB7987	PF04770.9	zf-HD
PB7994	PF03106.12	WRKY
PB7997	PF00249.28	MYB->MYB
PB8047	PF03131.14	bZIP
PB8053	PF00642.21	C3H
PB8060	PF07716.12	bZIP
PB8061	PF04690.10	C2C2->C2C2-LSD
PB8065	PF03101.12	FAR1
PB8081	PF07526.8	bHLH
PB8085	PF03110.11	SBP
PB8148	PF00010.23	bHLH
PB8154	PF03131.14	bZIP
PB8207	PF00847.17	AP2/ERF->AP2/ERF-ERF
PB8214	PF00096.23	C2H2
PB8225	PF04504.11	Trihelix
PB8287	PF02183.15	HB->HB-HD-ZIP
PB8295	PF00249.28	MYB->MYB-related
PB8301	PF00249.28	Trihelix
PB8305	PF00628.26	Alfin-like
PB8312	PF00010.23	bHLH
PB8337	PF00096.23	C2H2
PB8340	PF00249.28	MYB->MYB-related
PB8363	PF03106.12	WRKY
PB8371	PF03106.12	WRKY
PB8391	PF00046.26	zf-HD
PB8396	PF04690.10	C2C2->C2C2-LSD
PB8413	PF03106.12	WRKY
PB8419	PF03131.14	bZIP
PB8423	PF03634.10	TCP
PB8436	PF02183.15	bHLH
PB8479	PF03514.11	GRAS
PB8492	PF00046.26	HB->HB-HD-ZIP
PB8511	PF02365.12	NAC
PB8516	PF00447.14	HSF
PB8526	PF01486.14	MADS->MADS-M-type
PB8544	PF08536.8	Whirly
PB8550	Trihelix	Trihelix
PB8557	PF00096.23	C2H2
PB8597	PF06203.11	Tify
PB8605	PF01486.14	MADS->MADS-MIKC
PB8606	PF00643.21	DBB
PB8611	PF00046.26	HB->HB-BELL
PB8631	PF00847.17	AP2/ERF->AP2/ERF-ERF
PB8651	PF02362.18	B3->B3
PB8655	PF00096.23	C2H2
PB8657	PF03634.10	TCP
PB8659	PF02045.12	NF-Y->NF-YA
PB8682	PF00249.28	MYB->MYB
PB8691	PF03106.12	WRKY
PB8711	PF00249.28	GARP->GARP-G2-like
PB8744	PF00642.21	C3H
PB8751	PF02183.15	HB->HB-HD-ZIP
PB8757	PF00010.23	bHLH
PB8799	PF02362.18	B3->B3
[truncated: 81 more rows]
