# Supplementary material for: Comprehensive transcriptome analysis reveals genes potentially involved in isoflavone biosynthesis in Pueraria thomsonii Benth
Source: PLoS One. 2019 Jun 4;14(6):e0217593. doi: 10.1371/journal.pone.0217593 (PMC6548387; doi:10.1371/journal.pone.0217593)
Supplement: S12 Table — (XLS) [file pone.0217593.s014.xls]

## Sheet: Table S11.Expression profiles o
S12 Table. Expression profiles of 9225 DETs. L, S and R represent the leave, stem and root, respectively.
Transcript ID	L1_FPKM	L2_FPKM	L3_FPKM	S1_FPKM	S2_FPKM	S3_FPKM	R1_FPKM	R2_FPKM	R3_FPKM
PB1	0.49	0.38	0.2	0.34	0.06	0.95	586.05	594.45	686.73
PB10	16.99	16.76	18.69	23.14	8.94	74.84	449.43	303.93	1055.62
PB10006	0.12	0.17	0.06	0.03	0	0	51.46	65.37	335.07
PB10007	68.22	87.94	50.31	7.19	11.31	14.6	0.1	0.2	0.24
PB1001	6.26	5.24	7.15	3.27	1.8	3.95	0	0.13	0
PB10010	19.91	17.16	18.12	19.49	12.29	21.09	283.36	308.29	358.89
PB10013	2.52	2.97	1.83	0.6	0.79	0.56	0.51	0.6	0.92
PB10015	11.99	4.1	6.06	85.21	29.97	25.5	74.57	91.72	37.04
PB10017	32.91	29.89	48.42	23.71	29.92	33.56	0.05	0.07	0.46
PB10020	1.63	1.14	1.59	19.21	12.29	16.69	21.7	25.74	19.43
PB10026	7.54	2.77	5.08	1.11	3.67	0.35	0.94	1.01	1.43
PB10027	4.37	7.32	6.44	2.04	0	0	7.94	2.59	7.56
PB10031	9.25	8.3	9.13	25.4	30.19	33.32	48.1	34.96	40.13
PB10032	6.96	5.3	9.18	33.63	44.71	44.83	7.06	6.95	8.98
PB10036	32.01	38.47	36.32	10.65	11.4	13.56	4.03	4.44	6.27
PB10037	5.71	5.26	6.41	8.14	5.22	7.35	1.32	1.1	2.12
PB1004	0.52	3.24	1.89	3.49	3.32	2.41	0.32	0.23	0.3
PB10041	39.09	40.42	37.11	7.02	6.47	6.49	2.74	3.09	2.17
PB10042	4.11	1.29	1.81	28.23	22.01	10.54	26.44	14.62	19.52
PB10045	81.19	82.47	74.68	25.87	20.88	25.09	15.23	14.93	15.28
PB10047	532.04	571.74	512.11	35.7	36.28	26.43	24.05	24.36	15.98
PB10048	35.73	42.58	23.61	7.95	8.21	6.93	0	0.19	0.26
PB10053	1.76	0.37	0.5	5.48	3.1	4.12	6.31	5.34	10.16
PB10063	8.1	7.52	12.13	1.65	1.89	2.32	2.64	1.14	3.75
PB10072	72.83	73.78	60.73	29.81	24.85	30.86	9.87	7.72	7.04
PB10074	2.71	2.8	3.39	4.77	2.57	4.35	0.06	0.07	0.06
PB10079	0	1.86	0	36.94	9.29	7.96	87.03	78.83	25.63
PB10081	1.82	1.39	2.12	22.41	10.82	12.53	24.97	27.07	23.21
PB10084	1.65	2.44	1.57	11.25	19.44	9.91	1.19	1.73	0.48
PB10087	0	0	0	0	0	0	5.34	4.19	32.88
PB10089	3.2	2.8	2.98	3.62	3.46	4.93	0.31	0.48	0.6
PB1009	72.35	62.32	81.33	16.36	12.28	17.26	3.28	4	3.2
PB10097	72.31	99.74	71.34	15.75	25.01	25.48	0.19	0.18	0.36
PB10099	57.19	62.1	50.14	24.25	24.12	26.56	7.76	8.9	8.69
PB101	13.2	19.28	19.16	41.48	34.81	51.28	109.9	108.72	121.64
PB10104	350.35	154.14	296.03	3.83	1.23	1.46	59.37	108.99	56.46
PB10106	1.18	1.52	2.59	6.04	4.61	2.51	8.88	6.95	15.64
PB10112	88.14	99.84	86.9	13.77	12.78	15.24	2.19	3.27	3.08
PB10115	0.06	0	0.31	0.9	1.31	1.95	11.61	10.78	27.23
PB10116	131.92	128.18	114.8	13.82	10.45	11.18	4.88	6.51	5.47
PB10118	0	0.07	0.07	0.04	0	0	55.85	35.67	108.48
PB10121	0.19	0	0	0	0	0	2.49	0.78	9.04
PB10125	348.8	537.91	339.07	112.92	157.79	159.8	1.71	1.14	0.95
PB10147	0.87	2.92	1.1	8.8	10.7	7.92	1.19	1.37	2.56
PB10148	5.8	3.93	8.28	8.86	10.61	9.54	27.54	27.87	34.42
PB10150	54.56	56.24	47.73	2.21	1.71	3.84	0.13	0.27	0.12
PB10154	507.56	478.26	461.98	30.07	6.42	31.08	677.42	856.22	477.53
PB10157	0.12	0.12	0	0.74	1.57	0.48	29.32	32.07	40.59
PB1016	0.95	2.37	0.01	30.61	38.08	37.5	7.14	9.69	8.29
PB10164	123.7	115.56	109.32	57.16	54.14	57.93	15.29	17.54	13.03
PB10171	0.54	0.79	0.19	2.38	2.72	1.73	5.33	3.5	6.74
PB10174	0.14	0	0.05	0.08	0.03	0.13	7.68	9.39	5.63
PB10176	25.92	18.14	28.34	13.51	11.7	29.34	0.16	0.12	0.1
PB10177	20.41	14.01	24.38	2.44	1.18	3.25	0	0.03	0.05
PB1018	0	0	0	0	0	0	51.69	62.62	47.73
PB10180	2.67	2.35	1.41	45.85	13.06	27.95	52.04	40.07	23.88
PB10182	98.45	107.3	86.4	15.57	15.52	17.54	1.42	1.73	1.11
PB10183	1.05	0.94	1.36	6.03	5.04	4.2	5.72	6.44	4.04
PB10189	7.82	6.85	5.77	0.26	0.05	0.31	0.15	0.17	0.15
PB1019	109.06	136.27	126.56	4.15	4.76	4.83	0.81	0.45	0.63
PB10195	2.51	2.03	4.61	21.02	21.42	23.77	26.44	35.62	22.43
PB10198	124.48	121.34	104.44	28.44	27.03	29.63	14.8	18	18.46
PB10204	5.35	6.46	4.02	8.7	7.79	6.56	63.52	58.92	136.47
PB10206	9.22	15.84	11.18	24.48	27.58	38.7	0.06	0.3	0.46
PB10208	40.41	55.18	35.65	15.17	15.09	10.8	1.08	2.06	1.62
PB10210	25.56	26.11	30.58	20.46	14.95	21.84	7	7.54	6.54
PB10212	47.35	42.43	44.16	36.6	35.01	41.59	7.1	3.39	7.75
PB10214	97.13	190.51	99.48	656.59	803.08	548.37	151.01	153.1	121.72
PB10217	59.91	67.32	44.23	42.18	54.31	29.16	4.44	5.67	8.75
PB10219	27.07	29.25	25.79	12.52	10.85	18.73	0.72	0.8	1.09
PB10220	0.86	0.56	1.04	9.47	5.48	9.08	7.85	7.52	6.99
PB10221	0.45	0.48	0.12	3.15	2.46	2.21	3.68	5.17	3.94
PB10223	0.22	0.21	0.12	0.28	0.13	0.51	1.51	1.44	2.01
PB10225	2.21	2.7	3.93	2.16	3.44	4.06	12.46	8.63	19.62
PB10229	0	0	0	0	0.53	0.02	68.97	47.53	36.13
PB10234	2.77	2.15	3.57	0.61	0.81	0.5	0.06	0.46	0.26
PB10235	11.38	11.57	9.79	2.23	2.52	2.24	0.65	0.79	1.06
PB10237	9.78	4.18	10.63	13.39	23.58	41.32	0.04	0	0
PB10238	43.32	47.13	47.92	9.98	8.7	12.48	5.13	5.46	5.35
PB10241	0.28	8.15	0.53	86.75	71.62	67.24	40.62	47.24	35.38
PB10242	52.24	45.24	69.73	76.46	31.25	56.63	367.11	375.23	310.67
PB10244	0.61	0.35	1.33	6.41	3.62	4.46	5.59	3.55	5.6
PB10246	4.91	11.2	5.81	62.43	63.13	47.8	252.65	262.61	263.07
PB10250	19.3	7.83	8.87	0.47	0.3	1.12	1.41	1.35	1.96
PB10252	13.95	15.57	15.66	7.37	5.26	6.82	3.05	3.08	2.53
PB10253	0.51	0.45	0.43	1.91	1.37	1.98	48.62	61.41	49.89
PB10265	0	0	0	0.54	0	0	18.54	15.03	6.77
PB10267	1.57	2.23	1.57	1.14	0.68	0.85	0.37	0.68	0.3
PB1027	3.86	3.71	2.65	0.05	0.05	0.06	0	0.05	0.08
PB10270	0.54	0.62	0.84	3.9	7.45	7.84	0	0	0
PB10271	8.06	11.89	7.25	5.62	4.45	4.72	2.54	2.5	2.28
PB10275	8.49	7.47	10.74	11.68	13.27	18.35	0	0	0
PB10281	42.11	43.25	32.9	4.3	4.75	4.77	0.15	0.29	0
PB10282	12.28	9.59	9.22	2.36	1.44	0.78	0.79	1.54	0.97
PB10285	1.78	1.43	3.27	0.68	1.53	1.95	4.07	7.22	5.08
PB10294	1.14	1.64	1.73	11.17	10.17	6.75	0.16	0.12	0
PB10296	28.21	33.77	26.97	8.5	7.72	8.03	4.97	5.07	6.14
PB10298	22.06	22.09	12.11	9.89	11.49	10.74	54.07	42.23	101.43
PB10300	41.26	44.17	35.51	7.11	7.67	8.89	5.64	6.84	5.03
PB10304	4.05	2.37	5.36	55.18	29.58	65.36	0.18	1.16	0.73
PB10306	0	0	0	0	0	0	19.62	8.72	73.24
PB10317	16.42	14.92	14.08	46.18	37.85	47.53	78.57	89	67.2
PB10320	0.08	0.19	0.21	71.37	91.01	95.39	0.37	0.41	0.43
PB10324	1.44	1.55	2.06	34.58	29.83	27.67	0	0	0
PB10325	37.79	34	44.84	8.64	7.77	10.63	0	0.02	0.12
PB1033	0	0.23	0	0.14	0.37	0.63	1.7	1.62	3.9
PB10330	1.66	1.88	2.29	1.71	0.56	0.27	4.18	3.42	2.91
PB10331	0	0.11	0	0.05	0.11	0.22	1.17	2.16	4.59
PB10335	3.23	2.55	4.34	26.82	31.03	26.53	4.51	5.82	1.95
PB10340	16.93	22.47	19.35	9.11	10.68	12.86	0.06	0.03	0.06
PB10344	4.03	10.99	2.92	59.84	66.03	49.45	10.86	15.72	6.79
PB10345	0	0	0	0	0	0	129.59	83.22	363.36
PB10347	85.48	74.21	72.25	143.02	279.41	167.43	40.16	51.28	30.23
PB10351	36.46	40.06	38.54	12.05	10.1	13.68	8.5	9.01	10.72
PB10352	5.75	7.28	6.1	2.74	2.81	3.81	0.54	0.75	1.3
PB10354	0.3	0.2	0.13	18.26	8.74	14.93	21.13	19.38	15.33
PB10355	42.85	39.48	40.63	15.32	5.32	11.06	10.92	8.67	12.21
PB10356	2.31	2.21	0.75	31.53	20.31	20.36	1.07	1.68	0.92
PB10361	0.22	0.51	0.48	17.68	12.52	14.05	7.79	7.17	5.67
PB10366	17.14	17.26	21.94	104.89	173.61	105.22	11.34	16.5	10.68
PB10369	2.44	1.2	2.4	1.12	0.78	3.33	16.55	26.8	10.35
PB10372	24.02	22.64	23.65	6.93	5.62	7.87	4.22	6.11	6.63
PB10379	2.17	7.01	1.92	10.55	16.7	14.93	2.29	2.04	1.15
PB10381	0.04	0.03	0	19.07	18.67	25.33	10.63	10.65	13.77
PB10384	0.29	0.83	0.59	1.75	3.14	2.51	0.26	0.87	0.64
PB10386	0.48	0.39	0.35	1.48	1.81	1.92	0.44	0.36	0.24
PB10389	59.76	71.71	61.87	18.14	16.77	21.17	13.51	15.43	12.28
PB1039	0.29	0.49	0.46	0.3	0.08	0.19	16.85	8.38	36.42
PB10393	0.83	0.64	0.52	6.81	7.93	8.26	30.46	30.25	20.07
PB10397	0.12	0.12	0.25	0.67	0.75	1.15	3.6	5.2	3.29
PB10404	80.45	89	72.11	18.11	17.89	17.91	7.05	8.72	8.35
PB10411	3.02	3.4	3.49	63.75	33.81	58.54	34.77	27.46	19.61
PB10425	0.52	0.43	0.76	3.59	3.1	4.09	23.31	22.36	28.13
PB1043	0.85	0.92	2.03	25.87	31.05	23.19	25.17	28.7	27.88
PB10433	15.17	12.63	14.54	49.7	49.08	40.11	4.07	5.9	6.32
PB10437	0	0	0	0.29	0.07	0.16	19.24	14.58	9.24
PB10438	36.6	33.71	66.54	10.92	16.16	25.55	6.9	10.94	10.82
PB10441	0.04	0.04	0	0.05	0	0.06	11.05	5.35	16.45
PB10443	0.09	0.25	0.18	0.33	0.05	0.09	10.14	9.25	13.5
PB10444	0	0.05	0.16	0.09	0	0.35	2.21	1.85	3.91
PB10447	3.44	2.83	3.34	4.31	6.46	7.92	0.93	0.63	0.66
PB10448	10.99	15.44	14.22	12.85	5.71	12.62	0.06	0.06	0.53
PB10451	0.06	0.05	0.12	4	5.56	4.46	1.42	2.45	1.37
PB10454	113.69	115.87	117.42	16.67	14.7	18.09	1.91	2.61	2.71
PB10465	6.16	6.89	5.29	66.11	25.08	29.72	2.73	1.07	3.5
PB10467	9.44	4.63	12.44	25.87	22.4	29.67	51.95	54.99	50.3
PB1047	0	0.27	0.51	2.11	2.21	2.19	9.61	13.42	11.86
PB10470	17.47	12.18	17.3	4.45	2.35	4.21	0.31	0.21	0.26
PB10471	7.02	4.63	8.62	11.55	4.36	5.12	47.77	38.77	73.78
PB10477	14.84	3.84	13.72	14.83	12.6	25.86	2.59	0	3.88
PB10478	0.45	2.34	0.31	9.1	10.88	8.65	0.75	0.82	0.68
PB10481	11.55	12.97	14.6	3.55	2.43	4.04	2.53	2.85	3.9
PB10485	13.86	17.97	10.88	93.47	81.54	64.07	74.5	70.25	64.06
PB10498	3.7	4.85	3.2	2.35	2	6.04	15.25	14.8	13.02
PB10504	5.4	3.88	5.66	10.18	14.46	14.01	1.31	2.15	2.45
PB10506	10.76	7.66	12.75	8.36	5.09	11.28	2.05	1.44	2.35
PB10507	78.41	59.35	76.89	2.4	1.32	3.25	1.07	0.8	0.7
PB10512	13.14	19.97	18.13	58.95	77.78	30.95	11.56	9.72	17.16
PB10516	4.45	3.43	4.84	50.43	9.14	19.63	72.24	98.87	81.25
PB1052	0.82	0.58	1.09	17.2	25.43	17.24	81.64	94.87	79.73
PB10529	0.75	0.99	0.72	2.25	0.58	0.79	6.56	8.58	2.76
PB10531	1.47	1.18	4.3	4.25	3.48	5.62	0.04	0.06	0.21
PB1054	2.75	2.88	4.44	12.43	12.35	27.84	0.21	0.54	0.4
PB10541	1.89	2.57	3.32	34.43	23.61	28.11	14.23	16.49	13.18
PB10543	121.66	123.85	171.35	2.35	0	1.62	0.47	0.13	0.78
PB1055	32.29	27.85	38.69	3.37	3.47	5.34	0	0	0.46
PB10551	27.18	18.81	36.45	7.05	13.39	12.63	5.34	5.04	3.89
PB10553	1.21	0.46	0.28	8.3	2.74	3.81	0	0.19	0.04
PB10555	7.7	5.44	9.06	31.09	15.36	21.79	71.63	82.48	64.64
PB1056	75.18	73.33	62.78	3.33	3.99	4.8	0	0.11	0.32
PB10566	83.71	89.98	72.5	44.44	45.11	45.3	7.5	9.02	5.62
PB1057	5.81	10.88	8.7	45.27	71.18	50.28	5.87	3.97	7.91
PB10570	421.93	516.38	331.59	131.94	152.72	125.29	15.17	17.65	16.8
PB10574	0.6	0.59	0.39	1.93	1.31	1.26	2.93	3	2.56
PB10581	16.42	19.52	16.69	8.86	5.63	7.68	2.8	2.92	5.6
PB10588	65.16	79.29	62.99	21.09	19.83	20.68	15.02	14.53	15.8
PB106	30.43	25.55	35.67	129.82	99.2	100.21	201.63	183.49	146.22
PB10601	3.86	6.59	8.1	13.61	6.5	10.64	1.19	2.21	2.24
PB10606	0.04	0.04	0.09	0	0	0	142.92	176.75	169.94
PB10607	5.61	4.1	9.07	7.9	15.98	17.05	2.09	4.42	2.4
PB1061	2.57	1.05	3.88	314.82	128.9	394.61	1019.41	998.17	1421.86
PB10617	103.61	103.31	103.2	18.92	23.14	23.68	11.62	11.12	10.12
PB10622	15.82	15.02	13.97	127.13	114.82	147.2	33.35	34.05	17.85
PB10627	14.31	12.86	10.73	40.76	40.77	31.27	103.5	93.02	78.71
PB1063	4.29	6.55	6.12	2.76	8.06	14.9	0.67	1.43	1.29
PB10634	21	18.77	20.41	22.52	16.42	26.99	2.68	2.14	2.52
PB1064	22.01	20.47	24.49	11.08	7.42	8.44	4.34	3.95	2.65
PB10646	9.9	11.67	9.28	2.94	2.1	3.08	2.27	2.55	2.61
PB10647	1.78	0.8	1.56	7.54	3.17	3.32	51.36	36.66	38.78
PB10651	0.06	0	0.23	0.77	0.48	2.91	7.44	9.42	12.18
PB1066	0	0	0	0	0	0	37.39	15.68	83.15
PB10663	2.11	0.97	2.23	19.74	15.14	19.39	21.25	25.41	17.34
PB10668	0.24	0.23	0.31	2.42	1.99	2.53	0.19	0.09	0.08
PB10671	0.07	0	0	0	0	0	59.97	40.97	148.08
PB10672	2.02	4.65	2.32	0.4	0.24	0.68	29.62	7.36	64.93
PB10673	0.64	0.9	0.82	8.04	6.13	1.91	84.25	39.45	220.72
PB10674	0.39	0.58	0.58	45.24	24.7	29.01	0.04	0	0
PB10675	46.26	50.94	44.91	9.69	6.05	8.67	4.35	4.29	5.04
PB1069	0	0.09	0	0.37	0.1	0.24	5.41	6.44	6.92
PB10698	396.38	700.12	175.74	66.77	118.17	72.67	1.65	1.16	1.24
PB107	28.58	22.88	24.19	129.13	132.51	112	146.62	133.83	110.94
PB1070	43.79	83.35	58.43	49.02	22.23	47.12	3.64	3.68	9.78
PB10706	0.31	0.55	0	4.72	0.89	2.1	4.63	3.46	5.01
PB10709	215.23	212.14	171.51	15.08	12.64	12.76	0.57	0.97	0
PB10710	0.22	0.42	0.96	2.36	1.63	1.49	3.46	1.98	2.23
PB10712	0.03	0.2	0.07	6.5	1.09	0.26	12.74	7.14	40.28
PB10714	8.68	44.55	13.89	58.77	131.01	61.64	9.69	9.75	15.16
PB1072	6.95	3.11	5.64	18.84	20.46	25.24	28.74	29.81	21.19
PB10720	108.53	116.06	76.84	37.79	36.87	37.8	19.4	23.19	20.41
PB10724	0.68	0.75	0.68	83.12	71.92	76.64	50.41	50.66	28.55
PB10726	138.2	136.37	123.47	12.04	7.84	13.86	1.1	0.49	0.66
PB10728	8.6	7.54	6.53	0.07	0.82	0.8	0	0	0
PB1073	3.37	4.67	4.89	1.02	1.25	1.41	0.08	0.2	0.48
PB10730	23.94	27.9	30.71	20.41	23.57	22.42	5.58	5.86	3.65
PB10731	0.7	0.51	0.79	20.75	8.15	11.12	132.96	185.44	217.93
PB10736	64.37	40.97	72.66	12.09	6.04	11.64	2.36	2.11	2.85
PB10743	0.4	1.86	1.15	20.1	16.91	18.4	11.25	8.23	13.96
PB10746	28.66	29.37	26.5	1.24	0.51	1.44	1.44	0.6	0.9
PB10750	0.05	0.7	0.16	12.66	14.78	17.57	1.24	3.17	2.16
PB10751	6.51	7.47	3.45	2.52	0.71	13.37	119.03	100.39	173.76
PB10758	10.75	10.18	11.59	7.11	5.24	7.06	2.27	2.35	4.3
PB10759	27.83	26.17	25.09	4.64	6.26	7.09	1.65	2.24	1.69
PB10769	1.02	2.85	1.01	14.84	2.59	3.89	7.67	17.8	18.56
PB10770	3.58	12.44	2.81	23.67	36.21	30.25	5.14	4.44	4.37
PB10774	0.46	0	0.38	15.86	11.14	14.72	0	0	0
PB10785	0	0	0	0	0	0	47.98	46.82	38.36
PB10787	41.09	76.23	38.61	407.36	490.44	271.83	49.18	63.1	60.68
PB10791	56.11	58.19	48.93	14.59	14.6	13.2	8.37	10.77	10.09
PB10792	169.63	159.96	148.7	27.77	30.21	29.74	2.31	2.48	2.1
PB10794	4.94	7.52	6.18	1.38	1.45	0.23	1.84	1.63	1.7
PB10796	156.21	241.46	96.05	77.84	114.53	92.66	1.79	0	0
PB10797	0.42	0.23	0.64	1.8	3.24	2.15	3.92	4.19	2.6
PB10798	1.14	0.73	1.25	5.18	5.67	3.85	1.45	0.97	0.89
PB10801	0	0.14	0.05	0.6	0.52	0.35	4.44	4.84	2.64
PB10804	27.27	28.18	23.37	7.14	5.92	7.67	4.2	4.94	4.99
PB10809	0.31	0.24	0.46	2.12	1.11	0.96	0.58	0.03	0.16
PB10813	3.27	2.56	3.04	18.49	15.03	20.06	17.66	18.23	18.38
PB10814	7.47	5.65	6.6	2.25	3.17	3.13	1.13	1.3	1.14
PB10825	2.14	2.49	1.55	18.2	13.05	13.44	83.81	86.53	76.59
PB10826	5.32	8.61	13.27	5.26	31.75	17.46	2.59	2.7	1.01
PB10830	19.27	11.97	31.13	40.78	95.53	111.98	15.57	12.73	9.83
PB10836	111.35	89.63	109.51	0.04	0.07	0.08	371.86	461.46	320.36
PB10842	3.73	1.78	2.45	13.43	8.88	11.05	14.08	13.59	11.17
PB10848	11.96	9.68	12.74	8.1	9.62	12.8	1.04	1.25	0.99
PB10850	61.65	61.53	44.95	17.59	17.34	16.35	7.65	10.21	7.3
PB10852	32.75	35.97	26.88	8.61	6.8	10.17	6.33	4.81	6.51
PB10854	1089.37	1571.29	1011.37	333.23	388.94	411.87	3.81	4.51	3.14
PB10860	37.81	58.73	28.34	10.53	7.25	14.74	10.75	7.77	6.47
PB10863	0	0	0	0.06	0.03	0.17	4.64	5.05	5.76
PB10864	7.71	4.02	11.19	7.46	3.26	5.34	0	0	0
PB10866	24.24	22.54	27.52	30.22	26.95	41.16	0.75	2.06	1.91
PB10868	0.94	0.4	0.9	1.96	0.88	0.65	2.87	4.7	5.79
PB10869	2.7	12.56	1.71	39.26	50.87	38.96	4.21	3.27	2.79
PB10870	14.08	22.7	14.5	3.9	9.05	4.58	2.98	4.08	1.84
PB10872	0	0	0	0	0	0	8.67	3.75	30.69
PB10874	6.5	2.33	4.98	0	0	0	0.63	0.79	0.22
PB10885	3.51	3.4	3.68	0.75	0.35	0.97	0.62	0.55	0.42
PB10889	0.27	0.45	0	8.3	8.22	7.17	1.16	1.59	1.76
PB10891	0	0.03	0	0.1	0.15	0.31	13.79	7.76	40.12
PB10894	0.11	0.05	0.42	15.07	1.45	10.34	11.47	62.65	209.7
PB10897	1.84	1.62	1.38	0.26	0.2	0.55	0	0.05	0.09
PB10901	19.48	32.64	25.98	0.85	0.73	0.74	0.19	0	0.4
PB10912	0	0.04	0.05	0.27	0.32	0.43	12.97	11.52	6.15
PB10914	10.68	7.82	12.3	7.39	3.69	5.8	2.21	2.6	2.05
PB10921	183.99	215.26	147.51	27.61	27.22	30.61	8.61	10.87	12.48
PB10925	2.98	2.42	3.45	16.53	4.79	6.37	15.94	12.63	29.14
PB10929	5.24	4.67	6.16	2.36	1.03	2.31	0.38	0.14	0.09
PB10930	0.15	0	0	1.62	2.22	1.61	6.48	9.46	5.46
PB10935	5.96	3.72	2.93	0	0	0	0	0	0
PB1094	0.23	0	0.41	0.55	0.79	0.96	9.28	14.33	6.56
PB10944	2.38	1.67	2.62	11.38	5.57	13.07	11.03	10.67	8.18
PB10945	1.34	1.13	1.89	6.89	7.11	7.7	10.47	12.49	9.35
PB10952	0.26	0.1	0.3	14.87	8.85	14.73	26.18	28.49	30.05
PB10957	1.77	0	1.21	5.5	0	10.58	149.72	147.83	92.62
PB10960	0.54	0.29	0.84	1.58	3.57	4.37	0.28	0.42	0.25
PB10961	7.98	4.42	10.78	3.19	4.05	5.36	0.95	0.87	0.94
PB10962	0.1	0	0.1	5.45	1.9	0.68	12.88	12.96	16.04
PB10963	0.65	0.48	0.72	3.22	2.15	2.28	3.05	3.51	1.88
PB10966	9	23.01	7.19	54.31	95.38	57.86	6.38	6.75	4.36
PB10973	0.13	0.06	0.07	1.65	0.45	0.13	28.12	10.85	88.09
PB10978	53.23	54.19	49.99	20.36	22.51	19.83	12.14	16.06	13.7
PB10979	1.24	2.34	2.39	0.11	0.05	0.12	1.85	3.01	1.25
PB10984	3.43	3.33	4.87	11.47	13.65	8.38	21.7	19.55	16.7
PB10985	0	0	0.08	2.5	3.77	4.57	0	0	0
PB10990	1.01	0.76	1.38	0.17	0.04	0.17	21.41	29.79	16.82
PB10997	3.04	2.43	3.41	19.02	34.44	25.1	32.11	41.33	22.36
PB10998	92.71	83.84	91.38	17.31	10.74	9.75	3.84	3.67	9.73
PB11000	1.22	3.18	0.99	13.16	9.86	10.27	2.63	3.37	1.63
PB11012	16.61	12.03	16.59	0.24	0.2	0.47	0.14	0.16	0.36
PB11013	12.79	6.8	14.18	18.41	12.39	15.63	1.14	1.82	1.25
PB11016	6.67	3.76	7.89	0.19	0.08	0.69	0	0.28	0
PB11017	8.06	9.93	5.96	0.11	0.24	0.2	0.06	0.03	0.05
PB11020	0.64	0.66	0.66	4.17	3.01	2.91	0.36	1.52	0.3
PB11027	0.54	1.33	0.82	8.44	11.12	8.9	2.59	1.17	1
PB11029	43.15	30.88	44.74	13.64	19.93	23.12	4	5.88	5.55
PB1103	7.79	10.29	12.2	2.52	1.13	2.29	0.91	0.43	2.7
PB11037	10.86	12.44	10.03	4.15	4.12	4.85	2.02	2.78	3.13
PB11039	91.89	91.84	88.42	30.14	29.42	32.84	20.33	23.42	20.33
PB1104	2.38	3.9	2.2	3.97	3.09	1.71	22.29	25.47	26.57
PB11040	33.1	31.47	23.05	5.74	5.08	5.2	4.18	5.66	3.76
PB11042	152	142.66	131.82	44.83	46.52	44.5	26.71	30.63	30.7
PB11047	28.55	35.98	26.53	78.36	101.33	83.18	18.13	19.33	11.99
PB11048	30.76	31.76	22.82	5.6	6.2	6.14	3.7	4.32	4.56
PB1105	0	0	0.56	0.85	0.22	0.1	11.48	10.83	12.4
PB11050	19.58	17.04	27.97	4.06	5.44	9.83	6.57	8.14	2.56
PB11051	11.92	9.93	13.98	3.93	2.58	3.85	1.16	2	1.52
PB11052	1.55	1.68	1.78	4.53	3.97	5.7	11.73	13.39	16.44
PB11055	78.47	71.14	57.29	10.26	8.36	11.22	7.51	7.93	7.55
PB11059	28.98	33.7	28.21	2.91	3.57	4.98	0	0	0
PB11067	3.43	1.82	3.25	32.67	17.57	25.38	10.61	17.35	11.61
PB11071	42.54	42.53	37.43	5.39	5.45	6.36	0.39	0.68	0.27
PB11072	18.44	10.59	19.08	6.7	4.09	9.2	0.16	0.43	0.26
PB11094	6.52	8.9	4.91	0.73	0.57	2.1	118.7	155.56	79
PB11100	0.33	0.06	0.14	0.86	0.57	0.22	19.4	24.01	27.59
PB11102	112.36	97.72	129.89	11.62	11.03	18.06	1.04	0.87	1.49
PB11105	0.19	0.06	0.22	0.71	0.39	1.2	4.84	4.59	15.12
PB11106	0.28	0.35	0.38	4.69	7.06	7.19	1.33	1.4	1.42
PB11108	46.14	58.97	56.62	28.98	34.04	31.24	2.13	3.08	4.35
PB11110	156.38	214.91	120.48	36.59	31.07	24.22	13.14	14.21	15.86
PB11114	0.07	0.06	0	0.1	0.07	0.09	10.47	7	29.34
PB11117	2.5	1.24	2.95	11.98	12.16	11.13	10.89	12.65	7.95
PB11118	0	0.41	0.32	0.54	0.62	0.28	60.72	17.65	182.69
PB11121	3.4	2.8	3.83	27.46	29.67	37.74	57.33	63.73	42.51
PB11125	5.05	8.8	5.17	0.64	1.49	0	0	0	0
PB11129	80.26	111.76	82.58	23.4	20.84	26.92	16.14	13.2	13.66
PB11131	6.03	4.97	2.54	1.09	0.51	0.36	0.29	1.07	1.12
PB11133	12.77	21.31	11.2	4.64	3.41	5.71	2.58	1.49	4.49
PB11136	0.03	0.17	0.09	6.64	5.05	4.06	39.79	46.27	42.12
PB11141	378.63	402.03	338.56	38.51	45.32	47.27	29.86	34.01	23.31
PB11142	1.97	1.88	0.91	0.35	0.27	0.33	0.27	0.03	0
PB11153	0.25	0.2	0.27	2.42	1.42	3.3	2.22	1.66	3
PB11156	0.12	0.05	0.35	0.95	1.44	0.74	1.42	1.72	1.25
PB1116	30.51	35.23	31.14	5.35	4.14	8.18	0.26	0.3	0.5
PB11185	36.96	43.53	32.33	10.44	9.88	11.54	8.16	10.14	8.57
PB1119	790.24	861.93	787.38	202.94	191.02	152.93	8.99	6.2	7.98
PB11192	17.16	14.98	26.62	11.31	14.32	18.21	0.86	0.92	1.02
PB11195	6.24	5.3	7.15	5.67	1.24	4.89	0.29	0.47	0.99
PB11199	64.31	36.22	67.83	2.24	2.55	5.28	0.15	0.21	0.09
PB11204	17.42	19.58	22.29	24.74	29.24	25.43	1.42	3.16	1.91
PB11214	2.25	1.89	2.75	5.94	6.99	7.78	9.47	13.29	8.89
PB11216	0.49	0.42	0.81	2.73	2.79	2.78	4.17	4.14	8.97
PB11228	2.71	2.29	3.59	7.09	5.49	7.42	13.83	18.52	14.97
PB11229	0.7	0.71	0.3	8.12	6.96	3.36	90.68	75.06	85.12
PB1123	1.67	0.63	0.87	1.88	0.84	1.08	12.04	15.74	15.18
PB11232	3.27	1.87	2.24	0.49	0.08	0.15	0	0	0
PB11234	7.23	17.26	8.72	67.67	108.51	71.5	12.47	9.87	6.22
PB11235	605.1	277.66	702.85	34.86	88.3	94.72	2.18	1.71	2.23
PB11236	12.75	25.11	20.85	8.78	15.04	15.87	2.26	3.41	2.12
PB11241	0.07	0.09	0.07	0.27	0.85	0.33	0.81	0.69	0.89
PB11244	136.75	79.06	224.93	14.72	17.57	23.4	2.76	2.97	3.14
PB11245	0	0.55	0.32	42.05	51.34	36.42	33.46	37.34	42.9
PB11248	0.1	0.05	0	4.84	3.23	3.41	0.14	0.9	0.57
PB1126	4.01	1.64	2.92	16.28	16.95	7.81	278.38	357.14	245.18
PB11260	113.72	146.66	99.36	10.97	23.96	15	21.29	21.35	48.48
PB11269	12.68	12.26	16.47	18.48	19.81	27.88	1.55	2.03	2.12
PB1127	8.27	10	9.56	36.5	38.6	35.04	5.6	4.27	3.33
PB11271	1.33	1.78	2.39	0.9	7.65	3.97	0	0.1	0.16
PB11278	2.55	2.26	1.33	0.66	0.6	0.89	0.35	0.22	0.41
PB11280	113.51	152.29	109.08	37.57	36.92	44.14	12.36	11.01	12.46
PB11282	1090.46	514.32	1256.57	60.91	172.13	192.25	3.79	2.61	2.78
PB11287	58.02	66.87	83.05	440.49	274.35	349.38	439.77	310.98	624.37
PB11291	2.6	1.95	2.9	5.16	8.81	6.55	0	0	0.16
PB11299	361.86	499.33	416.63	185.52	145.61	223.19	42.12	30.01	65.12
PB11300	751.58	781.95	601.98	175.21	157.98	172.51	10.85	10.11	7.22
PB11301	1998.78	2696.91	1568.29	196.78	263.58	260.87	7.56	5.53	5.39
PB11302	18.17	18.61	18.65	163	61.53	123.45	0.51	0.49	0.39
PB11307	49.34	41.31	55.18	111.18	86.6	69.61	439.36	372.53	262.35
PB11311	298.57	152.02	369.56	57.65	71.94	88.97	74.46	72.8	32.24
PB11312	52.45	53.2	58.79	20.15	21.4	34.99	2.87	2.59	4.66
PB11318	8.17	8.66	10.98	7.84	2.62	5.4	39.3	58.97	48.05
PB11320	193.73	215.1	146.29	34.26	15.93	42.1	2.89	2.37	5.29
PB11321	170.74	164.71	145.24	22.66	23.65	26.63	3.65	4.51	6.89
PB11322	0.05	0.05	0.05	0	0.08	0.16	35.72	34.69	74.43
PB11323	40.11	44.89	35.13	88.32	127.19	117.98	14.18	17.72	11.01
PB11324	144.13	93.58	174.17	5.12	2.65	11.2	11.21	14.15	9.17
PB11325	8.76	6.86	8.96	72.28	35.26	42.47	46.74	56.38	47.59
PB11326	458.45	454.37	281.35	91.82	105.76	59.92	34.85	37.71	23.69
PB11334	52.33	59.73	51.99	13.13	11.71	13.53	6.81	7	8.75
PB11349	32.22	35.11	30.15	11.02	9.82	10.99	3.95	5.59	5.5
PB11352	80.44	80.56	78.94	16.62	11.77	16.69	0.42	0.16	0.54
PB11354	40.3	21.51	26.35	76.29	63.42	81.94	1.31	0.47	0.35
PB11366	27.15	28.02	40.94	50.25	41.2	77.63	0.14	0.03	0
PB11369	101.6	118.94	87.97	33.62	31.16	32.49	25.79	25.67	31.03
PB1137	7.18	13.95	10.59	1.21	0.63	2.29	0.16	0	0
PB11375	39.73	39.7	33.88	3.28	2.76	3.68	0.27	0.34	0.26
PB11382	4.42	4.38	4.97	12.45	12.52	12.68	29.75	26.05	25.73
PB11385	0.42	0.82	0.21	47.94	17.47	14.36	684.57	672.33	478.55
PB11386	43.94	45.55	39.76	16.46	13.7	15.6	11.35	8.63	14.75
PB11392	2.71	3.47	2.49	36.54	42.1	40.19	5.59	8.45	6.24
PB11393	0.24	1.29	0.37	15.24	11.56	10.77	15.94	16.32	16.13
PB11396	28.67	15.42	22.37	135.88	93.09	92.14	1.81	2.94	1.54
PB11397	39.01	32.72	41.06	7.3	6.31	10.42	2.15	2.78	1.62
PB11398	768.49	596.59	748.79	0.04	0	0.19	2.53	2.34	3.29
PB1140	112.84	94.81	142.33	27.02	22.71	46.31	6.66	4.75	6.53
PB11406	13.76	32.58	16.69	110.99	135.8	79.94	27.05	29.74	17.39
PB11408	63.2	67.79	59.08	8.55	9.32	11.64	1.88	2.31	2.53
PB11409	0.12	0	0.16	2.65	2.87	3.17	2.96	4.59	2.55
PB11420	24.75	19.66	28.38	7.4	7.84	11.59	4.34	7.05	3.4
PB11421	236.93	271.55	214.25	53.25	55.74	58.8	1.11	1.18	0.52
PB11427	0.45	0.18	0.15	1.85	1.93	1.57	1.74	1.97	1.12
PB1143	2504.09	2459.48	1742.32	219.88	204.37	224.24	8.4	6.44	6.31
PB11433	34.23	29.54	27.57	4.45	3.95	5.6	6.1	4.61	12.61
PB11435	0	0.04	0	0	0	0	7.72	8.11	16.75
PB11437	713.89	1068.22	630.11	75.83	61.77	75.71	3.97	4.88	5.73
PB11438	92.28	87.75	93.57	6.04	6.43	6.63	4.74	4.62	3.68
PB11440	101.64	112.42	92.24	20.14	21.18	18.45	19.24	22.92	21.3
PB11442	0.2	0.05	0.1	0.09	0	0.13	34.78	22.76	85.31
PB11443	45.01	43.5	34.47	8.42	7.71	10.27	5.25	5.88	6.54
PB11446	35.34	38.21	32.25	5.1	9.75	8.82	0.85	0.76	0.4
PB11447	0	1.5	0	2.29	2.65	2.88	0.72	0.77	0.34
PB11451	41.7	57.98	32.71	16.86	10.75	16.06	8.48	8.75	8.98
PB11454	0.37	0.23	0	0	0.12	0.07	26.56	25.38	27.93
PB11456	16.05	13.11	19.57	13.05	15.43	18.92	0.09	0.14	0.23
PB11462	3.17	3.39	3.42	18.66	16.37	16.43	33.19	32.98	31.98
PB11466	57.93	69.29	46.99	11.65	10.03	12.24	8.04	7.1	8.28
PB11468	33.83	19.12	45.58	45.22	52.63	75.12	4.74	5.81	3.57
PB11470	0.43	1.76	1.3	18.09	9.51	4.72	23.79	20.86	31.06
PB11472	5.96	5.95	4.93	1.67	1.87	1.46	1.11	1.72	1.91
PB11479	310.26	385.78	287.55	105.12	97.65	109.87	27.34	32.11	36.43
PB11480	72.62	71.18	67.64	12.59	6.49	6.44	0.79	0.44	0.46
PB11481	2.11	2.51	3.16	0.96	2.94	5.99	0.3	0.19	0
PB11485	2.98	1.83	5.2	4.67	10.38	6.56	20.08	19.21	36.71
PB11489	37.17	33.39	21.71	7.11	5.76	8.33	5.14	4.08	3.82
PB11490	41.33	32.48	43.4	7.22	4.98	8.24	1.67	2.45	2.05
PB11494	2.8	1	4.4	36.18	6.39	19.82	59.8	48.02	75.12
PB11495	64.37	64.46	51.72	14.63	12.16	13.39	9.58	11.86	12.84
PB1150	1.93	1.38	5.52	4.81	1.52	7.42	49.36	40.92	28.1
PB11507	2.99	0.95	3.32	6.23	5.53	5.84	14.04	14.46	16.46
PB1151	0.62	0.53	0	4.97	0	0	137.14	93.32	55.46
PB11512	67.36	52.04	67.57	114.18	73.78	116.94	296.18	262.15	287.31
PB11514	11.6	7.31	9.69	54.91	39.27	36.93	52.93	51.27	41.16
PB11516	1.8	0.43	3.89	15.27	7.05	19.48	32.51	35.19	36.38
PB11518	1.44	1.56	1.44	9.9	5.81	14.1	29.51	27.58	35.93
PB11526	41.54	39.37	41.84	15.05	15.84	16.6	8.13	9.2	8.78
PB11527	30.74	38.58	26.19	10.81	9.74	10.32	0.23	0.18	0.32
PB11528	3.42	3.23	3.56	26.63	19.4	14.95	31.69	34.79	23.33
PB11532	46.72	35.88	41.66	67.2	86.09	82.45	5.46	9.36	5.12
PB11533	8.03	2.57	10.76	19.1	127.86	104.28	0.11	0.03	0
PB11554	21.15	18.81	22.94	12.42	11.68	13.31	4.34	5.42	4.92
PB1156	0.15	0	0	0.18	0	0	103.17	68.5	87.16
PB11572	18.47	16.04	16.85	10.4	9.91	15.53	1.43	2.1	0.93
PB1158	62.35	63.82	44.76	19.54	15.67	11.4	7.18	8.29	9.07
PB11583	273.49	469.44	187.1	45.8	63.87	53.69	0.49	0.88	0.94
PB11594	3.16	1.95	2.15	68.59	37.88	42.31	17.41	18.28	21.3
PB11596	14.72	8.51	14.48	44.15	102.6	106.37	2.77	1.33	1.1
PB11598	48.58	47.65	42.96	15.41	12.56	12.97	1.9	2.99	1.82
PB11600	19	23.62	16.06	68.13	89.18	42.37	1.91	2.33	4.11
PB11601	13.41	54.33	11.05	215.64	282.2	179.86	21.14	22.92	11.38
PB11605	0.15	0.05	0.05	0	0.06	0.07	39.5	27.45	35.59
PB11608	2.81	2.56	2.65	9.27	7.66	7.98	82.25	89.16	84.14
PB11609	22.91	22.62	24.64	7.82	4.52	5.84	1.49	1.57	3.09
PB11611	190	175.75	149.34	11.62	10.86	11.93	0.99	0.45	0.62
PB11614	38.44	42.01	36.26	23.64	21.5	21.65	2.77	3.37	2.26
PB11623	0	0	0	0	0	0	10.25	4.37	50.54
PB11629	0.03	0.09	0.1	0.05	0	0	151.86	69.25	292.26
PB11632	126.62	121.23	111.85	16.71	10.27	12.06	1.18	1.32	1.32
PB11634	6.14	7	8.08	24.2	16.21	22.11	47.77	43.73	50.74
PB11641	241.32	271.55	196.89	34.88	33.68	36.98	13.6	16.61	15.08
PB11645	3.87	3.75	3.97	0.54	4.25	0.03	0.2	0.01	1.42
PB11650	408.37	468.19	379.39	43.26	41.83	39.73	1.13	1.32	0.96
PB11661	52.6	61.85	48.56	18.83	14.23	16.87	7.8	7.11	7.39
PB11662	38.87	42.53	39.04	5.31	8.57	8.15	3.78	3.14	3.52
PB11666	38.06	35.2	51.29	30.28	28.3	34.13	7.42	7.66	9.51
PB11672	30.84	25.79	33.86	83.54	86.04	109.57	150.04	149.74	140.51
PB11676	61.57	70.07	49.73	7.51	8.68	8.92	0.47	0.38	0.27
PB11678	66.32	72.15	65.2	12.1	9.33	14.35	0.33	0.17	0.24
PB11679	64.92	62.22	62.88	21.48	15.88	25.3	3.55	3.98	3.43
PB11680	0.05	0.14	0.36	0.09	0.03	0.03	3.1	3.62	4.63
PB11688	3.05	7.41	3.05	59.65	42.44	29.31	15.89	45	36.8
PB11689	39.01	94.07	85.46	0.57	0.63	1.11	0.19	0.05	0.13
PB11690	15.97	15.36	13.7	3.68	2.85	2.57	1.83	2.5	2.28
PB11691	2.43	1.53	4.21	7.03	3.81	5.74	12.01	10.62	14.95
PB11697	45.33	44.59	40.65	7.29	7.25	7.49	5.41	6.91	6.17
PB11704	0.21	0.48	0.66	19.65	12.91	13.12	45.29	48.11	20.41
PB11706	4.74	3.92	4	46.06	46.52	43.5	9.9	11.02	4.93
PB11716	0	0	0.07	12.16	6.42	9.29	6.9	12.11	9.29
PB11725	51.03	28.67	57.24	15.99	27.11	15.67	10.95	13.09	8.06
PB11728	37.09	13.02	48.95	13.74	18.95	13.2	0	0	0
PB1173	7.94	5.4	6.31	1.66	3.58	3.5	0	1.13	0.3
PB11731	0.33	0.42	0.35	2.53	1.92	2.45	0.24	0.8	0.49
PB11737	92.14	109.34	79	7.43	7.12	8.34	0.4	0.42	0.64
PB1174	48.02	72.58	68.52	66.04	132.39	95.87	6.14	3.52	8.99
PB11746	13.78	17.54	10.45	3.76	2.6	3.15	1.88	2.2	1.97
PB11753	11.1	5.99	21.66	2.18	1.76	5.8	0.35	0.38	0.44
PB11754	10.31	5.27	7.59	36.67	18.93	31.17	43.83	42.67	30.48
PB11757	7.38	9.41	5.7	3	4.85	4.67	0.03	0.02	0
PB1176	183.48	157.73	183.8	31.93	40.1	37.42	8.62	9.48	4.98
PB11764	268.71	283.74	224.61	44.21	38.99	38.53	1.74	2.29	1.52
PB11772	0.63	0.7	0.56	1.42	1.59	2.73	0.09	0.05	0.34
PB11773	1.34	0.99	1.82	3.05	2.82	4.75	6.59	6.94	6.36
PB11786	35.25	18.71	43.39	25.85	38.5	48.07	2.95	3.72	1.79
PB11787	8.43	11.28	9.3	6.61	6.47	7.31	0.72	0.76	0.75
PB11801	2.8	1.44	1.7	0.32	0.34	0.29	0.29	0.35	0.39
PB11805	2.06	2.04	1.87	2.06	3.02	3.54	0.59	0.94	0.38
PB11806	14.23	28.68	18.28	5.86	15.18	10.85	3.15	5.63	5.37
PB11812	13.29	14.22	18.03	15.84	14.27	22.43	2.84	2.15	1.92
PB11814	24.55	32.02	29.31	8.92	9.69	11.49	5.72	7.51	6.35
PB11816	58.06	65.64	47.17	9.62	11.63	14.78	4.02	5.52	3
PB11819	25.06	33.17	22.35	3.9	4.73	7.9	0.28	0.74	0.13
PB11821	9.83	10.34	6.67	1.55	1.73	1.18	1.43	1.63	2.67
PB11824	0.57	1.78	2.26	8.21	5.71	7.64	2.24	1.45	1.22
PB11827	1.33	2.1	2.05	1.34	1.93	2.86	0.29	0.27	0.58
PB11831	8.03	5.93	6.58	8.09	5.97	7.58	20.88	39.94	29.17
PB11836	0	0.11	0.12	1.33	0.39	0.5	14.51	30.09	20.22
PB11837	0.92	1.12	0.89	0.39	0.71	0.82	5.2	6.36	4.86
PB11838	0	0	0	0.13	0	0	8.98	13.11	10.97
PB11844	2.73	2.43	2.53	10.15	7.23	7.66	11.3	13.03	10.65
PB11848	0	0	0	0	0.03	0	1.21	1.94	1.72
PB1185	3.26	3.72	5.09	1.63	2.51	4.84	0	0.57	2.19
PB11852	0.21	0	0.11	0.03	0.09	0.07	1.25	1.68	2.75
PB11857	6.7	7.94	4.02	16.43	12.99	17.42	0.51	0.19	0.46
PB11860	3.51	2.99	4.57	12.05	11.81	10.14	2.58	2.29	1.57
PB11861	5.52	4.3	7.04	4.67	6.1	5.74	1.46	1.7	0.9
PB11864	0.25	0.09	0.05	7.52	7.62	8.88	7.42	9.32	7.26
PB11865	1.88	1.45	3.2	5.1	2.53	4.93	9.59	10.36	9.85
PB11869	0.09	0	0.09	0.04	0.26	0.15	42.68	35.47	45.5
PB11871	2.2	2.33	2.17	17.51	20.99	12.63	18.81	28.28	17.1
PB11874	55.63	36.17	62.66	117.31	205.16	231.83	0.86	0.93	5
PB11877	22.15	13.64	27.05	14.64	10.46	13.82	1.03	0.68	0.47
PB11879	38.47	20.09	48.87	45.49	49.13	52.02	8.57	10.8	12.13
PB11883	2.24	2.53	1.29	2.86	1.71	5.12	11.32	11.79	17.56
PB11885	49.53	58.67	51.12	10.97	11.37	5.97	4.83	3.49	3.64
PB11887	108.74	114.01	107.94	19.57	20.74	20.6	8.36	7.4	5.6
PB11893	16.89	15.69	11.24	3.61	2.76	2.34	0.37	0.69	1.04
PB11894	49	50.2	39.24	14.15	11.89	12.68	8.12	7.51	10.21
PB11895	26.89	25.63	25.35	11.97	13.62	14.99	6.15	6.67	8.74
PB11899	0	0.13	0.11	2.18	3.16	1.67	1.55	2.15	1.92
PB119	5.72	2.39	3.62	37.74	39.03	41.98	47.11	61.86	34.1
PB1190	0.58	0.42	0.38	2.71	4.98	2.92	3.11	3.77	4.37
PB11900	20.2	20.74	13.53	1.71	2.56	5.1	0.82	0.04	0.3
PB11904	25.57	27.53	27.42	70	84.85	78.6	16.07	18.44	14.3
PB11905	0	0	0	12.86	14.65	13.12	0.08	0.2	0.08
PB1191	8.24	10.34	6.72	77.19	57.47	34.4	167.64	163.96	90.26
PB11924	6.06	6.5	5.35	2.2	1.6	1.36	1.05	1.81	1.89
PB11928	69.53	84.23	91.65	63.29	81.53	74.58	0.08	0.03	0.14
PB11929	46.67	56.79	34.41	23.99	23.47	26.96	96.4	82.63	135.16
PB11931	0.88	0.81	0.92	8.02	8.94	3.44	1.59	0.33	0
PB11938	5.64	6.83	8.23	0.11	0.05	0.54	0	0	0
PB11941	4.44	4.03	4.13	10.94	13.51	14.45	3.2	2.8	2.3
PB11944	46.57	49.91	32.64	7.34	9.69	7.6	5.5	8.11	5.32
PB11949	69.56	77.61	69.9	17.78	13.18	19.31	6.81	12.49	11.15
PB11957	0.05	0.05	0.05	0	0	0	4.13	3.38	21.19
PB11958	0	0	0	0	0	0	7.42	3.36	32.46
PB11960	10.23	8.49	7.99	14.03	19.52	17.01	2.87	1.46	1.73
PB11961	0.04	0.25	0.09	3.75	4.51	4.11	1.27	1.76	1.11
PB11962	18.26	51.47	50.55	13.22	41.42	21.24	1.79	3.03	2.22
PB11966	0.04	0	0	0	0	0	11.96	6.09	6.81
PB11970	4.1	2.47	3.27	0.09	0.41	1.29	0.18	0.12	0
PB11976	0.11	0.11	0.17	0	0.03	0	179.1	74.04	653.24
PB11980	2	1.23	1.47	32.07	6.91	10.43	23.85	23.97	14.82
PB11982	21.11	21.54	18.53	5.41	5.1	6.26	3.25	4.13	3.23
PB11983	2.03	1.47	1.34	7.17	8.6	6.29	11.07	13.16	10.74
PB11985	11.13	14.64	12.18	10.15	18.29	11.26	0.05	0.95	0.46
PB11987	57.08	58.53	47.81	7.43	7.15	7.79	3.75	5.41	4.46
PB12	0.77	0.93	0.64	0.06	0.11	0.05	2328.85	2346.53	2037.3
PB12009	0	0	0	0.02	0	0	10	4.86	40.97
PB12010	24.53	18.17	29.5	90.79	5.86	24.73	1.33	1.22	4.81
PB12011	29.76	31.97	30.98	10.24	8.31	8.84	0.07	0.57	0.42
PB12012	0.86	0.79	0.68	5.11	3.37	2.33	0.6	0.53	0.46
PB12020	0.16	0	0	0.24	0.16	0.27	13.63	11.34	6.39
PB12021	14.44	10.26	15.45	43.89	47.97	55.17	75.21	75.59	65.36
PB12029	15.22	14.75	16.11	5.19	4.55	4.19	0.7	1.67	0.79
PB1203	4.72	6.65	10.75	2.88	7.37	6.33	29.33	53.16	37.37
PB12030	0	0.14	0.06	0.18	0.22	0.41	3.59	3.24	5.42
PB12033	20.62	19.97	24.83	23.97	14.45	17.39	1.6	1.55	2.04
PB12036	0.98	1.95	1.69	0.27	0.95	0.28	0.03	0.04	0
PB12039	11.11	6.41	13.55	8.26	3.01	9.84	3.35	2.5	1.97
PB1204	60.9	58.25	58.59	12.57	15.44	12.09	5.61	8.49	6.97
PB12040	34.87	51.16	45.08	2.44	5.43	2.66	8.77	4.45	15.8
PB12044	193.32	223.73	178.08	23.99	21.88	25.56	0.64	0.49	1.05
PB12048	63.51	68.8	50.35	22.22	21.81	23.87	9.73	11.5	13.59
PB12052	0	0	0	0.09	0.19	0	23.69	30.78	15.89
PB12056	3.08	3.09	4.82	6.07	5.96	8.88	0.78	0.61	0.91
PB12059	9.22	7.72	8.67	5.41	2.16	4.72	0.61	1.1	0.58
PB12063	8.86	9.05	9.95	35.12	23.38	16.84	2.8	3.82	2.38
PB12067	418.43	436.64	359.74	98.13	106.2	94.84	3.63	1.8	2.26
PB12071	0.83	0.13	0.94	2.97	3.8	4.27	5.34	5.34	4.56
PB12081	1.73	1.48	1	0.31	0.35	0.38	0	0	0
PB12089	0.06	0.16	0.35	8.34	1.61	1.55	21.78	10.54	54.81
PB12090	0.04	0.04	0.04	0.2	0.07	0.17	31.77	34.11	27.92
PB12096	34.11	25.64	27.37	1.04	3.46	2.61	0.94	0.42	0.33
PB12098	36.26	30.01	37.47	17.13	21.09	25.8	8.46	9.65	7.2
PB1210	0	0	0	0	0	0	25.89	37.74	23.35
PB12100	0.55	0.44	0.17	1.6	2.25	4.3	0.04	0	0
PB12101	13.79	14.57	10.62	3.56	2.75	4.03	3.46	2.45	1.92
PB12104	250.75	237.81	212.04	41.06	42.42	41.17	17.86	18.59	18.21
PB12106	2.1	1.08	2.17	5.18	6.89	5.7	14.54	18.54	11.26
PB12107	23.9	15.25	6.16	65.65	45.31	22.71	0	0.03	0.19
PB12108	0.05	0	0.18	3.46	1.83	3.66	36.89	31.12	18.08
PB12118	4.7	3.04	3.48	1.43	0.61	1.67	0.57	0.6	0.89
PB12121	35.09	67.46	37.72	246.59	298.75	205.07	55.58	58.13	51.29
PB12123	1.74	1.36	1.67	17.96	22.79	12.72	14.12	16.35	9.13
PB12124	8.59	4.9	9.97	34.05	22.54	30.48	41.43	46.97	39.25
PB12126	0.49	1.26	0.88	8.49	4.19	6.87	40.61	44.11	43.37
PB12127	0.89	0.54	0.43	7.8	7.37	5.76	21.47	28.7	17.57
PB12130	20.09	28.81	23.68	5.3	3.91	4.09	0.3	0.51	0.55
PB12134	67.65	68.66	51.16	20.66	17.83	13.99	12.93	14.84	10.7
PB12135	6.11	4.86	6.24	4.58	4.91	7.02	0.1	0.26	0.05
PB12137	0.55	0.63	0.21	15.07	11.81	7.73	2.04	2.95	1.35
PB12146	9.74	10.66	8.39	0.49	0.39	0.49	0.04	0	0
PB12147	2.19	2.21	2.18	11.37	4.22	6.45	15.74	13.13	15.82
PB1215	0.29	1.79	0.77	4.59	3.36	6.27	10.59	12.31	15.98
PB12160	8.37	6.73	10.61	2.28	1.32	1.96	0	0	0
PB12162	188.7	202.42	117.92	32.79	31.28	29.59	29.25	33.06	27.53
PB12168	10.25	15.28	20.06	272.2	267.59	373.55	68.36	55.02	48.3
PB12173	2.65	0.58	2.11	21.11	13.66	11.5	36.98	30.38	25.49
PB12177	26.09	28.44	27.12	8.07	5.47	8.39	5.82	4.51	6.04
PB12178	105.62	112.7	96.97	20.81	20.76	21.4	9.11	13.71	12.41
PB12186	46.27	33.58	30.52	6.04	3.03	0	1.1	1.54	2.4
PB12187	2.48	1.2	1.31	8.56	14.74	13.97	1.7	1.25	1.1
PB12189	9.62	6	11.63	5.62	11.42	5.17	0.99	2.65	2.98
PB12190	2.34	1.5	3.75	18.41	8.13	10.73	0.13	0.36	0.34
PB12192	102.1	99.28	97.5	16.93	10.72	16.77	0.55	0.38	0.21
PB12193	78.7	85.09	83.17	23.41	27.3	25.23	12.05	14.88	11.98
PB1220	0.08	0	0	0.05	0	0.07	15.47	22.52	15.41
PB12200	0.5	0.88	0.51	7.48	7.79	6.09	9.38	7.22	10.18
PB12202	3.99	3.2	7.3	1.91	10.94	4.16	0.96	0.4	0.16
PB12203	0.12	0.11	0.24	0.05	0.07	0.23	1.14	0.86	1.76
PB12205	16.91	15.26	23.09	18.83	27.34	25.35	3.03	2.53	2.15
PB12211	44.56	50.2	31.58	8.52	7.9	9.31	3.91	6.46	4.01
PB12218	28.91	25.88	32.63	5.9	5.62	6.96	2.4	2.27	2.78
PB12219	56.25	102.37	54.3	35.94	55.14	60.35	0.35	0.29	0.05
PB12222	2.61	1.58	2.92	7.15	6.07	7.59	49.27	43.55	49.03
PB12223	26.97	27.93	31.41	18.41	14.08	15.3	2.86	7.35	2.13
PB12234	14.48	15.36	17.52	3.81	4.69	5.23	2.24	2.97	1.95
PB12238	13.53	9.97	11.16	5.93	5.8	5.35	3.37	3.1	2.99
PB1224	197.35	203.4	177.99	39.26	37.55	43.36	22.67	27.77	34.11
PB12242	9.91	8.89	11.92	2.19	1.62	2.62	0.75	0.53	0.57
PB12248	22.37	21.84	21.71	3.06	4.27	4.87	0.15	0.32	0.24
PB12249	13.42	12.95	11.49	3.46	2.68	2.89	2.3	2.78	2.61
PB1225	4.15	5.53	2.88	1.36	1.82	2.01	1.19	0.27	0.99
PB12252	0.05	0	0.06	3.61	0.53	1.72	2.97	3.34	1.68
PB12267	2.44	3.51	2.19	1.32	1.41	0.82	4.38	5.95	4.79
PB12269	0.2	0.29	0.05	13.08	3.31	2.43	47.92	36.57	21.86
PB12274	45.25	47.91	40.52	13.96	14.72	13.74	9	10.4	8.95
PB12279	38.67	32.91	40.86	4.18	2.04	6.36	0.25	0	0
PB12280	2.66	2.67	3.53	1.85	2.27	1.98	0.4	0.34	0.56
PB12283	3.61	5.97	3.49	1.03	2.39	1.47	0.39	0.81	0.91
PB12284	5.16	7.6	4.65	9.51	7.72	5.45	0.97	0.97	0.48
PB12286	20.49	13.43	25.42	12.72	8.57	13.32	3.15	4.09	3.02
PB1229	5.68	5.73	7.6	2.8	2.81	2.3	14.88	12.83	8.43
PB12290	34.17	37.33	32.08	11.21	10.35	9.82	7.55	8.4	7.62
PB12295	6.53	10.4	6.71	2.88	4.33	6.81	0.04	0	0
PB12298	0.03	0.03	0	0.09	0	0.02	63.7	37.84	281.07
PB12300	0.3	0.51	0.25	2.89	3.89	2.96	7.06	8.79	6.87
PB12301	2.16	2.85	2	0.88	0.57	0.09	0.07	0.16	0.38
PB12304	66.37	64.79	55.8	22.6	21.15	23.08	15.92	18.19	16.4
PB12307	4.02	4.05	6.51	8.45	4.42	8.23	26.95	18.93	34.45
PB12309	43.81	40.25	58.85	16.38	8.82	17.66	12.67	9.65	8.11
PB12318	42.65	61.71	63.54	95.01	92.37	73.06	269.94	221.81	261.28
PB12319	111.42	117.08	97.82	27.07	28.67	31.08	4.09	6.11	4.41
PB12320	2.55	3.52	2.89	8.61	6.74	9.5	93.31	67.39	137.44
PB12322	15.87	26.05	17.63	6.99	4.61	12.35	0.58	0.98	1.05
PB12327	28.39	33.65	30.39	3.71	4.52	8.08	0.8	1.04	1.32
PB12330	52.29	52.44	44.17	7.59	8.19	8.97	4.9	4.64	6.47
PB12331	0	0.05	0	0.07	0.03	0	41.66	40.47	34.84
PB12337	28.95	17.82	19.59	2.4	2.21	12.88	0.87	1.15	0.84
PB12341	1.16	0	0.68	5.89	3.2	3.84	16.99	23.96	17.44
PB12343	2.68	2.85	1.77	1.75	1.4	1.66	0.58	0.36	1.07
PB12344	4.29	3.59	4.28	1.99	1.82	2.64	0.49	0.77	0.53
PB12345	1.56	3.01	1.66	9.77	22.7	12.74	1.26	1.28	1.09
PB12349	7.2	4.11	7.06	2.91	2.67	2.32	0.12	0.02	0.04
PB12357	0	0.33	0.1	30.39	25.91	27.12	3.23	5.53	4.25
PB1236	0.06	0	0.26	0	0	0	41.18	52.36	104.45
PB12360	19.15	13.31	16.16	2.95	2.1	3.14	2.12	2.23	1.91
PB12371	50.4	50.44	42.27	15.18	20.2	9.16	0.38	0.07	0.12
PB12376	222.81	219.57	216.07	34.39	24.93	35.22	2.3	2.08	1.88
PB12382	0.22	0.64	0.31	3.55	3.95	2.74	40.8	43.15	28.18
PB12389	1.25	1.47	2.36	0.28	0	0.4	0.23	0.14	0
PB12391	0	0.07	0.04	0.5	0.71	0.89	17.15	17.42	10.19
PB12393	3.21	1.54	3.56	7.6	6.48	8.09	25.07	27.65	26.77
PB12398	6.65	4.43	4.95	1.47	1.11	0.75	0.12	0.41	0.33
PB12401	23.81	26.25	24.56	5.16	7.25	5.9	0.13	0.57	0.17
PB12402	1.9	1.72	2.22	5.91	3.35	8.84	39.98	29	103.4
PB12404	0.51	0.16	0.59	2.61	4.46	3.97	11.71	16.82	9.64
PB12405	33.21	25.27	30.77	7.73	4.52	9.27	0.58	0.89	0.82
PB12408	0.97	0	0	1.31	1.08	1.06	9.44	12.51	8.32
PB12409	5.08	8.9	5.91	9.89	18.46	14.16	3.17	3.88	2.09
PB12415	15.79	29.04	10.08	1.35	0.36	1.74	1.3	1.56	2.13
PB12422	32.27	19.18	32	29.93	55.44	52.39	9.03	12.07	5.29
PB12425	0.05	0.17	0	2.92	1.15	1.59	11.58	7.57	9.02
PB12426	2.24	5.79	3.15	30.15	21.85	23.61	6.17	5.27	3.21
PB1244	14.04	14.16	8.21	0.15	0	0	0	0	0.22
PB12442	0	0	1.15	4.8	3.48	1.32	0	0	0
PB12449	3.87	4.8	2.97	3.32	1.39	2.37	0.09	0.22	0
PB12454	0.11	0.31	0.27	2	0.79	3.33	9.17	14.37	8.4
PB12455	1.73	1.49	1.42	69.82	64.71	73.69	12.84	5.53	8.04
PB12459	62.26	46.47	75.16	39.51	28.9	39.53	10.72	13.17	10.26
PB12460	18.29	17.41	14.13	69.35	57.23	35.11	9.45	14.53	13.46
PB12470	38.24	19.77	32.71	0.4	0.11	0.46	0.22	1.15	0.47
PB12471	3	3.58	4.25	6.06	6.16	7.31	17.55	18.07	17.39
PB12477	0.77	0.58	0	2.55	3.29	1.73	2.04	2.65	1.85
PB1248	29.35	33.06	24.98	8.68	7.4	6.4	1.38	2.48	1.01
PB12489	6.54	7.62	5.82	6.42	14.36	5.48	0.46	1.12	2.5
PB12490	13.45	9.45	12.2	15.35	17.56	18.19	3.64	4.4	2.95
PB12492	0.1	0.06	0	0.59	0.22	0.15	22.89	33.45	17.83
PB125	313.66	584.39	211.76	81.12	116.99	101.03	1.57	1.17	0.52
PB12501	28.37	24.07	32.64	15.9	8.99	9.95	51.94	54.22	48.16
PB12502	1.91	1.31	2.27	17.01	15.54	15.06	23.43	26.47	13.54
PB12503	8.79	8.34	10.64	20.28	24.19	21.75	47.27	57.29	64.5
PB12504	8.1	8.71	6.82	5.13	2.47	3.97	1.36	1.47	3.57
PB12506	0.13	0.24	0.11	1.9	0.93	1.04	4.46	6.02	4.32
PB12508	74.93	70.92	68.69	15.66	15.6	18.76	0.95	0.94	0.6
PB12509	11.03	19.57	12.05	80.72	103.81	82.55	15.88	15.86	11.76
PB12511	0	0	0	0	0	0	13.1	6.29	53.25
PB12513	9.76	8.91	9.25	64.56	27.05	46.93	7.5	6.59	4.72
PB12517	181.81	218.1	128.07	19.97	18.95	19.15	0.75	3	0.53
PB12527	0	0	0	1.52	1.11	0.03	20.26	19.98	20.35
PB12528	6.54	5.35	6.15	6.33	4.2	4.77	0.17	0.29	0.64
PB12531	0	0	0	1.87	0	0.38	29.2	19.33	13.61
PB12534	6.58	6.26	8.05	7.9	7.07	6.56	0.21	0.44	0.45
PB12538	60.09	70.61	53.57	5.16	2.13	4.4	0.12	0.22	0.15
PB12544	24.9	23.9	26.62	9.74	7.17	11.06	3.07	2.97	3.4
PB12552	14.77	12.67	20.97	18.1	16.95	27.46	0.86	1.39	0.72
PB12554	0	0	0	0.2	0.2	0	650.65	637.98	636.8
PB12555	65.24	88.95	66.38	2.25	1.85	2.18	110.61	169.91	100.67
PB12556	7.86	13.56	7.41	41.35	54.2	39	7.13	8.14	5.14
PB12559	1151.84	2034.15	983.8	159.61	229.58	225.67	4.44	3.98	3.97
PB12560	22.78	15.7	20.54	0	0	0.04	1.26	1.22	2.63
PB12563	28.61	31.95	28.09	21.54	19.6	22.72	1.51	1.41	3.79
PB1257	0.22	0.72	0.08	8.33	3.41	5.2	5.32	4.55	3.26
PB12576	11.66	12.85	10.98	1.57	1.66	2.62	0.16	0.21	0.48
PB12577	7.43	4.38	9.57	1.85	1.62	3.67	0	0.07	0
PB12580	6.99	6.54	6.74	35.99	32.99	40.38	70.37	61.1	50.07
PB12581	5.22	5.56	6.19	1.26	1.06	1.65	5.83	9.62	15.91
PB12582	0.04	0	0	0.06	0	0	5.95	4.04	10.17
PB12587	0.79	0.3	1.04	7.79	8.59	7.6	43.93	53.23	44.47
PB1259	0	0.34	0.37	0	0	0	352.02	163.96	1844.93
PB12590	17.21	17.77	18.89	3.39	4.18	4.25	2.18	1.77	2.63
PB12591	4.23	5.4	5.85	12.58	9.87	13.74	21.09	15.41	36.82
PB12592	0.7	0.78	0.85	7.44	4.82	6.96	0.16	0.06	0.3
PB12593	3.99	2.89	3.17	13.99	9.75	11.31	21.17	18.66	20.87
PB12597	0.09	0.53	0.43	21	18.27	21.42	2.56	0.17	0.12
PB12598	632.14	608.69	590.99	102.44	106.74	76.32	6.06	8.99	4.42
PB12600	0	0	0	0	0.02	0	19.11	15.71	22.59
PB12605	0.63	0.2	0.26	1.48	1.6	1.53	2.87	2.88	2.38
PB12606	59.28	63.11	68.95	23.81	26.09	33.46	9.13	9.48	9.8
PB1262	3.59	1.73	4.27	11.52	12.94	11.99	2.84	2.68	1.23
PB12621	55.61	37.93	66.54	13.91	11.43	18.53	2.52	2.85	1.25
PB12622	0	0.05	0	22.58	17.98	20.77	2.83	2.18	1.2
PB12626	2.79	4.59	2.58	24.12	12.62	12.77	70.59	44.67	97.34
PB12627	11.26	6.07	10.52	0	0.25	0.06	0.13	0	0.21
PB1263	39.86	46.18	32.7	14.27	11.34	13.3	9.49	10.35	12.01
PB12631	110.55	112.99	93.4	19.5	18.46	19.45	2.16	3.02	2.29
PB12636	0	0	0	0.58	0.49	0.7	4.34	1.27	3.31
PB12638	4.34	4.65	7.39	63.82	61.09	56.16	59.65	49.73	60.73
PB12639	0.55	0.89	1.03	0.99	0.93	1.15	8.51	10.47	7.72
PB12643	0.05	0.18	0.34	26.82	40.67	42.76	0.09	0.15	0.04
PB12647	5.89	4.28	4.77	0.67	0.38	0.92	0.51	0.26	0.34
PB1265	0.08	0.12	0.22	8.84	4.12	5.31	688.1	637.57	348.51
PB12655	0	0	0.06	0.43	0.63	0.87	36.39	27.48	27.42
PB12661	38.62	42.36	57.81	3.47	3.46	2.73	2.19	5.32	1.49
PB12663	3.7	2.36	4.93	1.23	0.16	1.09	33.35	22.95	26.98
PB12666	103.14	101.82	72.05	16.05	13.63	16.17	3.63	2.05	3.62
PB12667	0	0.35	0.31	3.11	0.88	1.15	2.01	1.44	2.28
PB1267	0.76	2.31	0.52	102.42	87.1	105.3	28.07	39.84	26.97
PB12671	16.35	6.51	13.75	109.79	137.04	121.13	7.92	10.19	17.35
PB12674	141.74	170.81	120.18	28.59	24.15	27.11	9.41	10.11	11.5
PB12675	2.28	1.2	2.09	6.64	5.97	4.43	8.86	10.78	6.97
PB12679	1.6	3.22	2.62	18.96	10.54	21.08	11.56	12.07	9.52
PB12680	2.38	1.44	1.82	16.72	9.36	9.11	28.91	35.6	28.13
PB12687	5.94	2.89	5.43	1.58	1.03	0.53	5.95	4.94	5.49
PB12692	1.73	1.71	1.51	21.39	18.15	17.14	3.58	3.87	3.42
PB12693	0.25	0.28	0.05	8.75	7.9	9.03	24.59	29.46	13.73
PB1270	9.99	13.49	21.92	0.98	2.2	0.75	0	0.19	0.41
PB12701	2.19	1.77	2.52	0.95	1.43	1.85	0.47	0.7	0.45
PB12708	33	32.79	32.03	13.1	10.31	14.67	5.17	4.66	4.33
PB12709	28.69	25.73	37.16	1.98	2.54	4.98	0.15	0	0.09
PB12710	18.95	18.84	18.1	4.9	4.05	4.67	1.69	2.21	2.47
PB12711	20.43	19.06	19.73	61.95	35.82	45.5	6.92	9.28	9.21
PB12724	31.02	37.88	28.01	1.01	0.61	1.31	0.1	0.03	0.05
PB12735	469.27	481.52	417.97	82.45	75.17	94.37	44.15	42.37	65.88
PB12737	0.12	0.22	0.13	18.16	4.53	20.83	42.93	103.45	59.07
PB12750	3.38	4.29	2.43	0.5	0.14	0.04	0	0.02	0.03
PB12768	65.27	41.29	66.62	2.07	2.12	2.66	9.35	8.92	6.65
PB12774	102.22	73.41	86.47	52.43	167.49	50.33	12.05	14.57	9.93
PB12777	63.02	75.65	57.86	7.73	7.17	7.96	1.76	3.22	1.97
PB12779	3.98	2.53	6.7	1.2	1.02	3.97	0.15	0	0.06
PB12785	0	0	0	0	0	0	20.95	21.91	15.25
PB12786	17.99	15.76	24.14	2.43	3.09	3.82	1.92	2.54	1.7
PB12791	6.36	5.09	6.4	27.55	30.67	30.91	47.67	36.36	62.82
PB12797	6.48	6.68	9.36	11.93	33.05	20.17	1.14	1.57	1.36
PB1280	8.53	7.77	6.46	0.35	0	0.13	0.25	0	0
PB12800	0.29	0.33	0.3	25.99	31.07	33.03	3.04	4.29	2.01
PB12806	0	0	0	0	0	0	11.9	15.14	10.86
PB12809	16.42	16.16	16.72	4.24	3.96	3.48	4.63	4.21	4.33
PB12814	6.76	4.61	7.16	2.05	3.95	3.8	0.23	0.28	0
PB12826	0.7	0.59	1.28	0.95	1.12	2.13	125.97	226.15	168.09
PB12828	2.07	5.56	0.83	14.24	13.07	6.28	1.42	2.08	0.91
PB12829	0.19	0.36	0	0.06	0.08	0.22	16.05	10.92	49.34
PB1283	64.01	66.89	57.35	13.68	10.6	14.24	0	0.08	0.11
PB12830	6.61	7.23	5.22	2.75	2.46	1.72	0.81	1.83	1.4
PB12832	12.58	13.27	12.84	0.4	0.1	0.2	0.34	0.98	1.09
PB12834	17.36	17.29	17.35	2.31	2.03	2.92	0.04	0.02	0.04
PB12841	1.82	3.6	0.84	21.56	21.28	14.43	2.55	1.56	2.05
PB12847	0.45	1.44	0.38	7.04	6.28	5.71	0.54	1.37	0.6
PB12848	1.64	2.77	2.3	1.54	0.45	3.3	0	0.23	0.42
PB12853	2.92	2.24	2.57	1.37	0.33	1.57	0	0.03	0.06
PB12855	51.56	54.78	46.96	290.4	288.92	372.79	73.15	70.16	42.27
PB12864	15.59	12.12	19.51	7.81	4.4	8.51	5.36	3.21	3.76
PB12865	0	0	0.1	0	0	0	21.76	24.97	24.03
PB1287	4.7	3.07	5.28	45.09	20.29	30.17	145.05	138.27	98.54
PB12889	9.13	4.98	6.61	41.59	33.12	42.64	95.99	83.94	75.24
PB1289	145.37	86.54	158.61	15.84	19.21	35.38	8.38	14.39	13.34
PB12905	25.98	29.91	17.29	2.59	4.19	7.06	0.09	1.21	0.67
PB12908	4.79	2.94	4.25	4	3.05	6.71	0.27	1.32	1.4
PB12911	31.75	36.81	33.99	6.97	7.7	8.19	1.3	0.98	1.75
PB12921	8.74	8.29	12.27	1.25	0.77	1.31	9.45	10.81	9.14
PB12923	0.49	0.14	0.41	2.77	4.86	4.99	8.92	6.81	7.71
PB12924	55.37	54.85	40.57	8.05	9.31	9.19	6.79	8.57	7.26
PB12927	6.11	8.69	8.1	3.02	2.17	2.57	13.05	12.04	15.1
PB12929	1.29	0.23	0.8	0.38	0.27	0.17	7.67	4.67	8.45
PB12932	16.26	16.84	14.44	4.21	4.51	4.47	1.13	0.66	1.21
PB12936	0.04	0	0.05	0.92	1.71	0.69	18.49	19.77	15.1
PB1294	4.46	5.17	4.27	0.16	0.4	0.37	0	0	0
PB12940	47.6	29.07	52.39	210.13	385.45	380.59	28.78	43.07	20.18
PB12942	8.23	10.73	7.42	2.68	2.83	4.57	1.67	1.73	1.84
PB12943	1.95	0.88	2.29	10.39	5.33	10.42	9.57	9.45	7.48
PB12945	1.19	0.59	0.81	4.76	3.9	6.91	0.07	0.06	0.25
PB12946	2.17	2.77	3.28	6.28	6.48	7.87	1.62	1.02	1.48
PB12947	194.05	189.32	173.4	20.78	22.75	22.9	6.93	8.76	8.72
PB12956	0	0	0	0.26	0.11	0	6.86	6.76	12.3
PB12967	0	0.17	0.56	1.2	1.78	2.14	1.25	1.23	1.01
PB12968	0.45	0.04	0.46	1.52	2.27	1.65	1.55	1.58	1.61
PB12969	0.93	0.99	2.83	5.38	2.45	6.96	10.22	9.71	10.33
PB12970	11.4	6.44	10.13	45.14	81.96	67.49	10.41	12	6.14
PB12971	10.91	8.71	9.91	1.39	1.03	1.72	0.09	0.52	1.21
PB12986	135.02	155.83	149.46	22.6	15.85	26.16	3.63	1.92	10.22
PB12987	1.12	0.75	1.55	4.92	3.89	2.57	10.29	7.8	12.77
PB1299	18.12	13.38	14.27	2.15	0.33	5.45	0.11	0.18	0
PB12993	2.88	1.59	2.92	9.85	29.26	23.56	2.3	1.85	2.08
PB12996	3.38	1.97	4.06	14.22	32.36	45.8	1.21	1.67	0.89
PB12997	3.5	3.41	4.43	8.2	8.88	11.83	15.54	19.6	20.06
PB13000	23.45	38.7	33.36	19.84	11.62	5.59	8.39	6.14	8.29
PB13002	0	0	0	0	0	0	1.5	1.17	1.99
PB13003	2.51	0.98	2.17	6.58	4.7	8.53	16.73	17.2	24.89
PB13005	19.74	19.79	16.7	20.64	31.8	36.74	0.39	0.15	0.12
PB1301	0.33	0.11	0.23	7.79	20.28	28.57	52.59	48.4	45.66
PB13012	4.44	3.68	8.86	0	0.36	0.12	0	0	0
PB1302	0.39	0	0	34.96	27.97	22.96	68.67	46.03	57.07
PB13020	15.45	19.39	13.69	2.03	1.6	1.97	2.72	4.68	2.82
PB13021	8.81	7.39	12.12	10.09	5.08	11.53	1.68	1.63	2.3
PB13023	28.42	30.07	29.02	8.7	5.83	7.92	2.23	2.52	2.78
PB13024	0.29	0	0.13	1.08	0.04	0.34	187.61	185.28	154.62
PB13025	0.98	0.75	0.85	16.9	11.31	15.53	11.64	9.09	19.3
PB13028	5.91	5.81	8.08	3.89	4.69	4.6	1.57	1.65	1.94
PB13036	6.31	4.87	5.17	0.78	0.49	0.68	0	0.05	0.09
PB13038	5.63	4.77	4.86	18.47	45.17	24.94	4.85	5.47	3.59
PB13041	4.14	3.18	4.24	11.83	5.45	4.22	29.71	23.32	45.05
PB13042	0	0.12	0	0.04	0	0.16	23.99	26.15	41
PB13046	0.39	0.75	0.54	2.28	2.03	4.55	18.54	13.96	22.9
PB13052	25.91	15.06	10.98	1.81	0.68	0	0	0	0
PB13054	96.86	112.38	77.97	26.76	24.75	26.45	22	23.14	25.08
PB13055	38.37	36.22	38.07	11.61	8.86	12.73	5.3	5.32	4.83
PB13059	44.01	55.83	34.26	17	13.2	16.44	5.53	6.17	6.75
PB13062	1.98	3.04	2.69	14.63	14.31	14.37	15.4	14.06	11.7
PB13068	1.11	0.68	1.08	14.63	3.26	8.49	6.22	6.25	4.49
PB13069	1.69	2.3	1.76	2.09	2.45	3.14	0.3	0.1	0.34
PB1307	25.48	34.4	34.67	10.15	17.21	11.88	1.85	2.28	1.39
PB13075	72.36	101.32	96.07	58.77	53.62	51.36	6.35	5.87	9.93
PB13077	0.12	0	0	0	0.07	0	1.78	1.99	3.57
PB13079	35.88	36.27	36.13	17.14	18.05	17.69	0.64	1.54	0.97
PB13083	0.32	0	0.08	0.61	0.59	0.5	14.59	11.36	8.07
PB13086	13.37	10.48	7.98	4.8	5.14	4.27	0	1.32	0.77
PB13094	0.51	1.49	0.5	6.83	8.71	7.7	1.55	0.66	0.48
PB13097	15.77	16.48	17.15	5.76	3.01	5.31	1.71	1.44	3.32
PB13103	195.71	223.5	191.85	17.39	19.97	21.66	5.28	6.99	4.76
PB13109	5.47	3.64	7	1.4	1.54	2.24	1.69	1.72	0.57
PB13110	70.98	60.92	74	20.44	19.7	26.21	11.65	10.9	10.71
PB13111	0.99	0.95	0.92	2.32	1.35	6.48	48.46	76.16	49.36
PB13114	9.87	14.05	13.26	8.47	11	13.51	0.28	0.34	0.48
PB13116	0	0	0	0	0	0	5.76	7.27	11.47
PB13122	74.82	97.74	70.82	13.08	12.74	14.62	8.26	8.63	13.49
PB1313	14.73	19.17	10.06	2.35	1.22	2.39	0.08	0.04	0
PB13131	6.35	7.41	7.49	3.86	3.39	5.18	1.99	1.33	2.42
PB13138	0	0	0	0	0	0	3.86	1.36	4.95
PB13141	20.12	30.86	18.44	1.76	0	2.95	1.83	0.94	2.43
PB13148	33.28	100.19	70.86	38.98	62.87	29.87	0	2.3	3.23
PB1315	11.19	10.47	13.07	8.65	8.12	4.05	1.05	0.81	0.85
PB1316	333.28	330.88	313.9	60.13	60.17	63.41	15.65	23.89	25.83
PB13162	6.45	6.28	6.46	22.39	31.11	23.98	41.51	60.58	41.03
PB13168	18.41	16.29	19.51	2.51	1.29	1.37	11.96	7.75	20.58
PB13169	30.82	34.36	33.88	19.69	16.73	19.87	0.12	0.02	0.18
PB13172	48.91	82.48	51.73	315.01	408.94	289.39	63.59	67.05	61.97
PB13175	3.11	4.31	4.78	3.62	3.93	4.76	0.68	0.57	0.65
PB13188	0	0	0	0	0	0.03	17.17	22.06	147.47
PB13193	10.57	8.12	15.2	54.08	87.99	142.35	8.7	8.57	9.31
PB13198	49.03	34.52	35.45	9.37	7.42	9.29	8.34	10.47	9.92
PB13199	0.09	0.13	0.09	3.27	2.8	3.28	3.93	2.47	12.92
PB132	594.95	616.64	554.22	110.68	114.99	111.73	44.87	58.36	54.13
PB1320	0.86	1.05	0.81	5.03	0.97	2.19	21.31	26.64	20.19
PB13201	1.98	5.01	2.32	16.48	25.16	14.36	1.79	1.91	1.29
PB13205	17.8	17.54	23.79	5.98	7.45	9.28	4.26	3.21	4.54
PB13209	47.42	71.09	48.34	12.91	21.39	19.24	3.85	3.2	5.1
PB1321	151.78	132.77	155.47	19.45	15.26	18.31	3.37	4.11	4.19
PB13210	53.66	61.53	55.18	26.28	23.73	27.11	0.46	0.35	0.13
PB13212	2.72	2.26	1.98	1.14	0.99	0.64	0.42	0.69	0.81
PB13217	4.7	3.06	3.74	10.87	7.08	8.68	0.03	0.07	0.15
PB13220	1.71	1.67	1.75	10.18	8.26	11.71	12.51	14.18	11.27
PB13221	7.25	8.29	11.29	0.98	2.26	6.28	0.21	0.2	0.42
PB13222	1.04	1.82	0.84	12.52	12.03	7.64	24.13	33.46	30.99
PB13224	0.91	0.65	1.23	9.62	12.09	9.22	5.63	7.3	5.12
PB13227	0.04	0.11	0.08	0.84	1.15	0.85	0.07	0.19	0.14
PB13229	0.48	1.26	0.53	7.24	3.55	3.11	6.44	7.15	6.02
PB13232	94.42	48.81	110.28	15.93	34.08	28.05	4.93	4.44	3.16
PB13233	0.76	1.03	0.98	14.7	18.47	22.23	15.26	14.23	17.29
PB13234	0	1.15	0	6.41	4.85	3.76	9.17	8.64	4.94
PB13238	32.32	57.59	25.84	6.79	10.02	10.73	2.63	2.02	2.33
PB13242	45.75	23.71	51.58	21.09	13.51	26.02	2.34	3.42	2.79
PB13245	0	0	0.04	0.02	0.04	0.02	18.28	8.67	75.19
PB13248	0.08	0	0.04	0.05	0	0.05	53.7	22.55	171.15
PB13250	3.53	2.97	2.59	21.39	9.85	16.81	26.56	33.41	18.63
PB13253	11.38	10.97	7.23	30.7	18.49	22.42	2.57	2.43	0.61
PB13260	92.97	120.85	89.78	34.44	34.43	42.08	13.88	12.1	13.35
PB13266	7.08	7.71	7	4.23	3.14	4.19	0.45	0.5	0.29
PB13268	0.45	0.33	0.73	6.57	11.16	8.05	3.44	2.6	2.37
PB13269	5.68	14.74	4.01	39.34	59.7	43.64	7	9.35	4.8
PB1327	245.19	260	264.88	14.04	10.84	13.67	0.8	1	0.49
PB13271	47.22	44.52	42.74	13.46	11.57	14.59	6.76	9.66	8.54
PB13278	450.18	424.53	404.06	57.71	49.43	59.95	13.88	16.38	13.21
PB13284	5.89	7.21	6.18	27.34	21.2	39.82	32	27.4	49.26
PB13286	0	0	0	0	0	0	9.77	10.53	9.27
PB13290	19.96	19.17	18.73	5.39	5.35	4.92	5.29	3.67	4.96
PB13291	2.43	1.72	1.43	7.97	5.28	5.39	37.88	37.76	65.19
PB13295	0	0	0	0	0.1	0	14.38	16.8	9.85
PB13296	0	0.28	0	41.18	36.06	46.76	10.32	5.76	8.67
PB13297	0.95	1.02	2.1	4.85	7.09	3.46	6.22	6.17	5.47
PB13300	278.88	303.21	254.59	9.01	0.59	7.39	0.49	0.31	0.47
PB13306	65.24	51.93	51.94	102.15	75.24	46.48	14.63	20.83	16.27
PB13308	29.87	34.07	44.6	16.93	12.38	18.01	4.92	5.75	6.8
PB1331	0.86	1.09	1.76	11.98	9.39	12.14	3.05	6.33	7.46
PB13313	194.29	213.34	148.24	38.4	49.06	41.83	1.65	1.36	0.69
PB13314	0.87	0.74	1.39	5.57	4.08	5.1	10.21	8.4	4.6
PB13317	10.72	9.04	11.34	3.09	2.6	2.85	1.28	1.04	1.39
PB1332	13.86	13.65	10.67	86.73	81.14	65.35	70.07	73.53	69.29
PB13321	2.6	0.99	3.13	0.07	0.05	0.33	0	0.04	0.04
PB13322	0.26	0.26	0.16	0.73	0.76	1.8	4.03	2.81	5.34
PB13329	5.09	13.62	8.87	15.2	27.02	17.04	2.57	2.79	5.82
PB13331	9.54	4.21	11.96	38.31	17.33	32.16	51.68	44.18	28.35
PB13333	41.95	46.28	31.84	12.67	11.63	10.53	7.23	10.63	8.96
PB13340	2.18	5.77	3.52	109.99	121.13	92.37	315.28	400.61	375.61
PB13342	7.58	8.31	11.11	16.51	11.44	18.17	0.25	0.21	0.18
PB13347	160.73	156.27	172.65	13.13	13.74	13.8	3.52	2.81	1.63
PB13349	0.34	0.69	0.58	24.16	20.16	32.34	47.75	53	51.65
PB13351	4.22	4.68	4.29	9.78	7.4	9.13	1.08	0.57	0.83
PB13358	1.76	0.91	1.66	1.24	0.83	1.04	10.49	7.85	14.27
PB13359	0.21	0.05	0.16	2.92	1.51	1.59	3.66	5.76	5.08
PB13362	15.51	13.19	21.2	17.09	9.26	16.17	1.69	1.87	1.02
PB13364	1.27	0.8	1.66	18.72	13.09	5.22	30.1	31.66	17.84
PB13372	1.06	1.72	2.03	0.91	0.44	0.81	6.95	6.63	5.21
PB1338	9.64	9.91	8.55	9.64	3.51	10.6	39.94	32.67	41.65
PB13383	1.38	2.24	0.92	33.33	27.85	32.8	15.72	16.02	9.75
PB13384	7.67	5.73	8.62	23.26	17.74	22.56	38.06	36.69	30.76
PB13386	39.31	33.46	50.91	11.62	10.43	12.92	0.05	0.03	0.29
PB13387	73.26	106.93	48.07	46.65	54.66	39.16	1.01	1.39	0
PB13388	0	0.04	0	0.04	0	0	2.05	10.59	13.1
PB13397	3.14	3.81	2.02	6.61	2.94	16.11	191.73	168.31	193.08
PB13398	1.38	4.11	1.22	3.08	2.48	3.45	0	0	0
PB13402	65.28	84.76	54.02	12.31	10.7	12.33	0.57	0.49	0.67
PB13408	1.14	0.76	1.34	3.92	1.34	6.41	0.09	0.08	0.3
PB13412	0.62	0.43	0.26	3.35	4.03	2.77	6.68	6.2	6.75
PB13430	7.06	7.08	15.61	1.89	2.7	3.7	1.63	1.69	0.93
PB13433	65.58	78.78	55.41	7.75	8.44	7.52	2.14	3.94	3.19
PB13439	0.8	0.52	0.37	3.89	1.79	1.61	12.07	13.78	22.58
PB13447	8.46	8.98	7.54	33.18	38.36	34.09	75.91	69.64	64.63
PB13450	0.18	0.3	0.28	1.19	1.02	1.25	0	0	0
PB13453	0	0	0	0	0	0	3.82	4.54	4.91
PB13454	0	0.23	0.12	3.19	2.8	1.75	0.11	0.45	0.54
PB13459	6.64	3.99	2.19	37.64	26.95	16.7	0.46	1.46	0.8
PB13464	31.81	30.36	27.38	9.15	10.75	11.07	8.24	8.86	7.13
PB13474	32.56	37.47	30.76	10.34	7.72	10.15	5.34	6.93	6.4
PB13486	122.42	135.21	101.81	13.87	15.67	17.08	8.77	6.64	9.25
PB13487	53.54	53.17	52.49	17.08	14.2	13	2.44	2.47	1.86
PB1349	1.08	1.04	1.13	7.49	6.49	12.77	34.36	47.23	28.76
PB13497	80.01	85.3	97.29	19.72	17.47	20.98	0.4	0.11	0.33
PB13504	1.73	2.02	1.84	8.8	10.26	10.43	1.95	2.36	2.49
PB1351	21.32	34.54	23.02	1.03	6.68	9.57	1.84	3.03	4.86
PB13510	1.35	2.83	2.78	0.82	0.56	1	0.57	0.54	0.37
PB13515	3.66	15.27	4.88	3.84	3.26	4	18.29	20.54	19.1
PB1352	2.47	4.7	4.7	6.47	4.19	11.81	182.04	169.45	200.77
PB13526	0	0	0	2.72	1.11	3.15	4.79	1.93	6.08
PB13527	9.23	7.85	8.68	3.53	3.48	3.37	1.86	2.64	1.7
PB13528	12.27	7.44	15.22	13.35	6.88	13.71	2.03	2.92	2.9
PB13530	1.87	0.66	1.4	5.17	1.03	1.86	22.83	17.44	12.36
PB13533	0.1	0	0	0	0	0.07	31.91	12.97	108.82
PB13536	0	0	0	15.04	11.16	15.85	3	4.62	3.21
PB13537	133.98	263.34	93.42	92.97	113.18	89.7	0.44	0.37	0.47
PB13538	8.86	7.3	11.6	4.5	3.23	7.22	27.21	22.08	32.86
PB1355	3.32	1.59	2.46	2.68	3.08	2.79	0	0	0.99
PB13550	54.85	76.02	71.5	20.55	17.79	19.39	8.34	9.14	11.93
PB13551	3.85	7.17	4.08	2.59	1.84	1.83	0.72	0.39	0.58
PB13555	55.6	46.62	36.13	13.8	9.23	11.09	3.95	3.01	0.85
PB13569	1.76	1.46	2.23	11.2	5.14	5.89	21.39	22.8	28.39
PB13577	7.16	5.47	10.44	0.24	0.06	0.08	0	0	0.04
PB13579	28.37	29.82	29.22	4.51	3.81	4.76	0.75	1.03	0.95
PB13582	70.8	72.02	67.14	11.99	13.25	13.61	1.96	1.98	1.6
PB13585	4.68	2.37	5.72	37.44	28.88	38.19	49.1	52.33	41.15
PB13589	18.65	22.93	17.42	0.3	0.19	0.28	0	0.1	0.09
PB1359	0.41	0.13	0.57	2.63	2.94	3.99	3.9	4.89	4.08
PB13590	28.36	26.24	35.93	7.25	5.05	5.23	0.88	0.93	1.54
PB13596	23.83	10.87	15.85	14.85	7.5	8.86	3.72	4.14	4
PB13599	37.69	34.84	44.28	11.56	6.89	9.64	1.03	0.95	0.69
PB136	253.34	370.65	255.07	165.56	67.17	130.85	1675.14	1550.18	966.21
PB13606	69.91	70.13	73.23	24.71	22.94	26.48	6.8	6.86	6.99
PB13609	23.64	17.8	34.28	23.63	15.08	23.23	5.25	8.76	2.44
PB13610	4.05	3.71	7.22	3.71	3	3.69	0.1	0.41	0.35
PB13611	0.53	0.09	0.96	9.64	4.53	5.31	75.4	65.34	31.87
PB13612	17.07	10.87	19.74	8.38	5.12	10.04	0.11	0.54	0.86
PB13614	95.26	82	88.52	35.97	27.15	37.79	22.24	28.02	22.65
PB13617	168.55	194.2	210.01	164.39	183.72	246.57	0.45	0.55	0.4
PB13619	23.64	41.47	29.39	33.02	30.93	48.43	2.01	0.37	0.12
PB1362	153.65	180.42	142.41	35.39	33.24	31.89	1.45	0.99	2.39
PB13624	5.45	3.07	4.57	4.22	1.76	2.21	0.04	0.12	0.19
PB13632	0	1.82	0.53	0.82	2.4	2.18	0	0.17	0.1
PB13653	36.64	29.69	37.02	9.49	8.05	10.33	7.86	8.14	6.89
PB13655	10.89	12.81	14.15	59.42	48.65	51.62	75.64	71.85	66.88
PB13657	64.9	75.38	54.95	12.28	9.28	11.11	4.82	5.57	3.77
PB1366	2.88	1.52	3.15	21.4	14.37	10.46	48.58	49.15	31.69
PB13667	5.67	3.54	6.9	21.85	36.17	65.01	0.03	0	0.07
PB13670	0.88	0.89	0.58	1.93	1.7	0.85	13.53	13.89	12.63
PB13678	7.27	5.64	7.71	52.97	92.9	51.65	11.2	12.66	5.88
PB13685	4.05	2.93	3.41	0.7	0.91	2.45	11.37	13.2	14.47
PB13687	0	0.04	0	0	0	0	12.31	11.28	88.79
PB13690	0.25	0.49	0.25	3.44	2.36	3.37	12.76	12.03	14.56
PB13692	20.64	13.76	26.47	4.52	3.1	5.02	0.11	0.09	0.2
PB13696	1.02	0.75	1.36	2.45	1.89	2.15	9.99	9.59	13.11
PB13701	46.24	44.04	36.22	7.89	10.08	9.39	3.81	5.8	5.52
PB13709	1.06	0.88	0.85	4.32	4.32	3.08	6.53	6.28	6.51
PB13721	9.37	12.6	10.68	49.7	45.03	64.01	12.21	8.6	11.63
PB13722	91.22	99.58	88.09	15.07	14.86	17.21	4.27	3.25	3.54
PB1373	44.27	46.7	55.17	12.33	19.39	21.35	3.03	3.16	5.57
PB13731	0	0	0	0	0	0	29.21	30.37	31.94
PB13732	0.58	0.37	0.95	5.52	5.98	6.73	124.5	148.1	105.96
PB13733	64.77	31.09	81.37	26.82	51.89	179.52	0.23	0.2	0.11
PB1374	12.68	6.16	11.38	0.41	0.34	0	0	0	0
PB13741	0	0.06	0	4.57	2.55	2.06	68.38	39.12	39.2
PB13745	30.11	25.29	28.76	1.31	0.6	1.7	1.57	1.64	9.99
PB13746	3.55	8.44	4.63	48.98	49.09	36.91	7.91	8.13	3.72
PB13747	0.1	0	0.18	26.53	21.68	29.83	7.45	5.71	13.18
PB1375	4.93	6.61	4.87	3.27	2.15	1.69	0.58	0.67	0.67
PB13757	1.37	3.66	1.96	22.1	23.79	13.22	3.22	3.68	4.82
PB13761	6.21	4.7	4.74	116.45	38.2	46.41	150.39	244.09	365.19
PB13772	10.98	6.15	11.66	6.56	4.27	7.87	0.93	0.85	0.48
PB13774	37.3	40.76	41.69	21.73	17.33	21.11	10.63	8.93	8.2
PB13776	19.08	18.98	19.93	16.31	13.91	12.54	3.56	3.19	2.63
PB13777	1.57	2.49	2.36	0.24	0.41	0.7	0.19	0.43	0.44
PB13781	16.62	15.64	18.7	4.07	3.52	3.6	13.74	24.03	41.52
PB13782	5.21	5.88	6.88	57.3	17.18	22.04	49.29	48.35	32.54
PB13783	2.22	2.76	1.82	8.74	6.63	7.14	10.84	11.81	13.64
PB1379	0	0.27	0	2.08	0.57	0.81	4.33	4.51	4.63
PB13793	51.59	43.7	54.9	7.6	7.02	8.57	4.95	5.98	5.3
PB13794	2.76	2.81	1.98	12.03	8.05	7.04	26.66	18.47	56.24
PB13795	44.63	54.59	53.27	38.41	27.57	47.45	11.25	9.35	7.44
PB138	10.25	9.94	12.86	109.39	83.63	52.46	221.97	194.17	303.77
PB13802	3.07	5.73	7.04	28.12	53.85	38.46	34.91	45.88	30.62
PB13810	0.23	0.35	0.23	0.71	0.89	3.51	12.17	12.37	5.28
PB13811	2.23	10.22	5.15	7.46	13.67	7.72	0.05	0.2	0.61
PB13817	2.62	0.9	1.7	6.19	11.82	14.45	1.29	1.22	1.36
PB13818	11.62	12.67	14.59	4.43	3.91	8.88	0.14	0	0.38
PB13827	0	0	0	0.39	0.31	0	2.38	1.26	1.68
PB13828	43.22	44.58	48.34	17.9	22.38	20.9	8.5	13.8	8.42
PB13837	0.56	0.36	0.65	0.88	0.5	0.34	2.22	3.19	6.4
PB13838	0	0.09	0.12	0	0	0.06	101.52	62.89	289.52
PB13851	11.83	11.8	11.96	1.84	2.85	7.09	0.87	1.13	1.8
PB13852	4.9	1.53	8.49	2.46	1.59	0.41	0	0.04	0.17
PB13854	7.92	7.4	8.11	4.79	5.61	7.19	0.95	2.16	1.12
PB13866	12.46	11.39	12.01	12.72	9.78	28.04	0.71	0.87	1.26
PB13868	2	6.13	3.54	6.45	24.29	14.58	34.28	48.88	44.24
PB13869	13.16	13.43	17.85	5.55	7.55	10.95	0.13	0.08	0.17
PB13874	1.55	1.68	1.78	3.07	4.2	3.83	0	0.02	0.05
PB13879	0	2.83	0.36	56.21	46.78	53.76	16.67	18.85	14.29
PB13883	46.58	48.44	37.33	10.35	9.34	13.75	3.98	5.06	4.38
PB13888	22.87	25.05	17.18	3.12	3.02	2.29	2.38	1.83	2.5
PB13893	8.63	4.49	12.59	13.62	6.89	11.41	1.41	2.19	2.64
PB13903	0.05	0.2	0.05	0.33	0	1.07	22.72	18.33	40.22
PB13911	5.31	6.09	3.75	37.02	22.02	33.63	148.59	112.21	127.66
PB13914	0.4	0.25	0.27	0.46	0.79	0.88	1.48	3.93	1.79
PB13918	2.59	1	2.03	7.98	3.49	7.36	13.42	11.95	10.64
PB13919	7.88	3.18	6.14	70.74	62.64	63.48	2.06	0.91	2.61
PB13920	0.72	0.74	0	4.75	6.12	6.32	14.94	21.97	16.19
PB13925	158.21	142.97	146.86	98.02	100.35	75.21	34.77	36.51	30.05
PB13928	41.67	36.07	56.23	17.26	8.86	12.39	2.62	2.75	2.1
PB13931	5.1	6.86	4.31	4.39	2.34	19.07	28.59	27.16	52.93
PB13935	63.98	97.89	39.26	3.63	2.87	1.8	0.46	0.28	2.65
PB13939	76.93	76.47	71.38	10.46	15.1	13.26	0.48	0.28	0.26
PB13943	11.11	11.82	8.62	29.32	25.27	26.6	5.71	5.11	2.79
PB13944	14.61	10.43	15.87	40.88	66.95	57.69	9.19	12.83	5.58
PB13948	113.12	111.89	93.82	23.01	22.14	30.62	10.35	10.27	8.02
PB13958	0.91	1.12	0.87	10.3	11.67	9.08	0.06	0.07	0.18
PB13964	11.31	7.46	10.02	0.64	0.85	1.69	0.07	0	0
PB13965	117.81	111.66	116.95	32.38	31.36	33.14	11.61	11.37	13.01
PB13968	0	0	0	0.02	0	0.05	3.92	3.55	6.54
PB13969	3.46	4.12	4.61	6.6	8.8	9.2	0.07	0.12	0.08
PB13975	0.86	0.52	0.51	0.32	0.4	0.36	3.06	2.67	3.69
PB13981	13.13	9.93	10.2	43.75	49.22	46.72	67.46	74.75	47.08
PB13984	15.15	20.11	12.21	6.47	5.2	3.85	3.71	4.57	3.32
PB13985	0.14	0.1	0.11	0.33	0.39	1.6	12.33	16.56	7.46
PB13987	1.62	0.45	0.83	7.62	6.31	9.49	9.13	5.07	6.83
PB13991	98.14	84.33	105.18	44.5	42.13	46.74	12.21	14.74	14.19
PB13995	1	4.56	1.04	21.3	33.81	20.77	1.59	2.15	1.52
PB13999	15.04	8.38	9.66	0	0.37	0	0.05	0.03	0.8
PB14008	2.75	3.24	2.73	1.27	0.66	1.79	6.32	8.37	9.39
PB1401	34.25	24.26	25.91	6.05	3.99	4.55	7.19	10.6	4.9
PB14019	0.48	0	0.16	1.69	0.66	1.32	10.9	9.22	11.66
PB14021	1.57	1.37	1.27	9.39	5.07	4.37	10.55	11	8.96
PB14023	0.4	0.38	0.53	15.45	10.93	12.03	24.74	23.53	18.01
PB14028	0.11	0.16	0.23	1.02	0.77	1.88	8.6	6.63	13.9
PB14029	0	0.05	0	0.53	0.03	0.11	69.41	85.5	52.62
PB14032	145.23	83.05	143.33	0	0	0	0.88	0.48	1.02
PB14035	4.02	3.65	2.84	0.43	0.45	0.52	0.06	0	0.28
PB14036	11.86	7.68	12.27	1.88	1.65	2.28	2.51	2.55	1.38
PB14055	11.95	9.58	6.9	67.71	39.91	25.06	98.18	82	72.17
PB14056	31.58	27.96	37.45	14.87	12.06	18.21	7.18	6.9	6.13
PB14066	0	0.44	0.41	1.8	1.44	2.38	3.63	3.22	2.36
PB14068	22.21	39.53	24.47	3.59	2.53	17.95	0.5	0.35	0.72
PB14073	0	0	0.06	0.85	0.22	0.07	92.37	86.04	500.7
PB14078	9.48	7.12	9.95	53.27	61.1	47.72	75.29	91.34	61.21
PB14081	27.96	24.69	29.56	3.96	3.64	3.51	1.35	0.98	0.91
PB14084	343.14	276.19	279.04	26.07	21.15	14.75	9.64	9.67	10.18
PB14086	5.88	5	7.39	3.7	5.47	3.94	0	0	1.15
PB14087	25.89	25.93	32.59	6.23	4.05	9.73	0.67	0.35	0.58
PB14088	16.74	18.44	10.08	0.85	1.47	2.31	0	0	0
PB14092	0.72	0.61	0.44	1.62	1.1	0.51	4.97	3.66	4.33
PB14100	7.14	6.65	7.79	0.92	0.73	1.18	0.15	0	0.28
PB14101	26.5	27.93	28.82	10.94	9.61	8.54	6.82	6.87	6.69
PB14103	0.15	0.53	0.97	4.86	4.45	4.81	13.32	13.77	6.81
PB14108	0	0	0	2.71	0	2.81	24.62	31.97	21.48
PB14112	80.27	102.58	68.97	16.58	15.12	21.13	2.87	3.14	2.55
PB14115	2.83	1.99	2.43	9.21	8.08	9.66	21.4	18.21	27.63
PB14116	3.55	2.75	4.05	17.1	7.81	21.27	18.55	15.21	14.24
PB14118	114.43	139.72	117.97	189.89	173.74	123.22	19.36	22.8	20.21
PB14121	10.6	13.43	15.13	6.59	8.15	7.22	0.38	0.59	0.89
PB14122	41.95	48.97	40.27	10.9	10.95	13.74	6.03	7.98	6.31
PB14124	0	0	1.1	1.11	0	0.29	2.2	3.15	1.31
PB14126	0.66	1.8	1.05	2.3	5.57	4.87	9.81	11.02	11.36
PB1413	4.76	2.7	4.79	12.2	8.65	7.07	23.08	27.64	18.8
PB14135	1.54	1.44	3.23	3.61	2.72	2.29	13.17	12.47	9.9
PB14137	18.89	15.88	29.65	0.67	0	0	0	0.54	0
PB1414	0.32	0.46	0.91	4.05	2.92	3.41	0.29	0.08	0.28
PB14141	0	0.68	0.1	69.89	60.07	63.16	11.88	17.05	12.59
PB14143	7.32	5.13	5.87	2.67	1.67	3.13	0.53	1.4	1.68
PB14146	0.98	0.12	1.22	5.79	10.38	5.13	1.03	1.17	0.69
PB14149	0.05	0.25	0.05	6.04	2.74	3	117.13	108.62	46.71
PB14158	1.75	2.33	1.49	1.96	2.29	2.34	0.09	0.27	0.96
PB14162	53.11	60.16	43.38	15.31	12.86	12.14	5.02	6.68	5.68
PB14165	0.32	0.61	0.53	2.25	1.08	1.75	3.65	3.59	3.83
PB14166	4	2.9	8	132.72	40.11	85.44	56.66	51.96	35.55
PB14168	5620.98	6611.53	4487.73	222.12	241.66	138.16	22.19	18.01	16.67
PB14174	5.03	2.77	5.3	26.93	43.9	25.74	5.41	4.38	2.62
PB14187	0	0	0	0	0	0	7.37	3.59	24.97
PB14188	1.36	1.66	2.83	7.02	6.76	5.71	8.53	9.6	9.2
PB14190	45.76	23.35	53.32	46.69	86.14	103.56	12.17	15.48	12.4
PB14192	3.06	2.21	2.26	7.56	10.56	5.94	14.35	21.75	12.58
PB14195	0.61	0.35	0.67	0.5	0.83	0.97	16.08	19.26	9.17
PB14197	21.09	15.11	24.08	112.53	114.46	87.62	179.84	180.52	155.36
PB14198	0.37	0.73	0.11	5.15	4.32	6.27	30.53	30.47	25.39
PB14199	6.24	7.49	7.06	17.73	20.64	20.61	44.5	64.87	38.36
PB142	206.12	198.99	173.8	75.87	73.87	72.51	50.46	56.93	51.35
PB1420	3.42	3.73	3.77	4.42	2.66	1.83	0	0.21	1.97
PB14205	2.47	1.75	2.69	23.32	24.58	24.32	0.75	0.53	1.9
PB1421	8.39	2.79	7.49	14.65	17.58	9.72	4.19	2.91	1.94
PB14210	2.84	3.33	3.28	11.33	7.29	7.02	16.13	10.94	17.8
PB14211	30.24	24.57	22.14	8.87	9.37	11.18	3.39	2.97	4.01
PB14212	0.16	0.21	0.6	4.59	3.58	5.1	10.42	9.79	8.23
PB14221	2.47	3.06	3.35	3.17	6.55	4.37	0.91	1.16	0.49
PB14223	0.49	0.3	0	1.81	0.6	0.86	1.65	5.87	5.08
PB14225	10.96	13.36	20.54	16.72	15	24.98	0.89	0.84	0.72
PB14230	0.06	0.28	0.31	0.62	0.27	1.12	13.64	20.13	11.99
PB14233	0.34	0.59	1.61	2.12	2.93	5.56	6.51	6.42	6.82
PB14238	67.5	79.2	62.98	23.64	18.95	24.7	6.02	7.7	7.99
PB14247	0.71	0.97	0.63	5.14	4.71	2.68	44.96	45.63	37.94
PB1425	48.59	48.19	64.15	1.59	2.53	1.94	0.97	0.88	0.77
PB14250	6.1	7.09	5.65	0.33	0.33	0.44	0	0	0
PB14252	8.28	8.55	6.91	9.16	8.08	8.94	1.29	1.1	0.92
PB14254	9.68	5.28	3.64	1.93	1.53	1.45	0	0	0
PB14257	0	1.57	1.75	3.93	8.31	0.45	5.01	8.25	4.73
PB14258	30.86	46.03	30.73	9.47	9.99	13.93	1.1	0.88	1.28
PB1426	8.94	9.68	8.64	32.45	27.94	18.3	44.71	57.3	68.39
PB14260	0	0.25	0.06	7.42	7.27	2.03	0.05	0.03	0
PB14266	0.41	0.33	0.75	1.12	1.23	1	0.25	0.09	0.05
PB14269	1	1.08	1.21	6.08	3.8	6.83	18.86	19.36	24.86
PB14271	0.12	0	0.29	1.1	0.6	1.04	2.18	3.3	3.19
PB14274	0.77	0.64	0.8	2.16	2.92	2.91	8.36	8.07	6.35
PB14275	0.16	2.16	2.79	3.69	4.63	4.36	0.3	1.14	0.3
PB14281	78.95	35.52	118.11	14.23	15.07	29.5	3.68	5.73	35.57
PB14282	37.8	36.34	23.4	14.64	12.08	16.49	3.68	2.01	0.92
PB14283	11.97	11.37	11.58	7.55	8.79	4.8	0.36	0.17	0.46
PB14285	14.71	17.61	13.76	1.61	2.18	0.81	0	0.11	1.23
PB14286	0	0	0	0.06	0	0	9.14	11.46	8.63
PB1429	80	56.9	46.13	0.74	0.09	0.2	0.22	0.12	0.28
PB14293	2.44	1.64	2	1.25	0.67	0.99	6.64	6.99	5.63
PB14297	43.35	48.98	40.82	15.05	14.05	11.71	5.77	11.31	7.42
PB143	6.8	5.39	7.86	38.28	49.97	42.27	125.16	152.7	112.03
PB1430	0	0	0	0	0	0	85.4	69.96	47.72
PB14301	13.15	13.28	10.36	4.25	4.39	4.04	0.41	1.09	0.78
PB14306	547.88	410	433.35	0.32	0.81	0.31	2.27	1.63	1.2
PB14307	386.26	526.46	333.33	27.12	20.5	25.48	1.29	1.34	1.41
PB14308	0.56	0.23	0.32	2.24	1.74	2.05	2.12	2.1	2.25
PB14310	0.51	0.35	0.35	0	0	1.39	4.71	3.58	5.23
PB14311	20.17	24.85	19.43	22.3	22.14	19.13	4.63	5.57	5.17
PB14314	1.55	2.44	0	9.46	11.54	26.16	12.11	5.94	13.32
PB14315	1.48	0	5.62	52.02	24.85	25.78	29.23	37.35	23.35
PB14317	4.32	2.98	4.05	7.38	4.69	8.53	31.95	36.38	51.11
PB14318	0.47	0.88	0.88	3.35	1.04	1.14	2.94	4.41	3
PB14322	0	0	0	0	0	0.03	10.85	9.02	13.6
PB14328	6.12	6.94	8.16	1.05	1.78	1	0.03	0.14	0.29
PB14347	0.9	0.98	1.25	1.62	3.05	2.6	0.05	0.35	0.11
PB1435	10.74	9.48	6.49	4.98	8.47	8.92	1.65	2.14	2.99
PB14354	17.41	12.33	18.74	7.98	7.72	11.99	1.49	1.58	1.6
PB14357	0.22	0	0	0.56	0.32	0.66	5.5	6.23	3.52
PB14358	4.82	2.85	5.4	0.07	0.17	0.79	0	0	0.11
PB14361	0.07	0.19	0	0	0.12	0	11.56	7.1	30.28
PB14362	1.05	1.45	1.03	3.13	2.53	3.62	5.48	5.88	5.67
PB14365	31.94	34.44	29.01	7.15	5.02	5.7	3.49	3.5	4.91
PB14367	8.8	4.14	10.48	76.29	32.46	56.95	53.45	47.7	50.94
PB14372	29.8	24.58	25.1	1.38	0.84	0.93	2.83	3.39	2.55
PB14375	11.88	9.73	2.6	76.86	42.31	44.73	187.7	194.68	154.21
PB14376	2.59	8.68	3.82	34.86	42.42	30.71	7.3	6.56	3.98
PB14379	5.87	4.04	6.05	37.54	20.71	24.38	44.52	42.46	38.48
PB14385	0.49	0.84	0.81	12.16	6.62	10.07	9.84	9.04	10.07
PB14391	173.22	209.81	180.33	64.73	55.43	56.72	22.32	18.53	13.19
PB14398	11.85	19.61	10.94	8.1	9.49	25.04	0.82	0.51	2.32
PB144	14.9	15.72	9.63	41.79	65.15	56.37	8.77	11.59	8.13
PB14407	55.72	12.12	88.97	3.6	7.67	13.58	0.2	0.1	0
PB14408	97.56	69.33	84.58	38.1	25.13	32.71	6.71	4.79	3.97
PB14415	5.99	4.99	6.64	0	0.06	0.13	0	0.18	0
PB1442	0	0	0	0.14	0.09	0.3	17.02	23.7	20.49
PB1443	57.98	62.96	48.52	22.94	20.02	24.9	8.99	11.8	13.96
PB14433	7.33	3.87	3.61	1.06	1.12	0.71	0.23	1.18	0.91
PB14434	0	0.04	0	0	0	0	20.62	10.26	83.92
PB1444	0	0.22	0	0.2	0.71	0.58	3.54	4.72	12.34
PB14440	53.82	44.88	60.87	11.18	10.81	17.17	0.84	0.7	0.71
PB14448	9.66	6.83	14.33	11.2	6.27	9.08	2.18	3.83	1.72
PB1445	1	0.19	0.47	2.78	2.16	1.79	5.64	6.71	4.59
PB14451	13.05	18.03	14.3	21.4	21.96	36.6	147.9	169.03	166.04
PB14457	0.74	1.01	0.33	2.92	2.59	2.7	4.64	3.93	3.98
PB14459	4.7	5.05	3.64	8.7	12.49	7.15	24.61	25.68	20.92
PB14460	8.66	9.06	6.19	1	0.31	0	0.51	0	0
PB14463	1.98	1.09	1.3	9.5	12.3	11.86	28.3	26.19	20.33
PB14474	10.73	8.3	5.99	1.16	1.75	3.37	1.82	2.39	2.38
PB14477	1.64	2.39	3.53	0.46	0.38	0.12	0	0.03	0.11
PB14478	2.07	0.68	2.7	13.28	5.63	24.09	0	0	0
PB14479	0.63	0.26	0.51	5.31	2.91	3.88	47.25	35.88	38.94
PB14480	3.02	3.58	4.86	34.38	41.26	44	79.25	82.15	59.24
PB14482	1.41	1.41	2.06	0.76	1.02	1.52	0.21	0.06	0.25
PB14490	1.62	1.66	1.68	5.04	3.5	5.03	15.62	15.82	21.79
PB14493	82.36	99.97	63.85	14.99	12.11	16.12	9.09	10.22	10.22
PB14499	7.11	6.05	7.85	2.22	0.79	1.62	0.37	0.52	0.34
PB14502	57.09	63.24	59.58	9.56	6.07	14.15	3.14	2.4	6.11
PB1451	7.63	14.24	15	3.29	4.08	6.95	0	0	0
PB14511	5.55	4.12	7.03	21.38	16.68	20.82	26.24	25.56	25.37
PB1452	56.55	61.41	65.18	15.62	15.11	19.1	5.24	7.38	8.15
PB14524	3.64	2.99	3.42	1.8	1.98	2.2	0.52	0.48	0.31
PB14525	3.05	2.08	2.6	0.62	0	0.29	0	0.26	0.05
PB14529	0.29	0.67	0.24	0.58	0.99	0.54	7.63	7.5	26.44
PB1453	6.84	8.41	7.73	33.82	41.42	43.32	0.31	1	1.84
PB14531	0.05	0.16	0.15	0.03	0	0.04	5	5.15	15.13
PB14534	129.06	120.83	148.4	9.1	6.03	8.39	2.31	2.69	2.44
PB14538	2.68	2.37	3.52	1.15	1.39	1.2	0.46	0.84	0.55
PB14550	9.73	11.37	9.8	8.99	8.77	7.27	2.49	3.37	2.59
PB14551	3.23	4.71	2.82	5.21	3.09	5.39	20.33	21.86	19.98
PB14552	0.18	0.4	0.32	1.07	0.56	0	1.64	1.85	1.9
PB14553	734.68	930.45	562.35	162.15	162.4	139.32	37.92	37.64	35.26
PB14556	18.2	20.38	21.81	3.01	2.96	3.88	2.52	2.12	2.66
PB1456	0	0	0	0	0	0.05	2.9	2.6	2.15
PB14561	2.52	1.77	2.49	17.15	5.83	8.46	10.77	15.62	6.89
PB14564	0.47	0.46	1.09	3.25	2.23	1.68	5.89	4.82	2.38
PB14569	1.85	1.73	1.48	13.61	6.92	11.78	18.98	15.51	19.01
PB14573	9.13	11.73	9.28	1.58	2.87	3.27	1.27	1.49	1.18
PB14574	74.32	78.94	69.56	18.63	16.57	18.88	6.29	6.57	5
PB14578	19.61	21.75	22.45	7.93	4.38	6.57	0	0.13	0.04
PB14582	0	0	0	9.97	8.63	9.36	0	0	0
PB14587	6.62	4.16	10.27	1.38	1.58	3.17	0.64	0.3	0.78
PB14593	6.65	4.68	7.24	0	0	0.16	0.06	0	0
PB14597	16.54	17.82	15.7	2.18	2.35	2.83	0.49	0.44	0.54
PB14598	34.01	35.51	34.42	6	4.81	7	3.75	3.75	3.37
PB14599	0.39	0.47	0.26	6.39	9.84	5.6	31.64	37.78	22.24
PB1460	4.24	9.21	8.86	1.85	1.24	4.94	0	0	0.03
PB14601	5.34	4.56	4.33	49.25	18.18	36.67	73.98	74.55	100.86
PB14602	33.52	28.42	33.95	4.26	5.77	9.57	0.2	0.63	0.69
PB14607	2.41	1.87	2.32	30.94	6.37	11.4	47.99	57.68	22.29
PB14610	0.12	3.84	0.23	7.27	6.73	7.68	0	0	0
PB14612	69.44	68.58	61.11	12.9	12.44	15.67	4.75	5.94	6.39
PB14614	10.04	14.06	13.78	38.62	13.34	13.13	240.99	277.56	266.4
PB14622	0	0	0	1.77	0.98	0	3.1	0.99	3.54
PB14631	16.7	8.67	12.13	10.67	4.69	15.73	3.86	0	2.52
PB14634	0.88	0.79	0.33	9.81	5.12	10.94	8.47	8.49	7.28
PB14641	46.96	50.85	45.67	15.52	12.59	16.27	12.02	12.46	12.42
PB14646	6.86	6.58	6.54	1.11	1.71	12.7	1.83	0.93	2.65
PB1465	0	0	0	0	0	0	4.3	5.59	20.23
PB14654	0.05	0.12	0.03	0	0	0	80.78	36.54	439.28
PB14657	22.11	24.6	24.81	7.35	8.86	9.83	1.38	1.2	1.42
PB1467	3.83	3.18	3.84	10.57	2.87	20.47	37.36	31.07	40.41
PB14679	5.06	3.81	2.65	0.21	2	0.82	0.46	0.76	0
PB14687	34.56	34.21	35.18	14.78	6.76	12.18	0.67	1.1	1.46
PB14691	0	0.09	0.05	0.08	0.1	0.15	1.93	4.02	2
PB14694	0.08	0.74	0.36	2.73	4.68	3.6	0.73	0.73	0.64
PB14698	21.68	19.25	18.25	3.76	3.25	3.55	0.37	0.37	0.26
PB147	121.06	134.13	114.7	62.97	53.31	63.24	16.62	21.7	18.9
PB14702	0.66	0.26	1.21	11.7	5.15	14.1	28.23	24.44	13.12
PB14705	0.18	0.09	0.25	0.18	0.21	0.26	5.27	4.51	7.4
PB14707	9.41	11.9	14.93	5.92	1.78	2.82	2.28	0.09	0.73
PB14712	185.74	201.83	102.17	20.49	25.7	26.14	29.13	34.75	30.68
PB14717	0.04	0.04	0	0.13	0.06	0.15	11.49	13.26	11.44
PB14718	29.26	30.16	29.91	1.2	1.06	1.78	0.2	0.12	0.16
PB14721	48.45	32.16	44.33	55.83	58.27	55.46	1.9	2.53	2.28
PB14738	20.46	18.42	17.79	8.28	6.61	12.66	0.08	0.02	0.08
PB14742	2.19	2.34	2.5	1.61	1.79	2.9	52.48	69.62	55.16
PB14746	159.85	178.52	110.5	23.72	26.5	26.64	0.66	0.4	0.36
PB14748	242.23	319.4	156.34	7.43	1.61	4.94	0.99	0.81	0.69
PB14751	36.68	32.11	50.67	1.32	0.19	2.43	0.03	0.16	0.14
PB14754	40.38	47.21	32.2	21.75	28.78	29.05	8.51	15.09	9.62
PB14757	2.88	2.23	3.64	1.31	2.77	2.33	0.33	0.28	0.13
PB14766	15.46	28.28	15.66	4.39	5.35	6.53	0.85	0.73	0.1
PB1477	25.14	8.41	28.95	16.75	16.32	109.9	0.07	0.04	0
PB14771	163.81	132.77	107.98	11.13	13.8	13.26	11.1	11.68	8.83
PB14773	26.91	30.21	19.13	7.4	10.32	7.75	0.97	1.35	0.55
PB14774	82.73	39.79	123.94	0.44	0.33	0.47	0.41	0.45	0.28
PB14777	0.95	0.7	0.65	13.07	10.34	10.67	4.93	4.43	2.91
PB14779	0.51	1.02	0.82	2.99	2.71	2.59	0	0	0.11
PB14785	39.24	35.18	32.31	9.2	8.79	11.24	5.07	5.64	5.4
PB14786	14.37	7.08	12.8	0.54	0.39	0.52	0.04	0.26	0.17
PB14789	38.1	27.79	32.68	5.39	6.38	6.71	5.18	5.44	4.66
PB14791	2.28	2.9	3.75	6.96	7.24	6.42	1.02	1.87	1.67
PB14798	2.09	1.65	1.44	13.41	12.43	13.46	2.86	3.96	2.27
PB148	93.11	78.71	78.09	9.88	10.26	13.2	0.59	0.68	0.39
PB14801	9.78	6.47	8.39	19.57	32.34	29.36	5.35	6.5	4.2
PB14802	81.33	91.41	73.01	18.93	16.48	19.28	3.72	3.97	5.29
PB14804	11.8	29.86	18.63	47.53	103	49.77	9.39	9.85	8.02
PB14806	0.16	0.06	0.23	0.15	0.07	0.16	0.99	0.93	0.84
PB14807	21.89	39.43	19.42	98.36	138.67	71.99	12.99	12.3	25.5
PB14814	13.16	10.55	11.39	1.27	1.02	0.87	0	0.22	0
PB14817	0.34	0.28	0.29	9.75	5.88	12.13	23.67	28.08	29.27
PB1482	0.54	1.11	0.56	24.58	11.9	14.45	26.55	26.3	24.03
PB14820	4.34	2.55	4.55	17.84	13.55	12.52	2.09	3.98	2.34
PB14821	255.33	332.03	211.53	80.73	78.95	80.08	4.6	6.51	2.94
PB14826	24.01	22.58	23.39	3.92	3.81	5.03	23.76	18.72	23.73
PB14842	0.25	0.13	0.26	7.72	5.69	7.76	13.16	18.54	7.75
PB14846	22.45	24.33	22.88	30.13	27.17	32.97	0.24	0.1	0.27
PB14848	5.09	4.52	5.98	15.24	12.02	16.53	39.95	32.24	54.79
PB14852	10.27	7.7	9.53	47.53	75.09	43.24	48.32	75.1	40.82
PB14856	304.64	167.54	359.73	1.04	3.27	1.82	0.71	0.15	0.65
PB14861	0.37	0.2	0.44	16.3	16.32	15.64	6.22	8.64	4.15
PB14869	1.1	1.66	1.94	5.72	7.34	7.84	12.62	11.38	11.93
PB14873	3.3	2.8	2.04	15.85	14.24	9.55	22.14	23.05	34.06
PB14875	43.91	42.25	50.65	111.32	89.65	114.13	205.95	151.87	250.99
PB14876	0	0	0	0	0	0	1.3	1.59	6.9
PB14877	7.5	4.99	3.76	14.71	4.87	2.74	0.85	1.42	0.97
PB14886	347.08	561.63	228.18	46.03	63.13	56.92	1.25	0.92	1.16
PB14899	2.25	1.37	2.99	0.22	0.04	0.09	0.27	0	0.62
PB1490	0.34	0.3	0.45	0.81	1.22	0.98	4.25	7.33	4.18
PB14900	36.37	19.64	30.19	4.48	4.22	3.22	4.97	6.53	6.11
PB14909	42.02	28.14	52.35	13	13.59	14.35	10.57	12	9.06
PB1491	7.17	6.87	8.12	4.52	4.54	5.63	0.32	0.2	0.26
PB14910	15.92	9.02	20.13	5.6	5.24	5.75	2.44	1.99	2.26
PB14912	0	0.13	0.07	2.5	1.3	1.55	2.1	1.83	2.07
PB14916	0.14	0.23	0	17.89	19.86	31.23	0	0	0
PB14920	8.58	7.17	9.83	2.85	1.72	2.51	0.14	0.04	0
PB14923	0	0	0	0	0	0	4.69	3.42	27.61
PB14935	3.04	2.25	3.35	29.87	14.02	23.98	26.23	26.62	30.8
PB14936	0	0.03	0	0.71	0.94	0.42	5.77	4.86	13.89
PB14940	1.21	1.32	1.49	2.65	2.32	2.56	8.34	9.74	7.78
PB14946	6.85	5.93	4.04	0.94	3.72	3.17	0.69	1.68	1.86
PB14950	22.64	24.84	26.61	4.96	4.31	4.12	0.3	0.48	0.34
PB14954	6.27	4	6.92	1.92	1.51	0.59	0	0	0
PB14958	11.27	13.74	12.47	3.69	2.86	8.17	0.97	1.89	1.28
PB14960	15.44	12.33	15.45	4.66	1.49	3.11	1.47	1.87	0.97
PB14964	0.25	0.14	0.05	0.32	0.9	0.3	2.52	2.43	3.69
PB14966	9.22	9.38	13.2	9.12	9.93	10.49	0.04	0.09	0.07
PB14969	13.86	10.75	17.89	4.17	3.05	4.82	2.03	2.77	3.18
PB14978	3.56	2.42	3.58	33.07	45.43	37.22	73.88	91.38	64.42
PB14985	4.41	4.2	6.06	2.69	2.31	3.49	1.04	0.51	1.26
PB14986	19.99	11.31	15.3	20.56	17.85	18.83	3.29	4.71	2.37
PB14992	7.08	5.11	5.46	1.6	1.13	1.26	0.37	0.79	1.21
PB14993	0	0	0.17	0	0	0	167.31	110.87	491.21
PB14998	0.04	0	0	0.03	0	0	5.74	7.82	7.47
PB15	230.85	269.78	164.03	62.37	81.48	82.79	1.77	1.53	1.17
PB15001	11.48	12.71	11.95	15.72	13.57	12.8	3.88	3.64	2.02
PB15002	0	0	0	0	0	0	15.05	6.9	49.43
PB15003	1.46	2.04	1.83	19.11	28.6	17.7	18.95	21.92	12.14
PB15011	12.79	13.81	11.97	2.01	3.08	12.08	0.24	0.39	0.42
PB15012	0.12	0.62	0.43	8.24	7.57	6.77	0.75	0.8	0.36
PB15014	261.12	339.43	226.46	55.15	45.59	57.13	7.2	8.04	6.77
PB15018	0	0.53	0.27	2.51	2.04	0.99	2.49	3.59	3.79
PB1502	1.07	1.87	1.72	5.74	3.51	3.32	0.98	0.46	1.19
PB15024	20.15	12.58	17.73	92.1	49.77	58.36	161.48	125.35	153.77
PB15026	0	0	0.05	0	0	0	25.3	13.85	101.23
PB15029	4.02	4.47	2.87	7.32	6.7	9.66	16.52	23.52	19.68
PB15030	10.32	13.06	12.59	13.37	5.4	9.71	41.94	40.13	25.37
PB15031	36.21	46.07	29.8	4.14	3.38	5.02	1.7	2.29	2.47
PB15038	0.08	0.04	0.08	0.12	0.07	0.13	46.27	63.59	57.28
PB1504	27.77	31.34	29.2	9.31	7.82	13.33	6.13	5.31	7.18
PB15040	0.32	0.4	0	7.09	8.18	8.01	2.79	0.83	0.75
PB15045	0.08	1.27	0.52	2.2	5.77	4.83	0.04	0	0.04
PB15052	19.61	20.6	17.87	4.73	3.87	6.07	2.52	1.72	2.22
PB15054	4.54	2.62	4.18	21.35	17.12	19.43	162.7	172.21	155.79
PB15058	0	0	0.59	4.01	1.06	1.75	2.03	2.72	2.93
PB15063	24.35	13.85	24.22	11.55	25.66	33.02	0	0	0
PB15065	6.83	12.06	6.35	24.02	14.24	24.49	0	0.13	0
PB15066	4.6	6.67	5.38	1.56	1.84	1.4	0	0	0
PB15068	2.18	1.49	1.15	2.33	1.11	2.29	8.45	9.37	4.63
PB15071	0	0	0	0.47	0.39	0	7.96	6.37	5.54
PB15073	0.07	0	0.07	0	0	0	358.76	199.46	229.91
PB15082	159.82	160.28	145.71	81.66	86.39	110.82	18.51	20.04	16.1
PB15083	15.24	11.12	19.42	11.38	13.62	19.62	2.71	2.25	2.08
PB15087	1.56	2.64	2.42	0.15	0.27	0.49	0.15	0	0.11
PB1509	1.13	2.26	1.18	1.87	1.65	1.82	13.19	17.92	10.05
PB15096	0.18	0.26	0.44	0.54	0.31	0.63	3.67	3.46	2.56
PB151	6.94	9.38	5.55	20.47	26.95	13.74	46.61	71.91	68.29
PB15101	2.01	1.52	2.04	0.26	0.38	0.32	0.52	0.2	0.27
PB15103	22.42	26.5	19.7	10.37	9.46	12.8	2.56	1.39	7.27
PB15108	29.11	35.69	30.48	12.85	16.08	19.02	0.85	0.4	0.57
PB15113	86.56	85.99	78.4	22.32	22.51	22.9	22.8	23.94	21.11
PB15119	89.04	50.03	91.16	128.37	85.13	150.16	5.61	11.72	12.07
PB1512	3.59	3.71	3.76	27.42	47.67	27.27	36.87	37.03	105
PB15124	25.72	15.46	28.02	8.88	6.67	8.48	4	3.29	4.44
PB15127	4.44	5.25	3.95	0.92	0.7	1.44	0.29	0.36	0.16
PB15137	0	0.05	0	0	0	0	28.21	31.57	22.18
PB15144	1.16	3.06	1.91	4.77	5.75	10.44	11.17	5.91	10.48
PB15149	0.58	0.37	0.47	0.45	0.11	0.3	9.73	15.37	10.45
PB15150	197.17	201.92	194.36	37.01	35.32	36.11	6.93	8.16	6.68
PB15151	54.79	33.41	73.38	7.93	8.85	16.04	0	0.1	0.17
PB15160	1.71	1.51	1.51	66.33	61.18	82.88	51.86	60.14	50.41
PB15179	0.64	0.46	0.5	1.18	0.6	1.19	6.11	8.82	3.86
PB1518	3.33	2.01	3.49	4.47	5.2	4.15	1.28	0.95	0.12
PB15181	1.43	0.68	0.91	11.34	14.17	11.61	15.29	21.65	9.94
PB15183	0	0	0	22.63	27.62	30.24	0.54	0.34	0.52
PB15192	18.24	10.06	20.9	1.79	1.49	1.19	10.25	7.98	6.52
PB15193	1.58	1.21	1.96	6.72	4.4	4.06	11.19	10.07	6.72
PB15199	20.55	25.8	21.71	4.57	3.87	6.65	1.38	1.19	1.21
PB152	3.39	2.28	1.39	10.33	14.93	3.43	71.63	23.17	59.56
PB15200	1.45	0.97	1.56	9.63	9.6	15.31	0.82	1.33	0
PB15202	0	0.19	0	0.04	0	0.13	3.4	3.15	3.96
PB1521	87.92	89.6	101.66	32.31	27.05	24.72	8.32	13.6	12.1
PB15210	45.04	43.27	47.93	30.41	30.53	30.14	2.05	2.81	5.35
PB15215	2.07	1.38	2.11	20.37	17.1	14.53	8.95	17.84	8.92
PB15216	68.29	121.99	57.18	25.26	31.07	30.02	0.1	0.2	0.1
PB1522	363.35	436.38	347.16	15.07	14.1	12.6	1.09	0.5	0.92
PB15220	0.54	0.97	0.38	3.19	2.19	3.98	10.81	9.01	11.91
PB15221	64.49	63.98	60.13	10.2	8	8.94	1.62	1.86	1.6
PB15224	0.29	0.33	0.31	12.55	3.25	5.61	9.12	7.6	11.14
PB15227	1.23	2.43	3.11	1.09	0.34	7.71	15.64	16.98	27.64
PB15231	156.59	187.21	120.15	30.4	33.24	34.88	8.21	9.68	8.72
PB15232	1521.77	1749.38	1257.35	253.67	333.53	275.97	10.22	4.01	0
PB15235	33.43	29.58	42.73	12.95	17.12	19.61	0.72	0.55	0.46
PB15238	11.09	7.72	12.7	4.11	6.86	6.18	0.9	0.84	1.15
PB15243	0.24	0.17	0.19	3.05	0.81	4.12	4.07	3.06	2.61
PB15249	17.79	15.34	18.6	2.35	1.4	1.73	0.04	0.05	0.11
PB1525	1.52	0.95	2.3	0.67	1.12	1.09	5.23	5.89	3.94
PB15251	9.62	7	13.51	10.07	20.22	24.09	3.47	4.68	4.18
PB15255	0	0	0	0.02	0.07	0.1	2.18	1.05	6.42
PB15256	7.65	4.17	7.8	6.15	4.43	7.84	46.13	36.74	51.79
PB15257	0.17	0.16	0.26	20.64	11.82	15.26	19.23	13.95	18.83
PB15267	21.02	23.95	17.44	11.44	11.57	13.93	1.15	0.82	7.92
PB15271	2.61	8.2	7.22	21.37	39.6	31.19	3.04	3.47	5.09
PB1528	0	0	0	1.9	0	0	140.77	138.62	100.89
PB15283	10.96	13.43	8.87	4.21	2.66	1.39	1.8	1.1	1.71
PB15291	5.32	5.58	4.39	37.24	27.1	27.03	127.96	143.22	113.31
PB15298	0.54	0.47	0.4	1.77	3.02	2.83	3.59	3.44	3.09
PB15302	4.13	0.88	2.35	1.48	1.31	1.99	0	0	0
PB1531	4.03	5.66	2.74	7.96	7.36	8.95	0.92	1.26	1.64
PB15316	46.22	43.74	35.04	5.1	5.77	5.01	0.96	1.49	1.06
PB15317	0	1.24	0	2.16	5.33	0	197.46	209.6	101.48
PB1532	6.19	7.02	9.96	1.65	2.04	0.76	1.39	1.43	0.84
PB15320	1.49	0.48	2.12	3.69	2.27	3.66	8.29	6.29	4.48
PB15323	2.29	4.58	1.46	1.77	1.35	6.02	13.23	12.8	26.49
PB1533	17.23	14.67	15.14	5.17	6.95	7.83	2.49	2.78	3.11
PB15330	22.54	14.82	33.52	3.1	2.22	3.11	12.71	13.28	23.51
PB15332	0.96	0.24	1.21	8.5	9.13	10.51	6.84	7.17	3.34
PB15341	1.53	1.52	0.98	3.51	4.76	2.46	7.55	7.16	6.27
PB15347	21.76	14.13	17	3.12	2.66	0.35	0	0.74	0.5
PB15348	120.82	136.69	109.27	17.85	10.96	20.78	1.88	1.34	2.25
PB15353	18.01	29.49	17.58	1.87	2.29	2.49	0.78	1.2	1.02
PB15357	16.6	9.49	16.94	3.35	2.04	5.98	0.04	0.02	0.03
PB15360	0.2	0.35	0.34	0.41	0.51	0.79	1.65	1.62	2.19
PB15361	21.13	14.22	11.38	5.4	9.85	11.13	233.88	323.61	334.9
PB15363	5.6	5.11	5.66	169.21	123.81	122.43	67.83	55.59	41.53
PB15364	90.36	96.55	73.6	25.97	25.99	25.02	10.07	11.07	7.96
PB15366	59.44	76.41	53.21	10.17	7.31	8.49	11.69	9.94	20.27
PB15371	83.39	79.54	85.04	11.66	8.64	9.7	1.08	1.13	1.06
PB15375	91.04	63.42	58.83	25.04	17.65	33.49	8.13	3.94	22.3
PB15377	2.1	2.34	1.48	0.94	0.76	0.91	45.85	63.83	35.34
PB15378	4.49	4.07	1.24	27.43	20.21	13.24	0.33	1.15	0.85
PB15383	31.34	19.96	36.02	4.86	6.95	12.61	5.11	6.67	2.57
PB15389	79.94	83.09	83.07	16.76	16.34	11.86	3.02	2.12	2.74
PB15390	89.23	100.03	83.41	25.49	25.5	27.13	2.53	4.28	2.43
PB15391	261.51	324.62	174.86	45.03	42.02	42.72	2.31	3.34	3.34
PB15393	29.38	34.42	27.36	313.81	225.91	267.54	394.26	336.79	257.24
PB15394	0	0.14	0	1.38	1.47	0.18	219.97	225.75	123.05
PB15398	9.92	5.08	17.53	1.01	0.93	0	15.15	7.43	14.09
PB15401	14.48	11.46	12.04	218.41	292.43	232.48	180.12	221.88	107.43
PB15404	94.68	111.09	81.57	16.51	8.13	12.47	0.86	0.56	0.93
PB15410	55.53	51.25	52.06	17.48	14.27	17.24	5.96	5.44	5.46
PB15420	323.25	323.88	271.02	70.51	79.34	82.1	41.38	44.11	36.76
PB15421	41.44	63.4	44.49	24.88	18.64	28.13	6.18	5.93	6.69
PB15427	276.06	265.03	243.73	57.59	54.61	55.69	14.22	19.34	12.83
PB15435	153.61	156.81	141.29	19	15.73	25.21	2.47	3.73	2.8
PB15436	25.79	49.17	24.03	119.69	68.81	169.06	1428.6	1319.94	1664.21
PB1544	7.85	13.54	9.23	2.3	4.62	2.02	1.1	0.5	0.77
PB15440	414.54	630.89	373.99	120.45	135.65	135.21	3.35	3.66	3.16
PB15442	200.62	202.99	171.78	30.62	33.79	32.68	8.06	10.75	9.57
PB15447	116.58	124.35	102.61	30.82	29.71	32.65	15.8	18.03	21.12
PB1546	1.9	1.37	2.18	7.06	7.8	8.63	10.82	13.77	9.44
PB15469	18.7	33.24	31.69	6.63	34.47	20.54	0.23	0.52	2.26
PB15470	27.69	28.78	33.12	133.95	133.82	98.33	19.43	18.28	11.38
PB15471	1.36	1.57	1.35	0.36	0.31	3.96	71.58	77.46	349.44
PB15473	0.12	0.28	0.18	11.93	16.86	16.08	1.99	3.65	1.59
PB15476	9.67	5.23	9.29	109.44	60.78	77.38	70.02	93.39	47.65
PB15479	2.07	1.09	1.73	38.21	21.37	43.19	129.33	114.97	144.45
PB15482	38.66	43.34	42.05	18.46	14.44	19.56	9.68	9.41	9.24
PB15485	73.47	73.18	62.97	5.52	5.86	6.12	0.43	0.43	0.18
PB15496	0.1	0.09	0.45	0	0	0	8.15	3.57	15.04
PB15497	322.05	150.68	338.93	0.41	0	0	0.74	0	0.61
PB15498	89.68	96.83	89.96	34.09	23.22	27.87	18.64	19.16	18.83
PB15503	0.03	0.06	0.04	0.22	0.11	1.53	15.36	22	9.96
PB15505	42.1	26.54	39.1	3.99	3.11	2.35	0	0.05	0
PB15506	10.49	10.31	16.1	27.69	15.37	28.89	0	2.47	2.02
PB15508	135.93	136.26	131.25	20.67	19.26	20.3	0.22	0.67	0.45
PB15509	0.91	1.57	0.69	47.09	58.08	53.5	7.57	10.37	7.09
PB15514	10.08	11.48	8.03	0	0	4.18	4.06	2.01	0.93
PB15517	25.31	26.05	20.39	7.95	6.2	5.7	2.19	2.42	2.01
PB15518	0	0	0	0	0	0	49.91	43.31	21.49
PB15521	2.41	1.41	2.16	10.52	7.11	12.44	10.11	10.07	20.01
PB15522	0.86	0.23	0.56	27.19	30.15	24.02	96.66	94.44	68.88
PB15523	1.53	0.95	1.22	3.53	3.04	2.85	5.83	7.93	5
PB1553	0.8	0	0.67	62.28	11.68	40.17	130.83	94.56	72.63
PB15530	76.08	75.2	74.36	17.65	16.53	18.12	6.19	8.21	7.43
PB15532	5.1	5.25	5.1	23.3	20.77	13.7	3.53	3.13	2.54
PB15539	0.63	1.45	0.36	8.31	3.46	5.35	8.53	7.72	6.87
PB15541	17.48	16.04	24.32	10.61	15.16	10.2	1.83	0	0.53
PB15543	0.17	0.3	0.16	4.51	3.54	3.4	13.15	15.52	11.33
PB15545	4.43	1.93	5.6	0.73	0.25	0.21	2.76	2.36	4.21
PB15550	5.11	4.37	2.58	52.34	31.06	29.38	29.05	63.7	105.52
PB15552	43.73	38.17	50.27	48.84	36.05	53.18	1.49	2.08	3.38
PB15553	201.42	231.39	223.54	32.5	27.12	31.99	47.59	52.65	36.32
PB15564	100.19	112.93	83.61	14.48	14.14	15.87	5.42	6.74	4.54
PB15565	71.19	58.85	73.55	35.84	34.9	48.98	0.21	0.58	0.39
PB15578	9.72	7.95	9.71	5.6	5.39	16.05	1.62	1.31	1.11
PB1558	8.36	7.61	4.78	1.39	0.88	9.71	1.09	1.37	3.05
PB15580	6.3	5.6	4.43	39.45	27.78	25.21	59.13	60.86	48.06
PB15583	12.43	9.61	14.07	1.91	1.71	2.26	0	0	0
PB15587	1.63	1.06	2.49	8.8	9.04	12.74	27.59	27.24	38.99
PB15588	7.02	6.5	6.76	5.93	3.38	5.87	30.45	32.27	23.17
PB15592	25.56	27.64	25.68	5.43	5.12	7.92	3.93	3.36	5.44
PB15593	4.46	4.02	2.52	69.1	32.78	42.79	0.53	0.21	0.55
PB15594	4.03	4.86	2.48	0.68	0.72	1.32	0.73	0.84	1.28
PB15596	17.51	13.46	14.68	15.35	16.06	26.94	0.11	0.11	0
PB15598	7.19	7.78	5.39	1.91	1.63	1.55	0.8	0.81	0.27
PB1560	5.2	3.19	1.85	1.85	1.95	1.09	0	0	0.28
PB15602	2.86	3.04	3.17	8.92	7.72	8.8	29.1	41.49	14.37
PB15603	0.83	2.05	2.22	14.12	15.65	14.54	21.4	24.3	16.75
PB15606	38.36	40.34	35.79	10.85	10	8.87	1.94	1.7	1.17
PB15608	30.27	25.35	27.17	1.22	0.7	1.16	0	0.6	0
PB1561	116.84	108.61	85.27	16.66	16.79	13.83	3.51	3.84	2.91
PB15610	45.5	42.87	34.36	11.96	13.54	11.03	8.76	12.79	9.36
PB15617	12.01	10.88	11.84	3.44	3.08	4.91	0.35	0.38	0.77
PB15620	81.88	93.01	74.45	11.14	10.56	14.79	3.12	4.63	6.16
PB15623	59.09	47.96	66.7	15.79	7.62	16.61	0.83	1.21	1.75
PB15627	270.17	183.75	342.84	114.8	205.5	223.55	0.85	0.55	1.23
PB15630	0.29	0.48	0.56	2.74	1.55	2.23	33.41	27.64	35.18
PB15646	49.5	31.11	42.14	6.89	4.61	4.33	8.62	7.65	8.11
PB15647	4.44	5.18	6.46	1.22	2.03	2.51	0.91	1.51	0.73
PB15649	5.65	8.49	6.9	29.17	28.43	25.53	3.62	4.61	4.8
PB15651	46.18	49.96	37.32	17.66	14.99	16.71	8.05	10.93	8.66
PB15653	0.54	1.13	0.99	0.35	0.08	0.13	12.3	8.62	35.62
PB15655	36.54	46.41	35.92	20.73	34.2	24.37	5.56	7.34	6.91
PB15665	0.05	0	0.1	0	0.03	0	15.89	14.14	23.87
PB15668	58.28	54.25	77.87	184.4	221.15	207.76	417.26	505.4	325.63
PB15672	0	0	0	0	0	0	5.44	1.77	6.36
PB15673	29.1	33.54	30.01	6.36	6.25	5.82	7	5.18	4.08
PB15675	7.86	6.75	10.89	6.23	8.24	16.07	0.27	0.53	0.78
PB15677	83.65	92.77	77.81	20.16	21.71	21.29	0.32	0.44	0.48
PB15680	38.59	35.4	34.14	2.81	1.09	1.55	0	0.08	0
PB15687	0.7	0.34	1.87	1.8	1.68	2.9	0.52	0.37	0.19
PB1569	83.38	74.35	74.53	17.72	20.58	21.62	4.07	5.21	3.68
PB15690	27.95	34.2	25.94	5.22	4.17	2.42	0.51	0.12	0.15
PB15694	0.19	0.06	0.72	6.74	2.4	3.81	8.87	9.25	2.14
PB15695	0	0	0	0.1	0	0.61	17.5	23.79	18.51
PB1570	0	0	0	0	0	0	29.19	11.55	135.13
PB15708	0.43	0.29	0.26	12.77	6.25	16.95	1.91	1.26	1.13
PB15711	0.6	0.78	1.3	7.31	5.77	7.33	10.57	11.45	10.47
PB15714	5.21	3.87	6.2	0.7	0.89	2.4	0.37	0.16	0
PB15717	0.8	0.37	0.47	8.74	5.48	6.16	11.96	13.12	7.89
PB15718	1.95	1.85	1.91	1.31	0.91	1.02	0.03	0.06	0
PB15722	0.3	0.16	0.37	1.55	1.04	0.79	0.15	0.28	0.11
PB15723	7.68	9.19	8.57	31.68	27.81	33.6	3.23	5.2	3.1
PB15725	11.29	8.14	11.26	4.14	7.97	6.83	2.71	1.74	3.59
PB15731	30.31	33.11	27.33	8.16	5.72	6.27	4.41	3.67	5.79
PB15737	0.27	0.26	0.42	1.11	0.76	1.99	4.75	6.36	2.36
PB15738	1.84	1.53	2.26	1.35	1	0.86	0.3	0.28	0.61
PB1574	0	0	0	0	0	0	9.64	5.64	17.66
PB15743	11.49	13.62	11.42	1.67	1.34	1.84	0.45	0.29	0.3
PB15745	391.68	203.49	422.7	0.8	0.15	0.53	1.05	0.57	0.86
PB15746	0	0	0	0	0	0	139.32	89.44	102.74
PB15747	50.22	57.93	47.91	12.67	14.13	13.94	0.62	0.22	0.86
PB1575	166.08	182.19	164.45	23.88	16.42	21.8	0.48	0.56	0.68
PB15750	1.32	0.85	0.96	5.14	3.31	3.82	12.88	11.11	8.49
PB15756	40.87	34.87	38.18	0.06	0	0.08	0.24	0.14	0
PB15757	59.64	53.11	61.95	16.65	17.62	17.52	4.31	5.49	4.39
PB15760	10.57	13.04	10.37	2	1.93	2.63	0.56	0.25	0.48
PB15763	0.12	0	0.18	0	0	0	15.01	15.31	22.17
PB15770	0.14	0.06	0.07	2.5	0	0.97	20.11	31.09	19.26
PB15774	17.58	19.93	13.06	2.83	4.48	3.03	1.93	3.09	2.58
PB15775	36.85	32.29	30.99	6.03	6.91	5.77	3.77	4.13	6.36
PB15777	0.24	0.42	0.05	6.5	4.6	3.57	0	0.1	0.08
PB15779	4.93	2.86	5.67	20.13	13.57	16.68	3.37	4.42	2.21
PB15789	3.71	3.92	6.06	21.67	7.66	23.92	54.61	51.8	32.84
PB15797	0.09	0	0.13	5.88	4.61	5.12	0	0.18	0.08
PB15799	1.25	1.73	1.59	0.49	0.26	0	11.96	8.72	8.92
PB158	2.12	2.74	2.89	45.51	62.6	38.57	115.56	116.59	248.71
PB15801	345.03	483.53	323.02	107.42	123.5	143.15	1.11	1.4	1.31
PB15808	8.58	5.64	7.64	1.26	0.77	1.37	0	0.27	0.49
PB1581	25.84	34.66	21.72	41.5	37.49	53.09	210.85	219.97	255.68
PB15812	30.9	30.54	28.41	5.56	5.06	5.16	2.3	1.73	1.98
PB15813	0.07	0	0.07	0	0	0	35.76	26.83	64.77
PB1582	37.72	34.28	39.86	3.39	3	5.93	0.34	0	0.11
PB15820	21.04	23.07	27.98	11.92	14.18	15.71	3.11	3.21	2.55
PB15821	6.4	3.62	10.34	3.25	2.92	3.49	1.6	1.48	1.36
PB15822	0.29	0.33	0.61	98.83	82.77	114.98	68.54	84.94	58.32
PB15830	9.95	7.96	7.19	2.9	1.57	1.65	2.02	1.75	1.07
PB15833	288.99	337.21	217.47	4.07	3.42	4.27	1.91	2.54	3.53
PB15840	28.7	22.32	20.5	1.98	2.27	3.63	1.14	0.6	1.08
PB15843	503.95	546.05	435.67	65.73	51.98	66.18	11.14	14.68	7.86
PB15844	13.16	10.41	10.46	4.66	4.54	4.81	2.47	3.11	1.93
PB15853	0.37	0.48	0.06	0.86	1.69	1.05	29.95	30.57	30.2
PB15854	7.59	11.04	3.78	0.7	2.18	0.36	0.27	0.16	0.34
PB15855	0.22	0.11	0.19	0.46	0.42	1.22	7.25	15.91	6.36
PB15857	0.51	0.12	0.31	6.1	2.5	2.84	1.14	1.89	1.82
PB15858	8.37	6.32	15.35	57.09	66.01	35.41	88.34	105.83	91.39
PB15859	0	0.09	0	0	0	0	3.36	3	20.29
PB15862	0	0	0.11	0	0	0	59.86	69.79	67.49
PB15864	0	0	0	0.63	0.13	0.26	37.96	35.84	45.46
PB15865	11.51	12.35	13.18	0.16	2.69	1.09	0.95	0.38	0
PB15878	9.88	6.46	10.36	2.68	1.85	3.07	1.24	1.63	3.56
PB15886	153.91	143.41	106.02	14.2	17.07	18.14	10.07	10.75	8.9
PB1589	6.54	7.85	6.2	2.89	3.19	2.34	0	0.11	0
PB15896	0.06	0.23	0.25	0.65	0.71	0.75	5.29	4.59	9.8
PB15907	73.79	79.58	79.91	194.94	135.93	189.37	34.73	16.35	15.03
PB15924	0	0	0.04	0	0.07	0.05	8.42	7.85	5.76
PB15931	20	27.55	24.67	3.11	3.55	4.33	0.47	0.43	0.54
PB15934	44.35	49.94	43.54	8.48	9.76	8.59	11.41	11.29	8.34
PB15940	88.11	96.13	79.47	24.73	26.5	31.76	16.24	16.75	16.36
PB15941	224.17	213.48	172.44	46.96	47.55	49.07	12.26	20.61	15.61
PB15942	1.95	0.91	1.54	9.95	16	23.37	0.5	0.29	0.88
PB15943	56.13	60.74	53.66	183.36	244.11	138.9	27.92	26.78	14.35
PB1595	1.04	0.35	2.3	1.87	2.15	3.28	12.39	13.51	14.6
PB15958	14.3	9.89	7.35	2.64	1.56	3.8	0.34	0.31	0.31
PB1596	125.22	109.93	113.69	21.73	22.24	22.1	4.17	6.26	4.48
PB15961	34.13	46.81	35.04	13.03	33.26	21.08	1.82	2	1.91
PB15963	91.29	92.25	84.91	24.88	23.8	29.36	11.16	13.92	12.33
PB15964	15	14.44	12.08	14.47	15.34	7.4	1.78	3.2	2.96
PB1597	136.76	141.17	142.81	27.67	27	28.45	11.41	10.84	12.42
PB15975	92.53	106.2	79.73	32.32	29.38	31.76	26.24	26.15	23.75
PB15979	0.97	0.89	0.88	9.09	15.33	13.98	6.24	7.11	4.16
PB15994	3.33	10.16	3.88	3.01	2.22	3.46	0.46	0.19	0.71
PB15996	3.13	1.05	2.01	5.68	7.44	5.33	0.5	0.98	0.71
PB16004	5.96	6.06	5.16	2.63	2.56	10.63	1.05	0.83	0.59
PB16007	0	0	0	0	0	0	10.66	6.11	44.98
PB16013	11.95	8.03	11.75	47.42	56.24	43.37	81.95	93.62	55.44
PB16018	0	0	0	0	0	0	3.14	1.57	9.64
PB16020	2.13	1.96	3.7	3.88	2.45	3.76	12.07	11.57	12.61
PB16022	149.05	304.62	227.25	131.44	244.61	118.63	3.47	5.26	7.11
PB16024	26.25	35.75	25.37	7.8	7.85	7.4	5.16	4.98	6.07
PB16029	0.42	1	0.3	40.37	25.78	18.67	6.77	4.56	1.21
PB16038	5.39	8.26	3.61	149.43	101.79	100.14	63.48	51.67	36.52
PB16039	0.84	0.68	1.19	14.08	11.93	14.22	95.07	70.06	63.68
PB16040	1.65	0.66	2.53	0.64	0.99	0.86	4.65	3.65	2.26
PB16056	5.74	4.11	7.57	0.23	0.7	0.31	0.06	0.03	0.4
PB16059	5.38	7.15	4.43	1.12	0.65	1.54	0.26	0.82	0.28
PB1606	2.76	2.31	2.29	9.54	9.04	8.01	29.31	39.7	22.79
PB16061	9.17	4.92	9.59	2.33	2.03	1.76	0.46	0.99	0.4
PB16066	16.42	20.3	15.82	2.14	1.22	1.91	0.43	0.04	0.17
PB16068	8.6	8.01	8.04	11.25	7.53	7.19	2.43	2.59	1.61
PB1607	251.32	274.75	339.79	77.15	20.53	29.18	71.25	43.47	41.89
PB16073	5.29	2.65	8.03	2.12	1.71	1.63	0.09	0	0
PB16078	57.83	56.9	48.86	10.64	9.92	11.22	9.11	8.86	10.07
PB16082	0.26	0.05	0.59	3.71	4.67	3.39	0	0.19	0.14
PB16086	9.38	13.42	6.85	6.82	7.49	7.88	1.97	2.21	3.11
PB16089	1.52	1.18	1.79	34.23	22.36	26.6	13.65	12.99	6.58
PB1609	4.23	10.18	10.3	2.48	6.78	6.01	0.4	0.42	0.39
PB16097	5.78	4.55	8.89	0.98	1.1	0.76	0	0	0
PB16105	1.72	5.6	4.7	2.32	0.8	1.03	0	0.42	0
PB16108	0	0	0	0	0	0	8.1	6.54	8.94
PB16120	26.48	22.33	25.15	2.24	3.42	2.99	0.21	0.12	0
PB16122	3.53	2.42	4.93	14.12	12.86	15.26	17.9	22.57	23.95
PB16124	60.49	60.41	67.28	22.53	40.64	39.21	15.05	13.83	14.02
PB16127	0.15	0.21	0.73	1.68	2.47	2.42	7.39	9.82	6.56
PB16130	3.12	1.41	3.34	0.43	0.6	0.44	0.11	0	0.33
PB16132	0.62	0.98	1.26	9.27	10.79	11.11	32.84	47.82	17.97
PB16133	0.63	0.33	0.92	4.83	3.29	3.9	0.48	1.64	0.52
PB16138	0	0	0.04	0	0	0	14.91	8.41	67.36
PB16143	7.85	6.96	8.45	2.2	1.8	2.99	0.18	0.11	0.06
PB16150	0.75	0.86	0.9	11.53	9.4	9.17	7.48	7.78	12.67
PB16157	22.51	26.88	27.75	6.31	7.8	8.52	2.36	2.59	4.15
PB16161	45.93	50.2	37.63	48.31	48.05	30.98	6.97	10.45	9.2
PB16163	88.46	69.5	129.98	10.1	3.09	9.48	0.2	0.28	0.36
PB16173	0	0	0	0.15	0.19	0.13	15.18	6.22	48.52
PB16178	5.15	4.35	7.02	1.91	0.39	1.25	0.17	0.4	0.38
PB16180	0	0	0	8.65	4.85	4.86	22.76	21.37	20.79
PB16185	11.83	9.42	12.4	7.6	5.95	7.74	0.51	0.58	0.46
PB16189	0.52	0.93	0.54	0.08	0.03	0.36	2.15	1.56	1.5
PB162	1700.58	2104.53	1989.42	525.34	274.46	405.91	60.98	51.25	49.9
PB1620	108.24	117.11	98.98	21.86	28.48	28.06	2.57	2.7	4.18
PB16205	90.94	68.87	99.73	33.56	16.15	16.25	17.86	6.05	5.85
PB16207	1.81	1.01	0.97	73.41	78.18	83.76	83.53	76.97	43.82
PB16213	1.45	1.29	1.13	0.26	0.25	0.61	0	0	0
PB16216	31.57	41.15	37.54	17.4	13.51	14.93	4.67	4.35	7.22
PB16218	1.7	3.4	1.32	53.13	58.29	44.1	28.72	45.37	51.86
PB16221	0.08	0.19	0.13	0.17	0.2	0.18	84.97	85.26	79.54
PB16222	115.29	82.7	129.81	23.28	26.79	30.56	20.16	26.69	21.87
PB16225	3.92	10.2	3.33	80.76	76.74	45.48	12.41	9.36	7.77
PB16231	1.91	2	1.32	9.15	7.39	1.47	15.23	17.38	8.41
PB16233	168.6	182.56	156.31	23.68	25.61	31.17	8.24	8.29	9.57
PB16236	1.66	1.3	1.41	0	0.03	0	0.06	0.13	0.16
PB1624	175.86	180.57	168.19	15.29	12.91	17.47	0.41	0.77	1.16
PB16249	58.73	65.46	55.21	11.22	28.7	25.93	1.66	1.14	0.75
PB16253	8.81	4.12	10.38	2.12	2.06	3.13	11.8	11.68	8.59
PB16261	32.02	28.91	25.8	3.1	2.83	2.18	0.12	0.07	0
PB16264	0	0.26	0.21	0.39	0.71	1	32.74	34.08	16.49
PB16266	0	0.04	0.04	11.04	10.07	11.41	2.09	2.77	2.47
PB16267	41.14	32.12	48.42	3.99	3.45	5.35	1.45	0.61	0.41
PB16268	0.06	0.27	0.06	0.42	0.34	0.08	1.74	2.11	3.08
PB16270	0	1.13	0	0.23	2	0	2.14	2.49	3.79
PB16273	19.64	20.13	21.83	8.05	10.28	10.7	0.79	0.84	0.5
PB16275	9.8	3.61	12.72	0	0	0	0	0	0.6
PB16281	0.25	0.39	0.05	1.31	1.26	3.72	0	0	0.04
PB16289	3.75	2.93	6.35	2.22	2.32	5.56	0.38	0.66	0.41
PB16296	51.58	64.37	33.11	1.39	0.48	1.29	0.61	0.04	0.22
PB16298	21.46	26.63	20.72	7.04	6.38	7.87	4.99	5.26	4.22
PB16299	23.59	23.21	25.11	7.99	7.58	7.76	4.08	5.22	6.36
PB16301	68.14	79.14	49.96	10.77	10.83	11.97	0.91	0.67	1.18
PB16308	6.25	6.05	8.3	13.58	12.27	14.6	0	2	0
PB16310	29.39	23.99	30.72	0.74	0.68	0.73	0.87	0.66	0.31
PB16318	0.94	3.17	1.77	24.78	11.68	12.12	25.49	27.01	16.95
PB16319	179.29	177.23	143.28	30.33	34.09	28.76	4.49	6.2	5.07
PB16321	0.05	0	0	0.25	0	0.28	3.29	4.83	2.79
PB16323	20.59	21.42	22.3	0.49	0.05	0.23	0	0.3	0.05
PB16324	0.04	0.18	0.27	0.13	0.1	0.22	2.62	4.32	2.45
PB16328	26.78	30.95	18.09	7.44	6.54	4.78	4.52	5.65	3.83
PB16333	0.31	0.89	0.6	2.09	1.74	4.7	2.26	4.87	4.95
PB16335	0.43	0.52	0.9	22.9	25.09	26.32	14.36	18.58	11.57
PB16337	50.73	50.53	38.59	7.11	6.85	5.91	4.7	5.51	4.01
PB16340	6.96	5.8	11	0.82	1.1	1.26	0	0	0
PB16341	0	0	0	0	0	0	5.36	2.46	21.01
PB16342	10.54	13.4	6.75	2.95	3.07	3.09	1.08	1.83	2.7
PB1636	0	0	0	0	0	0	6.98	2.3	29.31
PB16360	141.61	187.83	127.87	23.55	22	29.98	0.43	0.41	0.23
PB16362	2.01	6.98	7.08	0.41	2.57	2.96	0	0.48	0
PB16369	1.27	1.03	1.56	0.05	0.02	0.05	0.21	0.14	0.1
PB16370	14.08	12.83	13.14	5.04	5.76	5.98	2.51	3.28	1.26
PB16372	11.21	20.18	11.28	4.74	5	5.05	0.91	1.05	1.16
PB16379	85.42	92.33	85.72	17.38	15.9	18.13	1.16	1.06	0.61
PB16386	0.38	0.97	0.31	0.84	0.82	0.84	69.48	26.27	208.4
PB16388	1.51	2.88	1.66	29.86	18.57	26.23	19.12	16.3	32.93
PB16399	40.6	39.49	30.33	18.87	15.68	16.64	10.46	8.88	11.04
PB1640	27.55	15.75	29.31	69.02	46.47	60.48	5.19	4.21	4.17
PB16403	29.03	28.55	26.31	11.97	11.73	13.93	7.59	7.47	7.99
PB16407	6.78	8.26	11.44	6.67	12.9	17.75	0.53	1.14	0.41
PB16409	2.07	1.77	2.46	3.51	1.58	3.52	5.71	14.63	14.61
PB16411	14.77	12.21	19.16	9.07	9.45	11.96	0.41	0.54	0.61
PB16415	3.43	2.98	4.98	1.06	1.86	1.78	0	0.14	0
PB16420	2	1.25	2.79	41.37	23.38	32.65	28.1	23.02	18.15
PB16421	41.53	46.24	38.58	14.55	10.32	18.52	0	0.27	0
PB16424	76.63	82.71	81.61	9.67	13.01	11.04	0.32	0.18	0.46
PB16425	12.94	14.24	11.33	4.24	3.99	3.82	2.85	2.44	2.82
PB16429	474.97	558.96	449.34	90.42	102.18	97.92	11.44	7.12	13.33
PB16430	5.65	3	4.45	0.7	0.24	0.4	0.79	0.22	1.96
PB16431	5.57	5.25	8.63	7.5	7.51	12.41	0.4	0.6	1.08
PB16434	3.1	11.82	1.54	20.48	24.75	25.07	3.7	3.46	1.81
PB16443	85.82	91.91	76.72	18.84	16.09	18.59	7.71	7.17	8.24
PB16446	13.16	14.99	12.66	1.13	1.19	1.24	1.14	1.41	1.08
PB16448	2.42	2.75	1.92	5.53	4.61	4.93	0.99	0.97	1.23
PB16449	11.79	13.4	10.26	2.81	1.77	3.35	0.89	0.33	0.96
PB16450	18.65	23.67	17.36	3.64	4.77	4.68	1.55	0.43	0.11
PB16453	52.99	52.16	43.57	11.56	10.94	11.32	6.78	5.62	4.99
PB16454	43.56	42.86	46.9	9.18	7.92	8.07	2.02	3.33	2.51
PB16456	41.39	54.47	48.32	30.72	39.6	26.93	7.95	7.34	6.49
PB16458	10.8	13.4	11.74	4.83	3.06	5.68	1.98	2.18	4.01
PB16464	6.71	2.17	6.02	1.24	1.76	3.61	0	0.03	0
PB16468	51.11	45.98	45.85	7.45	8.36	11.47	0.14	0.25	0.26
PB16473	1.77	1.56	2.14	13.79	10.59	10.97	7.22	7.24	9.69
PB16477	2.64	1.57	2.2	15.94	9.44	11.47	30.86	29.3	30.45
PB16479	37	39.27	46.71	21.27	38.45	38.12	3.88	3.39	3.13
PB16482	5.72	5.84	6.16	0.75	0.5	0.58	0.05	0	0
PB1649	7.51	10.38	5	1.9	3.92	2.24	1.71	1.39	2.5
PB16491	6.81	6.2	5.5	2.01	1.61	1.58	1.39	1.07	1.12
PB16499	310.17	311.97	289.89	44.8	49.76	48.12	0.84	0.58	0.91
PB165	91.41	83.79	77.77	19.03	22.6	21.24	12.82	14.77	12.64
PB16503	0.18	0.28	0.06	6.82	4.29	5.03	1.39	1.39	2.82
PB1651	447.01	401.84	496.94	241.56	231.45	282.22	19.59	15.19	22.76
PB16515	4.84	3.87	5.33	24.42	22.27	21.42	3.25	2.44	1.97
PB16516	0.72	0	0.14	3.86	4.46	1.45	7.17	5.18	5.64
PB16520	0	0.23	0.36	52.29	44.39	48.18	9.79	15.2	10.98
PB16523	37.86	75.46	38.81	200.59	279.87	170.09	23.06	28.03	45.42
PB16528	5.75	4.89	4.74	10.35	14.42	11.38	1.89	3.13	2.26
PB16530	23.45	24.66	21.12	8.1	7.23	8.14	5.21	4.98	5.74
PB16534	14.44	12.02	13.17	12.65	15.71	16.04	2.06	3.52	2.21
PB16535	42.27	43.42	42.24	14.17	12.01	13.17	7.32	9.03	8.51
PB16536	50.2	45.99	36.04	5.36	2.99	4.24	0.21	0.29	0.2
PB16537	43.37	37.72	39.13	31.47	19.54	29.81	7.96	6.57	8.96
PB16538	0.84	0.42	0.6	2.56	1.82	2.36	0.32	0.42	0.54
PB16540	0.17	0.22	0.35	19.74	19.7	20.29	2.37	3.07	2.25
PB16551	1.59	1.33	3.45	3.26	3.19	7.06	0.23	0.12	0.14
PB16553	89.6	98.11	72.41	24.01	25.52	26.21	16.83	19.52	21.05
PB16554	1.16	0.97	0.77	1.81	4.74	3.96	0	0.62	0.26
PB16557	0	3.11	0	10.11	21.65	10.91	7.61	7.54	11.74
PB16559	21.91	22.41	26.53	3.96	3.83	4.87	0.14	0.27	0.34
PB16560	5.67	5.89	5.62	0.76	0.89	0.12	0	0	0
PB16564	1446.37	1578.78	1303.97	342.09	317.56	336.92	5.72	10.01	5.92
PB16565	0.16	0.1	0.17	3.44	4.04	3.39	2.48	2	5.09
PB16567	10.47	10.18	7.58	20.37	10.22	16.09	38.46	66.37	59.25
PB16568	0.24	0.47	0.19	0.68	1.14	1.24	2.57	2.7	1.18
PB16569	0	0	0	0.57	0.2	0.94	64.97	59.77	94.51
PB16580	15.41	20.46	17.71	39.38	18.18	55.14	516.95	437.45	511.9
PB1659	26.21	66.8	25.53	25.35	30.34	37.16	0.29	0.29	0.14
PB16590	19.13	26.25	16.49	3.36	3	3.18	1.45	1.78	2.53
PB16594	67.4	75.4	62.79	11.19	11.66	13.38	1.3	1.73	1.79
PB166	13.12	7.6	12.63	178.44	104.37	150.38	0.16	0.33	0.71
PB16600	0.18	0	0	0.66	0.11	0	2.63	2.15	5.44
PB16608	8.01	2.78	6.55	30.02	14.05	24.62	40.26	33.63	21.56
PB16611	1.61	1.73	1.26	7.21	11.88	18.44	0.09	0.03	0.04
PB16612	0	0	0	0.04	0	0	9.55	8.53	8.05
PB16618	0.93	1.91	0.83	8.1	4.97	8.49	1.09	1.39	1.22
PB16619	0	0	0	0	0	0	3.5	2.46	12.09
PB16623	1.51	1.22	0.87	1.95	1.19	1.84	8.04	7.27	11.43
PB16642	0	0	0.06	0.23	0.12	0.11	4.8	5.61	3.65
PB16643	0.04	0.23	0	0	0.26	0	6.55	2.45	14.5
PB16647	57.35	69.35	51.91	7.11	8.3	4.06	0	0.11	0
PB16650	6.77	9.01	10.61	17.08	10.42	12.05	52.57	48.33	39.25
PB16654	1.52	4.1	4.69	1.78	4.82	3.19	0.16	0.4	0.1
PB16657	19.11	20.01	20.8	6.23	2.26	4.35	0	0.31	1.97
PB16658	30.46	31.06	30.93	5.9	4.09	6.04	0.81	0.78	0.94
PB16659	87.68	70.45	99.06	5.81	5.21	5.59	0.35	0.27	0.25
PB1666	50.63	44.71	49.03	10.85	7.43	12.16	2.35	4.52	4.32
PB16662	16.65	9.06	23.94	5.42	2.71	4.63	1.91	2.41	3.04
PB16663	1.13	0	1.16	5.23	4.83	6.31	9.48	6.11	3.03
PB16664	3.67	7.27	4.93	30.05	31.67	23.29	79.55	74.82	98.6
PB16665	3.81	9.34	3.91	8.52	2.61	5.12	28.64	24.52	44.29
PB16672	1.89	1.61	0.92	10	4.25	4.87	9.96	12.9	9.22
PB16673	2.17	8	2.38	25.22	36.92	18.8	1.31	2.92	4.9
PB16674	3.28	2.46	3.98	1.62	1.47	2.01	0.1	0.08	0.24
PB16682	16.9	14.98	18.01	5.52	5.58	5.31	0.52	0.22	0.31
PB16686	17.6	19	18.31	4.12	4.43	5.37	1.78	1.43	2.29
PB16703	4.74	12.91	9.89	15.72	18.21	17.29	0.52	0.71	0.27
PB16706	0.33	0.41	0.35	22.44	30.32	42.37	0.03	0	0
PB16713	0.46	0.99	0.54	18.7	18.12	16.38	15.62	13.1	16.1
PB16715	1.16	1.78	1.37	2.48	1.34	1.48	8.82	8.55	9.68
PB16716	2.23	0.92	2.42	13.3	7.71	14.79	14.13	9.72	9.03
PB16722	1.79	9.38	3.62	9.14	19.21	6.27	0.09	0.32	2.73
PB16725	1.68	3.42	3.4	1.25	0.14	0.34	0.34	1.09	0.76
PB16726	0	0	0.19	0.91	0.26	0.35	12.76	16.56	11.9
PB1673	146.8	139.39	129.39	31.2	31.09	34.21	8.31	7.79	5.59
PB16737	7.16	3.85	6.4	1.87	1.33	1.43	1.05	1.39	1.8
PB16738	20.32	23.22	19.98	21.29	17.89	18.56	124.53	111.32	92.18
PB16739	0	0.16	0.23	0	0	0	5.28	3.07	17.04
PB16742	23.72	28.8	24.08	3.83	4.05	5.99	2.73	3.06	2.36
PB16743	0.58	0.75	0.77	3.47	3.97	3.64	0.15	0.04	0
PB16745	28.22	33.46	23.05	7.01	7.88	8.77	4.85	5.2	6.27
PB16746	0	0.1	0.09	5.55	3.48	8.3	3.02	2.98	1.6
PB16751	10.86	13.96	10.86	3.64	2.56	1.77	0.61	0.74	1.16
PB16757	2.12	2.93	2.3	10.44	5.19	7.84	13.24	8.68	16.01
PB16759	35.9	20.44	41.92	7.69	6.53	7.5	0.28	0	0.2
PB16761	0.04	0	0	0	0	0	14.28	5.49	46.19
PB16763	0.14	0.06	0.11	6	2.63	1.77	565.24	497.55	304.33
PB16764	3.57	3.02	3.18	0.28	0.29	0.2	0.7	0.39	1
PB16765	0.17	0.35	0.3	24.67	4.54	0.39	11.45	5.86	11.88
PB16770	0.14	0.32	0.1	0	0.03	0	1.38	5.2	2.19
PB16772	15.76	13.74	14.07	2.14	1.39	1.16	0.12	0.37	0.15
PB16784	165.59	154.51	147.51	16.12	15.38	17.3	0.49	0.11	0.18
PB1679	21	62.39	33.74	7.21	4.72	9.18	0.97	0.83	0.69
PB16792	3.54	4.53	4.35	2.24	1.51	1.88	0.8	1.27	1.23
PB16794	69.53	70.68	50.95	23.87	15.32	19.44	7.11	5.16	5.06
PB16799	0.33	0.32	0.49	5.91	2.79	3.94	4.53	4.12	4.98
PB16801	0.92	1.39	3.14	30.1	23.56	36.21	2.29	1.87	1.48
PB16807	0.59	0.72	0.24	1.98	2.06	1.61	3.66	3.31	2.13
PB16808	19.71	29.47	19.23	4.19	4.66	3.49	31.07	54.59	33.59
PB1681	174.59	158.52	174.35	22.07	14.66	17.88	3.92	5.17	5.6
PB16812	17.27	16.2	13	4.55	1.48	2.78	0	0	0.37
PB16814	50.2	42.59	53.19	24.5	19.75	26.11	8.92	9.29	7.21
PB16825	21.61	25.31	25.85	11.51	10.83	9.06	4.83	6.64	6.01
PB1683	4.54	11.32	6.14	11.12	12.01	7.06	0.98	1.28	0.97
PB16830	65.45	74.13	55.1	14.41	13.65	12.41	11.8	11.81	9.84
PB16831	0	0	0.15	8.28	17.92	12.94	0	0	0
PB16832	2.1	1.97	2.11	4.59	3.32	3.18	11.85	8.5	15.25
PB16835	19.53	16.63	18.8	12.69	12.29	12.47	4.42	3.45	3.76
PB16836	0.11	0.33	0.24	0.24	0.26	0.15	1.31	2.17	1.66
PB16839	4.14	5.11	5.12	2.02	1.38	1.66	0.97	1.85	1.04
PB16841	7.33	6.32	8.64	4.55	0.75	1.07	0.4	0.28	0.9
PB16844	1.34	1.39	1.88	10.67	6.48	13.69	0.33	0.25	0.59
PB16847	0.75	0.36	1.25	3.57	2.17	4.77	21.87	22.88	26.03
PB16848	3.79	2.19	4.79	4.44	10.16	13.52	0.79	0.89	0.96
PB16856	6.56	6.33	7.56	2.34	1.94	4.77	0.34	0.99	0.47
PB16863	730.51	769.1	596.24	87.51	97.97	83.08	6.31	7.61	4.24
PB16868	58.82	72.74	93.97	126.43	138.8	197.95	3.95	1.93	11.37
PB16874	16.66	14.76	16.56	7.04	6.29	8.12	1.4	0.58	0.4
PB16877	302.56	364.01	334.32	157.81	113.3	231.47	36.91	20.67	55
PB1688	21.28	18.75	17.83	8.41	6.71	6.56	4.21	6.26	4.53
PB16881	2.14	1.05	3.11	0.89	0.95	1.48	0.21	0.35	0.57
PB16889	33.27	29.49	29.76	16.59	17.89	19.29	4.39	5.67	5.52
PB16893	36.73	33.83	38.93	10.69	10.03	18.38	0.76	0.6	0.58
PB16896	16.72	10.58	20.31	0.96	0.63	1.11	0.23	0.39	0.3
PB1690	0	0	0	0	0	0	11.38	11.17	23.53
PB16906	0.43	1.85	0	5.56	3.67	2.44	32.26	24.06	11.48
PB16917	834.27	1077.63	831.72	235.57	189.75	237.31	4.06	7.12	4.61
PB16919	3.81	3.29	4.08	10.35	13.07	9.84	43.32	50.3	28.18
PB16920	45.85	75.5	44.08	1.26	0.39	0.44	0.31	0.11	0.15
PB16927	81.41	83.44	75.82	5.27	8.58	10.81	6.45	6.86	6.45
PB1693	7.11	1.64	5.14	6.78	9.57	9.52	0	0	0
PB16930	7.36	7.59	4.26	1.54	1.16	2.99	0.78	0.29	0.35
PB16931	187.64	181.25	139.71	35.55	36.02	40.39	22.82	27.76	25.35
PB16934	30.16	30.88	25.19	8.8	9.1	9.86	5.77	9.03	5.85
PB1694	5.87	5.85	6.64	6.42	4.33	3.69	1.44	1.43	1
PB16941	3.8	2.15	5.35	9.75	14.68	20.34	2.64	2.91	2.59
PB16944	975.78	977.31	850.26	169.2	165.08	164.57	48.81	77.67	57.5
PB1695	1.85	0.99	0.96	5.41	4.12	5.23	6.69	7.25	8.38
PB16953	1.28	1.58	1.31	6.99	7.49	6.82	15.35	12.87	15.37
PB16954	0.09	0	0.09	1.89	1.52	1.58	0.56	0.27	0.24
PB16955	17.25	23.04	18.32	4.8	5.01	3.32	1.23	1.72	1.99
PB16958	35.13	49.2	35.52	8.28	7.29	9.84	4.78	3.49	3.63
PB1696	0.78	0.53	0.24	0	0	0	1007.68	330.69	3752.54
PB16965	8.72	7.51	7.95	0.8	0.93	0.85	0	0.38	0.3
PB16967	3.59	2.89	3.45	15.33	7.79	12.18	16.61	16.41	14.93
PB16969	68.06	63.33	89.12	3.12	1.62	5.18	0.19	0.18	0.07
PB1697	0	0	0	0.93	0.28	1.66	40.06	36.41	240.31
PB16973	6.59	5.72	2.94	5.38	7.52	5.04	0.03	0.46	0.17
PB16974	28.8	24.59	22.74	9.04	8.98	8.08	4.69	5.74	6.4
PB16975	0.25	0.12	0.06	0.15	0	1.52	4.07	5.5	13.44
PB16982	0.28	0.16	0.11	0	0.19	0.72	19.86	21.11	24.32
PB16985	8.76	10.37	10.04	5.78	5.01	7.81	0.62	0.77	0.5
PB16987	0.27	0.58	0.57	4.22	3.05	2.14	0	0.01	0
PB16989	1.95	2.29	1.89	0.42	0.47	0.65	0.03	0.06	0
PB1699	510.04	520.13	538.46	253.91	261.28	162.92	57.56	64.74	57.55
PB16995	66.41	47.4	56.68	4.93	6.26	7.24	0	0	0
PB16997	26.43	25.75	22.25	8.09	9.01	9.26	2.39	4.17	2.5
PB17	35.73	42.35	61.12	329.51	154.76	289.44	356.44	259.33	328.3
PB17001	47.32	50.97	47.3	7.34	7.99	10.23	4.53	5.25	4.36
PB17004	24.18	16.42	24.27	0.97	0.17	0.87	0.08	0	0.14
PB17008	1.54	0.91	1.41	6.39	5.03	7.44	13.19	20.9	17.87
PB17009	1.39	1.13	1.13	25.25	22.81	23.01	81.22	65.54	140.16
PB17012	690.22	451.13	755.16	370.45	571.06	594.09	2.17	2.02	1.97
PB17019	0.8	1.71	0.5	0.52	0.72	1.5	45.92	60.19	39.52
PB17023	43.44	50.1	40.61	21.22	18.93	24.16	7.3	4.59	10.37
PB17026	3.77	1.85	7.35	1.24	3.21	5.7	0.19	0.09	0.15
PB17031	3.35	2.95	2.61	9.66	11.12	12.88	30.68	34.84	29.17
PB17040	1.5	1.4	2.53	3.8	3.15	5.37	0.41	0.57	0.5
PB17044	0.1	0.29	0.14	2.7	1.92	1.91	39.49	55.01	36.42
PB17046	0.83	0	0.54	1.51	0.28	0.11	3.06	2.29	1.44
PB17052	162.89	151.82	204.53	226.01	159.53	242.14	11.63	16.23	7.03
PB17058	10.94	10.14	7.68	4.71	4.7	2.26	0.34	2.09	4.02
PB17059	4.18	7.59	4.98	10.14	4.24	11.42	1.79	1.6	1.94
PB1706	184.57	187.71	165.48	34.7	26.77	31.72	1.22	0.99	1.07
PB17073	5.36	5.6	5.41	3.05	3.05	3.74	0.14	0.25	0.41
PB17077	5.37	4.42	5.99	0.71	0.74	1	0	0.07	0.21
PB17081	0	0	0	0	0	0	30.55	18.15	145.16
PB17085	6.62	3.42	9.57	3.87	7.34	3.98	2.27	0.83	0.5
PB17087	1.08	1.53	1.1	1.38	0.39	1.64	14.23	14.92	26.15
PB17091	54.37	50.87	44.71	7.22	7.55	7.86	1.81	2.78	1.78
PB17095	35.65	49.24	30.14	9.43	9.83	9.93	9.07	8.4	8.86
PB171	17.82	9.13	22.91	500.65	382.59	284.09	0	0	0
PB1710	1.48	5.52	8.55	11.4	26.66	21.87	23.17	31.85	24.38
PB17101	2.41	11.81	2.63	2.77	3.97	2.72	41.85	51.95	50.51
PB17103	9.11	10.14	8.47	1.07	4.13	1.56	0.23	0.93	1.9
PB17117	0	0	0	13.94	10.4	14.71	2.37	3.37	2.71
PB17118	204.13	155.57	225.63	114.47	111.31	141.5	6.34	6.63	7.4
PB17131	11.6	12.92	10.18	55.33	38.13	37.81	7.64	7.8	6.59
PB17133	0.93	0.32	0.34	3.49	2.21	3.3	0	0.03	0.06
PB1714	0	0	0	0.58	0.32	0.56	207.76	105.99	94.36
PB17141	0	0.27	0	7.15	8	8.43	1.84	2.9	2.13
PB17142	46.82	52.89	41.52	11.45	12.64	12.81	10.89	14.12	9.6
PB17143	0.07	0.59	0.5	2.22	0.78	2.56	44.76	24.09	31.29
PB17163	11.89	9.16	15.82	2.16	2.55	4	0.06	0	0.06
PB1717	3	5.91	5.21	3.69	0.93	23.21	89.97	109.54	144.56
PB17170	22.07	30.25	22.73	13.91	14.06	16.74	6.54	5.28	6.79
PB17175	1.94	1.87	2.3	46.56	25.4	43.23	8.89	10.09	5.83
PB17180	779.17	954.72	568.33	13.6	10.44	8.72	6.32	6.39	8.47
PB17181	3.61	3	1.63	7.28	7.54	5.5	23.02	22.61	21.17
PB17182	52.31	48.51	48.26	13.03	12.44	13.18	9.8	10.44	9.51
PB17186	0.04	0.12	0.13	1.23	0.26	0	39.41	17.6	159.95
PB17189	1	0.24	0.85	93.89	18.49	37.91	5.6	5.5	7.72
PB1719	63.51	48.76	68.25	14.92	8.61	16.4	0.44	1.07	0.17
PB17199	2.79	1.76	3.03	0.58	0.46	0.41	0	0	0
PB1721	1.13	1.48	1.07	0.48	0.52	0.73	26.34	91.63	56.13
PB17210	2.41	2.02	3.23	9.02	5.91	10.84	23.81	20.84	15.84
PB17213	9.49	9.24	9.55	6.18	4.71	4.01	0.55	0.85	0.69
PB17214	2.88	1.62	3.76	1.66	1.23	1.36	0.23	0.3	0.32
PB1722	5.61	3.73	3.64	0	0	0	0	0	0
PB17226	98.98	96.41	92.6	28.34	27.94	32.19	15.97	17.78	16.29
PB17229	2.61	6.41	3.09	22.34	32.57	22.82	4.14	4.96	2.81
PB17236	33.59	45.6	38.16	7.5	12.4	12.72	0.27	0.28	0.16
PB17237	26.7	24.21	32.72	19.43	24.35	33.66	0.59	0.54	1.36
PB17240	0.42	0.53	0.43	0.16	0.05	0.09	32.34	23.83	55.83
PB17242	2.43	2	1.84	1.29	0.97	0.72	0.54	0.47	0.62
PB17259	24.53	28.7	23.49	14.75	14.25	14.74	5.31	5.5	8.71
PB1727	168.29	183.38	155.23	59.66	56.41	65.81	23.44	25.3	25.11
PB17277	0.89	0.2	0.26	2.6	1.97	1.92	16.29	18.43	14.52
PB17286	7.81	9.45	12.84	20.16	31.61	36.03	0.08	0	0.07
PB17291	1.04	0.63	0.24	5.4	3.34	3.8	3.48	3.94	3.14
PB17293	455.76	604.31	325.1	36.54	45.02	49.24	2.68	3.82	4.72
[truncated: 7,227 more rows]
