# Supplementary material for: Comprehensive transcriptome analysis reveals genes potentially involved in isoflavone biosynthesis in Pueraria thomsonii Benth
Source: PLoS One. 2019 Jun 4;14(6):e0217593. doi: 10.1371/journal.pone.0217593 (PMC6548387; doi:10.1371/journal.pone.0217593)
Supplement: S13 Table — (XLS) [file pone.0217593.s015.xls]

## Sheet: Sheet1
S13 Table. The top 40 GO assignment of 9225 DETs.
GO term	Number	Annotation
GO:0055114	737	Biological Process: oxidation-reduction process
GO:0005524	668	Molecular Function: ATP binding
GO:0016021	545	Cellular Component: integral component of membrane
GO:0046872	330	Molecular Function: metal ion binding
GO:0016020	315	Cellular Component: membrane
GO:0006468	275	Biological Process: protein phosphorylation
GO:0009507	264	Cellular Component: chloroplast (GO:0009507)
GO:0006355	248	Biological Process: regulation of transcription, DNA-templated
GO:0004674	223	Molecular Function: protein serine/threonine kinase activity
GO:0008152	222	Biological Process: metabolic process
GO:0005506	214	Molecular Function: iron ion binding
GO:0009570	207	Cellular Component: chloroplast stroma
GO:0009055	204	Molecular Function: electron carrier activity
GO:0006508	198	Biological Process: proteolysis
GO:0003677	197	Molecular Function: DNA binding
GO:0005634	195	Cellular Component: nucleus
GO:0020037	193	Molecular Function: heme binding
GO:0008270	190	Molecular Function: zinc ion binding
GO:0009535	181	Cellular Component: chloroplast thylakoid membrane
GO:0016491	180	Molecular Function: oxidoreductase activity
GO:0009941	175	Cellular Component: chloroplast envelope
GO:0003700	162	Molecular Function: sequence-specific DNA binding transcription factor activity
GO:0055085	138	Biological Process: transmembrane transport
GO:0006952	135	Biological Process: defense response
GO:0004497	127	Molecular Function: monooxygenase activity
GO:0005737	126	Cellular Component: cytoplasm
GO:0005975	126	Biological Process: carbohydrate metabolic process
GO:0010027	121	Biological Process: thylakoid membrane organization
GO:0016787	121	Molecular Function: hydrolase activity
GO:0006364	117	Biological Process: rRNA processing
GO:0019288	116	Biological Process:isopentenyl diphosphate biosynthetic process(GO:0019288)
GO:0016705	112	Molecular Function:oxidoreductase activity, acting on paired donors, with incorporation or reduction of molecular oxygen
GO:0006629	111	Biological Process: lipid metabolic process
GO:0046983	110	Molecular Function: protein dimerization activity
GO:0015979	103	Molecular Function: calcium ion binding
GO:0006098	101	Biological Process: pentose-phosphate shunt
GO:0000166	100	Molecular Function: nucleotide binding
GO:0006200	98	Cellular Component: membrane
GO:0032259	98	Biological Process: methylation
