# Supplementary material for: Comprehensive transcriptome analysis reveals genes potentially involved in isoflavone biosynthesis in Pueraria thomsonii Benth
Source: PLoS One. 2019 Jun 4;14(6):e0217593. doi: 10.1371/journal.pone.0217593 (PMC6548387; doi:10.1371/journal.pone.0217593)
Supplement: S14 Table — (XLS) [file pone.0217593.s016.xls]

## Sheet: Sheet1
S14 Table.The RNA-Seq results. L, S and R represent the leave, stem and root, respectively.
Transcript ID	L1_FPKM	L2_FPKM	L3_FPKM	S1_FPKM	S2_FPKM	S3_FPKM	R1_FPKM	R2_FPKM	R3_FPKM	COG_class	COG_class_annotation	GO_annotation	KEGG_annotation	KEGG_pathway	KOG_class	KOG_class_annotation	Pfam_annotation	Swissprot_annotation	eggNOG_class	eggNOG_class_annotation	nr_annotation
F01.PB16328	26.78	30.95	18.09	7.44	6.54	4.78	4.52	5.65	3.83	--	--	--	--	--	--	--	--	--	S	Function unknown	PREDICTED: protein PLASTID TRANSCRIPTIONALLY ACTIVE 10 isoform X1 [Glycine max]
F01.PB16329	0	0	0	0	0	0	0	0	0.06	[P]	Inorganic ion transport and metabolism	Molecular Function: peroxidase activity (GO:0004601);; Molecular Function: binding (GO:0005488);; Biological Process: response to oxidative stress (GO:0006979);; Biological Process: metabolic process (GO:0008152);;	K03781|9.26872e-146|ppp:PHYPADRAFT_92315|hypothetical protein; K03781 catalase [EC:1.11.1.6] (A)	ko00380:Tryptophan metabolism;ko00630:Glyoxylate and dicarboxylate metabolism;ko04146:Peroxisome	[P]	Inorganic ion transport and metabolism	Catalase;; Catalase-related immune-responsive;; Catalase	Catalase-1/2 GN=CAT2 OS=Glycine max (Soybean) PE=2 SV=1	P	Inorganic ion transport and metabolism	catalase [Fistulifera solaris]
F01.PB16322	7.33	10.01	5.8	7.25	12.1	3.92	17.11	18.07	10.6	[G]	Carbohydrate transport and metabolism	Cellular Component: phosphopyruvate hydratase complex (GO:0000015);; Molecular Function: magnesium ion binding (GO:0000287);; Molecular Function: acetyl-CoA C-acyltransferase activity (GO:0003988);; Molecular Function: phosphopyruvate hydratase activity (GO:0004634);; Biological Process: glycolytic process (GO:0006096);;	K01689|4.79713e-143|gmx:547752|enolase; K01689 enolase [EC:4.2.1.11] (A)	ko00010:Glycolysis / Gluconeogenesis;ko01200:Carbon metabolism;ko01230:Biosynthesis of amino acids;ko03018:RNA degradation	[G]	Carbohydrate transport and metabolism	Enolase, C-terminal TIM barrel domain;; Methylaspartate ammonia-lyase C-terminus	Enolase 2 GN=ENO2 OS=Hevea brasiliensis (Para rubber tree) PE=1 SV=1	G	Carbohydrate transport and metabolism	enolase [Glycine max]
F01.PB16323	20.59	21.42	22.3	0.49	0.05	0.23	0	0.3	0.05	--	--	Molecular Function: transferase activity, transferring acyl groups other than amino-acyl groups (GO:0016747);;	--	--	--	--	Transferase family	Coumaroyl-CoA:anthocyanidin 3-O-glucoside-6&apos;&apos;-O-coumaroyltransferase 1 GN=3AT1 OS=Arabidopsis thaliana (Mouse-ear cress) PE=1 SV=1	S	Function unknown	PREDICTED: coumaroyl-CoA:anthocyanidin 3-O-glucoside-6&apos;&apos;-O-coumaroyltransferase 1-like [Glycine max]
F01.PB16320	0	0	0	0	0	0	0	0	0	--	--	Cellular Component: integral component of membrane (GO:0016021);; Biological Process: transmembrane transport (GO:0055085);;	K15117|9.83276e-43|cvr:CHLNCDRAFT_24985|hypothetical protein; K15117 solute carrier family 25, member 34/35 (A)	--	[C]	Energy production and conversion	Mitochondrial carrier protein	Mitochondrial uncoupling protein 1 GN=F24B22.70 OS=Arabidopsis thaliana (Mouse-ear cress) PE=1 SV=1	S	Function unknown	Mitochondrial oxaloacetate transport protein [Valsa mali var. pyri]
F01.PB16321	0.05	0	0	0.25	0	0.28	3.29	4.83	2.79	[KAD]	--	Molecular Function: DNA binding (GO:0003677);; Molecular Function: chromatin binding (GO:0003682);;	K09422|1.50824e-149|gmx:100782792|transcription factor MYB39-like; K09422 myb proto-oncogene protein, plant (A)	--	[K]	Transcription	Myb-like DNA-binding domain;; Myb-like DNA-binding domain	Transcription factor MYB39 GN=dl4925c OS=Arabidopsis thaliana (Mouse-ear cress) PE=2 SV=1	K	Transcription	hypothetical protein LR48_Vigan04g190900 [Vigna angularis]
F01.PB16326	6.26	6.61	7.8	33.39	20.79	24.31	10.64	10.14	7.51	--	--	Molecular Function: ATP binding (GO:0005524);; Molecular Function: kinase activity (GO:0016301);; Biological Process: phosphorylation (GO:0016310);;	--	--	--	--	Zeta toxin	--	S	Function unknown	PREDICTED: uncharacterized protein LOC100777974 [Glycine max]
F01.PB16327	18.44	15.4	19.53	28.37	29.73	19.16	26.41	35.96	22.04	[O]	Posttranslational modification, protein turnover, chaperones	Molecular Function: threonine-type endopeptidase activity (GO:0004298);; Cellular Component: proteasome core complex (GO:0005839);; Biological Process: proteolysis involved in cellular protein catabolic process (GO:0051603);;	K02734|2.65012e-147|gmx:100499738|uncharacterized LOC100499738; K02734 20S proteasome subunit beta 4 [EC:3.4.25.1] (A)	ko03050:Proteasome	[O]	Posttranslational modification, protein turnover, chaperones	Proteasome subunit	Proteasome subunit beta type-2-A GN=F16J14.18 OS=Arabidopsis thaliana (Mouse-ear cress) PE=1 SV=1	O	Posttranslational modification, protein turnover, chaperones	uncharacterized protein LOC100499738 [Glycine max]
F01.PB16324	0.04	0.18	0.27	0.13	0.1	0.22	2.62	4.32	2.45	--	--	--	--	--	--	--	CCT motif	Zinc finger protein CONSTANS-LIKE 3 GN=COL3 OS=Arabidopsis thaliana (Mouse-ear cress) PE=1 SV=1	S	Function unknown	PREDICTED: uncharacterized protein LOC100786853 isoform X1 [Glycine max]
F01.PB16325	36.3	33.77	34.81	16.38	16.95	15.32	15.25	15.02	15.77	--	--	Molecular Function: carboxylic ester hydrolase activity (GO:0004091);; Biological Process: embryo development ending in seed dormancy (GO:0009793);;	--	--	[R]	General function prediction only	Alpha/beta hydrolase family;; alpha/beta hydrolase fold	Embryogenesis-associated protein EMB8 GN=EMB8 OS=Picea glauca (White spruce) PE=2 SV=1	S	Function unknown	Embryogenesis-associated protein EMB8 [Glycine soja]
F01.PB20099	16.12	11.88	15.14	22.84	22.52	24.34	18.25	21.3	18.14	--	--	Cellular Component: cytosol (GO:0005829);; Biological Process: intra-Golgi vesicle-mediated transport (GO:0006891);; Biological Process: membrane fusion (GO:0006944);; Cellular Component: Golgi transport complex (GO:0017119);;	--	--	[S]	Function unknown	Conserved oligomeric complex COG6;; Conserved oligomeric complex COG6	--	U	Intracellular trafficking, secretion, and vesicular transport	hypothetical protein GLYMA_11G090100 [Glycine max]
F01.PB20098	6.69	7.45	9.46	15.67	12.12	16.61	16.6	11.88	13.51	[O]	Posttranslational modification, protein turnover, chaperones	--	K04523|0|gmx:100776447|ubiquitin domain-containing protein DSK2b-like; K04523 ubiquilin (A)	ko04141:Protein processing in endoplasmic reticulum	[OR]	--	Ubiquitin family;; Ubiquitin-2 like Rad60 SUMO-like;; UBA/TS-N domain	Ubiquitin domain-containing protein DSK2b GN=DSK2B OS=Arabidopsis thaliana (Mouse-ear cress) PE=1 SV=1	O	Posttranslational modification, protein turnover, chaperones	PREDICTED: ubiquitin domain-containing protein DSK2a-like isoform X1 [Glycine max]
F01.PB20095	12.57	14	17.67	14.8	14.16	14.67	15.68	14.1	24.4	[G]	Carbohydrate transport and metabolism	Molecular Function: hydrolase activity, hydrolyzing O-glycosyl compounds (GO:0004553);; Biological Process: carbohydrate metabolic process (GO:0005975);;	K05349|0|gmx:100816705|lysosomal beta glucosidase-like; K05349 beta-glucosidase [EC:3.2.1.21] (A)	ko00460:Cyanoamino acid metabolism;ko00500:Starch and sucrose metabolism;ko00940:Phenylpropanoid biosynthesis	--	--	Glycosyl hydrolase family 3 N terminal domain;; Glycosyl hydrolase family 3 C-terminal domain	Alpha-L-arabinofuranosidase (Precursor) OS=Medicago sativa subsp. varia (Alfalfa) PE=2 SV=1	G	Carbohydrate transport and metabolism	PREDICTED: beta-glucosidase BoGH3B-like isoform X1 [Glycine max]
F01.PB20094	2.3	3.07	4.36	7.65	9.41	9.04	4.11	5.88	4.55	--	--	--	--	--	--	--	Protein of unknown function (DUF1639)	--	S	Function unknown	PREDICTED: uncharacterized protein LOC100782256 [Glycine max]
F01.PB20097	3.19	5.94	2.94	6.37	6.98	7.84	6.42	5.27	6.29	--	--	--	--	--	--	--	--	--	S	Function unknown	PREDICTED: uncharacterized protein LOC100797714 [Glycine max]
F01.PB20096	35.59	27.75	47.68	16.78	15.9	15.18	3.28	3.22	3.48	--	--	--	--	--	--	--	Protein of unknown function (DUF4005);; IQ calmodulin-binding motif	Protein IQ-DOMAIN 1 GN=IQD1 OS=Arabidopsis thaliana (Mouse-ear cress) PE=1 SV=1	Z	Cytoskeleton	PREDICTED: protein IQ-DOMAIN 1-like isoform X1 [Glycine max]
F01.PB20091	10.8	9.88	9.66	7.17	7.79	8.48	9.59	10.02	10.79	[LKJ]	--	Molecular Function: helicase activity (GO:0004386);; Molecular Function: organic cyclic compound binding (GO:0097159);; Molecular Function: heterocyclic compound binding (GO:1901363);;	K14779|0|pvu:PHAVU_002G070000g|hypothetical protein; K14779 ATP-dependent RNA helicase DDX52/ROK1 [EC:3.6.4.13] (A)	--	[A]	RNA processing and modification	Helicase conserved C-terminal domain;; DEAD/DEAH box helicase	DEAD-box ATP-dependent RNA helicase 57 GN=RH57 OS=Arabidopsis thaliana (Mouse-ear cress) PE=2 SV=1	L	Replication, recombination and repair	DEAD-box ATP-dependent RNA helicase 57 [Glycine soja]
F01.PB20090	2.25	2.05	2.81	5	5.51	7.05	4.83	7.36	3.24	--	--	--	--	--	--	--	--	Interactor of constitutive active ROPs 3 GN=F15L12.15 OS=Arabidopsis thaliana (Mouse-ear cress) PE=1 SV=1	S	Function unknown	interactor of constitutive active ROPs 3-like [Cajanus cajan]
F01.PB20093	2.57	1.82	2.54	2.11	1.12	1.81	2.62	2.58	3.48	[R]	General function prediction only	--	--	--	--	--	Putative cyclase	--	S	Function unknown	PREDICTED: kynurenine formamidase [Glycine max]
F01.PB20092	3.78	3.5	3	0.72	1.06	1.48	0.93	0.96	1.16	--	--	--	--	--	[R]	General function prediction only	PPR repeat family;; PPR repeat;; PPR repeat family;; PPR repeat;; Pentatricopeptide repeat domain;; PPR repeat;; PPR repeat family;; PPR repeat;; PPR repeat	Pentatricopeptide repeat-containing protein At1g10910, chloroplastic (Precursor) GN=At1g10910 OS=Arabidopsis thaliana (Mouse-ear cress) PE=2 SV=1	S	Function unknown	PREDICTED: pentatricopeptide repeat-containing protein At1g10910, chloroplastic [Vigna radiata var. radiata]
F01.PB21940	1.88	3.73	3.41	13.29	23.21	7.44	2.35	2.96	3.26	--	--	--	--	--	--	--	Raffinose synthase or seed imbibition protein Sip1;; Raffinose synthase or seed imbibition protein Sip1;; Raffinose synthase or seed imbibition protein Sip1;; Raffinose synthase or seed imbibition protein Sip1	Probable galactinol--sucrose galactosyltransferase 2 GN=T8H10.120 OS=Arabidopsis thaliana (Mouse-ear cress) PE=2 SV=2	S	Function unknown	probable galactinol--sucrose galactosyltransferase 2 [Cajanus cajan]
F01.PB21941	0.35	0.61	0.41	0.28	1.48	0.4	0.26	0.2	0.21	--	--	Molecular Function: DNA binding (GO:0003677);; Biological Process: regulation of transcription, DNA-templated (GO:0006355);;	--	--	--	--	No apical meristem (NAM) protein;; No apical meristem (NAM) protein	NAC domain-containing protein 86 {ECO:0000312|EMBL:AED92405.1} OS=Arabidopsis thaliana (Mouse-ear cress) PE=2 SV=1	S	Function unknown	hypothetical protein GLYMA_04G226700 [Glycine max]
F01.PB21942	10.74	10.89	10.94	6.17	5.06	6.12	3.14	2.87	2.81	--	--	--	--	--	--	--	--	--	S	Function unknown	hypothetical protein glysoja_029133 [Glycine soja]
F01.PB21943	2.06	1.75	1.88	3.3	2.19	2.73	4.02	3.98	4.84	[R]	General function prediction only	Biological Process: protein phosphorylation (GO:0006468);; Molecular Function: kinase activity (GO:0016301);; Molecular Function: adenyl nucleotide binding (GO:0030554);;	--	--	[C]	Energy production and conversion	CBS domain	Sucrose nonfermenting 4-like protein GN=F7G19.11 OS=Arabidopsis thaliana (Mouse-ear cress) PE=1 SV=1	S	Function unknown	PREDICTED: sucrose nonfermenting 4-like protein [Glycine max]
F01.PB21944	4.07	3.26	5.1	1.95	2.2	3.16	2.95	3.19	3.23	[IQ]	--	Biological Process: fatty acid biosynthetic process (GO:0006633);; Biological Process: multicellular organismal development (GO:0007275);; Molecular Function: transferase activity, transferring acyl groups other than amino-acyl groups (GO:0016747);; Cellular Component: chloroplast part (GO:0044434);; Biological Process: single-organism developmental process (GO:0044767);; Biological Process: anat…	K09458|1.49635e-175|gmx:100798044|3-oxoacyl-[acyl-carrier-protein] synthase I, chloroplastic-like; K09458 3-oxoacyl-[acyl-carrier-protein] synthase II [EC:2.3.1.179] (A)	ko00061:Fatty acid biosynthesis;ko00780:Biotin metabolism;ko01212:Fatty acid metabolism	[IQ]	--	Beta-ketoacyl synthase, N-terminal domain;; Beta-ketoacyl synthase, C-terminal domain;; Beta-ketoacyl synthase, N-terminal domain	3-oxoacyl-[acyl-carrier-protein] synthase I, chloroplastic (Precursor) GN=KAS1 OS=Arabidopsis thaliana (Mouse-ear cress) PE=2 SV=2	I	Lipid transport and metabolism	hypothetical protein GLYMA_08G024700 [Glycine max]
F01.PB21945	1.44	0.84	1.32	1.17	0.9	0.99	1.45	1.62	1.33	[T]	Signal transduction mechanisms	Molecular Function: phosphoprotein phosphatase activity (GO:0004721);; Cellular Component: cytoplasm (GO:0005737);; Molecular Function: metal ion binding (GO:0046872);;	K15498|7.6536e-70|cic:CICLE_v10016076mg|hypothetical protein; K15498 serine/threonine-protein phosphatase 6 catalytic subunit [EC:3.1.3.16] (A)	--	[DT]	--	Calcineurin-like phosphoesterase	Phytochrome-associated serine/threonine-protein phosphatase GN=FYPP OS=Pisum sativum (Garden pea) PE=1 SV=1	T	Signal transduction mechanisms	unknown [Glycine max]
F01.PB21946	0	0.16	0.24	1.87	1.57	1.11	4.55	2.64	1.95	--	--	--	--	--	--	--	--	--	S	Function unknown	uncharacterized protein LOC109805308 [Cajanus cajan]
F01.PB21947	1.54	1.92	2.58	1.11	0.86	1.09	0.98	0.29	0.27	[RTKL]	--	--	--	--	--	--	Di-glucose binding within endoplasmic reticulum;; Protein tyrosine kinase;; Leucine Rich repeats (2 copies);; Leucine rich repeat;; Leucine Rich Repeat	Probable LRR receptor-like serine/threonine-protein kinase At1g53430 (Precursor) GN=At1g53430 OS=Arabidopsis thaliana (Mouse-ear cress) PE=1 SV=1	--	--	Putative LRR receptor-like serine/threonine-protein kinase [Glycine soja]
F01.PB21948	1.32	1.3	0.81	0.39	0.25	0.46	0.42	0.44	0.37	[R]	General function prediction only	Molecular Function: nucleotide binding (GO:0000166);; Molecular Function: nucleic acid binding (GO:0003676);;	--	--	[R]	General function prediction only	RNA recognition motif. (a.k.a. RRM, RBD, or RNP domain);; RNA recognition motif (a.k.a. RRM, RBD, or RNP domain);; RNA recognition motif. (a.k.a. RRM, RBD, or RNP domain)	Polyadenylate-binding protein RBP45 GN=RBP45 OS=Nicotiana plumbaginifolia (Leadwort-leaved tobacco) PE=1 SV=1	S	Function unknown	hypothetical protein GLYMA_07G259500 [Glycine max]
F01.PB21949	1.97	2.72	3.14	2.41	7.64	4.12	1.85	1.63	1.33	[S]	Function unknown	--	--	--	[T]	Signal transduction mechanisms	Leucine rich repeat;; Leucine Rich repeats (2 copies);; Leucine Rich Repeat;; Leucine rich repeat;; NB-ARC domain;; NB-ARC domain	Probable disease resistance protein At5g63020 GN=At5g63020 OS=Arabidopsis thaliana (Mouse-ear cress) PE=2 SV=2	S	Function unknown	hypothetical protein PHAVU_005G117900g [Phaseolus vulgaris]
F01.PB18315	0	0	0	0.44	0.11	0.3	0	0	0.17	[RTKL]	--	Molecular Function: cyclin-dependent protein serine/threonine kinase activity (GO:0004693);; Molecular Function: ATP binding (GO:0005524);; Biological Process: protein phosphorylation (GO:0006468);; Biological Process: mitotic nuclear division (GO:0007067);; Molecular Function: RNA polymerase II carboxy-terminal domain kinase activity (GO:0008353);; Biological Process: cell division (GO:0051301);;	K02206|0|gmx:100782865|cell division control protein 2 homolog; K02206 cyclin-dependent kinase 2 [EC:2.7.11.22] (A)	--	[R]	General function prediction only	Protein kinase domain;; Protein tyrosine kinase	Cell division control protein 2 homolog GN=CDC2 OS=Vigna aconitifolia (Moth bean) PE=2 SV=1	T	Signal transduction mechanisms	p34cdc2 protein kinase [Glycine max]
F01.PB18314	13.85	12.28	15.52	12.42	10.8	13.22	9.4	12.8	15.43	[LR]	--	Molecular Function: hydrolase activity (GO:0016787);;	--	--	[L]	Replication, recombination and repair	--	Nudix hydrolase 15, mitochondrial (Precursor) OS=Arabidopsis thaliana (Mouse-ear cress) PE=1 SV=2	L	Replication, recombination and repair	PREDICTED: nudix hydrolase 15, mitochondrial-like [Glycine max]
F01.PB18317	6.69	8.74	8.07	2.33	2.26	2.53	0	0	0	--	--	Molecular Function: anthranilate N-benzoyltransferase activity (GO:0047672);;	K15400|0|gmx:100775546|omega-hydroxypalmitate O-feruloyl transferase-like; K15400 omega-hydroxypalmitate O-feruloyl transferase [EC:2.3.1.188] (A)	ko00073:Cutin, suberine and wax biosynthesis	--	--	Transferase family	Omega-hydroxypalmitate O-feruloyl transferase GN=MEE6.11 OS=Arabidopsis thaliana (Mouse-ear cress) PE=1 SV=1	--	--	PREDICTED: omega-hydroxypalmitate O-feruloyl transferase [Glycine max]
F01.PB18316	0	0	0.18	0.21	0.39	0.15	1.06	0.39	0.53	--	--	--	--	--	[M]	Cell wall/membrane/envelope biogenesis	Pectinacetylesterase;; Pectinacetylesterase	--	S	Function unknown	PREDICTED: pectin acetylesterase 6-like [Glycine max]
F01.PB18311	2.13	0.95	3.79	1.77	2.53	1.57	2.27	1.06	0.49	--	--	--	K17479|3.83424e-58|pop:POPTR_0006s21590g|POPTRDRAFT_417738; hypothetical protein; K17479 glutaredoxin domain-containing cysteine-rich protein 1 (A)	--	[O]	Posttranslational modification, protein turnover, chaperones	Glutaredoxin	Uncharacterized protein At5g39865 GN=At5g39865 OS=Arabidopsis thaliana (Mouse-ear cress) PE=2 SV=1	O	Posttranslational modification, protein turnover, chaperones	hypothetical protein POPTR_0006s21590g [Populus trichocarpa]
F01.PB18310	5.65	4.76	4.4	7.43	4.51	6.36	6.11	7.68	7.91	--	--	Molecular Function: nucleic acid binding (GO:0003676);;	--	--	[A]	RNA processing and modification	SUZ domain;; R3H domain	--	S	Function unknown	PREDICTED: uncharacterized protein LOC100814835 isoform X1 [Glycine max]
F01.PB18313	1.54	2.03	2.32	1.81	3.39	3.33	2.71	5.95	2.59	[M]	Cell wall/membrane/envelope biogenesis	Biological Process: metabolic process (GO:0008152);; Molecular Function: hydrolase activity, acting on ester bonds (GO:0016788);;	K01114|0|gmx:100786332|non-specific phospholipase C6-like; K01114 phospholipase C [EC:3.1.4.3] (A)	ko00562:Inositol phosphate metabolism;ko00564:Glycerophospholipid metabolism;ko00565:Ether lipid metabolism	--	--	Phosphoesterase family	Non-specific phospholipase C6 (Precursor) GN=NPC6 OS=Arabidopsis thaliana (Mouse-ear cress) PE=2 SV=1	M	Cell wall/membrane/envelope biogenesis	PREDICTED: non-specific phospholipase C6-like [Glycine max]
F01.PB18312	12	11.57	10.51	6.16	4.11	5.82	5	4.29	2.12	[I]	Lipid transport and metabolism	Cellular Component: mitochondrion (GO:0005739);; Biological Process: pentose-phosphate shunt (GO:0006098);; Biological Process: rRNA processing (GO:0006364);; Biological Process: unsaturated fatty acid biosynthetic process (GO:0006636);; Biological Process: phosphatidylglycerol biosynthetic process (GO:0006655);; Biological Process: ubiquinone biosynthetic process (GO:0006744);; Molecular Functio…	K01770|4.24509e-136|gmx:100306378|uncharacterized LOC100306378; K01770 2-C-methyl-D-erythritol 2,4-cyclodiphosphate synthase [EC:4.6.1.12] (A)	ko00900:Terpenoid backbone biosynthesis	--	--	YgbB family	2-C-methyl-D-erythritol 2,4-cyclodiphosphate synthase, chloroplastic (Precursor) OS=Arabidopsis thaliana (Mouse-ear cress) PE=1 SV=1	I	Lipid transport and metabolism	uncharacterized protein LOC100306378 [Glycine max]
F01.PB18319	0.5	0	0	1.75	0.51	1.33	0.06	0.33	0.18	--	--	--	--	--	[R]	General function prediction only	Reverse transcriptase-like	Putative ribonuclease H protein At1g65750 GN=At1g65750 OS=Arabidopsis thaliana (Mouse-ear cress) PE=3 SV=1	S	Function unknown	uncharacterized protein LOC100526921 [Glycine max]
F01.PB18318	0	0	0	0	0.04	0	0	0	0	--	--	--	K14164|3.5335e-07|cam:101514446|glycine--tRNA ligase 2, chloroplastic/mitochondrial-like; K14164 glycyl-tRNA synthetase [EC:6.1.1.14] (A)	ko00970:Aminoacyl-tRNA biosynthesis	--	--	--	Glycine--tRNA ligase 2, chloroplastic/mitochondrial (Precursor) GN=T17F15.20 OS=Arabidopsis thaliana (Mouse-ear cress) PE=2 SV=1	--	--	Glycyl-tRNA synthetase 2, chloroplastic/mitochondrial [Aegilops tauschii]
F01.PB5280	0	0	0	0.95	0	0	0.19	1.75	2.53	--	--	Biological Process: lipid metabolic process (GO:0006629);; Molecular Function: hydrolase activity (GO:0016787);;	--	--	[I]	Lipid transport and metabolism	--	Patatin-like protein 3 GN=PLP3 OS=Arabidopsis thaliana (Mouse-ear cress) PE=2 SV=2	S	Function unknown	Patatin group A-3 [Glycine soja]
F01.PB42213	0.38	1.05	0.16	6.07	9.33	3.92	1.16	1.14	0.83	[P]	Inorganic ion transport and metabolism	Molecular Function: calcium-transporting ATPase activity (GO:0005388);; Molecular Function: calmodulin binding (GO:0005516);; Molecular Function: ATP binding (GO:0005524);; Biological Process: ATP biosynthetic process (GO:0006754);; Biological Process: cellular zinc ion homeostasis (GO:0006882);; Biological Process: response to nematode (GO:0009624);; Cellular Component: integral component of mem…	K01537|0|gmx:100793918|putative calcium-transporting ATPase 13, plasma membrane-type-like; K01537 Ca2+-transporting ATPase [EC:3.6.3.8] (A)	--	[P]	Inorganic ion transport and metabolism	E1-E2 ATPase;; Cation transporting ATPase, C-terminus;; haloacid dehalogenase-like hydrolase;; haloacid dehalogenase-like hydrolase;; Putative hydrolase of sodium-potassium ATPase alpha subunit;; Cation transporter/ATPase, N-terminus	Putative calcium-transporting ATPase 13, plasma membrane-type GN=ACA13 OS=Arabidopsis thaliana (Mouse-ear cress) PE=3 SV=1	P	Inorganic ion transport and metabolism	PREDICTED: putative calcium-transporting ATPase 13, plasma membrane-type [Glycine max]
F01.PB43697	0.56	0	0.74	1.13	1.55	1.27	7.91	6.63	4.25	[P]	Inorganic ion transport and metabolism	Molecular Function: copper ion binding (GO:0005507);; Molecular Function: ATP binding (GO:0005524);; Biological Process: copper ion transport (GO:0006825);; Cellular Component: integral component of membrane (GO:0016021);; Molecular Function: copper-transporting ATPase activity (GO:0043682);;	K17686|0|pvu:PHAVU_002G156800g|hypothetical protein; K17686 Cu+-exporting ATPase [EC:3.6.3.54] (A)	--	[P]	Inorganic ion transport and metabolism	E1-E2 ATPase;; haloacid dehalogenase-like hydrolase;; haloacid dehalogenase-like hydrolase;; Heavy-metal-associated domain	Probable copper-transporting ATPase HMA5 GN=HMA5 OS=Arabidopsis thaliana (Mouse-ear cress) PE=1 SV=2	P	Inorganic ion transport and metabolism	Putative copper-transporting ATPase 3 [Glycine soja]
F01.PB26682	1.62	1.41	1.8	0.73	0.81	0.8	0.9	0.98	1.2	--	--	--	--	--	[R]	General function prediction only	PPR repeat family;; PPR repeat;; PPR repeat;; Pentatricopeptide repeat domain;; Anaphase-promoting complex, cyclosome, subunit 3	Pentatricopeptide repeat-containing protein At5g61370, mitochondrial (Precursor) GN=At5g61370 OS=Arabidopsis thaliana (Mouse-ear cress) PE=2 SV=1	S	Function unknown	PREDICTED: pentatricopeptide repeat-containing protein At5g61370, mitochondrial-like [Glycine max]
F01.PB42178	1.18	1.21	1.47	5.24	2.33	4.97	3.49	4.31	4.08	[E]	Amino acid transport and metabolism	Molecular Function: cystathionine gamma-synthase activity (GO:0003962);; Biological Process: metabolic process (GO:0008152);; Molecular Function: pyridoxal phosphate binding (GO:0030170);;	K01761|1.68521e-149|gmx:100808736|methionine gamma-lyase-like; K01761 methionine-gamma-lyase [EC:4.4.1.11] (A)	ko00270:Cysteine and methionine metabolism;ko00450:Selenocompound metabolism	[E]	Amino acid transport and metabolism	Cys/Met metabolism PLP-dependent enzyme;; Aminotransferase class I and II;; Aminotransferase class-V;; Cys/Met metabolism PLP-dependent enzyme	Methionine gamma-lyase GN=MGL OS=Arabidopsis thaliana (Mouse-ear cress) PE=1 SV=1	E	Amino acid transport and metabolism	PREDICTED: methionine gamma-lyase [Glycine max]
F01.PB42179	1.01	0.89	1.02	1.56	1.33	1.63	1.82	1.78	2.02	--	--	--	--	--	--	--	--	--	--	--	--
F01.PB26683	0.33	0.28	0.39	0.11	0.33	0.34	0.11	0.31	0.28	[U]	Intracellular trafficking, secretion, and vesicular transport	Molecular Function: structural molecule activity (GO:0005198);; Biological Process: intracellular protein transport (GO:0006886);; Biological Process: vesicle-mediated transport (GO:0016192);; Cellular Component: COPI vesicle coat (GO:0030126);;	K17267|0|gmx:100791801|coatomer subunit gamma-2-like; K17267 coatomer protein complex, subunit gamma (A)	--	[U]	Intracellular trafficking, secretion, and vesicular transport	Adaptin N terminal region;; HEAT repeats;; Coatomer gamma subunit appendage platform subdomain;; Adaptin N terminal region;; Adaptin N terminal region	Coatomer subunit gamma-2 OS=Oryza sativa subsp. japonica (Rice) PE=2 SV=1	U	Intracellular trafficking, secretion, and vesicular transport	coatomer subunit gamma-2 [Cajanus cajan]
F01.PB42172	0.89	0.87	1.28	0.87	0.92	0.53	1.49	1.2	1.14	--	--	Molecular Function: ubiquitin thiolesterase activity (GO:0004221);; Molecular Function: ubiquitin-specific protease activity (GO:0004843);; Biological Process: ubiquitin-dependent protein catabolic process (GO:0006511);;	K11841|0|gmx:100816791|ubiquitin carboxyl-terminal hydrolase 24-like; K11841 ubiquitin carboxyl-terminal hydrolase 10 [EC:3.4.19.12] (A)	--	[O]	Posttranslational modification, protein turnover, chaperones	Ubiquitin carboxyl-terminal hydrolase;; Ubiquitin carboxyl-terminal hydrolase	Ubiquitin carboxyl-terminal hydrolase 24 GN=UBP24 OS=Arabidopsis thaliana (Mouse-ear cress) PE=1 SV=1	O	Posttranslational modification, protein turnover, chaperones	hypothetical protein GLYMA_12G011800 [Glycine max]
F01.PB42173	1.16	1.03	0.47	0.64	1.48	1.63	1.57	1.29	1.31	--	--	--	--	--	[R]	General function prediction only	Homeobox domain;; Homeobox KN domain	Homeobox protein HAT3.1 GN=HAT3.1 OS=Arabidopsis thaliana (Mouse-ear cress) PE=2 SV=3	S	Function unknown	Homeobox protein HAT3.1 [Glycine soja]
F01.PB42170	6.03	4.01	6.06	6.88	7.41	7.6	3.46	4.39	4.86	[R]	General function prediction only	Molecular Function: microtubule binding (GO:0008017);; Cellular Component: katanin complex (GO:0008352);; Biological Process: microtubule severing (GO:0051013);;	K18643|0|gmx:100779263|katanin p80 WD40 repeat-containing subunit B1 homolog; K18643 katanin p80 WD40 repeat-containing subunit B1 (A)	--	[D]	Cell cycle control, cell division, chromosome partitioning	con80 domain of Katanin;; WD domain, G-beta repeat;; Eukaryotic translation initiation factor eIF2A	Katanin p80 WD40 repeat-containing subunit B1 homolog {ECO:0000255|HAMAP-Rule:MF_03022} GN=At5g23430 OS=Arabidopsis thaliana (Mouse-ear cress) PE=2 SV=3	S	Function unknown	katanin p80 WD40 repeat-containing subunit B1 homolog isoform X1 [Cajanus cajan]
F01.PB42171	0.75	0.63	0.85	0.9	0.83	1.08	0.9	1.26	1.36	--	--	--	--	--	[R]	General function prediction only	--	Pentatricopeptide repeat-containing protein At4g16835, mitochondrial (Precursor) GN=FCAALL.441 OS=Arabidopsis thaliana (Mouse-ear cress) PE=2 SV=3	S	Function unknown	PREDICTED: pentatricopeptide repeat-containing protein At4g16835, mitochondrial [Lupinus angustifolius]
F01.PB42176	0	0	0	0	0	0	0.17	0	0	--	--	--	--	--	--	--	--	--	--	--	--
F01.PB18421	45.18	42.58	35.35	18.99	13.88	13.93	2.6	3.88	8.69	[R]	General function prediction only	Molecular Function: zinc ion binding (GO:0008270);; Molecular Function: 2-alkenal reductase [NAD(P)] activity (GO:0032440);; Biological Process: oxidation-reduction process (GO:0055114);;	K07119|0|gmx:100808819|2-alkenal reductase (NADP(+)-dependent)-like; K07119 (A)	--	[R]	General function prediction only	Zinc-binding dehydrogenase;; Zinc-binding dehydrogenase	2-alkenal reductase (NADP(+)-dependent) GN=DBR OS=Nicotiana tabacum (Common tobacco) PE=1 SV=1	S	Function unknown	PREDICTED: 2-alkenal reductase (NADP(+)-dependent)-like [Glycine max]
F01.PB42174	1.54	1	1.87	1.88	1.21	1.27	1.87	2.13	1.73	--	--	--	--	--	--	--	--	--	--	--	--
F01.PB42175	4.78	8.16	5.76	9.5	12.61	9.09	4.99	6.68	5.79	[P]	Inorganic ion transport and metabolism	Molecular Function: calcium:sodium antiporter activity (GO:0005432);; Cellular Component: plasma membrane (GO:0005886);; Biological Process: high-affinity potassium ion import (GO:0010163);; Molecular Function: potassium ion transmembrane transporter activity (GO:0015079);; Cellular Component: integral component of membrane (GO:0016021);; Cellular Component: nuclear periphery (GO:0034399);; Biolo…	K13754|5.43466e-143|gmx:100775437|cation/calcium exchanger 5-like; K13754 solute carrier family 24 (sodium/potassium/calcium exchanger), member 6 (A)	--	[P]	Inorganic ion transport and metabolism	Sodium/calcium exchanger protein;; Sodium/calcium exchanger protein	Cation/calcium exchanger 5 GN=F7G19.17 OS=Arabidopsis thaliana (Mouse-ear cress) PE=2 SV=1	P	Inorganic ion transport and metabolism	Sodium/potassium/calcium exchanger 6 [Glycine soja]
F01.PB26681	1.03	0.79	1.13	0.75	0.7	0.88	3.03	2.15	1.9	--	--	--	--	--	[T]	Signal transduction mechanisms	NB-ARC domain;; Leucine rich repeat;; Leucine Rich repeats (2 copies);; Leucine Rich Repeat;; NB-ARC domain	Putative disease resistance RPP13-like protein 1 GN=RPPL1 OS=Arabidopsis thaliana (Mouse-ear cress) PE=3 SV=1	S	Function unknown	hypothetical protein GLYMA_13G072200 [Glycine max]
F01.PB9020	2.62	1.94	2.39	3.48	1.7	3.14	3.34	3.63	2.53	[R]	General function prediction only	Molecular Function: N-acetyltransferase activity (GO:0008080);;	--	--	--	--	Acetyltransferase (GNAT) family;; FR47-like protein;; Acetyltransferase (GNAT) domain;; Acetyltransferase (GNAT) domain;; Acetyltransferase (GNAT) domain	--	S	Function unknown	PREDICTED: uncharacterized protein LOC100795426 isoform X2 [Glycine max]
F01.PB26686	12.39	13.07	14.32	11.2	11.65	11.65	9.71	10.34	9.05	[R]	General function prediction only	--	K11423|0|gmx:100795379|histone-lysine N-methyltransferase ASHH2-like; K11423 histone-lysine N-methyltransferase SETD2 [EC:2.1.1.43] (A)	ko00310:Lysine degradation	[U]	Intracellular trafficking, secretion, and vesicular transport	SET domain;; CW-type Zinc Finger	Histone-lysine N-methyltransferase ASHH2 GN=T14N5.15 OS=Arabidopsis thaliana (Mouse-ear cress) PE=1 SV=1	S	Function unknown	PREDICTED: histone-lysine N-methyltransferase ASHH2-like isoform X2 [Glycine max]
F01.PB26687	4.01	1.71	4.28	8.14	7.8	6.62	10.44	10.32	6.31	--	--	--	--	--	[T]	Signal transduction mechanisms	NB-ARC domain;; Leucine Rich repeats (2 copies);; Leucine rich repeat;; AAA domain;; AAA ATPase domain;; NACHT domain;; Reverse transcriptase-like	Probable disease resistance protein At4g27220 GN=At4g27220 OS=Arabidopsis thaliana (Mouse-ear cress) PE=2 SV=1	S	Function unknown	PREDICTED: uncharacterized protein LOC100797322 [Glycine max]
F01.PB26684	1.23	1.35	1.66	0.95	0.95	1.07	1.79	1.21	1.36	--	--	--	--	--	--	--	Plant transposase (Ptta/En/Spm family);; Profilin;; Domain of unknown function (DUF4216)	Profilin-1 OS=Corylus avellana (European hazel) PE=1 SV=1	S	Function unknown	PREDICTED: uncharacterized protein LOC100795315 [Glycine max]
F01.PB26685	4.67	4.92	5.35	6.73	5.53	5.56	6.01	5.84	5.41	--	--	--	--	--	--	--	PHD-finger	--	S	Function unknown	PREDICTED: increased DNA methylation 1-like [Glycine max]
F01.PB6539	17.08	26.68	26.85	5.33	7.99	8.03	0.8	1.08	5.45	--	--	--	--	--	--	--	TPR repeat;; Tetratricopeptide repeat;; Tetratricopeptide repeat;; Tetratricopeptide repeat;; Tetratricopeptide repeat	--	S	Function unknown	hypothetical protein glysoja_019210 [Glycine soja]
F01.PB9021	11.47	13	10.36	15.67	14.44	17.59	16.92	17.5	15.04	--	--	Biological Process: transport (GO:0006810);; Cellular Component: integral component of membrane (GO:0016021);;	--	--	--	--	--	--	S	Function unknown	hypothetical protein glysoja_014181 [Glycine soja]
F01.PB31912	2.59	3.7	4.29	3.24	5.53	2.05	0.85	0.54	2.7	--	--	--	--	--	[K]	Transcription	Endonuclease/Exonuclease/phosphatase family	Uncharacterized calcium-binding protein At1g02270 GN=At1g02270 OS=Arabidopsis thaliana (Mouse-ear cress) PE=2 SV=2	S	Function unknown	hypothetical protein GLYMA_16G016300 [Glycine max]
F01.PB26688	0.05	0.1	0.12	0.38	0.19	0.45	0.25	0.28	0.24	[RTKL]	--	Molecular Function: protein serine/threonine kinase activity (GO:0004674);; Molecular Function: ATP binding (GO:0005524);; Biological Process: protein phosphorylation (GO:0006468);;	--	--	[R]	General function prediction only	Protein kinase domain	Serine/threonine-protein kinase AFC1 GN=F4P12_270 OS=Arabidopsis thaliana (Mouse-ear cress) PE=2 SV=2	T	Signal transduction mechanisms	Dual specificity protein kinase pom1 [Glycine soja]
F01.PB40633	0.13	0.07	0.09	1.24	0.88	0.74	1.43	2.5	2.75	--	--	Molecular Function: zinc ion binding (GO:0008270);; Molecular Function: protein-disulfide reductase activity (GO:0047134);; Biological Process: oxidation-reduction process (GO:0055114);;	--	--	--	--	C1-like domain;; C1 domain	--	S	Function unknown	PREDICTED: uncharacterized protein LOC100815805 [Glycine max]
F01.PB18428	5.19	4.22	8.55	2.15	1.93	1.62	3.16	1.88	5.53	--	--	Molecular Function: transporter activity (GO:0005215);; Cellular Component: vacuole (GO:0005773);; Biological Process: transport (GO:0006810);;	--	--	[T]	Signal transduction mechanisms	Vacuolar protein sorting 55	Vacuolar protein sorting-associated protein 55 homolog GN=At1g32410 OS=Arabidopsis thaliana (Mouse-ear cress) PE=2 SV=1	U	Intracellular trafficking, secretion, and vesicular transport	uncharacterized protein LOC100500037 [Glycine max]
F01.PB40632	0	0	0	0	0	0	0	0	0	--	--	--	--	--	--	--	--	--	S	Function unknown	--
F01.PB40631	3.74	3.16	3.36	11.21	7.72	10.5	3.46	3.37	4	--	--	--	--	--	--	--	von Willebrand factor type A domain;; von Willebrand factor type A domain	--	S	Function unknown	PREDICTED: uncharacterized protein LOC100807956 isoform X1 [Glycine max]
F01.PB6538	26.87	24.99	30.14	19.18	19.43	18.67	27.78	23.61	26.02	--	--	--	--	--	[S]	Function unknown	Ion channel regulatory protein UNC-93	UNC93-like protein 3 GN=At3g09470 OS=Arabidopsis thaliana (Mouse-ear cress) PE=2 SV=1	S	Function unknown	PREDICTED: UNC93-like protein 3 [Glycine max]
F01.PB43692	7.87	7.43	7.83	7.48	6.15	8.42	9.81	11.7	9.66	--	--	Molecular Function: serine-type endopeptidase activity (GO:0004252);; Cellular Component: vacuolar membrane (GO:0005774);; Biological Process: proteolysis (GO:0006508);; Cellular Component: plant-type cell wall (GO:0009505);; Biological Process: chlorophyll catabolic process (GO:0015996);; Molecular Function: identical protein binding (GO:0042802);; Biological Process: negative regulation of cata…	--	--	--	--	Subtilase family;; Peptidase inhibitor I9;; PA domain	Subtilisin-like protease (Precursor) GN=At5g67360 OS=Arabidopsis thaliana (Mouse-ear cress) PE=1 SV=1	O	Posttranslational modification, protein turnover, chaperones	PREDICTED: subtilisin-like protease SBT1.7 isoform X2 [Glycine max]
F01.PB40630	3.46	1.96	2.6	0.25	0.6	0.99	0.5	0.15	0.18	[M]	Cell wall/membrane/envelope biogenesis	--	--	--	--	--	NAD(P)-binding Rossmann-like domain;; Flavin containing amine oxidoreductase;; FAD dependent oxidoreductase;; Thi4 family;; FAD dependent oxidoreductase;; FAD binding domain;; FAD binding domain;; Pyridine nucleotide-disulphide oxidoreductase;; Glucose inhibited division protein A;; Mycolic acid cyclopropane synthetase	Protoporphyrinogen oxidase, chloroplastic/mitochondrial (Precursor) GN=POX2 OS=Spinacia oleracea (Spinach) PE=1 SV=1	M	Cell wall/membrane/envelope biogenesis	hypothetical protein VITISV_025151 [Vitis vinifera]
F01.PB31913	0.39	0	3.03	0	0.99	0.77	0	0.14	0.16	[M]	Cell wall/membrane/envelope biogenesis	--	--	--	--	--	Mycolic acid cyclopropane synthetase;; Methyltransferase domain;; Methyltransferase domain;; Methyltransferase domain;; Methyltransferase domain;; Methyltransferase domain;; Methyltransferase small domain;; Methyltransferase domain;; Methyltransferase domain;; Nodulation protein S (NodS);; ubiE/COQ5 methyltransferase family;; Flavin containing amine oxidoreductase;; NAD(P)-binding Rossmann-like d…	(S)-tetrahydroprotoberberine N-methyltransferase OS=Eschscholzia californica (California poppy) PE=1 SV=1	M	Cell wall/membrane/envelope biogenesis	PREDICTED: tuberculostearic acid methyltransferase UfaA1-like isoform X4 [Glycine max]
F01.PB40637	1.23	1.52	0.64	3.77	3.69	2.23	1.54	2.02	1.62	--	--	--	K12200|0|gmx:100802927|ALG-2 interacting protein X-like; K12200 programmed cell death 6-interacting protein (A)	ko04144:Endocytosis	[R]	General function prediction only	ALIX V-shaped domain binding to HIV;; BRO1-like domain	--	S	Function unknown	hypothetical protein GLYMA_20G124000 [Glycine max]
F01.PB42212	2.8	2.93	3.39	4.81	5.24	4.95	7.15	6.25	7.14	--	--	Cellular Component: proteasome complex (GO:0000502);; Cellular Component: vacuolar membrane (GO:0005774);; Biological Process: protein folding (GO:0006457);; Biological Process: response to xenobiotic stimulus (GO:0009410);; Cellular Component: plasmodesma (GO:0009506);; Biological Process: DNA endoreduplication (GO:0042023);; Biological Process: proteasome-mediated ubiquitin-dependent protein ca…	K06692|0|gmx:100785671|uncharacterized LOC100785671; K06692 26S proteasome non-ATPase regulatory subunit 5 (A)	--	[O]	Posttranslational modification, protein turnover, chaperones	Proteasome non-ATPase 26S subunit;; Proteasome non-ATPase 26S subunit	--	O	Posttranslational modification, protein turnover, chaperones	hypothetical protein GLYMA_06G236100 [Glycine max]
F01.PB40636	5.92	5.38	6.44	7.54	7.27	8.58	10.13	9.84	9.5	[E]	Amino acid transport and metabolism	Molecular Function: urease activity (GO:0009039);; Molecular Function: nickel cation binding (GO:0016151);; Biological Process: urea catabolic process (GO:0043419);;	K01427|0|gmx:547672|URE; urease (EC:3.5.1.5); K01427 urease [EC:3.5.1.5] (A)	ko00230:Purine metabolism;ko00330:Arginine and proline metabolism	--	--	Urease alpha-subunit, N-terminal domain;; Urease, gamma subunit;; Urease beta subunit;; Amidohydrolase family;; Amidohydrolase;; Amidohydrolase family	Urease OS=Canavalia ensiformis (Jack bean) PE=1 SV=3	E	Amino acid transport and metabolism	urease [Glycine max]
F01.PB1189	1.21	2.12	2.8	2.73	1.03	2.21	3.23	2.58	7.19	--	--	Molecular Function: nucleic acid binding (GO:0003676);; Biological Process: regulation of transcription, DNA-templated (GO:0006355);; Biological Process: posttranscriptional gene silencing by RNA (GO:0035194);; Biological Process: production of small RNA involved in gene silencing by RNA (GO:0070918);;	K11093|8.69248e-16|mtr:MTR_8g077840|U1 small nuclear ribonucleoprotein 70 kDa; K11093 U1 small nuclear ribonucleoprotein 70kDa (A)	ko03040:Spliceosome	--	--	--	--	S	Function unknown	U1 small nuclear ribonucleoprotein 70 kDa-like [Cajanus cajan]
F01.PB1188	3.21	4.73	6.12	11.66	23.24	10.1	7.2	7.06	5.52	--	--	--	--	--	--	--	--	--	--	--	--
F01.PB4359	9.63	8.47	11.85	66.37	43.42	42.84	18.57	12.69	16.91	--	--	--	--	--	--	--	Remorin, C-terminal region;; Remorin, N-terminal region	Remorin OS=Solanum tuberosum (Potato) PE=1 SV=1	S	Function unknown	uncharacterized protein LOC100305679 [Glycine max]
F01.PB4358	235.79	234.87	255.16	307.75	323.47	234.27	286.55	278.44	283.32	--	--	--	--	--	--	--	--	--	S	Function unknown	hypothetical protein KK1_002311 [Cajanus cajan]
F01.PB1185	3.26	3.72	5.09	1.63	2.51	4.84	0	0.57	2.19	[R]	General function prediction only	Molecular Function: oxidoreductase activity, acting on paired donors, with incorporation or reduction of molecular oxygen, 2-oxoglutarate as one donor, and incorporation of one atom each of oxygen into both donors (GO:0016706);; Biological Process: oxidation-reduction process (GO:0055114);;	K06892|1.93028e-175|gmx:100775942|protein SRG1-like; K06892 feruloyl-CoA ortho-hydroxylase [EC:1.14.11.-] (A)	--	[QR]	--	non-haem dioxygenase in morphine synthesis N-terminal;; 2OG-Fe(II) oxygenase superfamily	Protein SRG1 GN=SRG1 OS=Arabidopsis thaliana (Mouse-ear cress) PE=2 SV=1	S	Function unknown	Protein SRG1-like protein [Glycine soja]
F01.PB1184	0.15	0	0.16	0.18	0.34	0.38	0.14	0.08	0.79	--	--	--	--	--	--	--	--	--	--	--	--
F01.PB1187	0	0	0	1.71	0.17	0.18	2.56	2.39	6.54	--	--	--	--	--	--	--	--	--	S	Function unknown	uncharacterized protein LOC109803068 [Cajanus cajan]
F01.PB1186	0	0	0	0	0.29	0	0	0	0	--	--	Molecular Function: polygalacturonase activity (GO:0004650);; Cellular Component: extracellular region (GO:0005576);; Biological Process: carbohydrate metabolic process (GO:0005975);;	--	--	--	--	--	--	M	Cell wall/membrane/envelope biogenesis	Putative polygalacturonase [Glycine soja]
F01.PB1181	0.12	0	0.51	0.15	0.08	0.09	0.12	0.36	0.05	--	--	--	--	--	[OUT]	--	Cornichon protein	Protein cornichon homolog 4 GN=At1g12390 OS=Arabidopsis thaliana (Mouse-ear cress) PE=1 SV=1	U	Intracellular trafficking, secretion, and vesicular transport	PREDICTED: protein cornichon homolog 4-like [Glycine max]
F01.PB1180	10.52	6.92	10.6	4.23	4.73	0.48	8.39	7.46	5.49	--	--	--	--	--	--	--	--	--	--	--	--
F01.PB1183	0	0	0	0.13	0.18	0	0	0	0	[J]	Translation, ribosomal structure and biogenesis	Molecular Function: structural constituent of ribosome (GO:0003735);; Biological Process: translation (GO:0006412);; Cellular Component: small ribosomal subunit (GO:0015935);; Molecular Function: rRNA binding (GO:0019843);;	K02997|4.15871e-87|cre:CHLREDRAFT_195593|RPS9; ribosomal protein S9, component of cytosolic 80S ribosome and 40S small subunit; K02997 small subunit ribosomal protein S9e (A)	ko03010:Ribosome	[J]	Translation, ribosomal structure and biogenesis	Ribosomal protein S4/S9 N-terminal domain;; S4 domain	40S ribosomal protein S9-1 GN=RPS9B OS=Arabidopsis thaliana (Mouse-ear cress) PE=1 SV=1	J	Translation, ribosomal structure and biogenesis	similar to 40S ribosomal protein S9 [Leptosphaeria maculans JN3]
F01.PB1182	0.08	0	0	0.05	0	0	0.1	0.3	0	--	--	--	--	--	--	--	--	--	K	Transcription	PREDICTED: probable WRKY transcription factor 70 [Glycine max]
F01.PB7910	10.68	10.54	7.21	13.8	14.58	16.31	25.71	12.83	16.15	[R]	General function prediction only	Molecular Function: fatty-acyl-CoA binding (GO:0000062);;	--	--	[I]	Lipid transport and metabolism	Acyl CoA binding protein;; Ankyrin repeats (many copies);; Ankyrin repeat;; Ankyrin repeats (3 copies);; Ankyrin repeats (many copies);; Ankyrin repeat	Acyl-CoA-binding domain-containing protein 1 GN=MYN8.8 OS=Arabidopsis thaliana (Mouse-ear cress) PE=1 SV=2	I	Lipid transport and metabolism	PREDICTED: acyl-CoA-binding domain-containing protein 1-like [Glycine max]
F01.PB7911	32.41	26.26	34.97	21.54	22.18	25.38	21.97	24.2	22.93	[R]	General function prediction only	Molecular Function: nucleotide binding (GO:0000166);; Molecular Function: nucleic acid binding (GO:0003676);;	K12891|2.47984e-69|pvu:PHAVU_002G208600g|hypothetical protein; K12891 splicing factor, arginine/serine-rich 2 (A)	ko03040:Spliceosome	[A]	RNA processing and modification	RNA recognition motif. (a.k.a. RRM, RBD, or RNP domain);; RNA recognition motif (a.k.a. RRM, RBD, or RNP domain);; RNA recognition motif. (a.k.a. RRM, RBD, or RNP domain)	Serine/arginine-rich splicing factor SC35 GN=SC35 OS=Arabidopsis thaliana (Mouse-ear cress) PE=1 SV=1	A	RNA processing and modification	hypothetical protein TSUD_66100 [Trifolium subterraneum]
F01.PB7912	0.14	0.13	0.24	0.51	0.28	0.52	0.54	0.48	0.4	[L]	Replication, recombination and repair	--	--	--	[R]	General function prediction only	--	Uncharacterized mitochondrial protein AtMg00860 GN=AtMg00860 OS=Arabidopsis thaliana (Mouse-ear cress) PE=4 SV=1	L	Replication, recombination and repair	PREDICTED: uncharacterized mitochondrial protein AtMg00860-like [Nicotiana tabacum]
F01.PB7913	5.42	5.7	5.77	7.58	6.09	7.87	8.07	8.14	8.56	[B]	Chromatin structure and dynamics	--	K11650|0|gmx:100785069|SWI/SNF complex component SNF12 homolog; K11650 SWI/SNF-related matrix-associated actin-dependent regulator of chromatin subfamily D (A)	--	[BK]	--	SWIB/MDM2 domain	SWI/SNF complex component SNF12 homolog GN=At5g14170 OS=Arabidopsis thaliana (Mouse-ear cress) PE=1 SV=1	B	Chromatin structure and dynamics	PREDICTED: SWI/SNF complex component SNF12 homolog [Vigna radiata var. radiata]
F01.PB7914	92.22	88.51	88.92	10.17	12.14	11.57	6.3	5.85	4.15	[OC]	--	Cellular Component: chloroplast (GO:0009507);; Biological Process: thylakoid membrane organization (GO:0010027);; Molecular Function: antioxidant activity (GO:0016209);; Molecular Function: oxidoreductase activity (GO:0016491);; Biological Process: oxidation-reduction process (GO:0055114);;	--	--	--	--	AhpC/TSA family;; Redoxin	--	O	Posttranslational modification, protein turnover, chaperones	PREDICTED: uncharacterized protein LOC100780633 isoform X1 [Glycine max]
F01.PB7915	6.78	9.2	7.55	11.75	10.66	12.76	15.96	16.69	19.44	--	--	Biological Process: protein targeting to mitochondrion (GO:0006626);;	--	--	[S]	Function unknown	Domain of unknown function (DUF383)	--	S	Function unknown	PREDICTED: protein HGH1 homolog isoform X1 [Glycine max]
F01.PB7916	1.12	0	1	0.33	0.04	2.6	1.15	0.33	0.43	--	--	--	--	--	--	--	--	RuBisCO-associated protein OS=Glycine max (Soybean) PE=2 SV=1	--	--	PREDICTED: ruBisCO-associated protein-like [Glycine max]
F01.PB7917	0	0	0	0	0	0	0.5	0	0	[V]	Defense mechanisms	Molecular Function: ATP binding (GO:0005524);; Biological Process: ATP catabolic process (GO:0006200);; Cellular Component: integral component of membrane (GO:0016021);; Molecular Function: ATPase activity, coupled to transmembrane movement of substances (GO:0042626);; Biological Process: transmembrane transport (GO:0055085);;	--	--	[Q]	Secondary metabolites biosynthesis, transport and catabolism	ABC transporter transmembrane region;; ABC transporter;; AAA domain;; 50S ribosome-binding GTPase	ABC transporter C family member 12 GN=T4K22.13 OS=Arabidopsis thaliana (Mouse-ear cress) PE=2 SV=1	V	Defense mechanisms	ATP-dependent bile acid permease [Coprinopsis cinerea okayama7#130]
F01.PB7918	5.24	3.58	4.42	20.78	16.2	15.03	29.11	27.01	25.38	--	--	--	--	--	[R]	General function prediction only	Kelch motif;; Kelch motif;; Kelch motif;; Galactose oxidase, central domain;; Galactose oxidase, central domain;; F-box domain	F-box/kelch-repeat protein At1g55270 GN=At1g55270 OS=Arabidopsis thaliana (Mouse-ear cress) PE=2 SV=1	S	Function unknown	PREDICTED: F-box/kelch-repeat protein At1g55270-like, partial [Glycine max]
F01.PB7919	0.1	0.29	0.15	2.01	2.55	2.71	2.36	2.59	3.35	[KAD]	--	Molecular Function: DNA binding (GO:0003677);; Molecular Function: chromatin binding (GO:0003682);;	K09422|1.45332e-86|gmx:100791349|uncharacterized LOC100791349; K09422 myb proto-oncogene protein, plant (A)	--	[K]	Transcription	--	Transcription factor MYB108 GN=F5E6.18 OS=Arabidopsis thaliana (Mouse-ear cress) PE=1 SV=1	K	Transcription	uncharacterized protein LOC100791349 [Glycine max]
F01.PB9024	0.88	0.77	1.39	0.48	0.4	0.41	0.51	0.43	0.63	--	--	--	--	--	--	--	--	NAC domain-containing protein 7 GN=T28K15.1 OS=Arabidopsis thaliana (Mouse-ear cress) PE=2 SV=2	S	Function unknown	uncharacterized protein LOC107645615 isoform X3 [Arachis ipaensis]
F01.PB31911	1.4	0.54	1.01	1.49	1.11	1.25	1.46	1.17	1.08	--	--	--	K14400|0|gmx:100794796|uncharacterized LOC100794796; K14400 pre-mRNA cleavage complex 2 protein Pcf11 (A)	ko03015:mRNA surveillance pathway	[A]	RNA processing and modification	RNA polymerase II-binding domain.	Polyadenylation and cleavage factor homolog 4 {ECO:0000305} OS=Arabidopsis thaliana (Mouse-ear cress) PE=1 SV=1	S	Function unknown	PREDICTED: polyadenylation and cleavage factor homolog 4-like [Glycine max]
F01.PB15008	0.12	0	0	0.06	0.15	0.09	0.29	0.91	0.17	[GEPR]	--	Cellular Component: integral component of membrane (GO:0016021);; Molecular Function: substrate-specific transmembrane transporter activity (GO:0022891);; Biological Process: transmembrane transport (GO:0055085);;	K08145|0|gmx:100797308|sugar transporter ERD6-like 6-like; K08145 MFS transporter, SP family, solute carrier family 2 (facilitated glucose transporter), member 8 (A)	--	[R]	General function prediction only	Sugar (and other) transporter	Sugar transporter ERD6-like 6 GN=At1g75220 OS=Arabidopsis thaliana (Mouse-ear cress) PE=1 SV=1	G	Carbohydrate transport and metabolism	PREDICTED: sugar transporter ERD6-like 6 [Glycine max]
F01.PB15009	7.32	5.99	4.99	5.27	3.32	4.43	3.88	3.68	4.48	[R]	General function prediction only	Molecular Function: magnesium ion binding (GO:0000287);; Biological Process: sucrose biosynthetic process (GO:0005986);; Biological Process: dephosphorylation (GO:0016311);; Molecular Function: sucrose-phosphate phosphatase activity (GO:0050307);;	--	--	--	--	Sucrose-6F-phosphate phosphohydrolase;; haloacid dehalogenase-like hydrolase;; Eukaryotic phosphomannomutase;; Sucrose-6-phosphate phosphohydrolase C-terminal;; Sucrose-6F-phosphate phosphohydrolase	Sucrose-phosphatase 1 GN=SPP1 OS=Nicotiana tabacum (Common tobacco) PE=2 SV=1	S	Function unknown	PREDICTED: sucrose-phosphatase 1 [Glycine max]
F01.PB15002	0	0	0	0	0	0	15.05	6.9	49.43	--	--	Molecular Function: metal ion binding (GO:0046872);;	--	--	--	--	--	Transcriptional regulator TAC1 GN=TAC1 OS=Arabidopsis thaliana (Mouse-ear cress) PE=2 SV=1	S	Function unknown	Transcriptional regulator TAC1 [Glycine soja]
F01.PB15003	1.46	2.04	1.83	19.11	28.6	17.7	18.95	21.92	12.14	--	--	--	--	--	--	--	--	--	S	Function unknown	PREDICTED: uncharacterized protein LOC100792779 [Glycine max]
F01.PB15000	0.24	3.62	1.27	1.64	3.14	2.47	0.39	2.74	29.48	--	--	Molecular Function: DNA binding (GO:0003677);; Molecular Function: sequence-specific DNA binding transcription factor activity (GO:0003700);; Cellular Component: nucleus (GO:0005634);; Biological Process: regulation of transcription, DNA-templated (GO:0006355);;	--	--	--	--	AP2 domain	Ethylene-responsive transcription factor ERF017 GN=ERF017 OS=Arabidopsis thaliana (Mouse-ear cress) PE=2 SV=1	K	Transcription	PREDICTED: ethylene-responsive transcription factor ERF017-like [Glycine max]
F01.PB15001	11.48	12.71	11.95	15.72	13.57	12.8	3.88	3.64	2.02	--	--	Molecular Function: aspartic-type endopeptidase activity (GO:0004190);; Biological Process: proteolysis (GO:0006508);; Biological Process: lipid metabolic process (GO:0006629);;	K08245|0|gmx:100793160|aspartic proteinase oryzasin-1-like; K08245 phytepsin [EC:3.4.23.40] (A)	--	[O]	Posttranslational modification, protein turnover, chaperones	Eukaryotic aspartyl protease;; Saposin-like type B, region 2;; Saposin-like type B, region 1	Aspartic proteinase A1 (Precursor) GN=F12F1.24 OS=Arabidopsis thaliana (Mouse-ear cress) PE=1 SV=1	O	Posttranslational modification, protein turnover, chaperones	PREDICTED: cyprosin-like [Glycine max]
F01.PB15006	0	0	0	0.02	0.02	0	0.06	0.17	0.16	--	--	--	--	--	--	--	--	--	--	--	--
F01.PB15007	39.21	29.98	33.65	81.02	77.04	53.81	94.2	86.12	83.53	[O]	Posttranslational modification, protein turnover, chaperones	Molecular Function: glutathione transferase activity (GO:0004364);; Biological Process: response to stress (GO:0006950);;	K00799|3.44454e-109|gmx:548029|glutathione S-transferase GST 11; K00799 glutathione S-transferase [EC:2.5.1.18] (A)	ko00480:Glutathione metabolism	[O]	Posttranslational modification, protein turnover, chaperones	Glutathione S-transferase, N-terminal domain;; Glutathione S-transferase, C-terminal domain;; Glutathione S-transferase, N-terminal domain;; Glutathione S-transferase, N-terminal domain;; Glutathione S-transferase, C-terminal domain;; Glutathione S-transferase, C-terminal domain	Probable glutathione S-transferase GN=HSP26-A OS=Glycine max (Soybean) PE=2 SV=1	O	Posttranslational modification, protein turnover, chaperones	glutathione S-transferase GST 11 [Glycine max]
F01.PB15004	6.09	5.8	5.24	9.31	8.47	7.59	9.11	8.25	6.9	--	--	--	--	--	--	--	Nodulin-like;; Major Facilitator Superfamily	--	S	Function unknown	PREDICTED: protein NUCLEAR FUSION DEFECTIVE 4 [Glycine max]
F01.PB15005	1.44	1.45	3.11	0.77	2.99	3.12	2.99	2.83	6.76	[Q]	Secondary metabolites biosynthesis, transport and catabolism	--	--	--	[I]	Lipid transport and metabolism	Phytanoyl-CoA dioxygenase (PhyH)	Phytanoyl-CoA dioxygenase GN=PAHX OS=Arabidopsis thaliana (Mouse-ear cress) PE=2 SV=2	Q	Secondary metabolites biosynthesis, transport and catabolism	Phytanoyl-CoA dioxygenase domain-containing protein 1, partial [Cajanus cajan]
F01.PB30422	0.93	0.5	1.08	0.47	0.34	0.98	0.59	0.43	0.92	[S]	Function unknown	Molecular Function: purine ribonucleoside binding (GO:0032550);; Molecular Function: adenyl ribonucleotide binding (GO:0032559);; Molecular Function: anion binding (GO:0043168);;	--	--	[T]	Signal transduction mechanisms	NB-ARC domain;; Leucine rich repeat;; Leucine Rich repeats (2 copies);; Leucine Rich Repeat;; Leucine rich repeat;; Leucine Rich repeats (2 copies);; Leucine rich repeat;; Leucine Rich Repeat;; Leucine rich repeat	Putative disease resistance RPP13-like protein 1 GN=RPPL1 OS=Arabidopsis thaliana (Mouse-ear cress) PE=3 SV=1	S	Function unknown	disease resistance protein RGA2-like [Cajanus cajan]
F01.PB41583	4.84	4.35	4.62	7.7	8.09	7.76	5.7	6.17	5.19	--	--	Molecular Function: zinc ion binding (GO:0008270);;	--	--	[O]	Posttranslational modification, protein turnover, chaperones	--	--	S	Function unknown	PREDICTED: zinc finger protein 598-like isoform X3 [Glycine max]
F01.PB9025	0	0.2	0.08	1.94	1	3.04	0.12	0.04	0.06	[CR]	--	Molecular Function: zinc ion binding (GO:0008270);; Molecular Function: oxidoreductase activity (GO:0016491);; Biological Process: oxidation-reduction process (GO:0055114);;	--	--	[CR]	--	Alcohol dehydrogenase GroES-like domain	2-methylene-furan-3-one reductase GN=EO OS=Fragaria vesca (Woodland strawberry) PE=2 SV=2	C	Energy production and conversion	Quinone oxidoreductase-like protein, chloroplastic [Glycine soja]
F01.PB41580	5.05	7.94	4.59	4.61	6.66	5.36	4.8	5.36	5.44	[RTKL]	--	Molecular Function: protein serine/threonine kinase activity (GO:0004674);; Molecular Function: ATP binding (GO:0005524);; Biological Process: protein phosphorylation (GO:0006468);;	--	--	[T]	Signal transduction mechanisms	Carbohydrate-binding protein of the ER;; Protein tyrosine kinase;; Protein kinase domain;; Di-glucose binding within endoplasmic reticulum;; Adenovirus E3 region protein CR2	Receptor-like protein kinase FERONIA (Precursor) GN=F26O13.190 OS=Arabidopsis thaliana (Mouse-ear cress) PE=1 SV=1	T	Signal transduction mechanisms	hypothetical protein GLYMA_13G054400 [Glycine max]
F01.PB2988	0	0.11	0	0	0	0	15.24	28.6	29.92	--	--	--	--	--	[I]	Lipid transport and metabolism	--	Patatin-like protein 3 GN=PLP3 OS=Arabidopsis thaliana (Mouse-ear cress) PE=2 SV=2	S	Function unknown	hypothetical protein PHAVU_010G047900g [Phaseolus vulgaris]
F01.PB2989	7.97	9.02	10.57	7.23	5.9	6.47	6.25	8.02	4.9	--	--	Molecular Function: zinc ion binding (GO:0008270);;	K17808|1.46653e-79|gmx:100786955|uncharacterized LOC100786955; K17808 mitochondrial protein import protein ZIM17 (A)	--	[S]	Function unknown	DNL zinc finger	--	S	Function unknown	uncharacterized protein LOC100786955 [Glycine max]
F01.PB41581	1.6	0.88	1.35	0.49	0.49	0.61	0.47	0.65	0.43	[O]	Posttranslational modification, protein turnover, chaperones	Molecular Function: nucleotide binding (GO:0000166);;	--	--	[O]	Posttranslational modification, protein turnover, chaperones	ATPase family associated with various cellular activities (AAA);; Holliday junction DNA helicase ruvB N-terminus;; AAA domain;; AAA domain;; IstB-like ATP binding protein;; AAA domain (dynein-related subfamily);; AAA domain (Cdc48 subfamily);; ATPase family associated with various cellular activities (AAA)	Katanin p60 ATPase-containing subunit A1 {ECO:0000255|HAMAP-Rule:MF_03023} GN=At1g80350 OS=Arabidopsis thaliana (Mouse-ear cress) PE=1 SV=1	O	Posttranslational modification, protein turnover, chaperones	Fidgetin-like protein 1 [Glycine soja]
F01.PB2980	5.98	9.54	7.28	7.23	5.26	7.92	5.35	6.03	6.97	[S]	Function unknown	Cellular Component: chloroplast stroma (GO:0009570);;	--	--	[S]	Function unknown	Uncharacterized ACR, YdiU/UPF0061 family	--	S	Function unknown	hypothetical protein MTR_1g116875 [Medicago truncatula]
F01.PB2981	0	0	0	0.08	0.12	0	103.55	90.33	58.4	--	--	Molecular Function: RNA binding (GO:0003723);; Molecular Function: ribonuclease T2 activity (GO:0033897);;	K01166|3.50929e-142|gmx:100819054|ribonuclease S-2-like; K01166 ribonuclease T2 [EC:3.1.27.1] (A)	--	[A]	RNA processing and modification	--	Ribonuclease S-2 (Precursor) GN=S2 OS=Antirrhinum hispanicum (Snapdragon) PE=2 SV=1	S	Function unknown	Ribonuclease 1 [Glycine soja]
F01.PB2982	10.2	20.43	9.95	35.29	8.33	7.67	5.71	5.01	8.35	--	--	Biological Process: cell wall macromolecule catabolic process (GO:0016998);;	--	--	--	--	LysM domain	--	S	Function unknown	hypothetical protein KK1_044754 [Cajanus cajan]
F01.PB2983	3.48	3.43	1.96	6.41	3.77	4.94	3.7	7.31	5.49	--	--	--	--	--	[S]	Function unknown	--	--	S	Function unknown	hypothetical protein GLYMA_03G199700 [Glycine max]
F01.PB2984	3.37	4.93	3.86	8.47	8.81	10.5	12.6	19.04	20.54	[K]	Transcription	Molecular Function: DNA binding (GO:0003677);; Molecular Function: DNA-directed RNA polymerase activity (GO:0003899);; Cellular Component: nucleus (GO:0005634);; Biological Process: transcription, DNA-templated (GO:0006351);; Molecular Function: zinc ion binding (GO:0008270);;	K03017|1.03449e-74|gmx:100806190|DNA-directed RNA polymerases II, IV and V subunit 9A-like; K03017 DNA-directed RNA polymerase II subunit RPB9 (A)	ko00230:Purine metabolism;ko00240:Pyrimidine metabolism;ko03020:RNA polymerase	[K]	Transcription	RNA polymerases M/15 Kd subunit;; Transcription factor S-II (TFIIS)	DNA-directed RNA polymerases II, IV and V subunit 9A GN=K14A17 OS=Arabidopsis thaliana (Mouse-ear cress) PE=1 SV=1	K	Transcription	PREDICTED: DNA-directed RNA polymerases II, IV and V subunit 9A-like [Glycine max]
F01.PB2985	121.57	155.13	138.33	16.63	19.52	28.57	0.14	0.73	0.54	--	--	Cellular Component: chloroplast thylakoid lumen (GO:0009543);;	--	--	--	--	--	--	S	Function unknown	uncharacterized protein LOC100305836 [Glycine max]
F01.PB2986	0	0.07	0	0	0	0.05	0.14	0	0.28	[T]	Signal transduction mechanisms	Biological Process: response to stress (GO:0006950);;	--	--	--	--	Universal stress protein family;; Universal stress protein family	Universal stress protein A-like protein GN=At3g01520 OS=Arabidopsis thaliana (Mouse-ear cress) PE=1 SV=2	S	Function unknown	PREDICTED: uncharacterized protein LOC100527623 isoform X1 [Glycine max]
F01.PB2987	81.67	88.28	112.78	167.5	135.74	112.55	149.08	128.52	109.57	--	--	Molecular Function: electron carrier activity (GO:0009055);; Molecular Function: protein disulfide oxidoreductase activity (GO:0015035);; Biological Process: cell redox homeostasis (GO:0045454);;	K03676|1.64536e-64|gmx:100499748|uncharacterized LOC100499748; K03676 glutaredoxin 3 (A)	--	[O]	Posttranslational modification, protein turnover, chaperones	Glutaredoxin	Glutaredoxin-C13 OS=Arabidopsis thaliana (Mouse-ear cress) PE=3 SV=1	O	Posttranslational modification, protein turnover, chaperones	uncharacterized protein LOC100499748 [Glycine max]
F01.PB41584	0.7	0.35	0.8	1.15	1.05	0.76	1.02	0.86	1.09	--	--	--	--	--	--	--	--	Uncharacterized protein At3g49720 GN=At3g49720 OS=Arabidopsis thaliana (Mouse-ear cress) PE=2 SV=1	S	Function unknown	hypothetical protein GLYMA_U038500 [Glycine max]
F01.PB41585	0.86	0.64	0.89	1.6	2.35	2.13	1.76	1.81	1.15	[J]	Translation, ribosomal structure and biogenesis	Biological Process: chromosome segregation (GO:0007059);; Biological Process: cell cycle process (GO:0022402);;	K15340|0|gmx:100816321|DNA cross-link repair protein SNM1-like; K15340 DNA cross-link repair 1A protein (A)	--	[L]	Replication, recombination and repair	SAM domain (Sterile alpha motif);; SAM domain (Sterile alpha motif);; Beta-lactamase superfamily domain;; DNA repair metallo-beta-lactamase	DNA cross-link repair protein SNM1 GN=SNM1 OS=Arabidopsis thaliana (Mouse-ear cress) PE=2 SV=1	J	Translation, ribosomal structure and biogenesis	DNA cross-link repair protein SNM1 [Cajanus cajan]
F01.PB44181	0.29	0.15	0.29	0.28	0.16	0.18	0.18	0.15	0.09	--	--	--	--	--	[S]	Function unknown	PPPDE putative peptidase domain	DeSI-like protein At4g17486 GN=At4g17486 OS=Arabidopsis thaliana (Mouse-ear cress) PE=2 SV=1	S	Function unknown	PREDICTED: deSI-like protein At4g17486 [Vigna radiata var. radiata]
F01.PB44180	0.02	0.03	0.02	0.04	0.05	0.04	0.07	0.04	0.05	--	--	Cellular Component: apoplast (GO:0048046);;	--	--	--	--	Domain of unknown function (DUF4378)	--	S	Function unknown	PREDICTED: uncharacterized protein LOC100796503 isoform X2 [Glycine max]
F01.PB44183	0.09	0	0	0	0	0	0	0	0	[Z]	Cytoskeleton	Molecular Function: microtubule motor activity (GO:0003777);; Molecular Function: ATP binding (GO:0005524);; Cellular Component: kinesin complex (GO:0005871);; Cellular Component: microtubule (GO:0005874);; Biological Process: microtubule-based movement (GO:0007018);; Molecular Function: microtubule binding (GO:0008017);; Cellular Component: preprophase band (GO:0009574);; Biological Process: det…	--	--	[Z]	Cytoskeleton	Kinesin motor domain;; Armadillo/beta-catenin-like repeat;; Armadillo/beta-catenin-like repeat	Armadillo repeat-containing kinesin-like protein 3 GN=F5O11.15 OS=Arabidopsis thaliana (Mouse-ear cress) PE=1 SV=1	Z	Cytoskeleton	PREDICTED: armadillo repeat-containing kinesin-like protein 3 isoform X2 [Glycine max]
F01.PB44182	0.6	0.55	0.86	1.59	1.24	1.44	1.37	1.75	1.43	--	--	--	--	--	--	--	--	--	S	Function unknown	hypothetical protein PHAVU_001G193300g [Phaseolus vulgaris]
F01.PB44185	0.07	0.06	0.05	0.01	0.02	0.01	0	0.01	0.02	--	--	Molecular Function: iron ion binding (GO:0005506);; Molecular Function: electron carrier activity (GO:0009055);; Cellular Component: chloroplast thylakoid membrane (GO:0009535);; Biological Process: photosynthesis (GO:0015979);; Molecular Function: heme binding (GO:0020037);; Biological Process: electron transport chain (GO:0022900);; Cellular Component: integral component of thylakoid membrane (…	K02634|0|mtr:MTR_4g034760|Apocytochrome f; K02634 apocytochrome f (A)	ko00195:Photosynthesis	--	--	Adenosine/AMP deaminase	Apocytochrome f (Precursor) GN=petA OS=Glycine max (Soybean) PE=1 SV=1	C	Energy production and conversion	cytochrome f (chloroplast) [Ficus racemosa]
F01.PB44184	0.14	0.15	0.22	0.66	0.63	1.27	0.04	0.02	0.05	[RTKL]	--	--	--	--	[T]	Signal transduction mechanisms	Protein kinase domain;; Protein tyrosine kinase	Proline-rich receptor-like protein kinase PERK1 GN=PERK1 OS=Arabidopsis thaliana (Mouse-ear cress) PE=2 SV=1	T	Signal transduction mechanisms	hypothetical protein PHAVU_010G140200g [Phaseolus vulgaris]
F01.PB44187	1.23	1.05	1.52	1.1	1.19	1.21	1.16	0.94	0.66	[R]	General function prediction only	Biological Process: proteolysis (GO:0006508);; Molecular Function: peptidase activity (GO:0008233);;	--	--	[OR]	--	Peptidase family M28	--	S	Function unknown	Endoplasmic reticulum metallopeptidase 1 [Glycine soja]
F01.PB44186	1.27	1.71	1.35	3.69	3.14	4.29	5.82	3.2	4.25	--	--	--	--	--	[YU]	--	--	Nuclear pore complex protein NUP1 OS=Arabidopsis thaliana (Mouse-ear cress) PE=1 SV=1	S	Function unknown	hypothetical protein glysoja_000648 [Glycine soja]
F01.PB44189	6.81	5.43	7.15	7.81	5.15	5.36	6.83	6.92	7.03	[A]	RNA processing and modification	--	K14376|0|gmx:100783237|poly(A) polymerase-like; K14376 poly(A) polymerase [EC:2.7.7.19] (A)	ko03015:mRNA surveillance pathway	[A]	RNA processing and modification	Poly(A) polymerase central domain;; Poly(A) polymerase predicted RNA binding domain;; Nucleotidyltransferase domain;; Poly(A) polymerase predicted RNA binding domain;; Poly(A) polymerase central domain	Nuclear poly(A) polymerase 4 {ECO:0000303|PubMed:18479511} OS=Arabidopsis thaliana (Mouse-ear cress) PE=1 SV=1	A	RNA processing and modification	PREDICTED: nuclear poly(A) polymerase 4-like [Glycine max]
F01.PB44188	0	0	0	0	0	0	0	0	0	--	--	Molecular Function: iron ion binding (GO:0005506);; Cellular Component: photosystem II (GO:0009523);; Cellular Component: chloroplast thylakoid membrane (GO:0009535);; Biological Process: photosynthetic electron transport in photosystem II (GO:0009772);; Cellular Component: plastoglobule (GO:0010287);; Cellular Component: integral component of membrane (GO:0016021);; Molecular Function: oxidoredu…	K02706|6.42211e-171|tcc:ThcaC_p016|psbD; photosystem II protein D2; K02706 photosystem II P680 reaction center D2 protein (A)	ko00195:Photosynthesis	--	--	Photosynthetic reaction centre protein	Photosystem II D2 protein {ECO:0000255|HAMAP-Rule:MF_01383} GN=Poptr_cp016 OS=Populus trichocarpa (Western balsam poplar) PE=3 SV=1	C	Energy production and conversion	photosystem II protein D2 (chloroplast) [Castanopsis concinna]
F01.PB3950	420.67	440.92	329.66	449.28	507.77	399.91	439.43	502.88	431.89	[J]	Translation, ribosomal structure and biogenesis	Molecular Function: structural constituent of ribosome (GO:0003735);; Cellular Component: ribosome (GO:0005840);; Biological Process: translation (GO:0006412);; Molecular Function: metal ion binding (GO:0046872);;	K02978|1.23359e-46|gmx:100499804|uncharacterized LOC100499804; K02978 small subunit ribosomal protein S27e (A)	ko03010:Ribosome	[J]	Translation, ribosomal structure and biogenesis	Ribosomal protein S27	40S ribosomal protein S27-2 OS=Arabidopsis thaliana (Mouse-ear cress) PE=2 SV=2	J	Translation, ribosomal structure and biogenesis	PREDICTED: 40S ribosomal protein S27-2 [Elaeis guineensis]
F01.PB10562	0.38	0.41	0.96	0.6	0.26	0.16	0.04	0.33	0.11	[E]	Amino acid transport and metabolism	Molecular Function: transferase activity (GO:0016740);;	K14272|8.31333e-180|bdi:100844005|glutamate--glyoxylate aminotransferase 2; K14272 glutamate--glyoxylate aminotransferase [EC:2.6.1.4 2.6.1.2 2.6.1.44 2.6.1.-] (A)	ko00250:Alanine, aspartate and glutamate metabolism;ko00260:Glycine, serine and threonine metabolism;ko00630:Glyoxylate and dicarboxylate metabolism;ko00710:Carbon fixation in photosynthetic organisms;ko01200:Carbon metabolism;ko01210:2-Oxocarboxylic acid metabolism;ko01230:Biosynthesis of amino acids	[E]	Amino acid transport and metabolism	Aminotransferase class I and II;; Aminotransferase class I and II	Glutamate--glyoxylate aminotransferase 2 OS=Arabidopsis thaliana (Mouse-ear cress) PE=1 SV=1	E	Amino acid transport and metabolism	PREDICTED: glutamate--glyoxylate aminotransferase 2 isoform X1 [Brachypodium distachyon]
F01.PB10563	0.17	0.17	0.42	0.1	0.2	0.61	0.43	0.37	0.15	--	--	Molecular Function: DNA binding (GO:0003677);; Biological Process: cellular response to DNA damage stimulus (GO:0006974);; Biological Process: mitotic spindle assembly checkpoint (GO:0007094);; Biological Process: response to UV-B (GO:0010224);;	K13728|2.9958e-38|cam:101494848|mitotic spindle assembly checkpoint protein MAD2B-like; K13728 mitotic spindle assembly checkpoint protein MAD2B (A)	--	[D]	Cell cycle control, cell division, chromosome partitioning	HORMA domain	DNA polymerase zeta processivity subunit GN=REV7 OS=Arabidopsis thaliana (Mouse-ear cress) PE=2 SV=1	K	Transcription	DNA polymerase zeta processivity subunit isoform X2 [Cajanus cajan]
F01.PB10560	6.86	7.57	6.97	6.85	9.14	7.73	8.49	10.77	8.74	--	--	Cellular Component: chromosome, centromeric region (GO:0000775);; Cellular Component: nucleus (GO:0005634);; Biological Process: mitotic nuclear division (GO:0007067);;	--	--	--	--	Mis12 protein	--	S	Function unknown	uncharacterized protein LOC100306256 [Glycine max]
F01.PB10561	6.13	9.65	8.38	19.12	25.09	17.85	17.85	16.1	13.76	--	--	--	--	--	--	--	--	--	S	Function unknown	PREDICTED: uncharacterized protein LOC100804726 isoform X1 [Glycine max]
F01.PB10566	83.71	89.98	72.5	44.44	45.11	45.3	7.5	9.02	5.62	[Q]	Secondary metabolites biosynthesis, transport and catabolism	Molecular Function: hydrolase activity (GO:0016787);;	--	--	[R]	General function prediction only	Dienelactone hydrolase family;; Alpha/beta hydrolase family;; Alpha/beta hydrolase family	Endo-1,3;1,4-beta-D-glucanase (Precursor) OS=Zea mays (Maize) PE=1 SV=1	Q	Secondary metabolites biosynthesis, transport and catabolism	PREDICTED: endo-1,3;1,4-beta-D-glucanase [Glycine max]
F01.PB10567	11.34	11.28	13.08	13.58	15.09	17.72	11.85	12.51	14.45	--	--	--	--	--	--	--	Alpha/beta hydrolase family;; Alpha/beta hydrolase family;; alpha/beta hydrolase fold	--	S	Function unknown	maspardin [Cajanus cajan]
F01.PB10564	21.9	24.09	23.8	25.24	25.68	23.56	18.52	20.44	19.9	[I]	Lipid transport and metabolism	Biological Process: protein peptidyl-prolyl isomerization (GO:0000413);; Molecular Function: peptidyl-prolyl cis-trans isomerase activity (GO:0003755);; Molecular Function: enoyl-CoA hydratase activity (GO:0004300);; Cellular Component: peroxisome (GO:0005777);; Biological Process: protein folding (GO:0006457);; Biological Process: fatty acid beta-oxidation (GO:0006635);; Molecular Function: delt…	K12663|9.65177e-168|gmx:100804855|delta(3,5)-Delta(2,4)-dienoyl-CoA isomerase, mitochondrial-like; K12663 delta(3,5)-Delta(2,4)-dienoyl-CoA isomerase [EC:5.3.3.-] (A)	ko04146:Peroxisome	[I]	Lipid transport and metabolism	Enoyl-CoA hydratase/isomerase family	3-hydroxyacyl-CoA dehydrogenase OS=Cucumis sativus (Cucumber) PE=1 SV=1	I	Lipid transport and metabolism	PREDICTED: delta(3,5)-Delta(2,4)-dienoyl-CoA isomerase, mitochondrial [Vigna radiata var. radiata]
F01.PB10565	4.83	3.71	3.64	3.4	4.4	3.31	3.39	3.13	4.35	--	--	--	--	--	[GE]	--	Triose-phosphate Transporter family;; UAA transporter family;; EamA-like transporter family	Probable sugar phosphate/phosphate translocator At3g14410 GN=At3g14410 OS=Arabidopsis thaliana (Mouse-ear cress) PE=2 SV=1	S	Function unknown	Putative sugar phosphate/phosphate translocator [Glycine soja]
F01.PB30414	4.04	3.68	4.4	3.98	9.42	6.46	2.97	4.81	1.94	[R]	General function prediction only	--	--	--	[S]	Function unknown	WD domain, G-beta repeat	Guanine nucleotide-binding protein subunit beta GN=GB1 OS=Zea mays (Maize) PE=2 SV=1	S	Function unknown	PREDICTED: WD repeat-containing protein 44-like isoform X2 [Glycine max]
F01.PB30415	0.79	2.57	1.19	0.77	2.84	2.8	1.13	0.74	0.86	--	--	--	--	--	--	--	TIR domain;; NB-ARC domain;; TIR domain;; MTH538 TIR-like domain (DUF1863);; NACHT domain;; Leucine Rich Repeat;; Leucine rich repeat;; Leucine Rich Repeat	TMV resistance protein N GN=N OS=Nicotiana glutinosa (Tobacco) PE=1 SV=1	S	Function unknown	hypothetical protein PHAVU_011G181400g [Phaseolus vulgaris]
F01.PB10568	1.25	0	0.83	0.77	0.81	0	0.31	0.47	0	--	--	--	--	--	--	--	Domain of unknown function (DUF239);; Domain of unknown function (DUF4409)	--	S	Function unknown	uncharacterized protein LOC109796113 [Cajanus cajan]
F01.PB10569	0	4.34	5.87	0.55	2.47	0.79	1.42	1.69	1.7	[E]	Amino acid transport and metabolism	Molecular Function: glutamate decarboxylase activity (GO:0004351);; Biological Process: glutamate metabolic process (GO:0006536);; Molecular Function: pyridoxal phosphate binding (GO:0030170);;	K01580|0|gmx:100783047|glutamate decarboxylase-like; K01580 glutamate decarboxylase [EC:4.1.1.15] (A)	ko00250:Alanine, aspartate and glutamate metabolism;ko00410:beta-Alanine metabolism;ko00430:Taurine and hypotaurine metabolism;ko00650:Butanoate metabolism	[E]	Amino acid transport and metabolism	Pyridoxal-dependent decarboxylase conserved domain	Glutamate decarboxylase OS=Solanum lycopersicum (Tomato) PE=1 SV=1	E	Amino acid transport and metabolism	PREDICTED: glutamate decarboxylase-like [Glycine max]
F01.PB30410	0.41	0	0	0.71	0.6	0	0	0	0	[G]	Carbohydrate transport and metabolism	Molecular Function: catalytic activity (GO:0003824);; Biological Process: trehalose biosynthetic process (GO:0005992);;	K16055|0|gmx:100775779|probable alpha,alpha-trehalose-phosphate synthase [UDP-forming] 9-like; K16055 trehalose 6-phosphate synthase/phosphatase [EC:2.4.1.15 3.1.3.12] (A)	ko00500:Starch and sucrose metabolism	[G]	Carbohydrate transport and metabolism	Glycosyltransferase family 20;; Trehalose-phosphatase;; haloacid dehalogenase-like hydrolase	Probable alpha,alpha-trehalose-phosphate synthase [UDP-forming] 9 GN=TPS9 OS=Arabidopsis thaliana (Mouse-ear cress) PE=2 SV=1	G	Carbohydrate transport and metabolism	probable alpha,alpha-trehalose-phosphate synthase [UDP-forming] 10 [Cajanus cajan]
F01.PB30411	0.24	0.27	0.19	0.42	0.26	0.37	0.18	0.18	0.47	--	--	Biological Process: proteolysis (GO:0006508);; Molecular Function: peptidase activity (GO:0008233);; Molecular Function: metal ion binding (GO:0046872);;	K11844|0|gmx:100780952|ubiquitin carboxyl-terminal hydrolase 2-like; K11844 ubiquitin carboxyl-terminal hydrolase 16/45 [EC:3.4.19.12] (A)	--	[O]	Posttranslational modification, protein turnover, chaperones	Ubiquitin carboxyl-terminal hydrolase;; Ubiquitin carboxyl-terminal hydrolase;; Zn-finger in ubiquitin-hydrolases and other protein	Ubiquitin carboxyl-terminal hydrolase 2 GN=UBP2 OS=Arabidopsis thaliana (Mouse-ear cress) PE=1 SV=2	O	Posttranslational modification, protein turnover, chaperones	PREDICTED: ubiquitin carboxyl-terminal hydrolase 2-like [Glycine max]
F01.PB30412	4.92	0	9.86	4.7	5.53	7.02	6.24	8.27	7	--	--	Molecular Function: nucleic acid binding (GO:0003676);;	K11593|0|gmx:100820376|protein argonaute 4-like; K11593 eukaryotic translation initiation factor 2C (A)	--	[J]	Translation, ribosomal structure and biogenesis	Piwi domain;; PAZ domain;; Domain of unknown function (DUF1785)	Protein argonaute 4 GN=T20P8.9 OS=Arabidopsis thaliana (Mouse-ear cress) PE=1 SV=2	J	Translation, ribosomal structure and biogenesis	PREDICTED: protein argonaute 4 isoform X1 [Glycine max]
F01.PB30413	13.8	14.16	12.08	4.71	5.36	3.46	5.05	5.27	5.16	[C]	Energy production and conversion	Molecular Function: dihydrolipoyl dehydrogenase activity (GO:0004148);; Cellular Component: mitochondrial matrix (GO:0005759);; Cellular Component: glycine cleavage complex (GO:0005960);; Molecular Function: leghemoglobin reductase activity (GO:0015043);; Biological Process: cell redox homeostasis (GO:0045454);; Molecular Function: flavin adenine dinucleotide binding (GO:0050660);; Biological Pro…	K00382|0|gmx:100788043|leghemoglobin reductase-like; K00382 dihydrolipoamide dehydrogenase [EC:1.8.1.4] (A)	ko00010:Glycolysis / Gluconeogenesis;ko00020:Citrate cycle (TCA cycle);ko00260:Glycine, serine and threonine metabolism;ko00280:Valine, leucine and isoleucine degradation;ko00620:Pyruvate metabolism;ko01200:Carbon metabolism	[C]	Energy production and conversion	Pyridine nucleotide-disulphide oxidoreductase, dimerisation domain;; Pyridine nucleotide-disulphide oxidoreductase;; Pyridine nucleotide-disulphide oxidoreductase;; Pyridine nucleotide-disulphide oxidoreductase;; FAD dependent oxidoreductase;; FAD binding domain;; Glucose inhibited division protein A;; NAD(P)-binding Rossmann-like domain;; HI0933-like protein;; Thi4 family	Leghemoglobin reductase (Precursor) GN=FLBR OS=Vigna unguiculata (Cowpea) PE=1 SV=1	C	Energy production and conversion	PREDICTED: leghemoglobin reductase-like [Glycine max]
F01.PB5408	5.21	3.11	3.6	6.18	6.5	5	2.12	2.5	0.96	[O]	Posttranslational modification, protein turnover, chaperones	Molecular Function: SUMO transferase activity (GO:0019789);;	K10577|4.03039e-90|pvu:PHAVU_002G016300g|hypothetical protein; K10577 ubiquitin-conjugating enzyme E2 I [EC:6.3.2.19] (A)	ko03013:RNA transport;ko04120:Ubiquitin mediated proteolysis	[O]	Posttranslational modification, protein turnover, chaperones	Ubiquitin-conjugating enzyme	SUMO-conjugating enzyme SCE1 GN=T10K17.80 OS=Arabidopsis thaliana (Mouse-ear cress) PE=1 SV=1	O	Posttranslational modification, protein turnover, chaperones	hypothetical protein PHAVU_002G016300g [Phaseolus vulgaris]
F01.PB5409	109.93	123.34	71.64	123.97	133.27	101.67	145.54	188.32	164.82	[J]	Translation, ribosomal structure and biogenesis	Molecular Function: structural constituent of ribosome (GO:0003735);; Biological Process: translation (GO:0006412);; Cellular Component: small ribosomal subunit (GO:0015935);;	K02973|9.1134e-98|pvu:PHAVU_007G163700g|hypothetical protein; K02973 small subunit ribosomal protein S23e (A)	ko03010:Ribosome	[J]	Translation, ribosomal structure and biogenesis	Ribosomal protein S12/S23	40S ribosomal protein S23 GN=RPS23 OS=Euphorbia esula (Leafy spurge) PE=2 SV=1	J	Translation, ribosomal structure and biogenesis	hypothetical protein PHAVU_007G163700g [Phaseolus vulgaris]
F01.PB5404	0.07	0.14	0.15	6.24	6.95	7.12	124.51	139.08	106.91	--	--	Cellular Component: cytoplasm (GO:0005737);; Biological Process: lipid metabolic process (GO:0006629);; Cellular Component: integral component of membrane (GO:0016021);; Molecular Function: oxidoreductase activity, acting on the CH-CH group of donors (GO:0016627);;	--	--	[I]	Lipid transport and metabolism	3-oxo-5-alpha-steroid 4-dehydrogenase	Steroid 5-alpha-reductase DET2 GN=DET2 OS=Gossypium hirsutum (Upland cotton) PE=1 SV=1	S	Function unknown	uncharacterized protein LOC100797930 [Glycine max]
F01.PB5405	0.84	6.83	8.28	7.81	1.6	26.08	27.17	24.93	4.95	[O]	Posttranslational modification, protein turnover, chaperones	Molecular Function: glutathione transferase activity (GO:0004364);;	K00799|3.90016e-112|gmx:548029|glutathione S-transferase GST 11; K00799 glutathione S-transferase [EC:2.5.1.18] (A)	ko00480:Glutathione metabolism	[O]	Posttranslational modification, protein turnover, chaperones	Glutathione S-transferase, C-terminal domain;; Glutathione S-transferase, C-terminal domain;; Glutathione S-transferase, C-terminal domain;; Glutathione S-transferase, N-terminal domain	Probable glutathione S-transferase GN=HSP26-A OS=Glycine max (Soybean) PE=2 SV=1	O	Posttranslational modification, protein turnover, chaperones	glutathione S-transferase GST 11 [Glycine max]
F01.PB5406	1.06	0.83	1.22	0	0	0	3116.26	3063.56	2588.87	--	--	Biological Process: defense response (GO:0006952);; Biological Process: response to biotic stimulus (GO:0009607);;	--	--	--	--	Pathogenesis-related protein Bet v I family	MLP-like protein 43 GN=MLP43 OS=Arabidopsis thaliana (Mouse-ear cress) PE=1 SV=1	--	--	MLP-like protein 43 [Glycine soja]
F01.PB5407	1.25	1.61	1.26	1.61	2.04	0.8	1.73	4.63	4.11	[J]	Translation, ribosomal structure and biogenesis	Molecular Function: structural constituent of ribosome (GO:0003735);; Biological Process: translation (GO:0006412);; Cellular Component: large ribosomal subunit (GO:0015934);;	K02872|4.03332e-142|gmx:100499978|uncharacterized LOC100499978; K02872 large subunit ribosomal protein L13Ae (A)	ko03010:Ribosome	[J]	Translation, ribosomal structure and biogenesis	Ribosomal protein L13	60S ribosomal protein L13a-4 GN=RPL13AD OS=Arabidopsis thaliana (Mouse-ear cress) PE=2 SV=1	J	Translation, ribosomal structure and biogenesis	hypothetical protein GLYMA_16G092800 [Glycine max]
F01.PB5400	42.83	34.93	42.96	47.35	53.14	54.57	45.51	51.54	47.95	--	--	Molecular Function: sequence-specific DNA binding transcription factor activity (GO:0003700);; Biological Process: regulation of transcription, DNA-templated (GO:0006355);; Molecular Function: zinc ion binding (GO:0008270);; Molecular Function: sequence-specific DNA binding (GO:0043565);;	--	--	[K]	Transcription	GATA zinc finger	GATA transcription factor 15 GN=GATA15 OS=Arabidopsis thaliana (Mouse-ear cress) PE=2 SV=2	K	Transcription	GATA transcription factor 16-like [Cajanus cajan]
F01.PB5401	352.39	347.12	291.93	399.44	398.63	345.72	443.87	503.38	466.83	[J]	Translation, ribosomal structure and biogenesis	--	K02947|1.10357e-63|gmx:100500445|uncharacterized LOC100500445; K02947 small subunit ribosomal protein S10e (A)	ko03010:Ribosome	[J]	Translation, ribosomal structure and biogenesis	Plectin/S10 domain	40S ribosomal protein S10-3 GN=RPS10C OS=Arabidopsis thaliana (Mouse-ear cress) PE=2 SV=2	J	Translation, ribosomal structure and biogenesis	PREDICTED: uncharacterized protein LOC100499910 isoform X1 [Glycine max]
F01.PB5402	5.47	5.4	6.71	204.68	308.82	243.45	11.53	20.63	9.69	--	--	--	--	--	--	--	--	--	--	--	hypothetical protein VIGAN_06152300, partial [Vigna angularis var. angularis]
F01.PB5403	340.49	319.47	394.67	370.48	345.42	290.05	336.14	411.57	407.6	[O]	Posttranslational modification, protein turnover, chaperones	--	K12160|1.52797e-67|gmx:100500241|uncharacterized LOC100500241; K12160 small ubiquitin-related modifier (A)	ko03013:RNA transport	[O]	Posttranslational modification, protein turnover, chaperones	Ubiquitin-2 like Rad60 SUMO-like;; Ubiquitin family	Small ubiquitin-related modifier 2 GN=MCO15.11 OS=Arabidopsis thaliana (Mouse-ear cress) PE=1 SV=1	O	Posttranslational modification, protein turnover, chaperones	uncharacterized protein LOC100500241 [Glycine max]
F01.PB9185	2.28	1.65	2.52	2.24	2.17	1.47	2.04	3.07	1.82	[P]	Inorganic ion transport and metabolism	Molecular Function: N,N-dimethylaniline monooxygenase activity (GO:0004499);; Molecular Function: flavin adenine dinucleotide binding (GO:0050660);; Molecular Function: NADP binding (GO:0050661);; Biological Process: oxidation-reduction process (GO:0055114);;	--	--	[Q]	Secondary metabolites biosynthesis, transport and catabolism	Flavin-binding monooxygenase-like;; Pyridine nucleotide-disulphide oxidoreductase;; NAD(P)-binding Rossmann-like domain;; Pyridine nucleotide-disulphide oxidoreductase;; FAD-NAD(P)-binding;; L-lysine 6-monooxygenase (NADPH-requiring);; FAD dependent oxidoreductase;; Thi4 family;; HI0933-like protein;; Domain of unknown function (DUF364);; FAD binding domain;; FAD binding domain;; Pyridine nucleot…	Flavin-containing monooxygenase FMO GS-OX-like 8 GN=At5g61290 OS=Arabidopsis thaliana (Mouse-ear cress) PE=2 SV=1	P	Inorganic ion transport and metabolism	PREDICTED: flavin-containing monooxygenase FMO GS-OX-like 8 [Glycine max]
F01.PB9184	98.59	86.59	124.4	103.56	79.28	96.61	54.68	59.93	73.61	--	--	--	--	--	--	--	Transcriptional activator	--	S	Function unknown	uncharacterized protein LOC100499923 [Glycine max]
F01.PB9187	20.57	86.88	54.9	15.96	67.2	49.55	12.62	28.63	32.76	[KAD]	--	Molecular Function: DNA binding (GO:0003677);; Molecular Function: chromatin binding (GO:0003682);; Biological Process: response to stress (GO:0006950);; Biological Process: response to hormone (GO:0009725);; Biological Process: response to oxygen-containing compound (GO:1901700);;	K09422|5.7445e-139|gmx:778174|MYB70; MYB transcription factor MYB70; K09422 myb proto-oncogene protein, plant (A)	--	[K]	Transcription	Myb-like DNA-binding domain;; Myb-like DNA-binding domain	Transcription factor MYB44 GN=K8K14.2 OS=Arabidopsis thaliana (Mouse-ear cress) PE=2 SV=1	K	Transcription	MYB transcription factor MYB70 [Glycine max]
F01.PB9186	24.01	20.72	28.68	33.02	26.37	27.28	35	33.83	37.43	[R]	General function prediction only	Molecular Function: catalytic activity (GO:0003824);; Biological Process: metabolic process (GO:0008152);;	--	--	[I]	Lipid transport and metabolism	Alpha/beta hydrolase family;; alpha/beta hydrolase fold;; Alpha/beta hydrolase family;; Putative lysophospholipase	--	S	Function unknown	uncharacterized protein LOC109810477 [Cajanus cajan]
F01.PB9181	3.56	6.01	4.01	6.27	4.65	4.42	7.27	7.73	7.98	[R]	General function prediction only	--	--	--	[H]	Coenzyme transport and metabolism	CobW/HypB/UreG, nucleotide-binding domain;; Cobalamin synthesis protein cobW C-terminal domain	--	S	Function unknown	COBW domain-containing protein 1-like [Cajanus cajan]
F01.PB9180	20.27	19.46	22.73	7.91	1.46	3.53	0.22	0.03	0.11	--	--	--	K15086|0|gmx:100782471|(3S,6E)-nerolidol synthase 2, chloroplastic/mitochondrial-like; K15086 (3S)-linalool synthase [EC:4.2.3.25] (A)	ko00902:Monoterpenoid biosynthesis	--	--	Terpene synthase family, metal binding domain	(3S,6E)-nerolidol synthase 1 OS=Fragaria ananassa (Strawberry) PE=1 SV=1	S	Function unknown	PREDICTED: (3S,6E)-nerolidol synthase 1 [Glycine max]
F01.PB9183	4.26	3.98	2.62	1.72	1.11	1.07	1.24	0.55	0.71	[MG]	--	Molecular Function: nucleotide binding (GO:0000166);; Molecular Function: sulfotransferase activity (GO:0008146);; Molecular Function: zinc ion binding (GO:0008270);; Biological Process: galactolipid biosynthetic process (GO:0019375);; Biological Process: sulfolipid biosynthetic process (GO:0046506);; Molecular Function: UDPsulfoquinovose synthase activity (GO:0046507);; Molecular Function: coenz…	K06118|0|gmx:100816616|UDP-sulfoquinovose synthase, chloroplastic-like; K06118 UDP-sulfoquinovose synthase [EC:3.13.1.1] (A)	ko00520:Amino sugar and nucleotide sugar metabolism;ko00561:Glycerolipid metabolism	[M]	Cell wall/membrane/envelope biogenesis	NAD dependent epimerase/dehydratase family	UDP-sulfoquinovose synthase, chloroplastic (Precursor) GN=SQD1 OS=Arabidopsis thaliana (Mouse-ear cress) PE=1 SV=1	M	Cell wall/membrane/envelope biogenesis	UDP-sulfoquinovose synthase, chloroplastic [Glycine soja]
F01.PB9182	33.89	33.95	31.58	25.25	23.8	27.95	23.88	23.82	23.63	[I]	Lipid transport and metabolism	Molecular Function: oxidoreductase activity (GO:0016491);; Biological Process: oxidation-reduction process (GO:0055114);;	--	--	[I]	Lipid transport and metabolism	MaoC like domain;; N-terminal half of MaoC dehydratase	Enoyl-CoA hydratase 2, peroxisomal GN=ECH2 OS=Arabidopsis thaliana (Mouse-ear cress) PE=1 SV=1	I	Lipid transport and metabolism	hypothetical protein GLYMA_06G019900 [Glycine max]
F01.PB9189	7.22	4.93	8.23	3.37	4.37	4.95	0.49	0.64	0.53	--	--	--	--	--	--	--	IQ calmodulin-binding motif;; Protein of unknown function (DUF4005)	Protein IQ-DOMAIN 1 GN=IQD1 OS=Arabidopsis thaliana (Mouse-ear cress) PE=1 SV=1	Z	Cytoskeleton	PREDICTED: protein IQ-DOMAIN 1-like isoform X1 [Glycine max]
F01.PB9188	26.02	29.12	18.82	44.38	87.59	42.89	6.86	9.06	6.51	--	--	--	--	--	--	--	--	--	S	Function unknown	hypothetical protein [Phaseolus vulgaris]
F01.PB15918	21.77	19.21	18	8.12	10.91	11.82	5.33	5.66	5.5	--	--	Molecular Function: catalytic activity (GO:0003824);; Biological Process: metabolic process (GO:0008152);; Cellular Component: membrane (GO:0016020);;	K07252|1.30753e-138|gmx:100784545|uncharacterized LOC100784545; K07252 dolichyldiphosphatase [EC:3.6.1.43] (A)	ko00510:N-Glycan biosynthesis	[I]	Lipid transport and metabolism	--	Lipid phosphate phosphatase epsilon 2, chloroplastic (Precursor) GN=LPPE2 OS=Arabidopsis thaliana (Mouse-ear cress) PE=1 SV=1	S	Function unknown	PREDICTED: lipid phosphate phosphatase epsilon 2, chloroplastic isoform X2 [Glycine max]
F01.PB15919	1.43	1.98	1.4	2.15	1.53	0.89	2.69	1.02	6.2	[R]	General function prediction only	--	--	--	[R]	General function prediction only	Aldo/keto reductase family	Aldo-keto reductase family 4 member C9 GN=AKR4C9 OS=Arabidopsis thaliana (Mouse-ear cress) PE=1 SV=1	S	Function unknown	hypothetical protein PHAVU_010G016700g [Phaseolus vulgaris]
F01.PB639	6.16	2.4	6.59	16.27	19.23	12.66	11.51	20.56	11.7	--	--	--	--	--	--	--	--	--	--	--	PREDICTED: uncharacterized protein LOC108321708 [Vigna angularis]
F01.PB638	56.17	59.98	64.01	30.57	35.35	32.03	20.66	19.79	26.85	[O]	Posttranslational modification, protein turnover, chaperones	Biological Process: protein folding (GO:0006457);; Molecular Function: heat shock protein binding (GO:0031072);;	--	--	[O]	Posttranslational modification, protein turnover, chaperones	DnaJ domain	DnaJ protein P58IPK homolog (Precursor) OS=Arabidopsis thaliana (Mouse-ear cress) PE=1 SV=1	O	Posttranslational modification, protein turnover, chaperones	DnaJ-like protein isoform 2 [Glycine max]
F01.PB15910	19.83	17.59	24.64	19.78	16.44	22.2	23.03	21.64	27.68	[LKJ]	--	Molecular Function: nucleic acid binding (GO:0003676);; Molecular Function: ATP binding (GO:0005524);; Molecular Function: ATP-dependent helicase activity (GO:0008026);;	K12823|0|gmx:100790464|DEAD-box ATP-dependent RNA helicase 20-like; K12823 ATP-dependent RNA helicase DDX5/DBP2 [EC:3.6.4.13] (A)	ko03040:Spliceosome	[A]	RNA processing and modification	DEAD/DEAH box helicase;; Helicase conserved C-terminal domain	DEAD-box ATP-dependent RNA helicase 20 OS=Oryza sativa subsp. japonica (Rice) PE=3 SV=2	L	Replication, recombination and repair	DEAD-box ATP-dependent RNA helicase 20-like [Cajanus cajan]
F01.PB15911	82.31	56.97	88.71	84.67	62.37	69.05	79.31	78.09	84.68	--	--	Molecular Function: protein tyrosine phosphatase activity (GO:0004725);; Molecular Function: protein tyrosine/serine/threonine phosphatase activity (GO:0008138);; Biological Process: peptidyl-tyrosine dephosphorylation (GO:0035335);; Biological Process: negative regulation of MAP kinase activity (GO:0043407);;	--	--	[V]	Defense mechanisms	Dual specificity phosphatase, catalytic domain	Putative dual specificity protein phosphatase DSP8 GN=DSP8 OS=Arabidopsis thaliana (Mouse-ear cress) PE=2 SV=2	T	Signal transduction mechanisms	PREDICTED: putative dual specificity protein phosphatase DSP8 [Glycine max]
F01.PB15912	12.7	18.11	17.66	20.78	37.52	24.17	11.77	13.84	11.32	--	--	Molecular Function: aspartic-type endopeptidase activity (GO:0004190);; Biological Process: proteolysis (GO:0006508);;	--	--	[O]	Posttranslational modification, protein turnover, chaperones	Xylanase inhibitor N-terminal;; Eukaryotic aspartyl protease;; Xylanase inhibitor C-terminal	Aspartic proteinase-like protein 2 (Precursor) GN=At1g65240 OS=Arabidopsis thaliana (Mouse-ear cress) PE=1 SV=2	O	Posttranslational modification, protein turnover, chaperones	Aspartic proteinase-like protein 2 [Glycine soja]
F01.PB15913	5.9	6.29	7.91	8.92	8.81	10.87	2.67	2.61	4.23	[E]	Amino acid transport and metabolism	Molecular Function: lactoylglutathione lyase activity (GO:0004462);; Molecular Function: metal ion binding (GO:0046872);;	K01759|0|gmx:100793089|putative lactoylglutathione lyase-like; K01759 lactoylglutathione lyase [EC:4.4.1.5] (A)	ko00620:Pyruvate metabolism	[G]	Carbohydrate transport and metabolism	Glyoxalase/Bleomycin resistance protein/Dioxygenase superfamily;; Glyoxalase-like domain;; Glyoxalase/Bleomycin resistance protein/Dioxygenase superfamily	Putative lactoylglutathione lyase OS=Brassica oleracea var. gemmifera (Brussel sprouts) PE=2 SV=1	E	Amino acid transport and metabolism	unknown [Glycine max]
F01.PB15914	0	0.15	0.19	0.38	1.13	0.87	0.13	0.07	0.13	--	--	--	K01728|2.05524e-39|gmx:100790659|probable pectate lyase 20-like; K01728 pectate lyase [EC:4.2.2.2] (A)	ko00040:Pentose and glucuronate interconversions	--	--	--	Probable pectate lyase 15 (Precursor) GN=At4g13710 OS=Arabidopsis thaliana (Mouse-ear cress) PE=2 SV=1	G	Carbohydrate transport and metabolism	Putative pectate lyase 15 [Glycine soja]
F01.PB15915	1.78	12.2	9.4	28.13	15.15	29.82	40.79	32.28	22.66	[OC]	--	Cellular Component: cytosol (GO:0005829);; Biological Process: pollen tube guidance (GO:0010183);; Molecular Function: antioxidant activity (GO:0016209);; Biological Process: cell redox homeostasis (GO:0045454);; Molecular Function: protein-disulfide reductase activity (GO:0047134);; Biological Process: oxidation-reduction process (GO:0055114);; Biological Process: regulation of pollen tube growt…	K17609|0|gmx:100809224|probable nucleoredoxin 1-like; K17609 nucleoredoxin [EC:1.8.1.8] (A)	--	[R]	General function prediction only	Thioredoxin-like;; AhpC/TSA family;; Thioredoxin-like domain;; Redoxin;; Thioredoxin;; C1-like domain;; SCO1/SenC	Probable nucleoredoxin 1 GN=At1g60420 OS=Arabidopsis thaliana (Mouse-ear cress) PE=1 SV=1	O	Posttranslational modification, protein turnover, chaperones	Putative nucleoredoxin 1 [Glycine soja]
F01.PB15916	0.29	0	0.25	0.7	1.53	0.26	0.34	0.21	2.21	[P]	Inorganic ion transport and metabolism	--	K00860|3.23634e-141|gmx:100777457|adenylyl-sulfate kinase, chloroplastic-like; K00860 adenylylsulfate kinase [EC:2.7.1.25] (A)	ko00230:Purine metabolism;ko00920:Sulfur metabolism	[P]	Inorganic ion transport and metabolism	Adenylylsulphate kinase;; AAA domain;; AAA domain;; AAA domain	Adenylyl-sulfate kinase, chloroplastic (Precursor) GN=AKN OS=Catharanthus roseus (Madagascar periwinkle) PE=2 SV=1	P	Inorganic ion transport and metabolism	PREDICTED: adenylyl-sulfate kinase 3 isoform X1 [Glycine max]
F01.PB15917	26.49	33.35	32.43	73.32	71.42	73.52	45.9	46.31	49.88	--	--	--	--	--	[R]	General function prediction only	Tub family;; F-box domain	Tubby-like F-box protein 7 GN=TULP7 OS=Arabidopsis thaliana (Mouse-ear cress) PE=2 SV=1	S	Function unknown	PREDICTED: tubby-like F-box protein 7 [Glycine max]
F01.PB3688	37.2	40.13	34.19	20.19	24.72	20.67	15.23	17.1	14.59	[O]	Posttranslational modification, protein turnover, chaperones	--	K09539|4.00948e-44|gmx:100500663|uncharacterized LOC100500663; K09539 DnaJ homolog subfamily C member 19 (A)	--	[O]	Posttranslational modification, protein turnover, chaperones	DnaJ domain	Mitochondrial import inner membrane translocase subunit TIM14-3 GN=TIM14-3 OS=Arabidopsis thaliana (Mouse-ear cress) PE=1 SV=1	O	Posttranslational modification, protein turnover, chaperones	uncharacterized protein LOC100500663 [Glycine max]
F01.PB17512	6.41	10.35	9.89	12.86	0	0	13.3	12.98	12.45	--	--	--	--	--	--	--	--	--	S	Function unknown	hypothetical protein GLYMA_04G239200 [Glycine max]
F01.PB17513	28.98	35.07	31.33	20.45	15.79	16.04	18.58	16.41	21.59	[R]	General function prediction only	Molecular Function: phosphoric diester hydrolase activity (GO:0008081);; Biological Process: metabolic process (GO:0008152);; Molecular Function: metal ion binding (GO:0046872);;	K06950|1.67538e-145|gmx:100500273|uncharacterized LOC100500273; K06950 uncharacterized protein (A)	--	--	--	HD domain	--	S	Function unknown	uncharacterized protein LOC100500273 [Glycine max]
F01.PB17510	26.88	27.76	23	45.7	36.31	33.26	56.66	55.67	66.02	[J]	Translation, ribosomal structure and biogenesis	Molecular Function: translation elongation factor activity (GO:0003746);; Cellular Component: eukaryotic translation elongation factor 1 complex (GO:0005853);; Biological Process: translational elongation (GO:0006414);;	K03232|1.10259e-48|csv:101225772|elongation factor 1-delta-like; K03232 elongation factor 1-beta (A)	--	[K]	Transcription	EF-1 guanine nucleotide exchange domain	Elongation factor 1-beta OS=Oryza sativa subsp. japonica (Rice) PE=1 SV=3	J	Translation, ribosomal structure and biogenesis	PREDICTED: elongation factor 1-delta isoform X1 [Cucumis sativus]
F01.PB17511	5.77	5.8	5.25	4.43	5.86	6.41	4.02	3.96	4.99	--	--	Cellular Component: mitochondrial inner membrane (GO:0005743);; Biological Process: mitochondrial transport (GO:0006839);; Cellular Component: integral component of membrane (GO:0016021);; Biological Process: NAD transport (GO:0043132);; Molecular Function: NAD transporter activity (GO:0051724);; Biological Process: transmembrane transport (GO:0055085);;	K15115|1.03505e-180|gmx:100816376|nicotinamide adenine dinucleotide transporter 2, mitochondrial-like; K15115 solute carrier family 25 (mitochondrial folate transporter), member 32 (A)	--	[C]	Energy production and conversion	Mitochondrial carrier protein	Nicotinamide adenine dinucleotide transporter 2, mitochondrial GN=F4F7.45 OS=Arabidopsis thaliana (Mouse-ear cress) PE=1 SV=1	S	Function unknown	PREDICTED: nicotinamide adenine dinucleotide transporter 1, chloroplastic-like [Glycine max]
F01.PB17516	6.29	3.19	6.26	20.08	27.05	19.35	14.45	17.72	10.53	--	--	--	--	--	--	--	--	--	S	Function unknown	PREDICTED: uncharacterized protein LOC100793067 isoform X3 [Glycine max]
F01.PB17517	0.19	0	0.16	0.22	0.08	0.77	57.41	26.8	219.84	--	--	Cellular Component: vacuole (GO:0005773);; Cellular Component: plasma membrane (GO:0005886);;	K07192|0|gmx:547522|nodulin; K07192 flotillin (A)	--	[UZ]	--	SPFH domain / Band 7 family	Flotillin-like protein 1 GN=FLOT1 OS=Medicago truncatula (Barrel medic) PE=2 SV=1	S	Function unknown	hypothetical protein GLYMA_06G065600 [Glycine max]
F01.PB17514	0	0	0	0	0	0	0	0	0	[RTKL]	--	--	--	--	[T]	Signal transduction mechanisms	Protein tyrosine kinase;; Protein kinase domain;; Viral capsid protein 91 N-terminal	Protein kinase GN=PHY1 OS=Ceratodon purpureus (Fire moss) PE=3 SV=3	S	Function unknown	Mkk1p [Rhizophagus irregularis DAOM 197198w]
F01.PB17515	4.79	6.66	4.6	3.33	1.83	1.76	3.4	3.06	2.72	--	--	--	--	--	--	--	--	--	--	--	hypothetical protein TSUD_379190 [Trifolium subterraneum]
F01.PB17518	13.8	16.43	16.72	4.78	4.76	7.19	6.42	2.61	3.76	--	--	--	--	--	--	--	--	--	S	Function unknown	Uncharacterized protein C17orf53 isogeny [Cajanus cajan]
F01.PB17519	14	14.89	11.39	8.94	11.9	11.16	10.12	13.66	12.59	--	--	Molecular Function: nucleotide binding (GO:0000166);; Molecular Function: nucleic acid binding (GO:0003676);;	K14785|3.15017e-144|gmx:100782763|pre-rRNA-processing protein ESF2-like; K14785 ESF2/ABP1 family protein (A)	--	[K]	Transcription	RNA recognition motif (a.k.a. RRM, RBD, or RNP domain);; RNA recognition motif. (a.k.a. RRM, RBD, or RNP domain);; RNA recognition motif. (a.k.a. RRM, RBD, or RNP domain)	--	K	Transcription	uncharacterized protein LOC100782763 [Glycine max]
F01.PB33156	0.47	0.22	0.46	0.9	0.41	0.41	1.05	1.18	1.14	--	--	--	--	--	--	--	S-layer homology domain	--	S	Function unknown	uncharacterized protein LOC107644851 isoform X2 [Arachis ipaensis]
F01.PB183	24.94	27.82	29.34	67.91	44.51	54.71	31.83	35.42	28.82	--	--	--	--	--	[K]	Transcription	--	--	S	Function unknown	uncharacterized protein LOC100527624 [Glycine max]
F01.PB182	91.68	83.42	60.18	376.72	218.95	90.18	20.77	47.05	30.91	--	--	Molecular Function: transferase activity (GO:0016740);;	--	--	--	--	Glyoxalase-like domain;; Glyoxalase/Bleomycin resistance protein/Dioxygenase superfamily	--	S	Function unknown	uncharacterized protein LOC109803644 [Cajanus cajan]
F01.PB181	17.79	68.69	20.95	25.87	99.45	49.26	5.52	8	37.74	--	--	--	--	--	--	--	Domain of unknown function (DUF4228)	--	S	Function unknown	hypothetical protein glysoja_010260 [Glycine soja]
F01.PB180	80.09	73.69	73.26	73.8	77.12	65.51	84.32	96.75	93.05	--	--	Cellular Component: signal peptidase complex (GO:0005787);; Biological Process: signal peptide processing (GO:0006465);; Molecular Function: peptidase activity (GO:0008233);; Cellular Component: integral component of membrane (GO:0016021);;	K12947|6.88617e-128|pvu:PHAVU_008G226300g|hypothetical protein; K12947 signal peptidase complex subunit 2 [EC:3.4.-.-] (A)	ko03060:Protein export	--	--	Microsomal signal peptidase 25 kDa subunit (SPC25)	Probable signal peptidase complex subunit 2 GN=At2g39960 OS=Arabidopsis thaliana (Mouse-ear cress) PE=2 SV=1	U	Intracellular trafficking, secretion, and vesicular transport	probable signal peptidase complex subunit 2 [Cajanus cajan]
F01.PB187	11.28	5.14	14.27	30.36	16.46	20.22	437.56	436.56	338.13	--	--	--	--	--	--	--	Probable lipid transfer;; Protease inhibitor/seed storage/LTP family	Putative lipid-transfer protein DIR1 (Precursor) GN=DIR1 OS=Arabidopsis thaliana (Mouse-ear cress) PE=1 SV=1	S	Function unknown	uncharacterized LOC100527120 precursor [Glycine max]
F01.PB186	57.87	58.15	49.29	58.21	77.81	52.87	59.44	75.89	64.89	[J]	Translation, ribosomal structure and biogenesis	Molecular Function: structural constituent of ribosome (GO:0003735);; Cellular Component: ribosome (GO:0005840);; Biological Process: translation (GO:0006412);; Cellular Component: chloroplast (GO:0009507);; Molecular Function: rRNA binding (GO:0019843);;	K02949|3.17923e-100|gmx:100500186|uncharacterized LOC100500186; K02949 small subunit ribosomal protein S11e (A)	ko03010:Ribosome	[J]	Translation, ribosomal structure and biogenesis	Ribosomal protein S17	40S ribosomal protein S11 GN=RPS11 OS=Glycine max (Soybean) PE=2 SV=2	J	Translation, ribosomal structure and biogenesis	PREDICTED: 40S ribosomal protein S11-like [Vigna radiata var. radiata]
F01.PB185	128.1	141.1	114.36	36.14	37.54	40.13	26.12	26.99	32.65	--	--	Molecular Function: structural constituent of ribosome (GO:0003735);; Cellular Component: ribosome (GO:0005840);; Biological Process: translation (GO:0006412);;	--	--	--	--	Ribosomal protein S21	30S ribosomal protein S21, chloroplastic (Fragment) GN=rps21 OS=Spinacia oleracea (Spinach) PE=1 SV=1	S	Function unknown	hypothetical protein PHAVU_004G054500g [Phaseolus vulgaris]
F01.PB184	1139.93	1178.07	1284.16	728.28	759.97	601.79	1116.7	1033.44	522.78	--	--	Biological Process: transport (GO:0006810);; Molecular Function: lipid binding (GO:0008289);;	--	--	--	--	Probable lipid transfer;; Protease inhibitor/seed storage/LTP family	Probable non-specific lipid-transfer protein AKCS9 (Precursor) OS=Vigna unguiculata (Cowpea) PE=2 SV=1	S	Function unknown	non-specific lipid-transfer protein 2-like [Cajanus cajan]
F01.PB33150	0.71	0.75	0.96	1.99	1.44	1.29	1.76	1.63	1.33	--	--	Cellular Component: nuclear pore (GO:0005643);; Biological Process: transport (GO:0006810);;	K14297|2.07777e-130|gmx:100786534|nuclear pore complex protein Nup98-Nup96-like; K14297 nuclear pore complex protein Nup98-Nup96 (A)	ko03013:RNA transport	[YU]	--	Nucleoporin autopeptidase	Nuclear pore complex protein NUP98A {ECO:0000303|PubMed:21189294} OS=Arabidopsis thaliana (Mouse-ear cress) PE=1 SV=1	U	Intracellular trafficking, secretion, and vesicular transport	hypothetical protein GLYMA_10G172000 [Glycine max]
F01.PB189	169.27	148.59	175.92	270.57	233.52	208.27	292.28	280.1	342.07	[K]	Transcription	Cellular Component: DNA-directed RNA polymerase IV complex (GO:0000418);; Molecular Function: DNA binding (GO:0003677);; Molecular Function: DNA-directed RNA polymerase activity (GO:0003899);; Cellular Component: DNA-directed RNA polymerase II, core complex (GO:0005665);; Biological Process: transcription, DNA-templated (GO:0006351);;	K03014|1.82918e-66|gmx:100794926|DNA-directed RNA polymerases II, IV and V subunit 6A-like; K03014 DNA-directed RNA polymerases I, II, and III subunit RPABC2 (A)	ko00230:Purine metabolism;ko00240:Pyrimidine metabolism;ko03020:RNA polymerase	[K]	Transcription	RNA polymerase Rpb6	DNA-directed RNA polymerases II, IV and V subunit 6A GN=MSG15.2 OS=Arabidopsis thaliana (Mouse-ear cress) PE=1 SV=1	K	Transcription	DNA-directed RNA polymerases I, II, and III subunit RPABC2 [Glycine soja]
F01.PB188	75.88	62.39	74.55	81.82	102.91	92.64	66.8	81.25	62.6	[O]	Posttranslational modification, protein turnover, chaperones	Biological Process: transport (GO:0006810);;	--	--	[U]	Intracellular trafficking, secretion, and vesicular transport	Clathrin adaptor complex small chain	Coatomer subunit zeta-1 GN=At1g60970 OS=Arabidopsis thaliana (Mouse-ear cress) PE=2 SV=1	U	Intracellular trafficking, secretion, and vesicular transport	nonclathrin coat protein zeta1-COP [Glycine max]
F01.PB42918	1.15	0.85	1.01	0.61	0.42	0.49	0.54	0.71	0.6	--	--	--	K08504|5.55762e-23|gmx:100818014|bet1-like SNARE 1-2-like; K08504 blocked early in transport 1 (A)	ko04130:SNARE interactions in vesicular transport	[U]	Intracellular trafficking, secretion, and vesicular transport	--	Bet1-like SNARE 1-2 GN=BET12 OS=Arabidopsis thaliana (Mouse-ear cress) PE=2 SV=4	U	Intracellular trafficking, secretion, and vesicular transport	Bet1-like SNARE 1-2 [Glycine soja]
F01.PB42919	1.81	0.85	1.28	1.53	0.43	0.36	1.12	0.52	0.7	--	--	Molecular Function: methyltransferase activity (GO:0008168);; Molecular Function: zinc ion binding (GO:0008270);; Biological Process: methylation (GO:0032259);;	K15601|0|gmx:100797860|uncharacterized LOC100797860; K15601 lysine-specific demethylase 3 [EC:1.14.11.-] (A)	--	[K]	Transcription	JmjC domain, hydroxylase	Lysine-specific demethylase JMJ25 GN=MLP3.6 OS=Arabidopsis thaliana (Mouse-ear cress) PE=1 SV=1	S	Function unknown	PREDICTED: lysine-specific demethylase JMJ25-like [Glycine max]
F01.PB33151	0.92	1.56	1.49	1.3	0.62	1.56	1.53	1.67	0.95	--	--	--	--	--	[R]	General function prediction only	Leucine Rich repeats (2 copies);; Leucine Rich Repeat;; Leucine rich repeat;; Leucine rich repeat;; Leucine Rich repeat;; Leucine Rich repeats (2 copies);; Leucine Rich Repeat	LRR receptor-like serine/threonine-protein kinase GSO2 (Precursor) GN=K23L20.3 OS=Arabidopsis thaliana (Mouse-ear cress) PE=2 SV=2	S	Function unknown	LRR receptor-like serine/threonine-protein kinase GSO1 [Glycine soja]
F01.PB5281	6.52	6.03	6.1	8.39	6.37	6.58	7.2	6.97	9.36	--	--	--	--	--	--	--	--	--	S	Function unknown	WD repeat domain phosphoinositide-interacting protein 3 [Cajanus cajan]
F01.PB33152	6.94	3.06	6.08	15.78	18.43	4.89	29.95	32.58	21.41	[RTKL]	--	Biological Process: activation of MAPKK activity (GO:0000186);; Molecular Function: MAP kinase kinase kinase activity (GO:0004709);; Molecular Function: ATP binding (GO:0005524);; Cellular Component: integral component of membrane (GO:0016021);; Molecular Function: 2-alkenal reductase [NAD(P)] activity (GO:0032440);; Biological Process: oxidation-reduction process (GO:0055114);;	--	--	--	--	Leucine Rich repeats (2 copies);; Protein tyrosine kinase;; Protein kinase domain;; Leucine rich repeat;; Leucine Rich Repeat;; Leucine Rich repeat;; Leucine rich repeat N-terminal domain;; Leucine rich repeat	Leucine-rich repeat receptor-like serine/threonine-protein kinase BAM1 (Precursor) GN=BAM1 OS=Arabidopsis thaliana (Mouse-ear cress) PE=1 SV=1	S	Function unknown	receptor-like protein kinase precursor [Glycine max]
F01.PB36229	2.92	4.25	2.47	6.05	4.13	4.38	7.18	6.12	10.77	[DZ]	--	Molecular Function: nucleotide binding (GO:0000166);; Molecular Function: nucleic acid binding (GO:0003676);; Molecular Function: Ran GTPase binding (GO:0008536);;	--	--	[S]	Function unknown	Regulator of chromosome condensation (RCC1) repeat;; Regulator of chromosome condensation (RCC1) repeat	Ultraviolet-B receptor UVR8 GN=UVR8 OS=Arabidopsis thaliana (Mouse-ear cress) PE=1 SV=1	DZ	--	hypothetical protein GLYMA_02G022400 [Glycine max]
F01.PB33153	0	0.06	0	0.08	0.22	0.14	0.11	0	0.06	--	--	Molecular Function: DNA binding (GO:0003677);; Cellular Component: nucleus (GO:0005634);;	--	--	--	--	SBP domain;; Ankyrin repeat;; Ankyrin repeat	Squamosa promoter-binding-like protein 12 GN=SPL12 OS=Arabidopsis thaliana (Mouse-ear cress) PE=1 SV=1	S	Function unknown	Squamosa promoter-binding-like protein 12 [Glycine soja]
F01.PB36228	4.6	3.17	5.61	4.49	3.4	3.03	1.72	2.13	1.77	[E]	Amino acid transport and metabolism	Biological Process: proteolysis (GO:0006508);; Molecular Function: metallopeptidase activity (GO:0008237);; Molecular Function: allantoate deiminase activity (GO:0047652);;	K02083|0|gmx:100819399|allantoate deiminase-like; K02083 allantoate deiminase [EC:3.5.3.9] (A)	ko00230:Purine metabolism	--	--	Peptidase family M20/M25/M40;; Peptidase family M20/M25/M40;; Peptidase family M28	Allantoate deiminase (Precursor) GN=AAH OS=Arabidopsis thaliana (Mouse-ear cress) PE=1 SV=2	E	Amino acid transport and metabolism	PREDICTED: allantoate deiminase isoform X1 [Glycine max]
F01.PB5284	19.14	11.36	17.2	13.97	11.38	12.27	6.07	6.7	7.82	--	--	--	--	--	--	--	--	--	--	--	--
F01.PB25817	5.2	4.82	4.94	5.38	4.6	6.73	5.66	5.98	5.5	[OJ]	--	--	K18757|1.5852e-107|gmx:100819612|la-related protein 1-like; K18757 la-related protein 1 (A)	--	[OJ]	--	La domain	La-related protein 1C GN=LARP1C OS=Arabidopsis thaliana (Mouse-ear cress) PE=2 SV=1	JO	--	PREDICTED: la-related protein 1C-like [Glycine max]
F01.PB5285	0	0	0	0	0	0	0	0	0	[GR]	--	--	--	--	--	--	--	--	G	Carbohydrate transport and metabolism	oxalate decarboxylase [Rhizoctonia solani AG-1 IB]
F01.PB36225	9.97	10.18	14.33	13.45	12.1	10.17	24.18	32.86	25.14	[C]	Energy production and conversion	Molecular Function: ATP binding (GO:0005524);;	K01648|0|gmx:100817228|ATP-citrate synthase alpha chain protein 1-like; K01648 ATP citrate (pro-S)-lyase [EC:2.3.3.8] (A)	ko00020:Citrate cycle (TCA cycle)	[C]	Energy production and conversion	ATP-grasp domain	ATP-citrate synthase alpha chain protein 1 GN=ACLA-1 OS=Arabidopsis thaliana (Mouse-ear cress) PE=1 SV=1	C	Energy production and conversion	hypothetical protein GLYMA_08G159900 [Glycine max]
F01.PB36224	8	7.26	7.61	6.55	5.84	6.43	9.04	8.98	5.86	--	--	Molecular Function: nucleic acid binding (GO:0003676);; Molecular Function: NAD+ ADP-ribosyltransferase activity (GO:0003950);; Biological Process: double-strand break repair (GO:0006302);; Biological Process: protein ADP-ribosylation (GO:0006471);; Biological Process: response to gamma radiation (GO:0010332);;	K10798|0|pvu:PHAVU_007G218800g|hypothetical protein; K10798 poly [ADP-ribose] polymerase [EC:2.4.2.30] (A)	ko03410:Base excision repair	[KLO]	--	Poly(ADP-ribose) polymerase catalytic domain;; Poly(ADP-ribose) polymerase, regulatory domain;; WGR domain	Poly [ADP-ribose] polymerase 2 GN=PARP2 OS=Zea mays (Maize) PE=2 SV=1	S	Function unknown	poly [ADP-ribose] polymerase 2 [Cajanus cajan]
F01.PB36227	9.88	11.22	11.32	16.3	16.99	19.81	15.51	16.19	18.27	--	--	Molecular Function: calcium ion binding (GO:0005509);;	--	--	[TU]	--	--	--	S	Function unknown	hypothetical protein PHAVU_009G012300g [Phaseolus vulgaris]
F01.PB1408	8.01	7.8	8.85	11.7	9.92	12.26	10.81	14.45	11.25	--	--	--	--	--	--	--	--	--	S	Function unknown	hypothetical protein glysoja_003315 [Glycine soja]
F01.PB1409	0.43	0.14	0.45	7.28	6.82	20.93	1.05	1.4	1.57	--	--	--	--	--	--	--	--	--	--	--	--
F01.PB41463	1.04	0.65	0.62	3.39	2.14	2.11	4.58	3.58	2.66	--	--	--	--	--	[T]	Signal transduction mechanisms	NB-ARC domain;; Leucine Rich repeats (2 copies);; Leucine rich repeat;; Leucine Rich Repeat	Disease resistance protein RGA2 GN=RGA2 OS=Solanum bulbocastanum (Wild potato) PE=1 SV=1	S	Function unknown	PREDICTED: disease resistance protein RGA2-like [Glycine max]
F01.PB36226	35.57	11.88	30.41	1.99	1.24	2.27	0.54	0.42	0.35	[Q]	Secondary metabolites biosynthesis, transport and catabolism	Molecular Function: monooxygenase activity (GO:0004497);; Molecular Function: iron ion binding (GO:0005506);; Molecular Function: electron carrier activity (GO:0009055);; Cellular Component: integral component of membrane (GO:0016021);; Molecular Function: oxidoreductase activity, acting on paired donors, with incorporation or reduction of molecular oxygen (GO:0016705);; Molecular Function: heme …	K12640|0|gmx:100818290|cytochrome P450 85A-like; K12640 brassinosteroid-6-oxidase 2 [EC:1.14.-.-] (A)	ko00905:Brassinosteroid biosynthesis	[QI]	--	Cytochrome P450	Cytochrome P450 85A GN=BA13 OS=Phaseolus vulgaris (Kidney bean) PE=3 SV=2	Q	Secondary metabolites biosynthesis, transport and catabolism	cytochrome P450 85A isoform X2 [Cajanus cajan]
F01.PB41465	2.37	2.15	2.66	2.4	1.61	1.74	1.28	1.45	1.82	--	--	--	K14396|5.42352e-13|vvi:100245696|polyadenylate-binding protein 2; K14396 polyadenylate-binding protein 2 (A)	ko03015:mRNA surveillance pathway	[A]	RNA processing and modification	--	Polyadenylate-binding protein 2 {ECO:0000303|PubMed:18479511} OS=Arabidopsis thaliana (Mouse-ear cress) PE=1 SV=1	S	Function unknown	polyadenylate-binding protein 2-like isoform X1 [Cajanus cajan]
F01.PB41464	0.95	1.17	1.28	1.25	0.94	2.03	5.42	5.19	7.02	--	--	--	--	--	--	--	TIR domain;; TIR domain	TMV resistance protein N GN=N OS=Nicotiana glutinosa (Tobacco) PE=1 SV=1	S	Function unknown	PREDICTED: TMV resistance protein N-like [Glycine max]
F01.PB41467	3.25	2.07	3.12	4.12	4.01	4.35	6.7	5.56	5.81	--	--	--	--	--	--	--	Domain of unknown function (DUF4220);; Protein of unknown function, DUF594	--	S	Function unknown	hypothetical protein GLYMA_20G193200 [Glycine max]
F01.PB39221	15.52	18.73	13.56	2.5	1.62	2.06	4.76	3.01	9.83	[G]	Carbohydrate transport and metabolism	Molecular Function: hydrolase activity, hydrolyzing O-glycosyl compounds (GO:0004553);; Biological Process: carbohydrate metabolic process (GO:0005975);;	K01188|2.32642e-179|gmx:100781958|beta-glucosidase 11-like; K01188 beta-glucosidase [EC:3.2.1.21] (A)	ko00460:Cyanoamino acid metabolism;ko00500:Starch and sucrose metabolism;ko00940:Phenylpropanoid biosynthesis	[G]	Carbohydrate transport and metabolism	Glycosyl hydrolase family 1;; Cellulase (glycosyl hydrolase family 5);; Glycosyl hydrolase family 1;; Glycosyl hydrolase family 1	Beta-glucosidase 11 (Precursor) GN=BGLU11 OS=Arabidopsis thaliana (Mouse-ear cress) PE=2 SV=2	G	Carbohydrate transport and metabolism	PREDICTED: beta-glucosidase 11-like [Glycine max]
F01.PB1400	0	0.98	0.54	0	0	0.85	1.56	0.72	0.22	--	--	Cellular Component: nucleus (GO:0005634);; Biological Process: regulation of transcription, DNA-templated (GO:0006355);; Molecular Function: sequence-specific DNA binding (GO:0043565);; Molecular Function: protein heterodimerization activity (GO:0046982);;	--	--	[K]	Transcription	Histone-like transcription factor (CBF/NF-Y) and archaeal histone;; Core histone H2A/H2B/H3/H4	--	K	Transcription	PREDICTED: uncharacterized protein LOC100500588 isoform X2 [Glycine max]
F01.PB1401	34.25	24.26	25.91	6.05	3.99	4.55	7.19	10.6	4.9	[K]	Transcription	--	--	--	--	--	TENA/THI-4/PQQC family	Seed maturation protein PM36 GN=PM36 OS=Glycine max (Soybean) PE=2 SV=1	K	Transcription	probable bifunctional TENA-E protein [Glycine max]
F01.PB1402	5.58	3.29	4.91	7.04	9.26	7.36	7.48	6.19	5.52	--	--	Molecular Function: Rab GTPase activator activity (GO:0005097);; Biological Process: positive regulation of Rab GTPase activity (GO:0032851);;	--	--	--	--	Domain of unknown function (DUF3548)	--	S	Function unknown	PREDICTED: TBC1 domain family member 15-like [Glycine max]
F01.PB1403	36.97	35.86	39.79	35.04	30.75	31.54	33.39	32.19	28.83	[O]	Posttranslational modification, protein turnover, chaperones	Molecular Function: acid-amino acid ligase activity (GO:0016881);;	K10704|2.77682e-93|gmx:100527089|uncharacterized LOC100527089; K10704 ubiquitin-conjugating enzyme E2 variant (A)	--	[O]	Posttranslational modification, protein turnover, chaperones	Ubiquitin-conjugating enzyme	Ubiquitin-conjugating enzyme E2 variant 1A GN=F26F24.10 OS=Arabidopsis thaliana (Mouse-ear cress) PE=1 SV=1	O	Posttranslational modification, protein turnover, chaperones	Ubiquitin-conjugating enzyme E2 variant 1A [Glycine soja]
F01.PB1404	32.45	31.89	28.49	40.28	44.77	38	47	53.21	41.75	--	--	Cellular Component: mitochondrial inner membrane (GO:0005743);; Cellular Component: vacuolar membrane (GO:0005774);; Cellular Component: plasma membrane (GO:0005886);; Biological Process: glycolytic process (GO:0006096);; Biological Process: postreplication repair (GO:0006301);; Biological Process: mitochondrial pyruvate transport (GO:0006850);; Biological Process: aerobic respiration (GO:0009060…	--	--	[S]	Function unknown	Uncharacterised protein family (UPF0041)	Mitochondrial pyruvate carrier 1 {ECO:0000305} OS=Arabidopsis thaliana (Mouse-ear cress) PE=3 SV=1	S	Function unknown	Brain protein 44-like protein [Glycine soja]
F01.PB1405	10.67	9.42	11.5	14.82	12.12	12.18	13.35	15.1	18.65	--	--	--	--	--	--	--	--	--	S	Function unknown	uncharacterized protein LOC100527045 [Glycine max]
F01.PB1406	61.34	59.8	62.27	44.21	40.11	44.69	42.57	38.28	61.66	[O]	Posttranslational modification, protein turnover, chaperones	Molecular Function: acid-amino acid ligase activity (GO:0016881);;	K06689|1.06603e-91|cit:102625059|ubiquitin-conjugating enzyme E2-17 kDa-like; K06689 ubiquitin-conjugating enzyme E2 D/E [EC:6.3.2.19] (A)	ko04120:Ubiquitin mediated proteolysis;ko04141:Protein processing in endoplasmic reticulum	[O]	Posttranslational modification, protein turnover, chaperones	Ubiquitin-conjugating enzyme;; RWD domain	Ubiquitin-conjugating enzyme E2-17 kDa OS=Solanum lycopersicum (Tomato) PE=2 SV=1	O	Posttranslational modification, protein turnover, chaperones	PREDICTED: ubiquitin-conjugating enzyme E2-17 kDa [Juglans regia]
F01.PB1407	41.42	39.92	36.65	46.97	59.66	42.34	48.82	52.56	49.58	[J]	Translation, ribosomal structure and biogenesis	Molecular Function: RNA binding (GO:0003723);;	K07575|1.08268e-89|gmx:100305623|uncharacterized LOC100305623; K07575 PUA domain protein (A)	--	[J]	Translation, ribosomal structure and biogenesis	PUA domain	--	J	Translation, ribosomal structure and biogenesis	malignant T-cell-amplified sequence 1 homolog [Cajanus cajan]
F01.PB39223	1.29	1.36	2.18	2.18	1.84	1.1	1.38	1.02	1.47	[I]	Lipid transport and metabolism	Biological Process: metabolic process (GO:0008152);; Molecular Function: hydrolase activity (GO:0016787);;	K05605|0|gmx:100815230|3-hydroxyisobutyryl-CoA hydrolase-like protein 3, mitochondrial-like; K05605 3-hydroxyisobutyryl-CoA hydrolase [EC:3.1.2.4] (A)	ko00280:Valine, leucine and isoleucine degradation;ko00410:beta-Alanine metabolism;ko00640:Propanoate metabolism;ko01200:Carbon metabolism	[I]	Lipid transport and metabolism	2-enoyl-CoA Hydratase C-terminal region;; Enoyl-CoA hydratase/isomerase family	3-hydroxyisobutyryl-CoA hydrolase-like protein 3, mitochondrial (Precursor) GN=At4g13360 OS=Arabidopsis thaliana (Mouse-ear cress) PE=2 SV=2	I	Lipid transport and metabolism	3-hydroxyisobutyryl-CoA hydrolase-like protein 3, mitochondrial [Glycine soja]
F01.PB36223	0.68	1.02	0.59	1.25	1.2	0.66	0.34	0.53	0.54	--	--	--	--	--	--	--	--	--	--	--	--
F01.PB9239	8.93	7.31	9.94	19.71	12.82	16.71	19.16	19.19	23.14	--	--	--	--	--	--	--	F-box domain;; F-box-like	F-box protein CPR30 GN=CPR30 OS=Arabidopsis thaliana (Mouse-ear cress) PE=1 SV=2	S	Function unknown	F-box/kelch-repeat protein At3g23880-like [Cajanus cajan]
F01.PB9238	15.74	19.82	16.99	16.81	14.45	18.06	13.98	13.45	13.87	[G]	Carbohydrate transport and metabolism	Molecular Function: NAD+ kinase activity (GO:0003951);; Biological Process: NADP biosynthetic process (GO:0006741);; Biological Process: NAD metabolic process (GO:0019674);;	K00858|0|gmx:100806276|NAD(H) kinase 1-like; K00858 NAD+ kinase [EC:2.7.1.23] (A)	ko00760:Nicotinate and nicotinamide metabolism	[G]	Carbohydrate transport and metabolism	ATP-NAD kinase	NAD(H) kinase 1 GN=NADK1 OS=Arabidopsis thaliana (Mouse-ear cress) PE=1 SV=2	G	Carbohydrate transport and metabolism	PREDICTED: NAD(H) kinase 1 [Glycine max]
F01.PB9237	5.48	6.67	5.1	4.66	3.82	3.59	3.29	4.97	5.23	--	--	--	--	--	[KR]	--	mTERF	--	S	Function unknown	hypothetical protein PHAVU_009G202900g [Phaseolus vulgaris]
F01.PB39224	0.54	0.31	0.41	0.24	0.27	0.17	0.41	0.22	0.19	[G]	Carbohydrate transport and metabolism	Molecular Function: hydrolase activity, hydrolyzing O-glycosyl compounds (GO:0004553);; Biological Process: carbohydrate metabolic process (GO:0005975);;	K01188|3.66591e-111|gmx:100792223|hydroxyisourate hydrolase-like; K01188 beta-glucosidase [EC:3.2.1.21] (A)	ko00460:Cyanoamino acid metabolism;ko00500:Starch and sucrose metabolism;ko00940:Phenylpropanoid biosynthesis	[G]	Carbohydrate transport and metabolism	Glycosyl hydrolase family 1;; Glycosyl hydrolase family 1;; Glycosyl hydrolase family 1	Hydroxyisourate hydrolase (Precursor) GN=HIUH OS=Glycine max (Soybean) PE=1 SV=1	G	Carbohydrate transport and metabolism	hypothetical protein GLYMA_14G211700 [Glycine max]
F01.PB9235	0.56	1	0	2.44	0.85	0.91	92.05	78.77	561.03	--	--	Molecular Function: transporter activity (GO:0005215);; Biological Process: transport (GO:0006810);; Biological Process: nodulation (GO:0009877);; Cellular Component: integral component of membrane (GO:0016021);; Cellular Component: peribacteroid membrane (GO:0043661);;	K09874|1.04099e-153|gmx:100813448|nodulin-26-like; K09874 aquaporin NIP (A)	--	[G]	Carbohydrate transport and metabolism	Major intrinsic protein	Nodulin-26 OS=Glycine max (Soybean) PE=1 SV=2	G	Carbohydrate transport and metabolism	PREDICTED: nodulin-26-like [Vigna angularis]
F01.PB36222	4.86	4.3	4.6	3.92	3.49	4.24	4.1	4.53	3.8	--	--	--	--	--	--	--	--	--	S	Function unknown	PREDICTED: uncharacterized protein LOC102660270 [Glycine max]
F01.PB9233	2.38	2.95	3.62	9.23	5.84	4.26	8.91	11.19	10.58	[C]	Energy production and conversion	Molecular Function: zinc ion binding (GO:0008270);; Molecular Function: oxidoreductase activity (GO:0016491);; Biological Process: oxidation-reduction process (GO:0055114);;	K00121|1.27259e-168|gmx:100500200|uncharacterized LOC100500200; K00121 S-(hydroxymethyl)glutathione dehydrogenase / alcohol dehydrogenase [EC:1.1.1.284 1.1.1.1] (A)	ko00010:Glycolysis / Gluconeogenesis;ko00071:Fatty acid degradation;ko00350:Tyrosine metabolism;ko01200:Carbon metabolism;ko01220:Degradation of aromatic compounds	[Q]	Secondary metabolites biosynthesis, transport and catabolism	Zinc-binding dehydrogenase;; Alcohol dehydrogenase GroES-like domain	Alcohol dehydrogenase-like 5 GN=At4g22110 OS=Arabidopsis thaliana (Mouse-ear cress) PE=2 SV=1	C	Energy production and conversion	hypothetical protein GLYMA_12G015500 [Glycine max]
F01.PB9232	6.25	5.13	5.68	26.62	22.49	17.26	13.04	19.17	9.26	--	--	--	--	--	--	--	--	--	S	Function unknown	PREDICTED: uncharacterized protein LOC100793662 [Glycine max]
F01.PB9231	30.05	48.43	53.91	19.25	15.54	18.02	12.94	14.22	7.11	[P]	Inorganic ion transport and metabolism	Molecular Function: superoxide dismutase activity (GO:0004784);; Biological Process: superoxide metabolic process (GO:0006801);; Cellular Component: chloroplast (GO:0009507);; Molecular Function: metal ion binding (GO:0046872);; Biological Process: oxidation-reduction process (GO:0055114);;	K04565|3.25118e-100|gmx:100527058|uncharacterized LOC100527058; K04565 superoxide dismutase, Cu-Zn family [EC:1.15.1.1] (A)	ko04146:Peroxisome	[P]	Inorganic ion transport and metabolism	Copper/zinc superoxide dismutase (SODC)	Superoxide dismutase [Cu-Zn], chloroplastic (Precursor) GN=SODCP OS=Pisum sativum (Garden pea) PE=2 SV=1	P	Inorganic ion transport and metabolism	Superoxide dismutase [Cu-Zn], chloroplastic [Glycine soja]
F01.PB39225	3.86	2.01	8.69	0.13	0.12	0.12	0	0.04	0	--	--	Molecular Function: fatty-acyl-CoA reductase (alcohol-forming) activity (GO:0080019);;	K13356|0|gmx:100788680|alcohol-forming fatty acyl-CoA reductase-like; K13356 fatty acyl-CoA reductase [EC:1.2.1.-] (A)	ko00073:Cutin, suberine and wax biosynthesis;ko04146:Peroxisome	[I]	Lipid transport and metabolism	Male sterility protein;; RmlD substrate binding domain;; NAD dependent epimerase/dehydratase family	Fatty acyl-CoA reductase 3 GN=T16L1.280 OS=Arabidopsis thaliana (Mouse-ear cress) PE=2 SV=1	S	Function unknown	PREDICTED: alcohol-forming fatty acyl-CoA reductase-like [Glycine max]
F01.PB39226	0.25	0.18	0.16	0.65	0.59	0.95	0.31	0.37	0.08	--	--	Molecular Function: hydrolase activity (GO:0016787);;	--	--	[R]	General function prediction only	--	Endonuclease OS=Nicotiana tabacum (Common tobacco) PE=2 SV=1	S	Function unknown	Retrovirus-related Pol polyprotein from transposon TNT 1-94 [Cajanus cajan]
F01.PB39227	0.98	1.28	1	0.99	0.85	1.42	1.44	1.03	1.23	--	--	--	--	--	--	--	--	--	S	Function unknown	hypothetical protein GLYMA_12G000500 [Glycine max]
F01.PB39228	1.31	0.94	1.83	0.57	0.97	4.41	0.02	1.47	0.34	--	--	Cellular Component: nuclear pore (GO:0005643);; Biological Process: transport (GO:0006810);;	K14297|0|gmx:100789177|nuclear pore complex protein Nup98-Nup96-like; K14297 nuclear pore complex protein Nup98-Nup96 (A)	ko03013:RNA transport	[YU]	--	Nucleoporin autopeptidase	Nuclear pore complex protein NUP98A {ECO:0000303|PubMed:21189294} OS=Arabidopsis thaliana (Mouse-ear cress) PE=1 SV=1	U	Intracellular trafficking, secretion, and vesicular transport	PREDICTED: nuclear pore complex protein NUP98A-like [Glycine max]
F01.PB39229	8.09	6.72	11.72	8.18	5.5	9.61	5.55	4.73	3.71	--	--	--	--	--	[T]	Signal transduction mechanisms	Leucine rich repeat;; Leucine Rich repeats (2 copies)	Disease resistance protein RPS2 GN=RPS2 OS=Arabidopsis thaliana (Mouse-ear cress) PE=1 SV=1	S	Function unknown	Disease resistance protein [Glycine soja]
F01.PB3689	24.79	50.3	31.14	175.07	47.5	26.8	119.88	95.45	95.05	[T]	Signal transduction mechanisms	Biological Process: response to stress (GO:0006950);;	--	--	--	--	Universal stress protein family	Universal stress protein A-like protein GN=At3g01520 OS=Arabidopsis thaliana (Mouse-ear cress) PE=1 SV=2	S	Function unknown	uncharacterized protein LOC100305594 [Glycine max]
F01.PB38076	0	0	0	0.01	0	0.08	0.02	0.2	0.13	--	--	Biological Process: fatty acid biosynthetic process (GO:0006633);; Molecular Function: thiolester hydrolase activity (GO:0016790);;	K10782|2.22516e-24|gmx:100795986|oleoyl-acyl carrier protein thioesterase 2, chloroplastic-like; K10782 fatty acyl-ACP thioesterase A [EC:3.1.2.14] (A)	ko00061:Fatty acid biosynthesis	--	--	Phloem protein 2	Oleoyl-acyl carrier protein thioesterase 2, chloroplastic (Precursor) GN=FATA2 OS=Arabidopsis thaliana (Mouse-ear cress) PE=2 SV=1	I	Lipid transport and metabolism	PREDICTED: oleoyl-acyl carrier protein thioesterase 1, chloroplastic-like [Glycine max]
F01.PB38077	0	0	0	0	0	0	3.11	1.24	11.27	[R]	General function prediction only	--	--	--	[PT]	--	Ankyrin repeats (3 copies);; Ankyrin repeat;; Domain of unknown function (DUF3354);; Ankyrin repeats (many copies);; Ankyrin repeats (many copies);; Ankyrin repeat;; Cyclic nucleotide-binding domain;; Ion transport protein;; Ion channel	Potassium channel AKT1 GN=AKT1 OS=Arabidopsis thaliana (Mouse-ear cress) PE=1 SV=2	U	Intracellular trafficking, secretion, and vesicular transport	PREDICTED: potassium channel AKT1-like [Glycine max]
F01.PB38074	1.77	1	1.96	2.26	1.78	1.3	1.84	2.07	1.67	--	--	--	--	--	--	--	--	--	S	Function unknown	hypothetical protein glysoja_030473 [Glycine soja]
F01.PB38075	1.01	0.78	0.94	1.04	0.88	1.04	1.54	1	2.93	[H]	Coenzyme transport and metabolism	Molecular Function: dihydroneopterin aldolase activity (GO:0004150);; Biological Process: folic acid-containing compound metabolic process (GO:0006760);; Cellular Component: plastid (GO:0009536);;	K01633|4.85886e-60|gmx:100527653|uncharacterized LOC100527653; K01633 dihydroneopterin aldolase [EC:4.1.2.25] (A)	ko00790:Folate biosynthesis	--	--	Dihydroneopterin aldolase	Dihydroneopterin aldolase 2 {ECO:0000305} OS=Arabidopsis thaliana (Mouse-ear cress) PE=1 SV=1	H	Coenzyme transport and metabolism	uncharacterized protein LOC100527653 [Glycine max]
F01.PB38072	0	0	0.08	1.47	1.28	0.57	3.87	3.94	2.62	[R]	General function prediction only	--	--	--	[R]	General function prediction only	WD domain, G-beta repeat	Protein TOPLESS GN=F7H2.9 OS=Arabidopsis thaliana (Mouse-ear cress) PE=1 SV=1	S	Function unknown	PREDICTED: protein TOPLESS-like isoform X2 [Glycine max]
F01.PB38073	2.91	2.52	2.44	6.55	7.4	7.51	18.18	13.09	11.32	--	--	Biological Process: metabolic process (GO:0008152);; Biological Process: response to sucrose (GO:0009744);; Biological Process: response to fructose (GO:0009750);; Molecular Function: amino acid binding (GO:0016597);;	--	--	--	--	ACT domain	ACT domain-containing protein ACR9 {ECO:0000305} OS=Arabidopsis thaliana (Mouse-ear cress) PE=2 SV=1	S	Function unknown	hypothetical protein glysoja_016173 [Glycine soja]
F01.PB38070	4.35	4.74	3.42	7.17	7.27	8.24	7.4	6.19	12.31	[M]	Cell wall/membrane/envelope biogenesis	Cellular Component: plastid (GO:0009536);; Biological Process: plastid organization (GO:0009657);; Cellular Component: membrane (GO:0016020);; Biological Process: transmembrane transport (GO:0055085);;	--	--	--	--	Mechanosensitive ion channel	Mechanosensitive ion channel protein 2, chloroplastic (Precursor) GN=MSL2 OS=Arabidopsis thaliana (Mouse-ear cress) PE=2 SV=1	M	Cell wall/membrane/envelope biogenesis	Mechanosensitive ion channel protein 2, chloroplastic [Glycine soja]
F01.PB38071	0	0.02	0	0.15	0	0.8	0	0	0	--	--	--	K10908|5.38284e-82|rcu:RCOM_0196710|DNA-directed RNA polymerase 2B, chloroplast/mitochondrial precursor, putative; K10908 DNA-directed RNA polymerase, mitochondrial [EC:2.7.7.6] (A)	--	[KL]	--	DNA-dependent RNA polymerase	DNA-directed RNA polymerase 2, chloroplastic/mitochondrial (Precursor) GN=RPOT2 OS=Arabidopsis thaliana (Mouse-ear cress) PE=1 SV=1	K	Transcription	hypothetical protein BN946_scf184836.g26 [Trametes cinnabarina]
F01.PB38078	4.38	3.71	5.87	15.92	18.39	15.57	9.14	9.49	7.18	--	--	--	--	--	--	--	Protein of unknown function (DUF4005);; IQ calmodulin-binding motif	Protein IQ-DOMAIN 14 GN=IQD14 OS=Arabidopsis thaliana (Mouse-ear cress) PE=1 SV=1	S	Function unknown	protein IQ-DOMAIN 14-like isoform X1 [Cajanus cajan]
F01.PB38079	11.88	11.03	9.79	12.2	14.39	11.56	13.05	13.68	10.13	[M]	Cell wall/membrane/envelope biogenesis	Cellular Component: outer membrane (GO:0019867);;	K07277|0|gmx:100802876|sorting and assembly machinery component 50 homolog; K07277 outer membrane protein insertion porin family (A)	--	[R]	General function prediction only	Surface antigen;; Surface antigen variable number repeat	--	M	Cell wall/membrane/envelope biogenesis	PREDICTED: sorting and assembly machinery component 50 homolog [Glycine max]
F01.PB38837	0.02	0.02	0	0	0.02	0.01	0.83	1.23	0.57	[P]	Inorganic ion transport and metabolism	Biological Process: cation transport (GO:0006812);; Molecular Function: cation transmembrane transporter activity (GO:0008324);; Cellular Component: integral component of membrane (GO:0016021);; Biological Process: transmembrane transport (GO:0055085);;	--	--	[P]	Inorganic ion transport and metabolism	Cation efflux family	Metal tolerance protein 4 OS=Oryza sativa subsp. japonica (Rice) PE=2 SV=1	P	Inorganic ion transport and metabolism	PREDICTED: metal tolerance protein 4-like [Glycine max]
F01.PB6675	0.43	0.7	0.95	0.16	0.03	0.45	0.11	0.16	0.11	[O]	Posttranslational modification, protein turnover, chaperones	Molecular Function: adenyl-nucleotide exchange factor activity (GO:0000774);; Molecular Function: copper ion binding (GO:0005507);; Cellular Component: mitochondrial matrix (GO:0005759);; Biological Process: protein folding (GO:0006457);; Cellular Component: chloroplast stroma (GO:0009570);; Biological Process: embryo development ending in seed dormancy (GO:0009793);; Biological Process: thylakoi…	--	--	[O]	Posttranslational modification, protein turnover, chaperones	GrpE	--	O	Posttranslational modification, protein turnover, chaperones	PREDICTED: protein GrpE [Glycine max]
F01.PB6849	217.72	250.02	346.65	928.15	157.14	477.43	1.87	0.71	1.46	--	--	Molecular Function: mannose binding (GO:0005537);;	--	--	--	--	Legume lectin domain	Lectin DB58 subunit beta (Precursor) OS=Vigna unguiculata subsp. cylindrica (Horse gram) PE=1 SV=2	S	Function unknown	hypothetical protein GLYMA_02G156800 [Glycine max]
F01.PB6848	127.21	107.45	130.62	126.1	77.89	85.41	175.62	130.75	151.39	--	--	--	--	--	--	--	Protein of unknown function (DUF581)	--	S	Function unknown	hypothetical protein glysoja_005937 [Glycine soja]
F01.PB38839	0	0	0	0	0	0	0	0	0.03	--	--	Biological Process: response to stress (GO:0006950);;	--	--	--	--	Late embryogenesis abundant protein;; Late embryogenesis abundant protein	Indole-3-acetic acid-induced protein ARG2 GN=ARG2 OS=Vigna radiata var. radiata (Mung bean) PE=2 SV=1	S	Function unknown	uncharacterized protein LOC100527032 [Glycine max]
F01.PB6841	28.51	31.24	31.1	7.31	5.08	5.49	1.44	2.31	2.02	--	--	Biological Process: metabolic process (GO:0008152);; Molecular Function: transferase activity, transferring hexosyl groups (GO:0016758);;	--	--	[GC]	--	UDP-glucoronosyl and UDP-glucosyl transferase	7-deoxyloganetin glucosyltransferase GN=UGT85A24 OS=Gardenia jasminoides (Cape jasmine) PE=1 SV=1	S	Function unknown	7-deoxyloganetin glucosyltransferase-like [Cajanus cajan]
F01.PB6840	9.53	9.13	10.8	9.16	10.84	10.78	7.34	7.15	6.75	[IQR]	--	Molecular Function: oxidoreductase activity (GO:0016491);; Biological Process: oxidation-reduction process (GO:0055114);;	--	--	[Q]	Secondary metabolites biosynthesis, transport and catabolism	short chain dehydrogenase;; Enoyl-(Acyl carrier protein) reductase;; KR domain;; NAD dependent epimerase/dehydratase family;; Fungal family of unknown function (DUF1776);; NADH(P)-binding;; DNA / pantothenate metabolism flavoprotein	11-beta-hydroxysteroid dehydrogenase 1B GN=HSD1 OS=Arabidopsis thaliana (Mouse-ear cress) PE=1 SV=1	S	Function unknown	PREDICTED: uncharacterized oxidoreductase SSP0419 [Glycine max]
F01.PB6843	1.11	0.72	0.37	1.08	0.63	1.37	1.33	0.85	1.09	--	--	Cellular Component: microtubule associated complex (GO:0005875);; Biological Process: microtubule-based process (GO:0007017);;	K10418|3.10441e-18|gmx:100527842|uncharacterized LOC100527842; K10418 dynein light chain LC8-type (A)	--	[Z]	Cytoskeleton	--	Dynein 8 kDa light chain, flagellar outer arm OS=Chlamydomonas reinhardtii (Chlamydomonas smithii) PE=1 SV=1	S	Function unknown	Dynein light chain 2, cytoplasmic [Cajanus cajan]
F01.PB6842	1.65	18.82	10.14	24.28	185.24	75.24	2.46	18.39	6.21	--	--	Molecular Function: hydrolase activity, hydrolyzing O-glycosyl compounds (GO:0004553);; Cellular Component: cell wall (GO:0005618);; Biological Process: cellular glucan metabolic process (GO:0006073);; Molecular Function: xyloglucan:xyloglucosyl transferase activity (GO:0016762);; Cellular Component: apoplast (GO:0048046);;	--	--	--	--	Glycosyl hydrolases family 16;; Xyloglucan endo-transglycosylase (XET) C-terminus	Probable xyloglucan endotransglucosylase/hydrolase protein 23 (Precursor) GN=F14M19.90 OS=Arabidopsis thaliana (Mouse-ear cress) PE=2 SV=1	G	Carbohydrate transport and metabolism	Putative xyloglucan endotransglucosylase/hydrolase protein 23 [Glycine soja]
F01.PB6845	2.49	1.14	3.04	2.6	2.63	2.53	2.08	3.8	1.92	--	--	Molecular Function: carbohydrate binding (GO:0030246);;	--	--	--	--	Legume lectin domain	L-type lectin-domain containing receptor kinase S.4 (Precursor) GN=LECRKS4 OS=Arabidopsis thaliana (Mouse-ear cress) PE=2 SV=1	S	Function unknown	hypothetical protein LR48_Vigan03g111000 [Vigna angularis]
F01.PB6844	41.93	40.08	42.32	35.34	34.24	33.65	27.97	29.32	31.63	[O]	Posttranslational modification, protein turnover, chaperones	Biological Process: protein folding (GO:0006457);; Molecular Function: heat shock protein binding (GO:0031072);;	K09528|1.09242e-126|gmx:100783331|dnaJ homolog subfamily C member 8-like; K09528 DnaJ homolog subfamily C member 8 (A)	--	[O]	Posttranslational modification, protein turnover, chaperones	DnaJ domain	--	O	Posttranslational modification, protein turnover, chaperones	PREDICTED: protein FAF-like, chloroplastic [Glycine max]
F01.PB6847	6.01	5.12	8	3.38	4.34	5.59	3.75	5.32	4.37	--	--	Biological Process: metabolic process (GO:0008152);; Molecular Function: transferase activity, transferring hexosyl groups (GO:0016758);;	--	--	[GC]	--	--	UDP-glycosyltransferase 91A1 GN=UGT91A1 OS=Arabidopsis thaliana (Mouse-ear cress) PE=2 SV=1	S	Function unknown	PREDICTED: UDP-glycosyltransferase 91A1-like [Glycine max]
F01.PB6846	17.22	23.31	15.23	11.88	14.17	13.07	7.59	9.35	7.99	[S]	Function unknown	Biological Process: ubiquinone biosynthetic process (GO:0006744);;	K18587|1.94704e-173|gmx:100801376|ubiquinone biosynthesis protein COQ9, mitochondrial-like; K18587 ubiquinone biosynthesis protein COQ9 (A)	--	[S]	Function unknown	COQ9	--	S	Function unknown	PREDICTED: ubiquinone biosynthesis protein COQ9-B, mitochondrial [Glycine max]
F01.PB2179	3.29	2.9	3.34	5.36	4.4	4.32	7.38	5.64	6.58	--	--	--	--	--	--	--	F-box domain	Putative F-box protein At3g10430 GN=At3g10430 OS=Arabidopsis thaliana (Mouse-ear cress) PE=3 SV=1	--	--	F-box/kelch-repeat protein At3g23880-like [Cajanus cajan]
F01.PB2178	6.26	6.15	6.91	6.17	3.52	6.53	1.7	2.19	1.54	--	--	--	--	--	--	--	--	Lipase-like PAD4 GN=F22O6.190 OS=Arabidopsis thaliana (Mouse-ear cress) PE=1 SV=1	S	Function unknown	PREDICTED: lipase-like PAD4 isoform X1 [Glycine max]
F01.PB33338	5.56	4.52	6.78	8.22	8.19	7.5	7.4	7.24	7.6	--	--	Cellular Component: cytosol (GO:0005829);; Biological Process: intra-Golgi vesicle-mediated transport (GO:0006891);; Biological Process: membrane fusion (GO:0006944);; Cellular Component: Golgi transport complex (GO:0017119);;	--	--	[S]	Function unknown	Conserved oligomeric complex COG6	--	U	Intracellular trafficking, secretion, and vesicular transport	hypothetical protein GLYMA_11G090100 [Glycine max]
F01.PB33339	2.65	2.21	3.47	1.95	1.32	2.03	0.33	0.23	0.17	--	--	--	--	--	[S]	Function unknown	Armadillo/beta-catenin-like repeat;; HEAT repeats;; HEAT repeat;; HEAT-like repeat;; Armadillo/beta-catenin-like repeat;; HEAT repeats;; BTB/POZ domain	ARM REPEAT PROTEIN INTERACTING WITH ABF2 GN=ARIA OS=Arabidopsis thaliana (Mouse-ear cress) PE=1 SV=2	S	Function unknown	ARM REPEAT PROTEIN INTERACTING WITH ABF2-like isoform X2 [Cajanus cajan]
F01.PB2171	2.08	0.83	0	5.12	0.54	5.61	1.54	2.65	0	--	--	Molecular Function: structural constituent of ribosome (GO:0003735);; Cellular Component: ribosome (GO:0005840);; Biological Process: translation (GO:0006412);;	--	--	--	--	--	Uncharacterized protein At5g19025 GN=At5g19025 OS=Arabidopsis thaliana (Mouse-ear cress) PE=2 SV=3	S	Function unknown	PREDICTED: uncharacterized protein At5g19025 [Glycine max]
F01.PB2170	219.48	184.66	223.16	198.59	214.53	192.21	190.89	210.51	177.63	--	--	Biological Process: protein peptidyl-prolyl isomerization (GO:0000413);; Molecular Function: peptidyl-prolyl cis-trans isomerase activity (GO:0003755);; Cellular Component: endoplasmic reticulum lumen (GO:0005788);; Biological Process: protein folding (GO:0006457);; Biological Process: response to stress (GO:0006950);;	K09569|1.08846e-96|gmx:100305479|uncharacterized LOC100305479; K09569 FK506-binding protein 2 [EC:5.2.1.8] (A)	--	[O]	Posttranslational modification, protein turnover, chaperones	FKBP-type peptidyl-prolyl cis-trans isomerase	FK506-binding protein 2 (Precursor) GN=FKBP15 OS=Vicia faba (Broad bean) PE=1 SV=1	O	Posttranslational modification, protein turnover, chaperones	FKBP-type peptidyl-prolyl cis-trans isomerase superfamily protein precursor [Glycine max]
F01.PB2173	21.76	19.02	19.96	19.7	8.95	16.98	18.89	24.53	18.71	--	--	--	--	--	--	--	--	--	S	Function unknown	hypothetical protein glysoja_008104 [Glycine soja]
F01.PB2172	16.84	33.73	19.52	29.41	46.78	24.37	17.35	21.64	15.29	--	--	--	--	--	--	--	--	--	--	--	--
F01.PB2175	50.25	61.63	42.87	12.74	9.98	13.17	0.16	0.06	0.5	--	--	--	--	--	--	--	SOUL heme-binding protein	--	S	Function unknown	Heme-binding protein 2 [Glycine soja]
F01.PB2174	0	0	0	0.57	0.17	0.29	3.54	3.6	3.06	--	--	--	--	--	--	--	--	--	--	--	uncharacterized protein LOC109806313 [Cajanus cajan]
F01.PB2177	5.96	7.61	9.76	16.76	17.05	21.76	29.73	33.06	16.64	--	--	--	--	--	--	--	--	--	S	Function unknown	WD repeat domain phosphoinositide-interacting protein 3 [Phaseolus vulgaris]
F01.PB2176	1.04	0.71	1.76	3.26	2.61	4.01	5.37	9.85	4.33	--	--	Biological Process: phosphorelay signal transduction system (GO:0000160);; Molecular Function: signal transducer activity (GO:0004871);;	K14490|4.29177e-88|gmx:100500044|uncharacterized LOC100500044; K14490 histidine-containing phosphotransfer peotein (A)	ko04075:Plant hormone signal transduction	[T]	Signal transduction mechanisms	Hpt domain	Histidine-containing phosphotransfer protein 1 GN=MIL23.8 OS=Arabidopsis thaliana (Mouse-ear cress) PE=1 SV=1	T	Signal transduction mechanisms	PREDICTED: histidine-containing phosphotransfer protein 1-like [Vigna radiata var. radiata]
F01.PB12072	17.19	15.56	19.61	14.92	21.42	21.88	16.93	13.41	14.76	--	--	Molecular Function: DNA binding (GO:0003677);; Molecular Function: chromatin binding (GO:0003682);;	--	--	--	--	MYB-CC type transfactor, LHEQLE motif;; Myb-like DNA-binding domain	Protein PHR1-LIKE 1 GN=PHL1 OS=Arabidopsis thaliana (Mouse-ear cress) PE=1 SV=1	K	Transcription	PREDICTED: protein PHR1-LIKE 1-like isoform X2 [Glycine max]
F01.PB12073	18.83	12.66	14.41	4.89	2.01	5.99	4.06	11.87	5.85	[L]	Replication, recombination and repair	Molecular Function: single-stranded DNA binding (GO:0003697);; Biological Process: DNA replication (GO:0006260);;	--	--	--	--	Single-strand binding protein family	Protein OSB2, chloroplastic (Precursor) GN=F18F4.110 OS=Arabidopsis thaliana (Mouse-ear cress) PE=1 SV=2	S	Function unknown	Protein OSB2, chloroplastic [Glycine soja]
F01.PB12070	6.87	5.87	8.58	9.76	9.05	10.71	8.45	10.2	7.49	--	--	Biological Process: RNA splicing, via endonucleolytic cleavage and ligation (GO:0000394);; Molecular Function: structural constituent of cytoskeleton (GO:0005200);; Cellular Component: nucleus (GO:0005634);; Biological Process: chromatin organization (GO:0006325);; Biological Process: methionine biosynthetic process (GO:0009086);; Biological Process: virus induced gene silencing (GO:0009616);; Bi…	K16615|0|gmx:100794153|actin-related protein 7-like; K16615 actin-related protein 7, plant (A)	--	[Z]	Cytoskeleton	Actin	Actin-related protein 7 GN=ARP7 OS=Arabidopsis thaliana (Mouse-ear cress) PE=1 SV=1	Z	Cytoskeleton	PREDICTED: actin-related protein 7-like [Glycine max]
F01.PB12071	0.83	0.13	0.94	2.97	3.8	4.27	5.34	5.34	4.56	--	--	--	--	--	--	--	--	--	S	Function unknown	PREDICTED: uncharacterized protein LOC102663038 isoform X2 [Glycine max]
F01.PB12076	1.03	0.63	1.39	0.79	0.18	0.57	1.18	0.87	1.37	--	--	--	--	--	--	--	DNA-binding domain;; Transcriptional repressor, ovate	Transcription repressor OFP2 GN=OFP2 OS=Arabidopsis thaliana (Mouse-ear cress) PE=1 SV=1	S	Function unknown	hypothetical protein KK1_036794 [Cajanus cajan]
F01.PB12077	122.42	130.28	109.19	33.71	30.14	30.56	33.89	41.06	34.94	[E]	Amino acid transport and metabolism	Molecular Function: lactoylglutathione lyase activity (GO:0004462);; Molecular Function: metal ion binding (GO:0046872);;	K01759|0|gmx:100780463|probable lactoylglutathione lyase, chloroplast-like; K01759 lactoylglutathione lyase [EC:4.4.1.5] (A)	ko00620:Pyruvate metabolism	[G]	Carbohydrate transport and metabolism	Glyoxalase/Bleomycin resistance protein/Dioxygenase superfamily;; Glyoxalase-like domain;; Glyoxalase/Bleomycin resistance protein/Dioxygenase superfamily	Probable lactoylglutathione lyase, chloroplast (Precursor) GN=At1g67280 OS=Arabidopsis thaliana (Mouse-ear cress) PE=1 SV=1	E	Amino acid transport and metabolism	PREDICTED: probable lactoylglutathione lyase, chloroplastic [Glycine max]
F01.PB12074	4.95	2.85	4.07	8.65	5.35	8.53	8.82	8.12	9.04	--	--	--	--	--	--	--	F-box domain;; F-box associated	F-box/kelch-repeat protein At3g23880 GN=At3g23880 OS=Arabidopsis thaliana (Mouse-ear cress) PE=2 SV=1	--	--	F-box/kelch-repeat protein [Glycine soja]
F01.PB12075	0	0	0.32	0	0	0	0.35	0.09	0.15	--	--	Molecular Function: anthranilate N-benzoyltransferase activity (GO:0047672);;	K15400|0|gmx:100775546|omega-hydroxypalmitate O-feruloyl transferase-like; K15400 omega-hydroxypalmitate O-feruloyl transferase [EC:2.3.1.188] (A)	ko00073:Cutin, suberine and wax biosynthesis	--	--	Transferase family;; Transferase family	Omega-hydroxypalmitate O-feruloyl transferase GN=MEE6.11 OS=Arabidopsis thaliana (Mouse-ear cress) PE=1 SV=1	--	--	PREDICTED: omega-hydroxypalmitate O-feruloyl transferase [Glycine max]
F01.PB12078	1.19	1.04	1.55	8.41	5.84	7.81	4.77	5.97	4.24	--	--	Molecular Function: DNA binding (GO:0003677);; Biological Process: regulation of transcription, DNA-templated (GO:0006355);;	--	--	--	--	Dof domain, zinc finger	Cyclic dof factor 2 GN=MIJ24.16 OS=Arabidopsis thaliana (Mouse-ear cress) PE=1 SV=2	S	Function unknown	Dof zinc finger protein DOF5.2 [Glycine soja]
F01.PB12079	4.56	3.88	3.77	15.9	22.19	14.2	17.17	18.57	12.32	--	--	Molecular Function: peroxidase activity (GO:0004601);; Biological Process: polyamine catabolic process (GO:0006598);; Biological Process: response to oxidative stress (GO:0006979);; Biological Process: phenylpropanoid metabolic process (GO:0009698);; Biological Process: response to nitrate (GO:0010167);; Biological Process: nitrate transport (GO:0015706);; Molecular Function: heme binding (GO:002…	K00430|0|gmx:100776019|peroxidase 47-like; K00430 peroxidase [EC:1.11.1.7] (A)	ko00360:Phenylalanine metabolism;ko00940:Phenylpropanoid biosynthesis	--	--	Peroxidase	Peroxidase 47 (Precursor) GN=F17M5.180 OS=Arabidopsis thaliana (Mouse-ear cress) PE=2 SV=2	G	Carbohydrate transport and metabolism	peroxidase 47-like [Cajanus cajan]
F01.PB3159	2.55	2.3	3.13	0.44	0.62	1.02	0.21	0.12	0.07	--	--	--	--	--	--	--	--	--	T	Signal transduction mechanisms	PREDICTED: probable receptor-like protein kinase At1g67000 isoform X4 [Glycine max]
F01.PB36278	7.87	7.45	7.69	8.15	11	7.85	32.55	26.46	82.58	--	--	Cellular Component: mitochondrial inner membrane (GO:0005743);; Biological Process: protein targeting to membrane (GO:0006612);; Biological Process: mitochondrial transport (GO:0006839);; Biological Process: nucleotide transport (GO:0006862);; Biological Process: ER to Golgi vesicle-mediated transport (GO:0006888);; Biological Process: membrane fusion (GO:0006944);; Biological Process: nucleotide…	--	--	[C]	Energy production and conversion	Mitochondrial carrier protein	Adenine nucleotide transporter BT1, chloroplastic/mitochondrial (Precursor) GN=F8B4.100 OS=Arabidopsis thaliana (Mouse-ear cress) PE=1 SV=1	S	Function unknown	PREDICTED: adenine nucleotide transporter BT1, chloroplastic/mitochondrial-like [Glycine max]
F01.PB9300	2.35	1.04	2.67	4.47	3.66	2.5	7.01	8.1	4.45	[O]	Posttranslational modification, protein turnover, chaperones	--	K03283|0|gmx:102667578|probable mediator of RNA polymerase II transcription subunit 37c-like; K03283 heat shock 70kDa protein 1/8 (A)	ko03040:Spliceosome;ko04141:Protein processing in endoplasmic reticulum;ko04144:Endocytosis	[O]	Posttranslational modification, protein turnover, chaperones	Hsp70 protein;; MreB/Mbl protein	Probable mediator of RNA polymerase II transcription subunit 37c GN=At3g12580 OS=Arabidopsis thaliana (Mouse-ear cress) PE=1 SV=1	O	Posttranslational modification, protein turnover, chaperones	PREDICTED: probable mediator of RNA polymerase II transcription subunit 37c [Glycine max]
F01.PB33802	9.64	16.7	15.65	26.46	20.21	19.8	20.98	22.33	17.57	[A]	RNA processing and modification	Molecular Function: zinc ion binding (GO:0008270);; Biological Process: wax biosynthetic process (GO:0010025);; Biological Process: cutin biosynthetic process (GO:0010143);; Biological Process: suberin biosynthetic process (GO:0010345);; Molecular Function: ligase activity (GO:0016874);;	K10661|0|pvu:PHAVU_003G047600g|hypothetical protein; K10661 E3 ubiquitin-protein ligase MARCH6 [EC:6.3.2.19] (A)	ko04141:Protein processing in endoplasmic reticulum	[A]	RNA processing and modification	RING-variant domain	Probable E3 ubiquitin ligase SUD1 GN=F28A23.140 OS=Arabidopsis thaliana (Mouse-ear cress) PE=1 SV=1	O	Posttranslational modification, protein turnover, chaperones	probable E3 ubiquitin ligase SUD1 isoform X2 [Cajanus cajan]
F01.PB33803	0	0	0.01	0	0	0	0	0	0	[F]	Nucleotide transport and metabolism	Molecular Function: hydrolase activity (GO:0016787);;	--	--	[F]	Nucleotide transport and metabolism	Inosine-uridine preferring nucleoside hydrolase;; Inosine-uridine preferring nucleoside hydrolase;; Inosine-uridine preferring nucleoside hydrolase	--	F	Nucleotide transport and metabolism	hypothetical protein GLYMA_13G212900 [Glycine max]
F01.PB33800	0.12	0	0	0	0.36	0.1	0	0	0	[RTKL]	--	Molecular Function: protein serine/threonine kinase activity (GO:0004674);; Molecular Function: protein tyrosine kinase activity (GO:0004713);; Molecular Function: ATP binding (GO:0005524);; Biological Process: protein phosphorylation (GO:0006468);; Biological Process: transmembrane receptor protein tyrosine kinase signaling pathway (GO:0007169);;	--	--	--	--	Di-glucose binding within endoplasmic reticulum;; Protein tyrosine kinase;; Protein kinase domain;; Leucine Rich Repeat;; Carbohydrate-binding protein of the ER	Probable LRR receptor-like serine/threonine-protein kinase At1g07650 (Precursor) GN=At1g07650 OS=Arabidopsis thaliana (Mouse-ear cress) PE=1 SV=1	S	Function unknown	PREDICTED: probable LRR receptor-like serine/threonine-protein kinase At1g07650 isoform X3 [Glycine max]
F01.PB33801	4.05	2.8	5.31	10.35	9.41	10.19	14.59	13.13	10.5	--	--	--	--	--	--	--	--	--	S	Function unknown	PREDICTED: uncharacterized protein LOC106773397 [Vigna radiata var. radiata]
F01.PB33806	7.04	4.43	8.74	7.08	4.52	6.62	6.23	5.1	8.46	[RTKL]	--	--	K08818|0|gmx:100792524|cyclin-dependent kinase G-2-like; K08818 cell division cycle 2-like [EC:2.7.11.22] (A)	--	[R]	General function prediction only	Protein kinase domain;; Protein tyrosine kinase;; Kinase-like;; Protein kinase domain	Cyclin-dependent kinase G-2 GN=OJ991113_30.14 OS=Oryza sativa subsp. japonica (Rice) PE=2 SV=2	T	Signal transduction mechanisms	PREDICTED: cyclin-dependent kinase G-2-like isoform X2 [Glycine max]
F01.PB33807	0	0	0.04	0.08	0.07	0	0	0	0.02	--	--	Molecular Function: actin binding (GO:0003779);; Biological Process: cytoskeleton organization (GO:0007010);;	K05768|0|gmx:100809968|villin-4-like; K05768 gelsolin (A)	--	[Z]	Cytoskeleton	Gelsolin repeat;; Gelsolin repeat	Villin-4 {ECO:0000303|PubMed:10631247} OS=Arabidopsis thaliana (Mouse-ear cress) PE=1 SV=1	S	Function unknown	PREDICTED: villin-4-like [Glycine max]
F01.PB33804	7.33	6.62	7.85	6.28	5.04	6.46	4.6	4.33	5.03	--	--	--	--	--	--	--	Auxin response factor;; B3 DNA binding domain;; AUX/IAA family	Auxin response factor 18 OS=Oryza sativa subsp. japonica (Rice) PE=2 SV=1	K	Transcription	PREDICTED: auxin response factor 18-like [Glycine max]
F01.PB33805	14.55	13.29	17.81	26.85	42.89	17.69	12.03	13.49	11.37	--	--	Molecular Function: methyltransferase activity (GO:0008168);; Biological Process: methylation (GO:0032259);;	--	--	--	--	Putative S-adenosyl-L-methionine-dependent methyltransferase;; Methyltransferase domain	Probable methyltransferase PMT26 GN=At5g64030 OS=Arabidopsis thaliana (Mouse-ear cress) PE=2 SV=1	S	Function unknown	PREDICTED: probable methyltransferase PMT26 [Glycine max]
F01.PB33808	11.22	8.33	10.99	12.54	10.47	9.67	9.38	10.05	8.93	--	--	Biological Process: proteolysis (GO:0006508);; Molecular Function: cysteine-type peptidase activity (GO:0008234);;	K01366|4.42163e-69|pvu:PHAVU_003G130500g|hypothetical protein; K01366 cathepsin H [EC:3.4.22.16] (A)	--	[O]	Posttranslational modification, protein turnover, chaperones	Cathepsin propeptide inhibitor domain (I29);; Papain family cysteine protease;; Papain family cysteine protease;; Peptidase C1-like family	Thiol protease aleurain-like (Precursor) GN=At3g45310 OS=Arabidopsis thaliana (Mouse-ear cress) PE=2 SV=1	O	Posttranslational modification, protein turnover, chaperones	Thiol protease aleurain-like [Glycine soja]
F01.PB33809	3.65	1.19	4.02	1.91	1.53	1.59	0.74	1.31	1.4	--	--	Molecular Function: DNA binding (GO:0003677);; Cellular Component: nucleus (GO:0005634);; Biological Process: regulation of transcription, DNA-templated (GO:0006355);; Biological Process: auxin-activated signaling pathway (GO:0009734);; Molecular Function: protein dimerization activity (GO:0046983);;	--	--	--	--	AUX/IAA family;; Auxin response factor;; Auxin response factor;; B3 DNA binding domain;; B3 DNA binding domain	Auxin response factor 5 OS=Oryza sativa subsp. japonica (Rice) PE=2 SV=2	K	Transcription	PREDICTED: auxin response factor 19-like isoform X2 [Glycine max]
F01.PB40398	1.18	0.98	1.56	0.31	0.31	0.43	0.32	0.34	0.31	--	--	--	K00008|2.60435e-10|tcc:TCM_015074|GroES-like zinc-binding alcohol dehydrogenase family protein isoform 1; K00008 L-iditol 2-dehydrogenase [EC:1.1.1.14] (A)	ko00040:Pentose and glucuronate interconversions;ko00051:Fructose and mannose metabolism	[Q]	Secondary metabolites biosynthesis, transport and catabolism	--	Sorbitol dehydrogenase GN=SDH OS=Arabidopsis thaliana (Mouse-ear cress) PE=1 SV=1	E	Amino acid transport and metabolism	PREDICTED: L-idonate 5-dehydrogenase [Theobroma cacao]
F01.PB40399	9.71	5.88	12.55	9.52	8.2	7.45	10.83	12.14	7.97	--	--	--	--	--	[T]	Signal transduction mechanisms	NB-ARC domain;; Leucine rich repeat	Probable disease resistance protein At4g27220 GN=At4g27220 OS=Arabidopsis thaliana (Mouse-ear cress) PE=2 SV=1	S	Function unknown	hypothetical protein LR48_Vigan11g140700 [Vigna angularis]
F01.PB27836	16.83	17.74	20.5	12.31	12.77	14.77	13.36	12.6	13.52	--	--	Molecular Function: sequence-specific DNA binding transcription factor activity (GO:0003700);; Cellular Component: nucleus (GO:0005634);; Biological Process: regulation of transcription, DNA-templated (GO:0006355);; Biological Process: gravitropism (GO:0009630);; Biological Process: vegetative to reproductive phase transition of meristem (GO:0010228);; Molecular Function: sequence-specific DNA bi…	--	--	--	--	HB1, ASXL, restriction endonuclease HTH domain;; WSTF, HB1, Itc1p, MBD9 motif 2;; WSTF, HB1, Itc1p, MBD9 motif 1	--	K	Transcription	Reticulocyte-binding protein 2 like a [Glycine soja]
F01.PB27837	1.62	1.5	2.17	1.04	0.65	1.39	0.14	0.31	0.29	[RTKL]	--	Molecular Function: protein serine/threonine kinase activity (GO:0004674);; Molecular Function: ATP binding (GO:0005524);; Biological Process: protein phosphorylation (GO:0006468);;	--	--	[T]	Signal transduction mechanisms	Carbohydrate-binding protein of the ER;; Di-glucose binding within endoplasmic reticulum;; Protein tyrosine kinase;; Protein kinase domain	Probable receptor-like protein kinase At2g23200 (Precursor) GN=At2g23200 OS=Arabidopsis thaliana (Mouse-ear cress) PE=3 SV=1	T	Signal transduction mechanisms	PREDICTED: probable receptor-like protein kinase At2g23200 [Glycine max]
F01.PB27834	0	0	0.06	0.08	0.17	0.07	0.21	0.52	1.03	[P]	Inorganic ion transport and metabolism	Molecular Function: potassium ion transmembrane transporter activity (GO:0015079);; Cellular Component: membrane (GO:0016020);; Biological Process: potassium ion transmembrane transport (GO:0071805);;	K03549|0|pvu:PHAVU_002G072300g|hypothetical protein; K03549 KUP system potassium uptake protein (A)	--	--	--	K+ potassium transporter	Potassium transporter 6 GN=F17O7.17 OS=Arabidopsis thaliana (Mouse-ear cress) PE=2 SV=1	P	Inorganic ion transport and metabolism	hypothetical protein PHAVU_002G072300g [Phaseolus vulgaris]
F01.PB27835	0.28	0.2	0.54	1.61	1.01	1.17	1.91	1.89	1.49	[S]	Function unknown	--	--	--	--	--	TIR domain;; NB-ARC domain;; TIR domain	TMV resistance protein N GN=N OS=Nicotiana glutinosa (Tobacco) PE=1 SV=1	S	Function unknown	TMV resistance protein N [Cajanus cajan]
F01.PB27832	7.13	11.28	9	19.2	25.23	19.31	17.08	14.46	21.23	[U]	Intracellular trafficking, secretion, and vesicular transport	--	--	--	[U]	Intracellular trafficking, secretion, and vesicular transport	VID27 cytoplasmic protein	Protein CYPRO4 GN=CYPRO4 OS=Cynara cardunculus (Cardoon) PE=2 SV=1	U	Intracellular trafficking, secretion, and vesicular transport	PREDICTED: protein CYPRO4-like [Glycine max]
F01.PB27833	1.22	0.88	1.71	0.52	0.46	1.07	0.83	0.71	0.79	[R]	General function prediction only	Molecular Function: nucleotide binding (GO:0000166);; Molecular Function: nucleic acid binding (GO:0003676);;	--	--	[R]	General function prediction only	RNA recognition motif. (a.k.a. RRM, RBD, or RNP domain);; RNA recognition motif (a.k.a. RRM, RBD, or RNP domain);; RNA recognition motif. (a.k.a. RRM, RBD, or RNP domain)	Polyadenylate-binding protein RBP45 GN=RBP45 OS=Nicotiana plumbaginifolia (Leadwort-leaved tobacco) PE=1 SV=1	S	Function unknown	hypothetical protein GLYMA_07G259500 [Glycine max]
F01.PB27830	0.75	0.31	0.49	0.88	0.57	0.59	0.41	0.68	0.49	--	--	Molecular Function: sequence-specific DNA binding transcription factor activity (GO:0003700);; Biological Process: regulation of transcription, DNA-templated (GO:0006355);; Molecular Function: sequence-specific DNA binding (GO:0043565);;	K14431|0|gmx:100101881|BZIP98; transcription factor bZIP98; K14431 transcription factor TGA (A)	ko04075:Plant hormone signal transduction	--	--	Seed dormancy control;; bZIP transcription factor;; Basic region leucine zipper	Transcription factor HBP-1b(c1) (Fragment) OS=Triticum aestivum (Wheat) PE=1 SV=2	K	Transcription	PREDICTED: bZIP transcription factor bZIP99 isoform X1 [Glycine max]
F01.PB27831	4.42	4.37	4	5.47	5	6.28	7.13	6.84	7.94	--	--	--	--	--	--	--	--	--	S	Function unknown	PREDICTED: midasin-like [Glycine max]
F01.PB39418	4.84	3.41	5.34	1.78	1.62	1.59	1.66	1.19	1.01	--	--	--	--	--	--	--	--	--	S	Function unknown	PREDICTED: uncharacterized protein LOC100779930 isoform X2 [Glycine max]
F01.PB27838	1.18	1.02	1.47	0.73	0.43	0.74	1.25	1.02	1.26	--	--	--	K17964|1.5173e-149|gmx:100817407|pentatricopeptide repeat-containing protein At5g55840-like; K17964 leucine-rich PPR motif-containing protein, mitochondrial (A)	--	[R]	General function prediction only	PPR repeat family;; PPR repeat;; PPR repeat;; PPR repeat family;; PPR repeat;; PPR repeat family	Pentatricopeptide repeat-containing protein At5g55840 GN=At5g55840 OS=Arabidopsis thaliana (Mouse-ear cress) PE=3 SV=2	S	Function unknown	PREDICTED: pentatricopeptide repeat-containing protein At5g55840 [Glycine max]
F01.PB27839	1.01	1.29	1.11	0.29	0.22	0.26	0.12	0.12	0.15	--	--	--	--	--	[R]	General function prediction only	PPR repeat family;; PPR repeat;; PPR repeat;; Pentatricopeptide repeat domain;; PPR repeat;; PPR repeat family;; Pentatricopeptide repeat domain;; PPR repeat;; PPR repeat family;; PPR repeat;; Pentatricopeptide repeat domain;; DYW family of nucleic acid deaminases	Pentatricopeptide repeat-containing protein At1g18485 GN=PCMP-H8 OS=Arabidopsis thaliana (Mouse-ear cress) PE=2 SV=2	S	Function unknown	PREDICTED: pentatricopeptide repeat-containing protein At1g18485 [Glycine max]
F01.PB31404	0.41	0.37	0.36	0.13	0.19	0.37	0.59	0.11	0.21	--	--	Cellular Component: Cul4-RING E3 ubiquitin ligase complex (GO:0080008);;	--	--	--	--	WD domain, G-beta repeat	F-box/WD-40 repeat-containing protein At3g52030 GN=At3g52030 OS=Arabidopsis thaliana (Mouse-ear cress) PE=2 SV=2	S	Function unknown	PREDICTED: F-box/WD-40 repeat-containing protein At3g52030 isoform X2 [Glycine max]
F01.PB31405	3.47	3.8	5.14	5.43	12.01	7.37	4.52	4.79	8.24	--	--	--	--	--	--	--	Protein of unknown function (DUF793)	Protein BPS1, chloroplastic (Precursor) GN=BPS1 OS=Arabidopsis thaliana (Mouse-ear cress) PE=2 SV=1	S	Function unknown	uncharacterized protein LOC100786039 [Glycine max]
F01.PB31406	2.01	4.95	3.62	2.94	11.87	5.81	1.85	1.55	3.84	--	--	--	--	--	--	--	--	--	S	Function unknown	hypothetical protein glysoja_021275 [Glycine soja]
F01.PB31407	0.3	0.14	0.07	0.15	0.18	0.16	0.14	0.19	0.18	--	--	--	--	--	--	--	--	--	S	Function unknown	PREDICTED: uncharacterized protein LOC100790138 [Glycine max]
F01.PB31400	1.42	0.86	2.02	1.25	1.13	1.47	1.93	1.86	1.46	--	--	--	K13094|7.55736e-150|gmx:100787998|RNA-binding protein 10-like; K13094 RNA-binding protein 5/10 (A)	--	[R]	General function prediction only	G-patch domain	--	S	Function unknown	hypothetical protein GLYMA_08G266700 [Glycine max]
F01.PB31401	1.96	1.31	2.19	1.93	1.13	1.36	1.32	1.72	1.14	--	--	--	--	--	--	--	--	--	--	--	hypothetical protein LR48_Vigan01g034600 [Vigna angularis]
F01.PB31402	0.52	0.8	0.59	0.49	0.56	0.87	0.69	0.7	0.57	[R]	General function prediction only	--	--	--	[BK]	--	GYF domain;; SET domain	Histone-lysine N-methyltransferase ATX2 GN=T20M3.10 OS=Arabidopsis thaliana (Mouse-ear cress) PE=2 SV=1	S	Function unknown	PREDICTED: histone-lysine N-methyltransferase ATXR7-like isoform X3 [Glycine max]
F01.PB31403	3.16	1.57	3.5	2.54	3.85	4.41	2.6	4.47	4.25	--	--	--	--	--	--	--	--	Mediator of RNA polymerase II transcription subunit 33A GN=At3g23590 OS=Arabidopsis thaliana (Mouse-ear cress) PE=1 SV=1	--	--	hypothetical protein PHAVU_004G001700g [Phaseolus vulgaris]
F01.PB31408	3.06	3.98	3.11	4.65	7.98	5.37	3.24	2.95	4.13	[T]	Signal transduction mechanisms	Molecular Function: phosphoprotein phosphatase activity (GO:0004721);;	K06269|1.28461e-151|gmx:100803420|serine/threonine-protein phosphatase PP1-like; K06269 serine/threonine-protein phosphatase PP1 catalytic subunit [EC:3.1.3.16] (A)	ko03015:mRNA surveillance pathway	[TR]	--	Calcineurin-like phosphoesterase	Serine/threonine-protein phosphatase PP1 OS=Oryza sativa subsp. japonica (Rice) PE=2 SV=2	T	Signal transduction mechanisms	PREDICTED: serine/threonine-protein phosphatase PP1-like isoform X2 [Glycine max]
F01.PB31409	0.79	0	1.25	0	0.17	0.5	0.33	0.09	0	[C]	Energy production and conversion	Molecular Function: ATP binding (GO:0005524);; Cellular Component: mitochondrial inner membrane (GO:0005743);; Cellular Component: plasma membrane (GO:0005886);; Cellular Component: chloroplast thylakoid membrane (GO:0009535);; Biological Process: ATP hydrolysis coupled proton transport (GO:0015991);; Biological Process: plasma membrane ATP synthesis coupled proton transport (GO:0042777);; Cellul…	K02111|0|gmx:3989298|atpA, GlmaCp026; ATP synthase CF1 alpha subunit; K02111 F-type H+-transporting ATPase subunit alpha [EC:3.6.3.14] (A)	ko00190:Oxidative phosphorylation;ko00195:Photosynthesis	[C]	Energy production and conversion	ATP synthase alpha/beta family, nucleotide-binding domain;; ATP synthase alpha/beta chain, C terminal domain;; ATP synthase alpha/beta family, beta-barrel domain;; HAS barrel domain;; ATP synthase subunit C	ATP synthase subunit alpha, chloroplastic {ECO:0000255|HAMAP-Rule:MF_01346} OS=Glycine max (Soybean) PE=3 SV=1	C	Energy production and conversion	ATP synthase CF1 alpha subunit (chloroplast) [Pachyrhizus erosus]
F01.PB40397	1.74	2.16	1.1	0.37	0.11	0.19	29.45	16.74	122.12	[Q]	Secondary metabolites biosynthesis, transport and catabolism	Molecular Function: monooxygenase activity (GO:0004497);; Molecular Function: iron ion binding (GO:0005506);; Molecular Function: electron carrier activity (GO:0009055);; Molecular Function: oxidoreductase activity, acting on paired donors, with incorporation or reduction of molecular oxygen (GO:0016705);; Molecular Function: heme binding (GO:0020037);; Biological Process: oxidation-reduction pro…	--	--	[Q]	Secondary metabolites biosynthesis, transport and catabolism	Cytochrome P450;; Cytochrome P450	Cytochrome P450 71B37 GN=CYP71B37 OS=Arabidopsis thaliana (Mouse-ear cress) PE=3 SV=2	Q	Secondary metabolites biosynthesis, transport and catabolism	Cytochrome P450 83B1 [Glycine soja]
F01.PB40390	0.67	0.14	0.91	0.78	0.35	0.23	0.66	1.11	1.2	--	--	--	--	--	[S]	Function unknown	Histone deacetylation protein Rxt3	--	S	Function unknown	PREDICTED: uncharacterized protein LOC100795503 isoform X3 [Glycine max]
F01.PB40391	2.43	4.59	5.18	5.66	12.13	9.92	4.98	5.96	5.2	[RTKL]	--	Cellular Component: membrane (GO:0016020);; Molecular Function: kinase activity (GO:0016301);; Biological Process: phosphorylation (GO:0016310);;	--	--	[T]	Signal transduction mechanisms	Leucine rich repeat N-terminal domain;; Protein kinase domain;; Protein tyrosine kinase	Probable inactive receptor-like protein kinase At3g56050 (Precursor) GN=At3g56050 OS=Arabidopsis thaliana (Mouse-ear cress) PE=2 SV=1	T	Signal transduction mechanisms	PREDICTED: probable inactive receptor-like protein kinase At3g56050 [Glycine max]
F01.PB39411	1.14	1.3	1.4	2.87	3.18	2.68	2.28	2.21	2.99	--	--	Cellular Component: plasma membrane (GO:0005886);; Cellular Component: integral component of membrane (GO:0016021);;	--	--	--	--	Domain of unknown function (DUF588)	CASP-like protein 5B3 GN=At3g23200 OS=Arabidopsis thaliana (Mouse-ear cress) PE=2 SV=1	S	Function unknown	hypothetical protein PHAVU_007G128700g [Phaseolus vulgaris]
F01.PB39410	0.38	0.21	0.34	1.32	0.68	1.02	1.62	1.91	0.87	--	--	--	--	--	--	--	--	Transcription factor EMB1444 GN=EMB1444 OS=Arabidopsis thaliana (Mouse-ear cress) PE=2 SV=1	K	Transcription	Putative basic helix-loop-helix protein [Glycine soja]
F01.PB5140	11.83	6.83	8.2	10.81	13.65	7.59	15.45	11.36	13.4	[R]	General function prediction only	Cellular Component: cytosol (GO:0005829);;	--	--	[BK]	--	Macro domain	--	S	Function unknown	PREDICTED: macro domain-containing protein XCC3184 [Vigna angularis]
F01.PB31169	1.25	0.57	1.83	6.12	12.58	15.86	1.37	1.32	1.4	--	--	--	K11593|0|gmx:100798086|protein argonaute PNH1-like; K11593 eukaryotic translation initiation factor 2C (A)	--	[J]	Translation, ribosomal structure and biogenesis	Piwi domain;; PAZ domain;; Domain of unknown function (DUF1785)	Protein argonaute PNH1 GN=P0417D05.31 OS=Oryza sativa subsp. japonica (Rice) PE=2 SV=1	J	Translation, ribosomal structure and biogenesis	PREDICTED: protein argonaute PNH1-like isoform X2 [Glycine max]
F01.PB43531	0.94	0.76	1.76	2.65	1.7	1.44	1.38	1.32	1.48	[S]	Function unknown	Biological Process: defense response (GO:0006952);; Molecular Function: ADP binding (GO:0043531);;	--	--	--	--	NB-ARC domain;; Archaeal ATPase;; TIR domain;; TIR domain;; Leucine Rich repeats (2 copies);; Leucine rich repeat	TMV resistance protein N GN=N OS=Nicotiana glutinosa (Tobacco) PE=1 SV=1	S	Function unknown	hypothetical protein GLYMA_16G085900 [Glycine max]
F01.PB30759	0	0	0	0	0	0	0	0	0.42	--	--	--	--	--	[R]	General function prediction only	PPR repeat family;; PPR repeat;; PPR repeat;; Pentatricopeptide repeat domain;; Evolutionarily conserved signalling intermediate in Toll pathway;; Smr domain	Pentatricopeptide repeat-containing protein At1g74750 GN=At1g74750 OS=Arabidopsis thaliana (Mouse-ear cress) PE=2 SV=1	S	Function unknown	PREDICTED: pentatricopeptide repeat-containing protein At1g74750 isoform X1 [Beta vulgaris subsp. vulgaris]
F01.PB30758	0.91	0.4	1.61	4.47	2.53	4.24	2.18	2.48	1.6	[S]	Function unknown	--	--	--	--	--	Leucine Rich repeats (2 copies);; Leucine rich repeat;; Leucine Rich Repeat;; Leucine rich repeat;; NB-ARC domain	Putative disease resistance protein At4g11170 GN=At4g11170 OS=Arabidopsis thaliana (Mouse-ear cress) PE=2 SV=1	S	Function unknown	TMV resistance protein N [Glycine soja]
F01.PB30753	0.09	0.12	0.09	0.32	0.3	0.77	1.38	1.24	2.64	[V]	Defense mechanisms	Molecular Function: ATP binding (GO:0005524);; Biological Process: ATP catabolic process (GO:0006200);; Cellular Component: integral component of membrane (GO:0016021);; Molecular Function: ATPase activity, coupled to transmembrane movement of substances (GO:0042626);; Biological Process: transmembrane transport (GO:0055085);;	K05658|0|gmx:102660078|ABC transporter B family member 21-like; K05658 ATP-binding cassette, subfamily B (MDR/TAP), member 1 [EC:3.6.3.44] (A)	ko02010:ABC transporters	[Q]	Secondary metabolites biosynthesis, transport and catabolism	ABC transporter;; ABC transporter transmembrane region;; Predicted ATPase of the ABC class;; ABC transporter transmembrane region;; ABC transporter	ABC transporter B family member 21 GN=T17J13.110 OS=Arabidopsis thaliana (Mouse-ear cress) PE=1 SV=2	V	Defense mechanisms	ABC transporter B family member 11 [Glycine soja]
F01.PB30752	0.3	0.34	0.25	0.45	0.22	0.34	0.52	0.58	0.34	--	--	--	--	--	[R]	General function prediction only	Leucine rich repeat;; Leucine Rich Repeat;; Leucine Rich repeats (2 copies);; Leucine Rich repeat;; Leucine rich repeat;; Leucine Rich repeats (2 copies);; Leucine rich repeat;; Leucine rich repeat N-terminal domain;; Leucine Rich Repeat;; Leucine Rich repeat;; Leucine rich repeat	LRR receptor-like serine/threonine-protein kinase GSO2 (Precursor) GN=K23L20.3 OS=Arabidopsis thaliana (Mouse-ear cress) PE=2 SV=2	S	Function unknown	PREDICTED: probable leucine-rich repeat receptor-like protein kinase At5g63930 [Glycine max]
F01.PB30751	1.02	0.59	1.55	1.67	1.15	1.9	3.35	2.68	3.17	--	--	--	--	--	[L]	Replication, recombination and repair	hAT family C-terminal dimerisation region;; Domain of unknown function (DUF4413);; BED zinc finger	Zinc finger BED domain-containing protein DAYSLEEPER GN=HAT OS=Arabidopsis thaliana (Mouse-ear cress) PE=1 SV=1	S	Function unknown	PREDICTED: zinc finger BED domain-containing protein DAYSLEEPER-like isoform X1 [Glycine max]
F01.PB30750	0.53	1	0.7	1.14	0.4	0.7	0.92	0.57	0.41	--	--	Molecular Function: metallopeptidase activity (GO:0008237);; Molecular Function: zinc ion binding (GO:0008270);;	K03128|0|gmx:100803129|transcription initiation factor TFIID subunit 2-like; K03128 transcription initiation factor TFIID subunit 2 (A)	ko03022:Basal transcription factors	[K]	Transcription	HEAT repeats	Transcription initiation factor TFIID subunit 2 GN=TAF2 OS=Arabidopsis thaliana (Mouse-ear cress) PE=2 SV=1	K	Transcription	transcription initiation factor TFIID subunit 2 isoform X1 [Cajanus cajan]
F01.PB30757	11.01	8.92	10.79	10.39	10.08	10.41	9.26	10.46	9.08	[RTKL]	--	Molecular Function: protein serine/threonine kinase activity (GO:0004674);; Molecular Function: ATP binding (GO:0005524);; Biological Process: protein phosphorylation (GO:0006468);;	--	--	--	--	Protein kinase domain;; Protein tyrosine kinase;; Ethylene-responsive protein kinase Le-CTR1;; Leucine rich repeat;; Leucine Rich repeats (2 copies);; Leucine Rich Repeat;; Leucine Rich repeat	Mitogen-activated protein kinase kinase kinase YODA GN=YDA OS=Arabidopsis thaliana (Mouse-ear cress) PE=1 SV=1	S	Function unknown	PREDICTED: uncharacterized protein LOC100819959 [Glycine max]
F01.PB30756	0.93	0.59	0.57	1.21	0.82	1.03	0.7	1.26	1.19	[BK]	--	--	K11723|0|pvu:PHAVU_008G268700g|hypothetical protein; K11723 bromodomain-containing protein 7/9 (A)	--	--	--	Bromodomain	Transcription factor GTE9 GN=F18O22.60 OS=Arabidopsis thaliana (Mouse-ear cress) PE=1 SV=1	BK	--	uncharacterized protein LOC109814371 [Cajanus cajan]
F01.PB30755	0.24	0.1	0.13	0.11	0.15	0.17	0.33	0.18	0	--	--	--	--	--	--	--	LysM domain;; N-terminal C2 in EEIG1 and EHBP1 proteins	--	S	Function unknown	hypothetical protein glysoja_013310 [Glycine soja]
F01.PB30754	0.81	0.58	0.27	0.61	0.49	0.45	0.59	0.79	0.83	[LKJ]	--	--	K13181|9.61371e-151|gmx:100776684|DEAD-box ATP-dependent RNA helicase 28-like; K13181 ATP-dependent RNA helicase DDX27 [EC:3.6.4.13] (A)	--	[A]	RNA processing and modification	Helicase conserved C-terminal domain;; DEAD/DEAH box helicase;; Type III restriction enzyme, res subunit	DEAD-box ATP-dependent RNA helicase 28 OS=Oryza sativa subsp. japonica (Rice) PE=2 SV=2	L	Replication, recombination and repair	PREDICTED: DEAD-box ATP-dependent RNA helicase 28 [Vigna angularis]
F01.PB24718	4.3	3.06	5.19	1.85	2.09	2.23	1.82	2.12	1.95	--	--	--	--	--	--	--	--	Uncharacterized membrane protein At3g27390 GN=At3g27390 OS=Arabidopsis thaliana (Mouse-ear cress) PE=1 SV=2	S	Function unknown	Putative membrane protein [Glycine soja]
F01.PB24719	3.51	1.85	2.76	8.3	9.87	9.01	3.5	5.02	1.85	[M]	Cell wall/membrane/envelope biogenesis	--	K00695|0|gmx:100783965|sucrose synthase 6-like; K00695 sucrose synthase [EC:2.4.1.13] (A)	ko00500:Starch and sucrose metabolism	[M]	Cell wall/membrane/envelope biogenesis	Sucrose synthase;; Glycosyl transferases group 1;; Glycosyl transferases group 1;; Sucrose synthase	Sucrose synthase 6 GN=SUS6 OS=Arabidopsis thaliana (Mouse-ear cress) PE=1 SV=1	M	Cell wall/membrane/envelope biogenesis	PREDICTED: sucrose synthase 7-like [Glycine max]
F01.PB24716	3.59	1.63	5.01	9.52	5.5	5.32	0.7	0.67	0.33	--	--	Molecular Function: transferase activity, transferring phosphorus-containing groups (GO:0016772);;	--	--	--	--	Wall-associated receptor kinase galacturonan-binding	Wall-associated receptor kinase-like 8 (Precursor) GN=WAKL8 OS=Arabidopsis thaliana (Mouse-ear cress) PE=2 SV=1	--	--	hypothetical protein GLYMA_09G027800 [Glycine max]
F01.PB24717	1.85	2.19	2.71	0.72	1.24	1.05	0.74	1.05	1.03	--	--	Biological Process: phytochromobilin biosynthetic process (GO:0010024);; Molecular Function: oxidoreductase activity, acting on the CH-CH group of donors, iron-sulfur protein as acceptor (GO:0016636);; Molecular Function: cobalt ion binding (GO:0050897);; Biological Process: oxidation-reduction process (GO:0055114);;	K08101|3.2996e-66|gmx:100791053|phytochromobilin:ferredoxin oxidoreductase, chloroplastic-like; K08101 phytochromobilin:ferredoxin oxidoreductase [EC:1.3.7.4] (A)	ko00860:Porphyrin and chlorophyll metabolism	--	--	Ferredoxin-dependent bilin reductase	Phytochromobilin:ferredoxin oxidoreductase, chloroplastic (Precursor) GN=HY2 OS=Arabidopsis thaliana (Mouse-ear cress) PE=2 SV=1	H	Coenzyme transport and metabolism	Phytochromobilin:ferredoxin oxidoreductase, chloroplastic [Glycine soja]
F01.PB24714	0	0	0	0.01	0.03	0	0	0	0	--	--	--	--	--	--	--	--	--	--	--	--
F01.PB24715	0.83	1.26	1.31	2.12	1.44	2.3	1.8	1.92	2.07	--	--	Molecular Function: transcription cofactor activity (GO:0003712);; Biological Process: regulation of transcription, DNA-templated (GO:0006355);;	--	--	--	--	--	--	S	Function unknown	hypothetical protein glysoja_033428 [Glycine soja]
F01.PB24712	1.49	4.32	3.68	10.64	11.07	9.18	6.54	6.63	5.94	--	--	--	--	--	--	--	NB-ARC domain;; TIR domain;; Leucine rich repeat;; TIR domain;; Leucine Rich repeats (2 copies);; Leucine Rich Repeat;; AAA ATPase domain;; Archaeal ATPase	Putative disease resistance protein At4g11170 GN=At4g11170 OS=Arabidopsis thaliana (Mouse-ear cress) PE=2 SV=1	--	--	PREDICTED: protein SUPPRESSOR OF npr1-1, CONSTITUTIVE 1-like [Vigna radiata var. radiata]
F01.PB24713	0.41	0.4	0.35	0.52	0.68	0.9	0.41	0.5	0.43	--	--	--	K10728|0|gmx:100804966|DNA topoisomerase 2-binding protein 1-A-like; K10728 topoisomerase (DNA) II binding protein 1 (A)	--	[L]	Replication, recombination and repair	twin BRCT domain;; BRCA1 C Terminus (BRCT) domain;; twin BRCT domain;; BRCA1 C Terminus (BRCT) domain	--	S	Function unknown	PREDICTED: DNA topoisomerase 2-binding protein 1-A isoform X2 [Glycine max]
F01.PB24710	0.81	1.33	0.73	0.75	0.98	1.01	1.9	1.13	1.36	--	--	Biological Process: cellular macromolecule biosynthetic process (GO:0034645);; Biological Process: xylan metabolic process (GO:0045491);;	--	--	--	--	--	Zinc finger CCCH domain-containing protein 38 GN=At3g18640 OS=Arabidopsis thaliana (Mouse-ear cress) PE=2 SV=1	S	Function unknown	Zinc finger CCCH domain-containing protein 55 [Glycine soja]
F01.PB24711	0.11	0.18	0	0	0	0	0	0.07	0.09	--	--	Molecular Function: DNA binding (GO:0003677);; Molecular Function: sequence-specific DNA binding transcription factor activity (GO:0003700);; Cellular Component: nucleus (GO:0005634);; Biological Process: DNA methylation (GO:0006306);; Biological Process: methylation-dependent chromatin silencing (GO:0006346);; Biological Process: cell-cell signaling (GO:0007267);; Biological Process: virus induc…	K14486|0|gmx:100793224|auxin response factor 1-like; K14486 auxin response factor (A)	ko04075:Plant hormone signal transduction	--	--	Auxin response factor;; B3 DNA binding domain;; AUX/IAA family	Auxin response factor 1 GN=ARF1 OS=Arabidopsis thaliana (Mouse-ear cress) PE=1 SV=2	K	Transcription	PREDICTED: auxin response factor 1-like [Glycine max]
F01.PB40479	2.37	1.71	2.47	1.17	1.04	0.79	1.16	0.9	1.02	[R]	General function prediction only	Molecular Function: oxidoreductase activity, acting on paired donors, with incorporation or reduction of molecular oxygen, 2-oxoglutarate as one donor, and incorporation of one atom each of oxygen into both donors (GO:0016706);; Biological Process: oxidation-reduction process (GO:0055114);;	--	--	[QR]	--	2OG-Fe(II) oxygenase superfamily;; non-haem dioxygenase in morphine synthesis N-terminal	1-aminocyclopropane-1-carboxylate oxidase homolog 2 GN=At1g06640 OS=Arabidopsis thaliana (Mouse-ear cress) PE=2 SV=1	S	Function unknown	hypothetical protein GLYMA_16G197500, partial [Glycine max]
F01.PB40478	9.9	9.1	10.14	7.48	6.95	6.83	7.71	7.67	6.92	--	--	Molecular Function: zinc ion binding (GO:0008270);;	K06672|0|gmx:100792021|nipped-B-like protein-like; K06672 cohesin loading factor subunit SCC2 (A)	--	[BDL]	--	Sister chromatid cohesion C-terminus;; HEAT repeat associated with sister chromatid cohesion	--	S	Function unknown	PREDICTED: nipped-B-like protein [Glycine max]
F01.PB4671	0.07	0.07	0.22	0.12	0.48	0	0.26	0.3	0.19	--	--	--	--	--	--	--	--	--	--	--	--
F01.PB40471	10.98	10.55	16.54	18.89	20.99	22.52	11.33	10.65	13.49	--	--	--	--	--	--	--	--	--	S	Function unknown	uncharacterized protein LOC109815153 isoform X1 [Cajanus cajan]
F01.PB40470	1.26	0.83	1.36	1.91	2.28	1.74	1.53	1.86	1.83	[P]	Inorganic ion transport and metabolism	Biological Process: cation transport (GO:0006812);; Molecular Function: solute:proton antiporter activity (GO:0015299);; Cellular Component: integral component of membrane (GO:0016021);; Biological Process: transmembrane transport (GO:0055085);;	--	--	[P]	Inorganic ion transport and metabolism	Sodium/hydrogen exchanger family;; Sodium/hydrogen exchanger family	K(+) efflux antiporter 4 GN=KEA4 OS=Arabidopsis thaliana (Mouse-ear cress) PE=2 SV=2	P	Inorganic ion transport and metabolism	PREDICTED: K(+) efflux antiporter 4-like isoform X1 [Glycine max]
F01.PB40473	4.14	0.99	1.05	0.34	0.28	0.53	0.4	0	0	[RTKL]	--	Molecular Function: receptor signaling protein serine/threonine kinase activity (GO:0004702);; Molecular Function: protein tyrosine kinase activity (GO:0004713);; Molecular Function: ATP binding (GO:0005524);; Biological Process: protein phosphorylation (GO:0006468);; Biological Process: oligopeptide transport (GO:0006857);; Biological Process: transmembrane receptor protein tyrosine kinase signa…	--	--	--	--	Di-glucose binding within endoplasmic reticulum;; Protein tyrosine kinase;; Protein kinase domain;; Carbohydrate-binding protein of the ER;; Protein tyrosine kinase;; Protein kinase domain;; Leucine rich repeat;; Leucine Rich Repeat;; Leucine Rich repeats (2 copies);; Leucine Rich repeats (2 copies);; Leucine Rich Repeat;; Leucine Rich repeat;; Leucine rich repeat;; Leucine rich repeat	Probable LRR receptor-like serine/threonine-protein kinase RFK1 (Precursor) GN=RKF1 OS=Arabidopsis thaliana (Mouse-ear cress) PE=1 SV=1	S	Function unknown	PREDICTED: ATP-binding/protein serine/threonine kinase isoform X4 [Glycine max]
F01.PB40472	6.73	5.21	7.86	2.55	2.1	3.52	3.62	3.4	3.37	[L]	Replication, recombination and repair	--	--	--	--	--	RRM in Demeter;; Permuted single zf-CXXC unit;; HhH-GPD superfamily base excision DNA repair protein	Transcriptional activator DEMETER GN=T32M21.160/T32M21.170/T32M21.180 OS=Arabidopsis thaliana (Mouse-ear cress) PE=1 SV=2	L	Replication, recombination and repair	PREDICTED: protein ROS1-like isoform X3 [Glycine max]
F01.PB40475	8.87	5.43	7.56	8.47	5.58	6.18	8.01	8.28	7.81	--	--	Molecular Function: RNA binding (GO:0003723);; Biological Process: RNA processing (GO:0006396);;	K13123|0|cam:101512990|G patch domain-containing protein 1-like; K13123 G patch domain-containing protein 1 (A)	--	[A]	RNA processing and modification	Protein of unknown function (DUF1604);; Surp module	G patch domain-containing protein TGH OS=Arabidopsis thaliana (Mouse-ear cress) PE=2 SV=1	S	Function unknown	PREDICTED: uncharacterized protein LOC100500422 isoform X1 [Glycine max]
F01.PB40474	1.79	1.41	2.3	2.62	2.99	3.46	2.92	3.01	2.41	--	--	--	--	--	[R]	General function prediction only	PIN domain	--	T	Signal transduction mechanisms	hypothetical protein GLYMA_02G074500 [Glycine max]
F01.PB40477	0.38	0.26	0.41	0.44	0.55	0.33	0.26	0.21	0.49	--	--	Biological Process: regulation of transcription, DNA-templated (GO:0006355);; Biological Process: proximal/distal pattern formation (GO:0009954);; Biological Process: leaf morphogenesis (GO:0009965);; Biological Process: petal development (GO:0048441);;	--	--	--	--	Protein of unknown function DUF260	LOB domain-containing protein 36 GN=MUD21.13 OS=Arabidopsis thaliana (Mouse-ear cress) PE=2 SV=1	S	Function unknown	PREDICTED: LOB domain-containing protein 36-like [Glycine max]
F01.PB40476	1.29	4.02	2.83	0.64	5.08	1.32	0.21	0.25	0.17	--	--	Cellular Component: integral component of membrane (GO:0016021);; Molecular Function: cation-transporting ATPase activity (GO:0019829);; Biological Process: metal ion transport (GO:0030001);; Molecular Function: metal ion binding (GO:0046872);;	K01533|4.06295e-43|pvu:PHAVU_002G208800g|hypothetical protein; K01533 Cu2+-exporting ATPase [EC:3.6.3.4] (A)	--	[P]	Inorganic ion transport and metabolism	--	Copper-transporting ATPase PAA1, chloroplastic (Precursor) OS=Arabidopsis thaliana (Mouse-ear cress) PE=2 SV=1	P	Inorganic ion transport and metabolism	hypothetical protein LR48_Vigan01g089400 [Vigna angularis]
F01.PB34124	0.3	0.3	1.16	0.39	0	0.83	0	0	0.16	--	--	Cellular Component: cis-Golgi network (GO:0005801);; Cellular Component: cytosol (GO:0005829);; Biological Process: intracellular protein transport (GO:0006886);; Cellular Component: membrane (GO:0016020);;	--	--	[U]	Intracellular trafficking, secretion, and vesicular transport	Sec34-like family;; Sec34-like family	--	U	Intracellular trafficking, secretion, and vesicular transport	PREDICTED: conserved oligomeric Golgi complex subunit 3-like isoform X1 [Glycine max]
F01.PB34125	12.99	9.18	13.72	10.04	7.72	9.34	9.7	10.35	10.86	--	--	--	K08333|0|gmx:100818467|phosphoinositide 3-kinase regulatory subunit 4-like; K08333 phosphoinositide-3-kinase, regulatory subunit 4 [EC:2.7.11.1] (A)	ko04140:Regulation of autophagy	[T]	Signal transduction mechanisms	WD domain, G-beta repeat;; HEAT repeat	--	T	Signal transduction mechanisms	PREDICTED: phosphoinositide 3-kinase regulatory subunit 4-like [Glycine max]
F01.PB34126	1.02	0.39	0.18	0.13	0.27	0	0.13	1.11	0.23	--	--	Cellular Component: nuclear pore (GO:0005643);; Biological Process: transport (GO:0006810);; Molecular Function: transferase activity (GO:0016740);;	K14309|0|gmx:100782831|uncharacterized LOC100782831; K14309 nuclear pore complex protein Nup93 (A)	ko03013:RNA transport	[D]	Cell cycle control, cell division, chromosome partitioning	Nup93/Nic96;; Nup93/Nic96;; Nup93/Nic96	Nuclear pore complex protein NUP93A {ECO:0000303|PubMed:21189294} OS=Arabidopsis thaliana (Mouse-ear cress) PE=1 SV=2	U	Intracellular trafficking, secretion, and vesicular transport	hypothetical protein VITISV_010199 [Vitis vinifera]
F01.PB34127	0.96	0.48	0.92	0.17	0.34	0.36	0.58	0.64	0.24	--	--	Cellular Component: nucleus (GO:0005634);;	--	--	--	--	--	Homeobox-leucine zipper protein REVOLUTA GN=MUP24.16 OS=Arabidopsis thaliana (Mouse-ear cress) PE=1 SV=2	S	Function unknown	PREDICTED: uncharacterized protein LOC100796244 isoform X3 [Glycine max]
F01.PB34120	0.08	0.05	0.04	0.13	0.19	0.1	2.34	1.14	1	[T]	Signal transduction mechanisms	--	K00889|0|gmx:100800418|phosphatidylinositol 4-phosphate 5-kinase 9-like; K00889 1-phosphatidylinositol-4-phosphate 5-kinase [EC:2.7.1.68] (A)	ko00562:Inositol phosphate metabolism;ko04070:Phosphatidylinositol signaling system;ko04144:Endocytosis	[T]	Signal transduction mechanisms	MORN repeat;; Phosphatidylinositol-4-phosphate 5-Kinase;; Phosphatidylinositol-4-phosphate 5-Kinase	Phosphatidylinositol 4-phosphate 5-kinase 9 GN=PIP5K9 OS=Arabidopsis thaliana (Mouse-ear cress) PE=1 SV=2	T	Signal transduction mechanisms	Phosphatidylinositol-4-phosphate 5-kinase 9 [Glycine soja]
F01.PB34121	0.12	0	0	0.19	0.19	0	0.1	0.19	0	[Z]	Cytoskeleton	Molecular Function: microtubule motor activity (GO:0003777);; Molecular Function: ATP binding (GO:0005524);; Cellular Component: kinesin complex (GO:0005871);; Cellular Component: microtubule (GO:0005874);; Biological Process: microtubule-based movement (GO:0007018);; Molecular Function: microtubule binding (GO:0008017);;	K11498|0|gmx:100809766|kinesin-like protein NACK2-like; K11498 centromeric protein E (A)	--	[Z]	Cytoskeleton	Kinesin motor domain;; Domain of unknown function (DUF3490)	Kinesin-like protein NACK1 GN=NACK1 OS=Nicotiana tabacum (Common tobacco) PE=1 SV=1	Z	Cytoskeleton	PREDICTED: kinesin-like protein NACK2 [Glycine max]
F01.PB34122	5.9	3.07	6.54	11.5	4.73	7.09	2.65	2.86	2.48	--	--	--	K05387|0|gmx:100802782|glutamate receptor 3.4-like; K05387 glutamate receptor, ionotropic, plant (A)	--	[PET]	--	Receptor family ligand binding region;; Ligand-gated ion channel;; Periplasmic binding protein;; Bacterial extracellular solute-binding proteins, family 3	Glutamate receptor 3.4 (Precursor) GN=YUP8H12.19 OS=Arabidopsis thaliana (Mouse-ear cress) PE=2 SV=2	U	Intracellular trafficking, secretion, and vesicular transport	PREDICTED: glutamate receptor 3.4-like isoform X1 [Glycine max]
F01.PB34123	1.39	0.57	0.91	0.28	0.11	0.1	0.03	0.03	0.15	[H]	Coenzyme transport and metabolism	Biological Process: thiamine biosynthetic process (GO:0009228);; Molecular Function: iron-sulfur cluster binding (GO:0051536);;	K03147|0|gmx:100787350|phosphomethylpyrimidine synthase, chloroplastic-like; K03147 phosphomethylpyrimidine synthase [EC:4.1.99.17] (A)	ko00730:Thiamine metabolism	--	--	ThiC family;; ThiC-associated domain;; ThiC family;; ThiC family	Phosphomethylpyrimidine synthase, chloroplastic (Precursor) GN=T27A16.27 OS=Arabidopsis thaliana (Mouse-ear cress) PE=1 SV=1	H	Coenzyme transport and metabolism	PREDICTED: phosphomethylpyrimidine synthase, chloroplastic [Glycine max]
F01.PB34128	0.08	0.23	0.15	4.49	2.64	3.38	3.02	3.51	3.39	[RTKL]	--	--	--	--	[T]	Signal transduction mechanisms	Protein kinase domain;; Protein tyrosine kinase	Receptor like protein kinase S.2 GN=F24L7.6 OS=Arabidopsis thaliana (Mouse-ear cress) PE=2 SV=2	T	Signal transduction mechanisms	PREDICTED: receptor like protein kinase S.2-like [Glycine max]
F01.PB34129	2.24	2.03	2.95	8.31	4.13	2.89	12.04	5.54	5.05	[U]	Intracellular trafficking, secretion, and vesicular transport	Molecular Function: structural molecule activity (GO:0005198);; Biological Process: intracellular protein transport (GO:0006886);; Biological Process: vesicle-mediated transport (GO:0016192);; Cellular Component: COPI vesicle coat (GO:0030126);;	K17267|0|gmx:100789362|coatomer subunit gamma-2-like; K17267 coatomer protein complex, subunit gamma (A)	--	[U]	Intracellular trafficking, secretion, and vesicular transport	Adaptin N terminal region;; Coatomer gamma subunit appendage platform subdomain;; HEAT repeats;; non-SMC mitotic condensation complex subunit 1;; HEAT repeat	Coatomer subunit gamma-2 OS=Oryza sativa subsp. japonica (Rice) PE=2 SV=1	U	Intracellular trafficking, secretion, and vesicular transport	coatomer subunit gamma-2 [Cajanus cajan]
F01.PB43315	0.42	0.26	0.22	0.34	0.32	0.28	13.74	5.88	60.05	[RTKL]	--	Molecular Function: protein serine/threonine kinase activity (GO:0004674);; Molecular Function: ATP binding (GO:0005524);; Biological Process: protein phosphorylation (GO:0006468);;	K14638|0|gmx:100791180|probable peptide transporter At1g52190-like; K14638 solute carrier family 15 (peptide/histidine transporter), member 3/4 (A)	--	[R]	General function prediction only	POT family;; Protein kinase domain;; Protein tyrosine kinase	Cyclin-dependent kinase F-1 GN=F19B15.10 OS=Arabidopsis thaliana (Mouse-ear cress) PE=1 SV=1	E	Amino acid transport and metabolism	PREDICTED: protein NRT1/ PTR FAMILY 1.2-like [Glycine max]
F01.PB21294	5.16	6.46	6.68	8.21	9.3	8.98	4.83	5.5	6.44	--	--	--	--	--	--	--	--	--	S	Function unknown	PREDICTED: stress response protein NST1 [Glycine max]
F01.PB21295	6.04	9.1	7.94	8.27	9.55	6.59	7.13	7.87	7.5	--	--	Molecular Function: nucleic acid binding (GO:0003676);; Molecular Function: zinc ion binding (GO:0008270);; Molecular Function: ligase activity (GO:0016874);;	--	--	[K]	Transcription	--	E3 SUMO-protein ligase SIZ1 OS=Arabidopsis thaliana (Mouse-ear cress) PE=1 SV=2	S	Function unknown	PREDICTED: E3 SUMO-protein ligase SIZ1-like isoform X1 [Glycine max]
F01.PB21296	0.68	0.12	0.56	2.47	0.99	1.17	0.12	0.17	0.15	--	--	--	--	--	--	--	Wall-associated receptor kinase galacturonan-binding	Wall-associated receptor kinase-like 8 (Precursor) GN=WAKL8 OS=Arabidopsis thaliana (Mouse-ear cress) PE=2 SV=1	T	Signal transduction mechanisms	hypothetical protein GLYMA_15G133400 [Glycine max]
F01.PB21297	0.95	1.45	1.33	1.17	1.94	3.26	15.71	13.51	9.9	--	--	--	--	--	--	--	Leucine Rich repeats (2 copies);; Leucine rich repeat;; Leucine Rich Repeat;; Leucine Rich repeat;; Leucine rich repeat N-terminal domain;; Leucine rich repeat	Probable LRR receptor-like serine/threonine-protein kinase At4g08850 (Precursor) GN=At4g08850 OS=Arabidopsis thaliana (Mouse-ear cress) PE=2 SV=3	S	Function unknown	PREDICTED: probable LRR receptor-like serine/threonine-protein kinase At4g08850 [Glycine max]
F01.PB21290	0.86	1.11	1.51	1.21	0.48	0.86	0.86	0.67	0.61	--	--	--	--	--	[R]	General function prediction only	PPR repeat family;; PPR repeat;; PPR repeat;; Pentatricopeptide repeat domain;; Replication factor C C-terminal domain	Pentatricopeptide repeat-containing protein At2g06000 GN=At2g06000 OS=Arabidopsis thaliana (Mouse-ear cress) PE=2 SV=1	S	Function unknown	Pentatricopeptide repeat-containing protein [Glycine soja]
F01.PB21291	0.34	0.22	0.26	2.68	4.69	7.26	0	0.04	0	[O]	Posttranslational modification, protein turnover, chaperones	Molecular Function: serine-type endopeptidase activity (GO:0004252);; Biological Process: proteolysis (GO:0006508);; Molecular Function: identical protein binding (GO:0042802);; Biological Process: negative regulation of catalytic activity (GO:0043086);;	--	--	--	--	Subtilase family;; Peptidase inhibitor I9;; PA domain	Subtilase peptide GmSubPep (Precursor) GN=Glyma18g48580 OS=Glycine max (Soybean) PE=1 SV=3	O	Posttranslational modification, protein turnover, chaperones	PREDICTED: subtilisin-like protease Glyma18g48580 [Glycine max]
F01.PB21292	31.36	27.14	37.27	18.13	16.34	20.79	14.92	14.62	17.65	--	--	Molecular Function: protein serine/threonine kinase activity (GO:0004674);; Molecular Function: ATP binding (GO:0005524);; Biological Process: protein phosphorylation (GO:0006468);; Biological Process: cell-cell signaling (GO:0007267);; Biological Process: virus induced gene silencing (GO:0009616);; Biological Process: production of ta-siRNAs involved in RNA interference (GO:0010267);; Biological…	--	--	--	--	--	Probable LRR receptor-like serine/threonine-protein kinase At1g67720 (Precursor) GN=At1g67720 OS=Arabidopsis thaliana (Mouse-ear cress) PE=2 SV=1	T	Signal transduction mechanisms	PREDICTED: probable LRR receptor-like serine/threonine-protein kinase At1g67720 [Cicer arietinum]
F01.PB21293	11.21	10.74	9.88	15.9	14.1	13.69	15.4	14.97	16.94	--	--	Cellular Component: vacuolar membrane (GO:0005774);; Cellular Component: endoplasmic reticulum (GO:0005783);; Cellular Component: Golgi apparatus (GO:0005794);; Cellular Component: plasma membrane (GO:0005886);;	--	--	[U]	Intracellular trafficking, secretion, and vesicular transport	Endoplasmic reticulum vesicle transporter;; Endoplasmic Reticulum-Golgi Intermediate Compartment (ERGIC)	Protein disulfide-isomerase 5-4 (Precursor) GN=T24A18.30 OS=Arabidopsis thaliana (Mouse-ear cress) PE=2 SV=1	U	Intracellular trafficking, secretion, and vesicular transport	PREDICTED: endoplasmic reticulum-Golgi intermediate compartment protein 3-like [Glycine max]
F01.PB39066	10.09	9.89	10.51	13.9	13.37	16.93	18.8	19.67	20.37	--	--	--	--	--	--	--	Protein of unknown function (DUF1296)	--	S	Function unknown	PREDICTED: uncharacterized protein LOC106765023 [Vigna radiata var. radiata]
F01.PB39067	1.67	1.33	2.02	1.64	1.41	1.78	1.99	1.68	1.58	--	--	--	K13457|0|gmx:100789363|disease resistance protein RPM1-like; K13457 disease resistance protein RPM1 (A)	ko04626:Plant-pathogen interaction	[G]	Carbohydrate transport and metabolism	Leucine Rich repeats (2 copies);; Leucine rich repeat;; zinc-binding in reverse transcriptase	Beta-galactosidase 3 (Precursor) OS=Arabidopsis thaliana (Mouse-ear cress) PE=1 SV=1	S	Function unknown	Disease resistance protein RPM1 [Glycine soja]
F01.PB39064	4.06	3.21	4.46	2.83	2.15	3.32	2.9	2.12	2.19	--	--	--	--	--	--	--	RCD1-SRO-TAF4 (RST) plant domain;; WWE domain	Inactive poly [ADP-ribose] polymerase RCD1 GN=F3C3.1 OS=Arabidopsis thaliana (Mouse-ear cress) PE=1 SV=1	S	Function unknown	hypothetical protein PHAVU_002G137600g [Phaseolus vulgaris]
F01.PB39065	0	0	0	0	0	0	0	0	0	--	--	--	--	--	--	--	LIM-domain binding protein	Transcriptional corepressor SEUSS GN=SEU OS=Arabidopsis thaliana (Mouse-ear cress) PE=1 SV=1	K	Transcription	PREDICTED: transcriptional corepressor SEUSS-like [Vigna angularis]
F01.PB21298	12.35	9.39	5.49	22.43	14.57	20.16	9.98	12.23	7.14	[S]	Function unknown	Cellular Component: plasma membrane (GO:0005886);; Biological Process: oligopeptide transport (GO:0006857);; Biological Process: response to iron ion (GO:0010039);; Molecular Function: oligopeptide transporter activity (GO:0015198);; Biological Process: seed development (GO:0048316);; Molecular Function: iron-nicotianamine transmembrane transporter activity (GO:0051980);; Biological Process: tran…	--	--	--	--	OPT oligopeptide transporter protein;; OPT oligopeptide transporter protein;; OPT oligopeptide transporter protein	Metal-nicotianamine transporter YSL1 GN=YSL1 OS=Arabidopsis thaliana (Mouse-ear cress) PE=2 SV=2	S	Function unknown	PREDICTED: metal-nicotianamine transporter YSL1-like isoform X2 [Glycine max]
F01.PB21299	0	0	0	0	0	0	0	0	0	--	--	Biological Process: regulation of transcription, DNA-templated (GO:0006355);;	--	--	--	--	GRAS domain family	Scarecrow-like protein 1 GN=SCL1 OS=Arabidopsis thaliana (Mouse-ear cress) PE=2 SV=1	S	Function unknown	PREDICTED: scarecrow-like protein 1 [Glycine max]
F01.PB39060	1.97	1.15	2.21	1.54	0.75	1.13	1.81	1.62	2.15	--	--	--	--	--	--	--	--	--	S	Function unknown	PREDICTED: uncharacterized protein LOC100792566 [Glycine max]
F01.PB37991	6.31	2.51	9.49	1.57	1.6	3.58	1.07	0.76	1.48	--	--	Molecular Function: triglyceride lipase activity (GO:0004806);; Biological Process: lipid metabolic process (GO:0006629);;	--	--	--	--	Lipase (class 3)	--	S	Function unknown	PREDICTED: uncharacterized protein LOC100790575 isoform X1 [Glycine max]
F01.PB43314	0.79	0.46	0.77	0.31	0.48	0.59	0.71	0.33	0.38	--	--	--	--	--	[S]	Function unknown	Neurochondrin;; Neurochondrin;; Neurochondrin	--	S	Function unknown	Neurochondrin [Glycine soja]
F01.PB22929	2.72	3.38	2.12	4.03	2.61	2.35	6.33	3.13	2.71	[J]	Translation, ribosomal structure and biogenesis	Molecular Function: aminoacyl-tRNA editing activity (GO:0002161);; Molecular Function: valine-tRNA ligase activity (GO:0004832);; Molecular Function: ATP binding (GO:0005524);; Cellular Component: mitochondrion (GO:0005739);; Cellular Component: cytosol (GO:0005829);; Biological Process: valyl-tRNA aminoacylation (GO:0006438);; Biological Process: regulation of translational fidelity (GO:0006450)…	K01873|0|gmx:100798111|valine--tRNA ligase-like; K01873 valyl-tRNA synthetase [EC:6.1.1.9] (A)	ko00970:Aminoacyl-tRNA biosynthesis	[J]	Translation, ribosomal structure and biogenesis	tRNA synthetases class I (I, L, M and V);; Anticodon-binding domain of tRNA;; Leucyl-tRNA synthetase, Domain 2;; tRNA synthetases class I (M)	Valine--tRNA ligase GN=VALRS OS=Arabidopsis thaliana (Mouse-ear cress) PE=2 SV=2	J	Translation, ribosomal structure and biogenesis	PREDICTED: valine--tRNA ligase, mitochondrial 1 isoform X1 [Glycine max]
F01.PB22928	0	0	0	0	0	0.11	0	0	0.04	--	--	--	--	--	--	--	Protein of unknown function (DUF 659);; hAT family C-terminal dimerisation region	--	S	Function unknown	PREDICTED: uncharacterized protein LOC108327008 [Vigna angularis]
F01.PB22927	2.09	0.8	2.06	0	0	0.1	0.13	0.19	0.24	[P]	Inorganic ion transport and metabolism	Molecular Function: N,N-dimethylaniline monooxygenase activity (GO:0004499);; Molecular Function: flavin adenine dinucleotide binding (GO:0050660);; Molecular Function: NADP binding (GO:0050661);; Biological Process: oxidation-reduction process (GO:0055114);;	K00485|9.29145e-87|gmx:100812619|probable flavin-containing monooxygenase 1-like; K00485 dimethylaniline monooxygenase (N-oxide forming) [EC:1.14.13.8] (A)	--	[Q]	Secondary metabolites biosynthesis, transport and catabolism	Flavin-binding monooxygenase-like;; Pyridine nucleotide-disulphide oxidoreductase;; NAD(P)-binding Rossmann-like domain;; Flavin containing amine oxidoreductase	Probable flavin-containing monooxygenase 1 GN=FMO1 OS=Arabidopsis thaliana (Mouse-ear cress) PE=2 SV=1	P	Inorganic ion transport and metabolism	PREDICTED: probable flavin-containing monooxygenase 1 [Glycine max]
F01.PB22926	3.9	3.73	3.09	2.12	2.23	3.5	0.02	0	0	[RTKL]	--	Molecular Function: protein serine/threonine kinase activity (GO:0004674);; Molecular Function: calcium ion binding (GO:0005509);; Molecular Function: ATP binding (GO:0005524);; Biological Process: protein phosphorylation (GO:0006468);; Molecular Function: polysaccharide binding (GO:0030247);;	--	--	--	--	Protein kinase domain;; Protein tyrosine kinase	Wall-associated receptor kinase 5 (Precursor) GN=WAK5 OS=Arabidopsis thaliana (Mouse-ear cress) PE=2 SV=1	T	Signal transduction mechanisms	wall-associated receptor kinase 2-like [Cajanus cajan]
F01.PB22925	0.88	1.24	0.8	4.39	3.08	3.84	12.16	12.29	7.34	[RTKL]	--	--	--	--	--	--	D-mannose binding lectin;; S-locus glycoprotein family;; PAN-like domain;; Protein tyrosine kinase;; Protein kinase domain	G-type lectin S-receptor-like serine/threonine-protein kinase At1g61430 (Precursor) GN=At1g61430 OS=Arabidopsis thaliana (Mouse-ear cress) PE=2 SV=2	T	Signal transduction mechanisms	PREDICTED: G-type lectin S-receptor-like serine/threonine-protein kinase At1g11330 isoform X3 [Glycine max]
F01.PB22924	0.14	0.26	0.53	0.89	0.66	0.96	0.23	0.64	0.49	[O]	Posttranslational modification, protein turnover, chaperones	--	K03544|0|gmx:100818418|ATP-dependent Clp protease ATP-binding subunit clpX-like, mitochondrial-like; K03544 ATP-dependent Clp protease ATP-binding subunit ClpX (A)	--	[O]	Posttranslational modification, protein turnover, chaperones	AAA domain (Cdc48 subfamily);; ATPase family associated with various cellular activities (AAA);; AAA domain (dynein-related subfamily);; Magnesium chelatase, subunit ChlI;; Sigma-54 interaction domain;; Holliday junction DNA helicase ruvB N-terminus;; C-terminal, D2-small domain, of ClpB protein	--	O	Posttranslational modification, protein turnover, chaperones	PREDICTED: CLP protease regulatory subunit CLPX3, mitochondrial [Glycine max]
F01.PB22923	0.25	0.24	0.45	0.24	0.17	0.11	0.02	0.2	0.1	[L]	Replication, recombination and repair	Molecular Function: nucleic acid binding (GO:0003676);; Biological Process: DNA metabolic process (GO:0006259);;	--	--	[R]	General function prediction only	Integrase core domain;; Chromo (CHRromatin Organisation MOdifier) domain	--	L	Replication, recombination and repair	Retrotransposable element Tf2, partial [Cajanus cajan]
F01.PB22922	0	0	0	0	0	0.35	0	0	0	[ER]	--	--	--	--	[P]	Inorganic ion transport and metabolism	Sodium:solute symporter family	--	E	Amino acid transport and metabolism	--
F01.PB22921	5.94	5.44	5.67	8.12	10.05	9.78	7.45	8.69	9.42	--	--	--	--	--	[I]	Lipid transport and metabolism	Pleckstrin homology domain;; Oxysterol-binding protein;; PH domain;; Oxysterol-binding protein	Oxysterol-binding protein-related protein 1C GN=ORP1C OS=Arabidopsis thaliana (Mouse-ear cress) PE=2 SV=1	S	Function unknown	Oxysterol-binding protein-related protein 1C [Glycine soja]
F01.PB22920	1.98	1.29	2.45	3.37	2.65	4.21	1.65	1.97	1.75	[G]	Carbohydrate transport and metabolism	Molecular Function: hydrolase activity, hydrolyzing O-glycosyl compounds (GO:0004553);; Biological Process: carbohydrate metabolic process (GO:0005975);;	K01188|0|gmx:100783543|beta-glucosidase 25-like; K01188 beta-glucosidase [EC:3.2.1.21] (A)	ko00460:Cyanoamino acid metabolism;ko00500:Starch and sucrose metabolism;ko00940:Phenylpropanoid biosynthesis	[G]	Carbohydrate transport and metabolism	Glycosyl hydrolase family 1;; Glycosyl hydrolase family 1	Putative beta-glucosidase 41 (Precursor) GN=BGLU41 OS=Arabidopsis thaliana (Mouse-ear cress) PE=3 SV=2	G	Carbohydrate transport and metabolism	PREDICTED: beta-glucosidase 25 isoform X2 [Glycine max]
F01.PB43317	0.12	0.03	0.09	0.74	1.83	2.58	1.47	1.28	1.33	--	--	--	--	--	[T]	Signal transduction mechanisms	Leucine rich repeat;; Leucine Rich repeats (2 copies);; Leucine Rich Repeat;; Leucine rich repeat	Putative disease resistance RPP13-like protein 1 GN=RPPL1 OS=Arabidopsis thaliana (Mouse-ear cress) PE=3 SV=1	S	Function unknown	hypothetical protein GLYMA_13G193100 [Glycine max]
F01.PB25049	0.03	0	0.1	0.12	0.67	0.17	0	0.02	0.06	--	--	Molecular Function: Rab GTPase activator activity (GO:0005097);; Biological Process: positive regulation of Rab GTPase activity (GO:0032851);;	--	--	--	--	--	--	S	Function unknown	PREDICTED: TBC1 domain family member 15-like [Glycine max]
F01.PB25048	0.54	0.46	0.57	0.36	0.48	0.64	0.28	0.25	0.22	[T]	Signal transduction mechanisms	--	--	--	[S]	Function unknown	F-box domain;; F-box-like;; WD domain, G-beta repeat;; WD domain, G-beta repeat	F-box protein CPR30 GN=CPR30 OS=Arabidopsis thaliana (Mouse-ear cress) PE=1 SV=2	S	Function unknown	hypothetical protein PHAVU_011G104600g [Phaseolus vulgaris]
F01.PB21748	6.43	6.1	5.45	4.75	3.88	3.54	4.05	5.56	5.55	--	--	Molecular Function: GTP binding (GO:0005525);; Cellular Component: chloroplast outer membrane (GO:0009707);; Molecular Function: hydrolase activity, acting on acid anhydrides (GO:0016817);; Biological Process: protein targeting to chloroplast (GO:0045036);;	--	--	--	--	Domain of unknown function (DUF3406);; AIG1 family;; 50S ribosome-binding GTPase	Translocase of chloroplast 90, chloroplastic GN=F5O24.190 OS=Arabidopsis thaliana (Mouse-ear cress) PE=1 SV=1	S	Function unknown	PREDICTED: translocase of chloroplast 90, chloroplastic-like isoform X1 [Glycine max]
F01.PB21749	0.1	0	0.32	0.02	0.11	0	0.22	0.24	0.13	--	--	Molecular Function: DNA binding (GO:0003677);; Molecular Function: chromatin binding (GO:0003682);;	K12133|0|gmx:100101859|MYB155, MYB123; MYB transcription factor MYB155; K12133 MYB-related transcription factor LHY (A)	ko04712:Circadian rhythm - plant	[O]	Posttranslational modification, protein turnover, chaperones	--	Protein LHY GN=LHY OS=Arabidopsis thaliana (Mouse-ear cress) PE=1 SV=2	K	Transcription	PREDICTED: protein LHY isoform X1 [Glycine max]
F01.PB21746	3.08	2.26	4.75	5.09	4.71	3.91	3.12	1.66	3.03	[S]	Function unknown	--	--	--	[T]	Signal transduction mechanisms	Leucine Rich repeats (2 copies);; Leucine rich repeat;; Leucine Rich Repeat;; Leucine Rich repeat;; Leucine-rich repeat;; Leucine rich repeat	187-kDa microtubule-associated protein AIR9 GN=AIR9 OS=Arabidopsis thaliana (Mouse-ear cress) PE=2 SV=1	S	Function unknown	PREDICTED: uncharacterized protein LOC100790061 [Glycine max]
F01.PB21747	0.03	0.18	0.08	0.81	0.2	0.18	0.15	0.18	0.13	--	--	--	--	--	--	--	NB-ARC domain	TMV resistance protein N GN=N OS=Nicotiana glutinosa (Tobacco) PE=1 SV=1	S	Function unknown	hypothetical protein PHAVU_011G181400g [Phaseolus vulgaris]
F01.PB21744	10.88	10.2	11.44	13.48	11.17	12.26	12.91	13.1	11.98	--	--	--	K04650|0|gmx:100810588|uncharacterized LOC100810588; K04650 nuclear receptor co-repressor 1 (A)	--	[K]	Transcription	Myb-like DNA-binding domain;; Myb-like DNA-binding domain	--	K	Transcription	Nuclear receptor corepressor 1 [Glycine soja]
F01.PB21745	27.8	20.62	32.99	63.25	58.28	62.08	44.16	57.63	60.15	--	--	--	--	--	--	--	--	Transcription factor bHLH143 GN=T5E8.260 OS=Arabidopsis thaliana (Mouse-ear cress) PE=2 SV=1	K	Transcription	hypothetical protein PHAVU_008G179500g [Phaseolus vulgaris]
F01.PB21742	0.68	1.16	0.65	2.38	2.24	1.6	1.94	2.6	1.27	[E]	Amino acid transport and metabolism	Molecular Function: threonine synthase activity (GO:0004795);; Biological Process: threonine biosynthetic process (GO:0009088);; Molecular Function: pyridoxal phosphate binding (GO:0030170);;	K01733|0|gmx:100813292|threonine synthase, chloroplastic-like; K01733 threonine synthase [EC:4.2.3.1] (A)	ko00260:Glycine, serine and threonine metabolism;ko00750:Vitamin B6 metabolism;ko01230:Biosynthesis of amino acids	--	--	Pyridoxal-phosphate dependent enzyme	Threonine synthase, chloroplastic (Precursor) OS=Solanum tuberosum (Potato) PE=2 SV=1	E	Amino acid transport and metabolism	PREDICTED: threonine synthase, chloroplastic-like [Glycine max]
F01.PB21743	0.09	0.15	0.8	0.33	0.23	0.14	0.23	0.37	0.16	--	--	Molecular Function: sequence-specific DNA binding transcription factor activity (GO:0003700);; Biological Process: regulation of transcription, DNA-templated (GO:0006355);;	--	--	--	--	FHA domain	--	T	Signal transduction mechanisms	hypothetical protein glysoja_037342 [Glycine soja]
F01.PB21740	8.79	10.51	8.62	21.51	22.03	18.47	26.61	21.69	20.92	[M]	Cell wall/membrane/envelope biogenesis	Biological Process: biosynthetic process (GO:0009058);; Cellular Component: chloroplast outer membrane (GO:0009707);; Biological Process: nodulation (GO:0009877);; Cellular Component: peribacteroid membrane (GO:0043661);; Molecular Function: digalactosyldiacylglycerol synthase activity (GO:0046481);;	K09480|0|gmx:100796354|digalactosyldiacylglycerol synthase 1, chloroplastic-like; K09480 digalactosyldiacylglycerol synthase [EC:2.4.1.241] (A)	ko00561:Glycerolipid metabolism	--	--	Glycosyl transferases group 1;; Glycosyl transferases group 1	Digalactosyldiacylglycerol synthase 1, chloroplastic (Precursor) GN=DGD1 OS=Glycine max (Soybean) PE=2 SV=1	S	Function unknown	PREDICTED: digalactosyldiacylglycerol synthase 1, chloroplastic [Glycine max]
F01.PB21741	18.74	17.75	20.26	20.72	18.75	19.51	21.08	21.99	21.67	[RTKL]	--	Molecular Function: protein serine/threonine kinase activity (GO:0004674);; Molecular Function: ATP binding (GO:0005524);; Biological Process: protein phosphorylation (GO:0006468);;	--	--	[T]	Signal transduction mechanisms	--	Casein kinase I isoform delta-like GN=At4g26100 OS=Arabidopsis thaliana (Mouse-ear cress) PE=2 SV=2	T	Signal transduction mechanisms	PREDICTED: serine/threonine-protein kinase VRK1 [Glycine max]
F01.PB43316	13.15	10.74	14.79	10.93	11.1	5.97	12.95	12.48	11.64	[RTKL]	--	Molecular Function: ATP binding (GO:0005524);; Biological Process: protein phosphorylation (GO:0006468);; Molecular Function: RNA polymerase II carboxy-terminal domain kinase activity (GO:0008353);;	K08818|0|gmx:100792524|cyclin-dependent kinase G-2-like; K08818 cell division cycle 2-like [EC:2.7.11.22] (A)	--	[R]	General function prediction only	Protein kinase domain;; Protein tyrosine kinase;; Kinase-like	Cyclin-dependent kinase G-2 GN=OJ991113_30.14 OS=Oryza sativa subsp. japonica (Rice) PE=2 SV=2	T	Signal transduction mechanisms	PREDICTED: cyclin-dependent kinase G-2-like [Glycine max]
F01.PB41708	3.71	2.69	3.9	3.8	3.17	3.4	3.15	3.24	3.87	[J]	Translation, ribosomal structure and biogenesis	Biological Process: cellular metabolic process (GO:0044237);;	K03680|8.71258e-167|pvu:PHAVU_008G020500g|hypothetical protein; K03680 translation initiation factor eIF-2B subunit delta (A)	ko03013:RNA transport	[J]	Translation, ribosomal structure and biogenesis	Initiation factor 2 subunit family	--	J	Translation, ribosomal structure and biogenesis	hypothetical protein PHAVU_008G020500g [Phaseolus vulgaris]
F01.PB41709	0.24	0.24	0.4	0.05	0.09	0.04	1.43	0.45	5.57	--	--	--	--	--	[U]	Intracellular trafficking, secretion, and vesicular transport	Lethal giant larvae(Lgl) like, C-terminal	--	S	Function unknown	PREDICTED: uncharacterized protein LOC100782049 isoform X6 [Glycine max]
F01.PB41700	0.92	0.96	0.78	6.27	2.17	5.1	2.54	3.12	3.77	--	--	--	--	--	--	--	--	--	--	--	--
F01.PB41701	1.94	1.01	1.88	0.69	0.68	0.99	1.83	0.92	1.51	--	--	--	K10908|0|gmx:100777921|DNA-directed RNA polymerase 2B, chloroplastic/mitochondrial-like; K10908 DNA-directed RNA polymerase, mitochondrial [EC:2.7.7.6] (A)	--	[KL]	--	DNA-dependent RNA polymerase;; DNA-directed RNA polymerase N-terminal;; DNA-dependent RNA polymerase	DNA-directed RNA polymerase 2, chloroplastic/mitochondrial (Precursor) GN=RPOT2 OS=Nicotiana sylvestris (Wood tobacco) PE=2 SV=2	K	Transcription	PREDICTED: DNA-directed RNA polymerase 2B, chloroplastic/mitochondrial-like [Glycine max]
F01.PB41702	3.26	2.18	3.04	0.62	0.69	0.78	0.02	0	0.02	--	--	--	--	--	--	--	XS domain;; XS zinc finger domain	Protein SUPPRESSOR OF GENE SILENCING 3 GN=SGS3 OS=Solanum lycopersicum (Tomato) PE=1 SV=1	--	--	PREDICTED: protein SUPPRESSOR OF GENE SILENCING 3-like [Glycine max]
F01.PB41703	0.33	0.19	1.06	10.73	11.06	14.25	4.1	3.25	1.87	--	--	--	--	--	[R]	General function prediction only	gag-polypeptide of LTR copia-type;; Ankyrin repeats (3 copies);; Ankyrin repeats (many copies);; Domain of unknown function (DUF4219);; Ankyrin repeats (many copies);; Ankyrin repeat;; Ankyrin repeat;; Domain of unknown function	Ankyrin repeat-containing protein At3g12360 GN=At3g12360 OS=Arabidopsis thaliana (Mouse-ear cress) PE=2 SV=1	S	Function unknown	PREDICTED: uncharacterized protein LOC100808539 [Glycine max]
F01.PB41704	0	0	0	0	0	0	0	0	0	--	--	Molecular Function: GTPase activity (GO:0003924);; Molecular Function: GTP binding (GO:0005525);; Molecular Function: phospholipid binding (GO:0005543);; Biological Process: GTP catabolic process (GO:0006184);;	K01528|0|gmx:100798346|dynamin-2B-like; K01528 dynamin GTPase [EC:3.6.5.5] (A)	ko04144:Endocytosis	[UR]	--	PH domain;; Dynamin GTPase effector domain;; Dynamin central region;; Pleckstrin homology domain	Dynamin-2B GN=T30E16.17 OS=Arabidopsis thaliana (Mouse-ear cress) PE=1 SV=2	S	Function unknown	PREDICTED: dynamin-2B-like [Glycine max]
F01.PB41705	1.86	1.09	1.2	1.43	0.94	1.11	2.93	2.53	3.14	--	--	--	--	--	--	--	--	--	--	--	--
F01.PB41706	0.24	0.19	0.25	0.71	1.54	0.91	1.67	2.8	1.88	--	--	--	--	--	[R]	General function prediction only	Leucine rich repeat;; Leucine Rich repeats (2 copies);; Leucine Rich Repeat;; Leucine rich repeat;; Leucine Rich repeat;; Leucine rich repeat N-terminal domain	Receptor-like protein 12 (Precursor) GN=RLP12 OS=Arabidopsis thaliana (Mouse-ear cress) PE=2 SV=2	S	Function unknown	hypothetical protein PHAVU_004G044800g [Phaseolus vulgaris]
F01.PB41707	0.05	0.07	0.16	0.5	0.86	1.4	0.25	0	0	[O]	Posttranslational modification, protein turnover, chaperones	--	--	--	--	--	Subtilase family;; Subtilase family;; Peptidase inhibitor I9	Subtilisin-like protease SBT5.3 (Precursor) OS=Arabidopsis thaliana (Mouse-ear cress) PE=2 SV=1	O	Posttranslational modification, protein turnover, chaperones	PREDICTED: subtilisin-like protease Glyma18g48580 [Glycine max]
F01.PB19226	36.36	31.08	41.92	75.17	48.21	59.1	53.49	37.15	68.36	--	--	Molecular Function: kinase activity (GO:0016301);; Biological Process: phosphorylation (GO:0016310);; Molecular Function: phosphotransferase activity, alcohol group as acceptor (GO:0016773);;	--	--	[T]	Signal transduction mechanisms	Phosphatidylinositol 3- and 4-kinase	Phosphatidylinositol 4-kinase gamma 7 GN=At2g03890 OS=Arabidopsis thaliana (Mouse-ear cress) PE=1 SV=2	S	Function unknown	Putative phosphatidylinositol 4-kinase type 2-beta [Glycine soja]
F01.PB19227	19.43	22.65	20.92	31.84	33.61	28.38	29.81	36.15	23.77	--	--	Molecular Function: triglyceride lipase activity (GO:0004806);; Biological Process: lipid metabolic process (GO:0006629);;	K18875|0|gmx:100819703|uncharacterized LOC100819703; K18875 enhanced disease susceptibility 1 protein (A)	ko04626:Plant-pathogen interaction	--	--	Lipase (class 3)	Protein EDS1L {ECO:0000305} OS=Arabidopsis thaliana (Mouse-ear cress) PE=1 SV=1	--	--	PREDICTED: protein EDS1L-like [Glycine max]
F01.PB19224	27.73	25.45	31.65	5.04	5.61	4.62	9.09	6.64	13.18	[RTKL]	--	Molecular Function: protein serine/threonine kinase activity (GO:0004674);; Molecular Function: ATP binding (GO:0005524);; Biological Process: protein phosphorylation (GO:0006468);;	K08867|0|gmx:100816187|probable serine/threonine-protein kinase WNK5-like; K08867 WNK lysine deficient protein kinase [EC:2.7.11.1] (A)	--	[R]	General function prediction only	Protein kinase domain;; Protein tyrosine kinase	Probable serine/threonine-protein kinase WNK5 GN=WNK5 OS=Arabidopsis thaliana (Mouse-ear cress) PE=1 SV=2	T	Signal transduction mechanisms	PREDICTED: probable serine/threonine-protein kinase WNK5 isoform X1 [Glycine max]
F01.PB19225	4.07	3.63	3.82	4.37	3.26	3.51	3.75	3.24	4	--	--	--	--	--	--	--	F-box-like;; F-box domain	F-box protein SKIP14 GN=SKIP14 OS=Arabidopsis thaliana (Mouse-ear cress) PE=1 SV=1	S	Function unknown	PREDICTED: F-box protein SKIP14-like [Glycine max]
F01.PB19222	15.55	14.74	15.81	7.57	6.62	17.72	3.71	0	2.47	[G]	Carbohydrate transport and metabolism	Molecular Function: hydrolase activity, hydrolyzing O-glycosyl compounds (GO:0004553);; Biological Process: carbohydrate metabolic process (GO:0005975);; Molecular Function: cation binding (GO:0043169);;	K01214|0|gmx:100806342|isoamylase 3, chloroplastic-like; K01214 isoamylase [EC:3.2.1.68] (A)	--	[G]	Carbohydrate transport and metabolism	Alpha amylase, catalytic domain;; Carbohydrate-binding module 48 (Isoamylase N-terminal domain)	Isoamylase 3, chloroplastic (Precursor) GN=ISA3 OS=Arabidopsis thaliana (Mouse-ear cress) PE=2 SV=2	G	Carbohydrate transport and metabolism	PREDICTED: isoamylase 3, chloroplastic-like isoform X1 [Glycine max]
F01.PB19223	1.97	2.34	2.7	61.26	40.86	44.13	10.62	12.06	5.11	[O]	Posttranslational modification, protein turnover, chaperones	--	--	--	--	--	Subtilase family;; Peptidase inhibitor I9;; PA domain	Cucumisin (Precursor) OS=Cucumis melo (Muskmelon) PE=1 SV=1	O	Posttranslational modification, protein turnover, chaperones	PREDICTED: cucumisin-like [Glycine max]
F01.PB19220	11.74	23.95	20.97	12.29	23.99	10.66	18.98	25.09	19.35	--	--	Molecular Function: nucleic acid binding (GO:0003676);;	--	--	--	--	Agenet domain;; BAH domain	--	S	Function unknown	hypothetical protein PHAVU_003G034900g [Phaseolus vulgaris]
F01.PB19221	22.88	20.66	24.95	40.21	25.99	40.87	14.7	17.21	28.71	[E]	Amino acid transport and metabolism	Molecular Function: transporter activity (GO:0005215);; Biological Process: transport (GO:0006810);; Cellular Component: membrane (GO:0016020);;	--	--	[E]	Amino acid transport and metabolism	POT family	Protein NRT1/ PTR FAMILY 5.2 GN=MCL19.10 OS=Arabidopsis thaliana (Mouse-ear cress) PE=2 SV=1	E	Amino acid transport and metabolism	Peptide transporter PTR3-A [Glycine soja]
F01.PB33473	1.48	1.21	2.2	4.2	2.12	2.58	9.42	7.77	7.74	--	--	--	--	--	--	--	--	--	S	Function unknown	PREDICTED: uncharacterized protein LOC108325983 [Vigna angularis]
F01.PB33472	3.52	7.67	5.55	8.75	25.37	13.58	3.71	3.62	2.67	--	--	--	--	--	[S]	Function unknown	Methyltransferase domain;; Double-stranded RNA binding motif;; Methyltransferase domain	Small RNA 2&apos;-O-methyltransferase GN=T13K14.70 OS=Arabidopsis thaliana (Mouse-ear cress) PE=1 SV=1	S	Function unknown	PREDICTED: small RNA 2&apos;-O-methyltransferase-like [Glycine max]
F01.PB33471	1.75	0.76	1.99	1.35	0.98	0.94	1.16	1.1	1.21	--	--	--	K13173|4.16276e-09|mdm:103416379|uncharacterized protein At1g10890-like; K13173 arginine and glutamate-rich protein 1 (A)	--	--	--	--	--	S	Function unknown	hypothetical protein GLYMA_08G186200 [Glycine max]
F01.PB33470	0	0	0	0	0	0	0.35	0.23	0.76	[RTKL]	--	--	--	--	--	--	Protein tyrosine kinase;; Protein kinase domain	Wall-associated receptor kinase 4 (Precursor) GN=WAK4 OS=Arabidopsis thaliana (Mouse-ear cress) PE=2 SV=1	T	Signal transduction mechanisms	PREDICTED: wall-associated receptor kinase 4-like [Vigna radiata var. radiata]
F01.PB33477	0.64	0.75	1.26	0.44	0.25	0.58	0.33	0.33	0.14	[G]	Carbohydrate transport and metabolism	Molecular Function: starch synthase activity (GO:0009011);; Biological Process: glucan biosynthetic process (GO:0009250);;	--	--	--	--	Starch synthase catalytic domain	Probable starch synthase 4, chloroplastic/amyloplastic (Precursor) GN=SS4 OS=Arabidopsis thaliana (Mouse-ear cress) PE=2 SV=1	G	Carbohydrate transport and metabolism	Glycogen synthase [Glycine soja]
F01.PB33476	3.95	3.55	4.87	2.18	2.14	3.28	1.93	2.07	1.01	--	--	Molecular Function: purine ribonucleoside binding (GO:0032550);; Molecular Function: adenyl ribonucleotide binding (GO:0032559);; Molecular Function: anion binding (GO:0043168);; Biological Process: response to stimulus (GO:0050896);;	--	--	--	--	Leucine Rich repeats (2 copies);; NB-ARC domain;; Leucine rich repeat;; Leucine Rich Repeat;; TIR domain;; TIR domain	TMV resistance protein N GN=N OS=Nicotiana glutinosa (Tobacco) PE=1 SV=1	S	Function unknown	TMV resistance protein N-like [Cajanus cajan]
F01.PB19228	246.82	364.08	180.6	38.03	43.58	43.84	9.5	8.27	8.86	[O]	Posttranslational modification, protein turnover, chaperones	Molecular Function: metalloendopeptidase activity (GO:0004222);; Molecular Function: ATP binding (GO:0005524);; Biological Process: proteolysis (GO:0006508);; Molecular Function: zinc ion binding (GO:0008270);; Cellular Component: integral component of membrane (GO:0016021);; Molecular Function: nucleoside-triphosphatase activity (GO:0017111);; Biological Process: protein catabolic process (GO:00…	K03798|0|gmx:100798355|ATP-dependent zinc metalloprotease FTSH 2, chloroplastic-like; K03798 cell division protease FtsH [EC:3.4.24.-] (A)	--	[O]	Posttranslational modification, protein turnover, chaperones	Peptidase family M41;; ATPase family associated with various cellular activities (AAA);; FtsH Extracellular;; TIP49 C-terminus;; AAA domain (dynein-related subfamily)	ATP-dependent zinc metalloprotease FTSH 2, chloroplastic (Precursor) OS=Oryza sativa subsp. japonica (Rice) PE=3 SV=1	O	Posttranslational modification, protein turnover, chaperones	PREDICTED: ATP-dependent zinc metalloprotease FTSH 2, chloroplastic isoform X1 [Glycine max]
F01.PB19229	9.67	9.05	8.75	10.53	10.91	10.59	11.35	10.99	11.32	--	--	Molecular Function: kinase activator activity (GO:0019209);; Biological Process: positive regulation of phosphorylation (GO:0042327);;	K15305|0|pvu:PHAVU_003G019400g|hypothetical protein; K15305 vacuole morphology and inheritance protein 14 (A)	--	[S]	Function unknown	Vacuolar protein 14 C-terminal Fig4p binding;; Vacuolar 14 Fab1-binding region;; Vacuolar 14 Fab1-binding region;; HEAT repeat;; HEAT repeats;; HEAT-like repeat;; non-SMC mitotic condensation complex subunit 1	Protein VAC14 homolog GN=VAC14 OS=Arabidopsis thaliana (Mouse-ear cress) PE=1 SV=2	U	Intracellular trafficking, secretion, and vesicular transport	hypothetical protein PHAVU_003G019400g [Phaseolus vulgaris]
F01.PB43310	1.73	2.23	1.95	1.57	1.64	2.14	2.67	1.76	2.96	--	--	Molecular Function: ubiquitin thiolesterase activity (GO:0004221);; Molecular Function: ubiquitin-specific protease activity (GO:0004843);; Biological Process: ubiquitin-dependent protein catabolic process (GO:0006511);;	K11841|3.64159e-119|gmx:100799656|ubiquitin carboxyl-terminal hydrolase 24-like; K11841 ubiquitin carboxyl-terminal hydrolase 10 [EC:3.4.19.12] (A)	--	[O]	Posttranslational modification, protein turnover, chaperones	Ubiquitin carboxyl-terminal hydrolase;; Ubiquitin carboxyl-terminal hydrolase;; Ubiquitin carboxyl-terminal hydrolase	Ubiquitin carboxyl-terminal hydrolase 24 GN=UBP24 OS=Arabidopsis thaliana (Mouse-ear cress) PE=1 SV=1	O	Posttranslational modification, protein turnover, chaperones	Ubiquitin carboxyl-terminal hydrolase 24 [Glycine soja]
F01.PB38339	2.54	2.47	3.13	0.89	0.45	0.72	1.33	0.54	0.51	[J]	Translation, ribosomal structure and biogenesis	Molecular Function: arginine-tRNA ligase activity (GO:0004814);; Molecular Function: ATP binding (GO:0005524);; Cellular Component: cytoplasm (GO:0005737);; Biological Process: arginyl-tRNA aminoacylation (GO:0006420);;	K01887|0|gmx:100796303|arginine--tRNA ligase, cytoplasmic-like; K01887 arginyl-tRNA synthetase [EC:6.1.1.19] (A)	ko00970:Aminoacyl-tRNA biosynthesis	[J]	Translation, ribosomal structure and biogenesis	tRNA synthetases class I (R);; Arginyl tRNA synthetase N terminal domain;; DALR anticodon binding domain;; tRNA synthetases class I (R)	--	J	Translation, ribosomal structure and biogenesis	PREDICTED: arginine--tRNA ligase, cytoplasmic-like isoform X1 [Glycine max]
F01.PB38338	0.48	0.29	0.45	0.35	0.79	0.6	0.11	0.31	0.27	[G]	Carbohydrate transport and metabolism	Molecular Function: glucokinase activity (GO:0004340);; Molecular Function: ATP binding (GO:0005524);; Biological Process: glycolytic process (GO:0006096);; Molecular Function: fructokinase activity (GO:0008865);; Biological Process: phosphorylation (GO:0016310);; Biological Process: glucose 6-phosphate metabolic process (GO:0051156);;	K00844|0|gmx:100817266|hexokinase-2, chloroplastic-like; K00844 hexokinase [EC:2.7.1.1] (A)	ko00010:Glycolysis / Gluconeogenesis;ko00051:Fructose and mannose metabolism;ko00052:Galactose metabolism;ko00500:Starch and sucrose metabolism;ko00520:Amino sugar and nucleotide sugar metabolism;ko01200:Carbon metabolism	[G]	Carbohydrate transport and metabolism	Hexokinase;; Hexokinase;; Hexokinase;; Hexokinase	Hexokinase-2, chloroplastic (Precursor) GN=HXK2 OS=Nicotiana tabacum (Common tobacco) PE=2 SV=1	G	Carbohydrate transport and metabolism	PREDICTED: hexokinase-2, chloroplastic-like [Glycine max]
F01.PB38335	13.15	9.4	16.62	13.82	12.71	13.74	8.41	7.03	9.31	[R]	General function prediction only	--	--	--	--	--	WD domain, G-beta repeat;; Uncharacterised protein domain (DUF2415)	Transcription initiation factor TFIID subunit 5 GN=TAF5 OS=Arabidopsis thaliana (Mouse-ear cress) PE=1 SV=1	S	Function unknown	PREDICTED: uncharacterized WD repeat-containing protein C2A9.03-like isoform X2 [Glycine max]
F01.PB38334	9.3	9.75	12.83	13.67	9.16	9.36	12.22	11.44	10.41	[A]	RNA processing and modification	Molecular Function: DNA ligase (ATP) activity (GO:0003910);; Molecular Function: mRNA guanylyltransferase activity (GO:0004484);; Molecular Function: polynucleotide 5'-phosphatase activity (GO:0004651);; Molecular Function: protein tyrosine phosphatase activity (GO:0004725);; Molecular Function: ATP binding (GO:0005524);; Cellular Component: nucleus (GO:0005634);; Biological Process: DNA repair (…	K13917|0|gmx:100776633|mRNA-capping enzyme-like; K13917 mRNA-capping enzyme [EC:2.7.7.50 3.6.1.-] (A)	ko03015:mRNA surveillance pathway	[A]	RNA processing and modification	mRNA capping enzyme, catalytic domain;; mRNA capping enzyme, C-terminal domain;; Dual specificity phosphatase, catalytic domain;; ATP dependent DNA ligase domain;; Protein-tyrosine phosphatase	--	A	RNA processing and modification	PREDICTED: mRNA-capping enzyme-like [Glycine max]
F01.PB38337	0.54	0.42	0.92	2.06	1.8	2.56	8.53	6.8	12.17	[P]	Inorganic ion transport and metabolism	Molecular Function: potassium ion transmembrane transporter activity (GO:0015079);; Cellular Component: membrane (GO:0016020);; Biological Process: potassium ion transmembrane transport (GO:0071805);;	K12236|0|gmx:100801073|NF-X1-type zinc finger protein NFXL1-like; K12236 transcriptional repressor NF-X1 [EC:6.3.2.-] (A)	--	--	--	K+ potassium transporter	Potassium transporter 7 GN=P0625E02.129 OS=Oryza sativa subsp. japonica (Rice) PE=2 SV=3	P	Inorganic ion transport and metabolism	PREDICTED: potassium transporter 25-like [Glycine max]
F01.PB38336	4.38	4.04	4.27	1.79	1.27	1.81	1.77	2.49	3.2	--	--	--	--	--	[S]	Function unknown	Vitamin B6 photo-protection and homoeostasis;; Vitamin B6 photo-protection and homoeostasis	Protein root UVB sensitive 2, chloroplastic {ECO:0000303|PubMed:19515790} OS=Arabidopsis thaliana (Mouse-ear cress) PE=1 SV=2	S	Function unknown	hypothetical protein GLYMA_19G164500 [Glycine max]
F01.PB38331	10.56	9.03	10.66	7.28	5.82	7.38	6.07	6.1	4.8	--	--	Molecular Function: DNA binding (GO:0003677);; Molecular Function: nuclease activity (GO:0004518);; Biological Process: response to iron ion (GO:0010039);; Biological Process: singlet oxygen-mediated programmed cell death (GO:0010343);; Cellular Component: thylakoid membrane (GO:0042651);; Biological Process: iron ion homeostasis (GO:0055072);; Biological Process: nucleic acid phosphodiester bond…	--	--	--	--	Domain of unknown function (DUF3506);; UvrB/uvrC motif	Protein EXECUTER 1, chloroplastic (Precursor) GN=EX1 OS=Arabidopsis thaliana (Mouse-ear cress) PE=1 SV=1	S	Function unknown	PREDICTED: protein EXECUTER 1, chloroplastic-like [Glycine max]
F01.PB38330	7.15	7.03	8.45	8.03	6.49	7.69	8.01	8.56	7.56	[I]	Lipid transport and metabolism	Molecular Function: biotin carboxylase activity (GO:0004075);; Molecular Function: methylcrotonoyl-CoA carboxylase activity (GO:0004485);; Molecular Function: ATP binding (GO:0005524);; Cellular Component: mitochondrial matrix (GO:0005759);; Biological Process: leucine catabolic process (GO:0006552);; Molecular Function: metal ion binding (GO:0046872);;	K01968|0|gmx:548094|MCCA; 3-methylcrotonyl-CoA carboxylase, biotin-carrier domain; K01968 3-methylcrotonyl-CoA carboxylase alpha subunit [EC:6.4.1.4] (A)	ko00280:Valine, leucine and isoleucine degradation	[IE]	--	Carbamoyl-phosphate synthase L chain, ATP binding domain;; Biotin carboxylase C-terminal domain;; Biotin-requiring enzyme;; HlyD family secretion protein;; Carbamoyl-phosphate synthase L chain, N-terminal domain;; Carbamoyl-phosphate synthase L chain, ATP binding domain	Methylcrotonoyl-CoA carboxylase subunit alpha, mitochondrial (Precursor) GN=MCCA OS=Glycine max (Soybean) PE=1 SV=2	I	Lipid transport and metabolism	PREDICTED: methylcrotonoyl-CoA carboxylase subunit alpha, mitochondrial [Glycine max]
F01.PB38333	0.35	0	0	0	0	0	0	0	0	--	--	--	--	--	--	--	bHLH-MYC and R2R3-MYB transcription factors N-terminal	Transcription factor bHLH155 GN=BHLH155 OS=Arabidopsis thaliana (Mouse-ear cress) PE=2 SV=1	S	Function unknown	PREDICTED: transcription factor EMB1444-like isoform X1 [Glycine max]
F01.PB38332	0.91	1.38	1.72	1.14	0.96	1.66	0.26	0.19	0.11	--	--	--	--	--	[R]	General function prediction only	--	Pathogenesis-related homeodomain protein GN=F27B13.180 OS=Arabidopsis thaliana (Mouse-ear cress) PE=2 SV=1	S	Function unknown	PREDICTED: pathogenesis-related homeodomain protein-like [Glycine max]
F01.PB43313	0	0	0	0	0	0	0	0.36	0	--	--	--	K12619|0|gmx:100783700|5'-3' exoribonuclease 3-like; K12619 5'-3' exoribonuclease 2 [EC:3.1.13.-] (A)	ko03008:Ribosome biogenesis in eukaryotes;ko03018:RNA degradation	[LA]	--	XRN 5'-3' exonuclease N-terminus;; XRN 5'-3' exonuclease N-terminus	5&apos;-3&apos; exoribonuclease 4 GN=F20D21.30 OS=Arabidopsis thaliana (Mouse-ear cress) PE=2 SV=1	ADL	--	hypothetical protein GLYMA_12G093500 [Glycine max]
F01.PB11464	110.35	106.06	72.63	122.89	120.07	120.34	128.3	155.68	135.35	[J]	Translation, ribosomal structure and biogenesis	Molecular Function: RNA binding (GO:0003723);; Molecular Function: structural constituent of ribosome (GO:0003735);; Biological Process: translation (GO:0006412);; Cellular Component: large ribosomal subunit (GO:0015934);;	K02938|2.42664e-125|gmx:100527838|uncharacterized LOC100527838; K02938 large subunit ribosomal protein L8e (A)	ko03010:Ribosome	[J]	Translation, ribosomal structure and biogenesis	Ribosomal Proteins L2, RNA binding domain;; Ribosomal Proteins L2, C-terminal domain	60S ribosomal protein L8-3 OS=Arabidopsis thaliana (Mouse-ear cress) PE=1 SV=2	J	Translation, ribosomal structure and biogenesis	60S ribosomal protein L8-3 [Cajanus cajan]
F01.PB22219	3.82	3.42	4.83	8.87	7.52	8.21	9.41	9.25	9.22	--	--	Cellular Component: integral component of membrane (GO:0016021);; Biological Process: transmembrane transport (GO:0055085);;	--	--	[R]	General function prediction only	Major Facilitator Superfamily;; SPX domain;; Sugar (and other) transporter	SPX domain-containing membrane protein At4g22990 GN=At4g22990 OS=Arabidopsis thaliana (Mouse-ear cress) PE=2 SV=2	T	Signal transduction mechanisms	PREDICTED: SPX domain-containing membrane protein At4g22990-like isoform X1 [Glycine max]
F01.PB22218	0	0	0	0	0.04	0	0	0.04	0	--	--	--	--	--	--	--	--	--	S	Function unknown	PREDICTED: uncharacterized protein LOC100817814 isoform X2 [Glycine max]
F01.PB43312	3.81	4.3	2.83	5.16	7.27	6.86	9.01	7.54	10.34	--	--	Molecular Function: adenosylmethionine decarboxylase activity (GO:0004014);; Biological Process: S-adenosylmethioninamine biosynthetic process (GO:0006557);; Biological Process: spermine biosynthetic process (GO:0006597);; Biological Process: spermidine biosynthetic process (GO:0008295);;	K01611|0|gmx:547981|SAMDC; S-adenosylmethionine decarboxylase; K01611 S-adenosylmethionine decarboxylase [EC:4.1.1.50] (A)	ko00270:Cysteine and methionine metabolism;ko00330:Arginine and proline metabolism	[T]	Signal transduction mechanisms	Adenosylmethionine decarboxylase;; S-adenosyl-l-methionine decarboxylase leader peptide	S-adenosylmethionine decarboxylase beta chain (Precursor) GN=SAMDC OS=Vicia faba (Broad bean) PE=2 SV=1	E	Amino acid transport and metabolism	S-adenosylmethionine decarboxylase [Glycine max]
F01.PB11465	57.63	61.38	46.31	17.08	17.05	12.46	23.21	24.63	17.67	[H]	Coenzyme transport and metabolism	Biological Process: chlorophyll biosynthetic process (GO:0015995);; Cellular Component: integral component of membrane (GO:0016021);; Molecular Function: chlorophyll synthetase activity (GO:0046408);;	K04040|0|gmx:100787459|chlorophyll synthase, chloroplastic-like; K04040 chlorophyll synthase [EC:2.5.1.62] (A)	ko00860:Porphyrin and chlorophyll metabolism	--	--	UbiA prenyltransferase family	Chlorophyll synthase, chloroplastic (Precursor) GN=CHLG OS=Arabidopsis thaliana (Mouse-ear cress) PE=2 SV=1	H	Coenzyme transport and metabolism	Chlorophyll synthase, chloroplastic [Glycine soja]
F01.PB22215	0.31	0.52	0.32	0.76	1.18	1.08	0.67	0.38	0.4	--	--	--	--	--	--	--	Protein of unknown function (DUF4050)	--	S	Function unknown	hypothetical protein GLYMA_13G166300 [Glycine max]
F01.PB22214	2.35	1.69	2.49	2.17	2.63	2.68	2.43	2.23	2.41	--	--	Biological Process: D-xylose metabolic process (GO:0042732);;	--	--	[S]	Function unknown	Vacuolar protein sorting-associated protein 35	--	S	Function unknown	PREDICTED: UPF0505 protein isoform X2 [Glycine max]
F01.PB22217	6.46	4.47	7.15	2.19	2.53	1.43	2.04	2.06	2.28	[LKJ]	--	Molecular Function: nucleotide binding (GO:0000166);; Molecular Function: helicase activity (GO:0004386);;	K12823|6.19627e-132|pop:POPTR_0013s15390g|POPTRDRAFT_729255; DEAD box protein P68; K12823 ATP-dependent RNA helicase DDX5/DBP2 [EC:3.6.4.13] (A)	ko03040:Spliceosome	[A]	RNA processing and modification	DEAD/DEAH box helicase;; DEAD/DEAH box helicase	DEAD-box ATP-dependent RNA helicase 52A OS=Oryza sativa subsp. japonica (Rice) PE=2 SV=2	L	Replication, recombination and repair	PREDICTED: DEAD-box ATP-dependent RNA helicase 20-like [Vigna radiata var. radiata]
F01.PB22216	0.69	0.16	0.22	0.39	0.3	0.32	0.58	0.59	0.43	--	--	--	K10696|0|gmx:100796610|E3 ubiquitin-protein ligase BRE1-like 2-like; K10696 E3 ubiquitin-protein ligase BRE1 [EC:6.3.2.19] (A)	--	[O]	Posttranslational modification, protein turnover, chaperones	Zinc finger, C3HC4 type (RING finger);; Zinc finger, C3HC4 type (RING finger);; Zinc finger, C3HC4 type (RING finger);; Ring finger domain	E3 ubiquitin-protein ligase BRE1-like 2 OS=Oryza sativa subsp. japonica (Rice) PE=2 SV=1	K	Transcription	hypothetical protein GLYMA_14G050200 [Glycine max]
F01.PB22211	0.02	0	0	0	0	0	0	0	0	--	--	--	K14970|2.47152e-06|cvr:CHLNCDRAFT_142596|hypothetical protein; K14970 menin (A)	--	--	--	Menin;; Menin;; Menin;; Menin	--	K	Transcription	--
F01.PB22210	1.98	3.06	2.79	9.43	4.93	1.43	3.68	3.09	6.06	--	--	--	--	--	[R]	General function prediction only	C2 domain	C2 domain-containing protein At1g53590 OS=Arabidopsis thaliana (Mouse-ear cress) PE=1 SV=2	S	Function unknown	PREDICTED: C2 domain-containing protein At1g53590 isoform X4 [Glycine max]
F01.PB22213	0.3	0.19	0.32	0.4	0.15	0.26	0.32	0.11	0.06	[U]	Intracellular trafficking, secretion, and vesicular transport	Biological Process: protein transport (GO:0015031);; Biological Process: intracellular transport (GO:0046907);;	K14006|0|pvu:PHAVU_001G264700g|hypothetical protein; K14006 protein transport protein SEC23 (A)	ko04141:Protein processing in endoplasmic reticulum	[U]	Intracellular trafficking, secretion, and vesicular transport	Sec23/Sec24 trunk domain;; Sec23/Sec24 beta-sandwich domain;; Sec23/Sec24 helical domain;; Sec23/Sec24 zinc finger;; Sec23/Sec24 trunk domain;; Gelsolin repeat;; Sec23/Sec24 trunk domain;; Gelsolin repeat	--	U	Intracellular trafficking, secretion, and vesicular transport	PREDICTED: protein transport protein SEC23-like [Lupinus angustifolius]
F01.PB22212	0	0	0	0.21	0	0	0	0.41	0	[G]	Carbohydrate transport and metabolism	Molecular Function: alpha,alpha-trehalose-phosphate synthase (UDP-forming) activity (GO:0003825);; Molecular Function: trehalose-phosphatase activity (GO:0004805);; Biological Process: trehalose biosynthetic process (GO:0005992);;	K16055|0|gmx:100818822|alpha,alpha-trehalose-phosphate synthase [UDP-forming] 6-like; K16055 trehalose 6-phosphate synthase/phosphatase [EC:2.4.1.15 3.1.3.12] (A)	ko00500:Starch and sucrose metabolism	[G]	Carbohydrate transport and metabolism	Glycosyltransferase family 20;; Trehalose-phosphatase;; haloacid dehalogenase-like hydrolase	Alpha,alpha-trehalose-phosphate synthase [UDP-forming] 6 GN=TPS6 OS=Arabidopsis thaliana (Mouse-ear cress) PE=1 SV=2	G	Carbohydrate transport and metabolism	PREDICTED: alpha,alpha-trehalose-phosphate synthase [UDP-forming] 6-like [Glycine max]
F01.PB11011	0	0	0	0	0	0	33.34	0	0	--	--	Biological Process: proteolysis (GO:0006508);; Molecular Function: metallopeptidase activity (GO:0008237);;	--	--	--	--	Pregnancy-associated plasma protein-A;; Metallo-peptidase family M12B Reprolysin-like	--	S	Function unknown	hypothetical protein AN958_03729 [Leucoagaricus sp. SymC.cos]
F01.PB11010	1.76	1.84	2.07	23.72	5.28	9.52	6.32	1.95	6.58	--	--	--	--	--	--	--	--	14 kDa proline-rich protein DC2.15 (Precursor) OS=Daucus carota (Wild carrot) PE=2 SV=1	S	Function unknown	hypothetical protein GLYMA_U007300 [Glycine max]
F01.PB11013	12.79	6.8	14.18	18.41	12.39	15.63	1.14	1.82	1.25	--	--	--	--	--	--	--	Protein of unknown function, DUF617	Protein MIZU-KUSSEI 1 GN=MIZ1 OS=Arabidopsis thaliana (Mouse-ear cress) PE=1 SV=1	S	Function unknown	hypothetical protein PHAVU_009G062800g [Phaseolus vulgaris]
F01.PB11012	16.61	12.03	16.59	0.24	0.2	0.47	0.14	0.16	0.36	--	--	Molecular Function: metal ion binding (GO:0046872);;	--	--	--	--	--	--	S	Function unknown	PREDICTED: uncharacterized protein LOC100776257 isoform X1 [Glycine max]
F01.PB11015	43.36	44.04	53.62	39.29	41.45	37.26	40.65	51.82	38.16	[R]	General function prediction only	Molecular Function: nucleotide binding (GO:0000166);; Molecular Function: nucleic acid binding (GO:0003676);; Molecular Function: zinc ion binding (GO:0008270);;	K12896|1.86008e-135|gmx:100813237|uncharacterized LOC100813237; K12896 splicing factor, arginine/serine-rich 7 (A)	ko03040:Spliceosome	[A]	RNA processing and modification	RNA recognition motif. (a.k.a. RRM, RBD, or RNP domain);; RNA recognition motif (a.k.a. RRM, RBD, or RNP domain);; Zinc knuckle;; RNA recognition motif. (a.k.a. RRM, RBD, or RNP domain)	Serine/arginine-rich splicing factor RS2Z33 GN=F3G5.13 OS=Arabidopsis thaliana (Mouse-ear cress) PE=1 SV=1	S	Function unknown	PREDICTED: uncharacterized protein LOC100813237 isoform X1 [Glycine max]
F01.PB11014	1.15	0.11	1.42	2.84	2.41	2.9	1.81	2.69	3.3	--	--	--	--	--	--	--	--	--	S	Function unknown	hypothetical protein glysoja_019509 [Glycine soja]
F01.PB11017	8.06	9.93	5.96	0.11	0.24	0.2	0.06	0.03	0.05	--	--	--	--	--	--	--	Protein of unknown function (DUF1677)	--	S	Function unknown	PREDICTED: uncharacterized protein LOC100785884 [Glycine max]
F01.PB11016	6.67	3.76	7.89	0.19	0.08	0.69	0	0.28	0	--	--	Molecular Function: methyltransferase activity (GO:0008168);; Biological Process: methylation (GO:0032259);;	K08241|5.26834e-119|gmx:100777559|3,7-dimethylxanthine N-methyltransferase-like; K08241 jasmonate O-methyltransferase [EC:2.1.1.141] (A)	ko00592:alpha-Linolenic acid metabolism	--	--	SAM dependent carboxyl methyltransferase;; SAM dependent carboxyl methyltransferase	3,7-dimethylxanthine N-methyltransferase GN=DXMT1 OS=Coffea arabica (Arabian coffee) PE=1 SV=1	S	Function unknown	PREDICTED: 7-methylxanthosine synthase 1-like [Glycine max]
F01.PB11019	36.23	137.19	160.22	18.09	25.51	39.51	10.26	14.7	38.55	--	--	--	--	--	--	--	--	--	--	--	uncharacterized protein LOC100527678 [Glycine max]
F01.PB11018	33.86	36.43	34.25	40.12	47.58	46.26	39.5	41.37	40.06	[R]	General function prediction only	--	--	--	[S]	Function unknown	TPR repeat;; Tetratricopeptide repeat;; Tetratricopeptide repeat;; Tetratricopeptide repeat;; Tetratricopeptide repeat;; Tetratricopeptide repeat	--	S	Function unknown	ER membrane protein complex subunit 2 [Cajanus cajan]
F01.PB10760	55.31	48.95	55.11	53.62	60.49	64.6	35.72	37.08	28.62	[R]	General function prediction only	Molecular Function: phosphomannomutase activity (GO:0004615);; Cellular Component: cytosol (GO:0005829);; Biological Process: gluconeogenesis (GO:0006094);; Biological Process: glycolytic process (GO:0006096);; Biological Process: water transport (GO:0006833);; Biological Process: hyperosmotic response (GO:0006972);; Biological Process: cytoskeleton organization (GO:0007010);; Biological Process:…	K17497|3.42944e-172|gmx:732605|GmPMM; phosphomannomutase (EC:5.4.2.8); K17497 phosphomannomutase [EC:5.4.2.8] (A)	ko00051:Fructose and mannose metabolism;ko00520:Amino sugar and nucleotide sugar metabolism	[I]	Lipid transport and metabolism	Eukaryotic phosphomannomutase	Phosphomannomutase OS=Glycine max (Soybean) PE=2 SV=1	S	Function unknown	phosphomannomutase [Glycine max]
F01.PB10761	4.49	4.07	3.74	3.84	4.75	3.45	4.76	4.87	4.84	--	--	Molecular Function: heme binding (GO:0020037);; Molecular Function: metal ion binding (GO:0046872);;	--	--	[C]	Energy production and conversion	--	Cytochrome B5-like protein {ECO:0000303|PubMed:19054355} OS=Arabidopsis thaliana (Mouse-ear cress) PE=2 SV=1	CI	--	uncharacterized protein LOC100527821 [Glycine max]
F01.PB10762	22.66	24.61	23.31	23.6	22.36	24.15	43.41	46.2	39.12	[E]	Amino acid transport and metabolism	Molecular Function: folic acid binding (GO:0005542);; Biological Process: metabolic process (GO:0008152);; Molecular Function: transferase activity (GO:0016740);;	--	--	--	--	Formiminotransferase domain, N-terminal subdomain	--	E	Amino acid transport and metabolism	hypothetical protein PHAVU_003G044600g [Phaseolus vulgaris]
F01.PB10763	0.22	0.1	0	0.34	0.18	0.22	0.51	0.3	0.52	--	--	Cellular Component: Golgi apparatus (GO:0005794);; Biological Process: intracellular protein transport (GO:0006886);; Biological Process: Golgi to vacuole transport (GO:0006896);; Molecular Function: protein transporter activity (GO:0008565);; Cellular Component: AP-3 adaptor complex (GO:0030123);; Biological Process: regulation of intracellular pH (GO:0051453);; Biological Process: lytic vacuole…	K12397|2.02501e-65|gmx:100806345|AP3-complex subunit beta-A-like; K12397 AP-3 complex subunit beta (A)	--	[U]	Intracellular trafficking, secretion, and vesicular transport	--	AP3-complex subunit beta-A GN=T22E16.140 OS=Arabidopsis thaliana (Mouse-ear cress) PE=2 SV=2	U	Intracellular trafficking, secretion, and vesicular transport	PREDICTED: AP3-complex subunit beta-A-like [Glycine max]
F01.PB10764	0.05	0.34	0.37	0.24	0.17	0.41	0.55	0.24	0.7	--	--	Biological Process: protein transport (GO:0015031);; Cellular Component: integral component of membrane (GO:0016021);;	--	--	[U]	Intracellular trafficking, secretion, and vesicular transport	SCAMP family;; SCAMP family	Secretory carrier-associated membrane protein 2 OS=Oryza sativa subsp. japonica (Rice) PE=2 SV=1	U	Intracellular trafficking, secretion, and vesicular transport	PREDICTED: secretory carrier-associated membrane protein [Glycine max]
F01.PB10765	59.66	57.86	46.8	25.02	24.79	23.1	20.68	19.91	24.03	[J]	Translation, ribosomal structure and biogenesis	Molecular Function: tRNA binding (GO:0000049);; Molecular Function: glutamate-tRNA ligase activity (GO:0004818);; Molecular Function: ATP binding (GO:0005524);; Cellular Component: cytoplasm (GO:0005737);; Biological Process: glutamyl-tRNA aminoacylation (GO:0006424);;	K01885|0|gmx:100810730|glutamate--tRNA ligase, chloroplastic/mitochondrial-like; K01885 glutamyl-tRNA synthetase [EC:6.1.1.17] (A)	ko00860:Porphyrin and chlorophyll metabolism;ko00970:Aminoacyl-tRNA biosynthesis	[J]	Translation, ribosomal structure and biogenesis	tRNA synthetases class I (E and Q), catalytic domain	Glutamate--tRNA ligase, chloroplastic/mitochondrial (Precursor) GN=At5g64050 OS=Arabidopsis thaliana (Mouse-ear cress) PE=2 SV=1	J	Translation, ribosomal structure and biogenesis	glutamate--tRNA ligase, chloroplastic/mitochondrial [Cajanus cajan]
F01.PB10766	0	0	0	0	0	0	0	0	0.04	--	--	--	--	--	--	--	--	--	--	--	--
F01.PB10767	0.37	0.2	0.15	0.33	0.4	0.55	0.11	0.22	0.31	[M]	Cell wall/membrane/envelope biogenesis	Cellular Component: outer membrane (GO:0019867);;	K07277|0|gmx:100802876|sorting and assembly machinery component 50 homolog; K07277 outer membrane protein insertion porin family (A)	--	[R]	General function prediction only	Surface antigen;; Surface antigen	--	M	Cell wall/membrane/envelope biogenesis	PREDICTED: sorting and assembly machinery component 50 homolog [Glycine max]
F01.PB10768	1.02	0.57	1.03	3.16	3.4	5.08	3.36	2.91	2.75	[RTKL]	--	Molecular Function: protein serine/threonine kinase activity (GO:0004674);; Molecular Function: ATP binding (GO:0005524);; Biological Process: protein phosphorylation (GO:0006468);;	--	--	[T]	Signal transduction mechanisms	--	Probable receptor-like protein kinase At5g15080 GN=At5g15080 OS=Arabidopsis thaliana (Mouse-ear cress) PE=2 SV=1	T	Signal transduction mechanisms	Putative receptor-like protein kinase [Glycine soja]
F01.PB10769	1.02	2.85	1.01	14.84	2.59	3.89	7.67	17.8	18.56	--	--	Molecular Function: DNA binding (GO:0003677);; Biological Process: regulation of transcription, DNA-templated (GO:0006355);;	--	--	--	--	No apical meristem (NAM) protein	NAC domain-containing protein 55 GN=MJK13.16 OS=Arabidopsis thaliana (Mouse-ear cress) PE=2 SV=1	K	Transcription	NAC domain-containing protein 55 [Glycine soja]
F01.PB18575	68	63.53	72.28	148.23	138.37	138.21	139.18	146.57	135.78	--	--	Molecular Function: heme binding (GO:0020037);;	K17278|5.40709e-108|gmx:100780914|membrane steroid-binding protein 2-like; K17278 membrane-associated progesterone receptor component (A)	--	[R]	General function prediction only	Cytochrome b5-like Heme/Steroid binding domain	Membrane steroid-binding protein 2 OS=Arabidopsis thaliana (Mouse-ear cress) PE=1 SV=1	S	Function unknown	membrane steroid-binding protein 2-like [Cajanus cajan]
F01.PB18574	162.88	176.57	151.8	54.48	36.71	39.12	43.83	36.84	49.56	[ER]	--	Molecular Function: nucleotide binding (GO:0000166);; Cellular Component: cytosol (GO:0005829);; Molecular Function: zinc ion binding (GO:0008270);; Cellular Component: plasmodesma (GO:0009506);; Molecular Function: oxidoreductase activity (GO:0016491);; Biological Process: oxidation-reduction process (GO:0055114);;	K00008|0|gmx:100791559|L-idonate 5-dehydrogenase-like; K00008 L-iditol 2-dehydrogenase [EC:1.1.1.14] (A)	ko00040:Pentose and glucuronate interconversions;ko00051:Fructose and mannose metabolism	[Q]	Secondary metabolites biosynthesis, transport and catabolism	Alcohol dehydrogenase GroES-like domain;; Zinc-binding dehydrogenase	Sorbitol dehydrogenase GN=SDH OS=Arabidopsis thaliana (Mouse-ear cress) PE=1 SV=1	E	Amino acid transport and metabolism	uncharacterized protein LOC100791559 [Glycine max]
F01.PB18577	57.32	37.08	47.73	17.7	23.26	26.6	8.13	10.09	7.46	--	--	--	--	--	--	--	GDSL/SGNH-like Acyl-Esterase family found in Pmr5 and Cas1p;; PMR5 N terminal Domain	Protein trichome birefringence-like 38 GN=TBL38 OS=Arabidopsis thaliana (Mouse-ear cress) PE=2 SV=1	S	Function unknown	PREDICTED: protein trichome birefringence-like 38 [Glycine max]
F01.PB18576	25.98	24.16	23.83	148.91	105.45	122.33	123.93	140.12	487.64	[R]	General function prediction only	Molecular Function: oxidoreductase activity, acting on paired donors, with incorporation or reduction of molecular oxygen, 2-oxoglutarate as one donor, and incorporation of one atom each of oxygen into both donors (GO:0016706);; Biological Process: oxidation-reduction process (GO:0055114);;	K05933|0|gmx:100808025|1-aminocyclopropane-1-carboxylate oxidase-like; K05933 aminocyclopropanecarboxylate oxidase [EC:1.14.17.4] (A)	ko00270:Cysteine and methionine metabolism	[QR]	--	2OG-Fe(II) oxygenase superfamily;; non-haem dioxygenase in morphine synthesis N-terminal	1-aminocyclopropane-1-carboxylate oxidase GN=ACO OS=Pisum sativum (Garden pea) PE=2 SV=1	S	Function unknown	ACC oxidase [Vigna radiata]
F01.PB18571	237.81	159.66	229.09	263.52	366.72	232.74	139.1	145.44	80.49	[G]	Carbohydrate transport and metabolism	Molecular Function: transporter activity (GO:0005215);; Biological Process: transport (GO:0006810);; Cellular Component: integral component of membrane (GO:0016021);;	K09872|0|gmx:100817292|aquaporin PIP2-1-like; K09872 aquaporin PIP (A)	--	[G]	Carbohydrate transport and metabolism	Major intrinsic protein	Aquaporin PIP2-2, N-terminally processed GN=T2N18.7 OS=Arabidopsis thaliana (Mouse-ear cress) PE=1 SV=2	G	Carbohydrate transport and metabolism	hypothetical protein GLYMA_10G211000 [Glycine max]
F01.PB18570	45.9	39.13	50.63	57.99	53.25	58.13	89.49	87.3	100.92	[R]	General function prediction only	Molecular Function: nucleotide binding (GO:0000166);; Molecular Function: nucleic acid binding (GO:0003676);;	K12890|1.47619e-110|gmx:100796900|pre-mRNA-splicing factor SF2-like; K12890 splicing factor, arginine/serine-rich 1/9 (A)	ko03040:Spliceosome	[A]	RNA processing and modification	RNA recognition motif. (a.k.a. RRM, RBD, or RNP domain);; RNA recognition motif (a.k.a. RRM, RBD, or RNP domain);; RNA recognition motif. (a.k.a. RRM, RBD, or RNP domain)	Serine/arginine-rich-splicing factor SR34 OS=Arabidopsis thaliana (Mouse-ear cress) PE=1 SV=1	S	Function unknown	Pre-mRNA-splicing factor SF2, partial [Glycine soja]
F01.PB18573	104.8	99.32	92.85	32.57	29.3	62.43	44.94	42.81	57.55	--	--	Molecular Function: peroxidase activity (GO:0004601);; Biological Process: response to oxidative stress (GO:0006979);; Molecular Function: heme binding (GO:0020037);; Molecular Function: metal ion binding (GO:0046872);; Biological Process: oxidation-reduction process (GO:0055114);;	K00430|1.27804e-177|pvu:PHAVU_006G129200g|hypothetical protein; K00430 peroxidase [EC:1.11.1.7] (A)	ko00360:Phenylalanine metabolism;ko00940:Phenylpropanoid biosynthesis	--	--	--	Peroxidase 54 (Precursor) GN=MPH15.9 OS=Arabidopsis thaliana (Mouse-ear cress) PE=2 SV=1	--	--	PREDICTED: peroxidase A2-like [Glycine max]
F01.PB18572	111.75	115.61	107.42	100.61	97.32	80.5	130.87	156.31	153.17	[K]	Transcription	Molecular Function: nucleic acid binding (GO:0003676);;	--	--	[S]	Function unknown	Alba	--	S	Function unknown	uncharacterized protein LOC100818986 [Glycine max]
F01.PB5648	142.2	109.73	187.07	213.14	339.03	468.2	0.91	2.41	3.73	[R]	General function prediction only	Biological Process: lipid metabolic process (GO:0006629);; Molecular Function: hydrolase activity (GO:0016787);;	--	--	[I]	Lipid transport and metabolism	Patatin-like phospholipase	Patatin-like protein 1 GN=PLP1 OS=Arabidopsis thaliana (Mouse-ear cress) PE=1 SV=2	S	Function unknown	Patatin group A-3 [Glycine soja]
F01.PB5649	35.96	35.86	40.07	50.71	49.12	56.54	43.05	49.1	47.45	[R]	General function prediction only	Molecular Function: nucleotide binding (GO:0000166);; Molecular Function: RNA binding (GO:0003723);; Cellular Component: nucleolus (GO:0005730);; Cellular Component: cytoplasm (GO:0005737);; Biological Process: RNA processing (GO:0006396);; Cellular Component: nuclear body (GO:0016604);; Cellular Component: exon-exon junction complex (GO:0035145);;	K12876|4.91935e-91|pvu:PHAVU_002G034400g|hypothetical protein; K12876 RNA-binding protein 8A (A)	ko03013:RNA transport;ko03015:mRNA surveillance pathway;ko03040:Spliceosome	[R]	General function prediction only	RNA recognition motif. (a.k.a. RRM, RBD, or RNP domain);; RNA recognition motif (a.k.a. RRM, RBD, or RNP domain);; RNA recognition motif. (a.k.a. RRM, RBD, or RNP domain)	--	S	Function unknown	hypothetical protein PHAVU_002G034400g [Phaseolus vulgaris]
F01.PB18579	238.66	212.78	244.93	157.92	162.95	168.29	104.12	121.63	107.87	[Z]	Cytoskeleton	Molecular Function: GTPase activity (GO:0003924);; Molecular Function: structural constituent of cytoskeleton (GO:0005200);; Molecular Function: GTP binding (GO:0005525);; Cellular Component: cytoplasm (GO:0005737);; Cellular Component: microtubule (GO:0005874);; Biological Process: GTP catabolic process (GO:0006184);; Biological Process: microtubule-based process (GO:0007017);; Biological Proces…	K07375|0|gmx:547917|beta-tubulin; K07375 tubulin beta (A)	ko04145:Phagosome	[Z]	Cytoskeleton	Tubulin/FtsZ family, GTPase domain;; Tubulin C-terminal domain;; Misato Segment II tubulin-like domain	Tubulin beta-3 chain OS=Oryza sativa subsp. japonica (Rice) PE=2 SV=2	Z	Cytoskeleton	PREDICTED: tubulin beta chain [Glycine max]
F01.PB18578	62.43	87	67.98	16.25	11.69	11.48	4.62	3.13	2.79	[F]	Nucleotide transport and metabolism	Cellular Component: cytoplasm (GO:0005737);; Biological Process: pyrimidine nucleotide biosynthetic process (GO:0006221);; Biological Process: cellular amino acid biosynthetic process (GO:0008652);; Molecular Function: UMP kinase activity (GO:0033862);;	K09903|0|gmx:100781745|uncharacterized LOC100781745; K09903 uridylate kinase [EC:2.7.4.22] (A)	ko00240:Pyrimidine metabolism	--	--	Amino acid kinase family	Homoserine dehydrogenase (Precursor) GN=T16H5.70 OS=Arabidopsis thaliana (Mouse-ear cress) PE=1 SV=1	F	Nucleotide transport and metabolism	PREDICTED: uridylate kinase [Glycine max]
F01.PB43532	0.78	0.62	0.81	0.32	0.17	0.23	0.16	0.04	0.21	[K]	Transcription	Molecular Function: DNA binding (GO:0003677);; Molecular Function: DNA-directed RNA polymerase activity (GO:0003899);; Biological Process: transcription, DNA-templated (GO:0006351);; Cellular Component: chloroplast (GO:0009507);; Molecular Function: protein dimerization activity (GO:0046983);;	K03040|0|mtr:MTR_4g051380|30S ribosomal protein S11; K03040 DNA-directed RNA polymerase subunit alpha [EC:2.7.7.6] (A)	ko00230:Purine metabolism;ko00240:Pyrimidine metabolism;ko03020:RNA polymerase	--	--	RNA polymerase Rpb3/Rpb11 dimerisation domain;; RNA polymerase Rpb3/RpoA insert domain;; Ribosomal protein S11;; Ribosomal protein S8	DNA-directed RNA polymerase subunit alpha {ECO:0000255|HAMAP-Rule:MF_00059} OS=Glycine max (Soybean) PE=3 SV=1	J	Translation, ribosomal structure and biogenesis	RNA polymerase alpha subunit, partial (chloroplast) [Glycine tomentella]
F01.PB11468	33.83	19.12	45.58	45.22	52.63	75.12	4.74	5.81	3.57	--	--	Molecular Function: transcription regulatory region sequence-specific DNA binding (GO:0000976);; Molecular Function: sequence-specific DNA binding transcription factor activity (GO:0003700);; Cellular Component: nucleus (GO:0005634);; Biological Process: regulation of transcription, DNA-templated (GO:0006355);;	K09338|2.31002e-180|pvu:PHAVU_002G088600g|hypothetical protein; K09338 homeobox-leucine zipper protein (A)	--	[K]	Transcription	Homeobox associated leucine zipper;; Homeobox domain	Homeobox-leucine zipper protein ATHB-13 GN=ATHB-13 OS=Arabidopsis thaliana (Mouse-ear cress) PE=2 SV=2	K	Transcription	homeobox-leucine zipper protein ATHB-13-like [Cajanus cajan]
F01.PB11469	12.33	7.88	10.35	23.21	18.66	13.54	9.44	11.59	7.92	--	--	--	--	--	--	--	Tetratricopeptide repeat;; Tetratricopeptide repeat;; Tetratricopeptide repeat;; TPR repeat	Protein SULFUR DEFICIENCY-INDUCED 1 {ECO:0000303|PubMed:19154231} OS=Arabidopsis thaliana (Mouse-ear cress) PE=2 SV=1	S	Function unknown	hypothetical protein glysoja_046033 [Glycine soja]
F01.PB26828	5.38	3.91	3.34	2.96	3.64	1.71	2.91	3.24	4.49	--	--	--	--	--	[D]	Cell cycle control, cell division, chromosome partitioning	WLM domain;; PUB domain	--	S	Function unknown	uncharacterized protein LOC109817978 isoform X1 [Cajanus cajan]
F01.PB26829	5.68	8.81	11.11	12.78	42.02	29.17	4.22	4.55	2.18	[S]	Function unknown	--	--	--	--	--	NB-ARC domain;; TIR domain;; TIR domain;; Leucine Rich Repeat;; Leucine Rich Repeat;; Leucine rich repeat;; NACHT domain;; MTH538 TIR-like domain (DUF1863)	TMV resistance protein N GN=N OS=Nicotiana glutinosa (Tobacco) PE=1 SV=1	S	Function unknown	PREDICTED: TMV resistance protein N-like isoform X2 [Glycine max]
F01.PB18687	85.46	68.31	101.37	65.22	74.79	67.25	49.14	57.65	107.39	[LR]	--	Molecular Function: hydrolase activity (GO:0016787);;	K07766|4.14243e-143|gmx:100527127|uncharacterized LOC100527127; K07766 diphosphoinositol-polyphosphate diphosphatase [EC:3.6.1.52] (A)	--	[T]	Signal transduction mechanisms	NUDIX domain	Nudix hydrolase 4 GN=F15H18.18 OS=Arabidopsis thaliana (Mouse-ear cress) PE=1 SV=1	L	Replication, recombination and repair	nudix hydrolase 18, mitochondrial-like [Cajanus cajan]
F01.PB18686	138.67	198.94	146.56	810.9	1044.29	715.67	425.07	471.64	319.92	[MG]	--	--	--	--	--	--	NmrA-like family;; NADH(P)-binding;; NAD dependent epimerase/dehydratase family;; 3-beta hydroxysteroid dehydrogenase/isomerase family;; KR domain;; TrkA-N domain;; short chain dehydrogenase	Isoflavone reductase-like protein OS=Olea europaea (Common olive) PE=1 SV=1	S	Function unknown	phenylcoumaran benzylic ether reductase [Phaseolus vulgaris]
F01.PB18685	0.37	0.38	1.32	0.67	0.69	0.59	2.01	1.58	2.74	--	--	Molecular Function: oxidoreductase activity, acting on paired donors, with incorporation or reduction of molecular oxygen, 2-oxoglutarate as one donor, and incorporation of one atom each of oxygen into both donors (GO:0016706);; Biological Process: oxidation-reduction process (GO:0055114);;	--	--	[QR]	--	non-haem dioxygenase in morphine synthesis N-terminal	2-oxoglutarate-dependent dioxygenase DAO GN=OSJNBa0022H21.12 OS=Oryza sativa subsp. japonica (Rice) PE=2 SV=2	S	Function unknown	Naringenin,2-oxoglutarate 3-dioxygenase [Glycine soja]
F01.PB18684	18.08	12.82	21.7	14.32	14.86	20.57	11.6	13.93	10.89	[R]	General function prediction only	Molecular Function: GTP binding (GO:0005525);; Cellular Component: intracellular (GO:0005622);; Biological Process: small GTPase mediated signal transduction (GO:0007264);; Cellular Component: membrane (GO:0016020);;	K04392|2.35505e-125|gmx:100785464|rac-like GTP-binding protein RAC1-like; K04392 Ras-related C3 botulinum toxin substrate 1 (A)	ko04145:Phagosome	[R]	General function prediction only	Ras family;; Miro-like protein	Rac-like GTP-binding protein RAC1 (Precursor) GN=RAC1 OS=Lotus japonicus (Lotus corniculatus var. japonicus) PE=2 SV=1	S	Function unknown	unknown [Glycine max]
F01.PB26822	1.6	3.54	3	10.18	16.88	14.27	16.46	16.04	11.69	[RTKL]	--	Biological Process: MAPK cascade (GO:0000165);; Molecular Function: protein serine/threonine kinase activity (GO:0004674);; Molecular Function: ATP binding (GO:0005524);; Biological Process: protein phosphorylation (GO:0006468);; Biological Process: transmembrane receptor protein tyrosine kinase signaling pathway (GO:0007169);; Cellular Component: integral component of membrane (GO:0016021);; Mol…	--	--	--	--	Protein kinase domain;; Leucine Rich repeats (2 copies);; Protein tyrosine kinase;; Leucine rich repeat;; Leucine Rich Repeat;; Leucine Rich repeat;; Leucine rich repeat;; Leucine rich repeat N-terminal domain	LRR receptor-like serine/threonine-protein kinase HSL2 (Precursor) GN=HSL2 OS=Arabidopsis thaliana (Mouse-ear cress) PE=2 SV=1	S	Function unknown	PREDICTED: LRR receptor-like serine/threonine-protein kinase HSL2 [Glycine max]
F01.PB26823	3.23	2.37	2.37	3.24	2.61	3.17	3.74	2.36	3.67	--	--	--	K12400|0|gmx:100819573|AP-4 complex subunit epsilon-like; K12400 AP-4 complex subunit epsilon-1 (A)	--	[U]	Intracellular trafficking, secretion, and vesicular transport	Adaptin N terminal region	AP-4 complex subunit epsilon GN=At1g31730 OS=Arabidopsis thaliana (Mouse-ear cress) PE=1 SV=1	U	Intracellular trafficking, secretion, and vesicular transport	AP-4 complex subunit epsilon [Glycine soja]
F01.PB18681	10.09	10.66	8.03	30.71	29.81	30.32	20.62	25.05	21.78	[G]	Carbohydrate transport and metabolism	Biological Process: pentose-phosphate shunt (GO:0006098);; Molecular Function: 6-phosphogluconolactonase activity (GO:0017057);;	K01057|2.13862e-141|gmx:100794078|probable 6-phosphogluconolactonase 4, chloroplastic-like; K01057 6-phosphogluconolactonase [EC:3.1.1.31] (A)	ko00030:Pentose phosphate pathway;ko01200:Carbon metabolism	[G]	Carbohydrate transport and metabolism	Glucosamine-6-phosphate isomerases/6-phosphogluconolactonase;; Glucosamine-6-phosphate isomerases/6-phosphogluconolactonase	Probable 6-phosphogluconolactonase 4, chloroplastic (Precursor) GN=OsI_031067 OS=Oryza sativa subsp. indica (Rice) PE=3 SV=2	G	Carbohydrate transport and metabolism	PREDICTED: probable 6-phosphogluconolactonase 4, chloroplastic [Glycine max]
F01.PB18680	56.33	77.02	56.12	63.77	101.42	56.03	16.43	20.44	15.8	[E]	Amino acid transport and metabolism	Molecular Function: prephenate dehydrogenase (NADP+) activity (GO:0004665);; Biological Process: tyrosine biosynthetic process (GO:0006571);; Molecular Function: prephenate dehydrogenase activity (GO:0008977);; Biological Process: oxidation-reduction process (GO:0055114);;	K15227|4.23203e-177|gmx:100787362|arogenate dehydrogenase 1, chloroplastic-like; K15227 arogenate dehydrogenase (NADP+), plant [EC:1.3.1.78] (A)	ko00400:Phenylalanine, tyrosine and tryptophan biosynthesis;ko01230:Biosynthesis of amino acids	[E]	Amino acid transport and metabolism	Prephenate dehydrogenase;; NADP oxidoreductase coenzyme F420-dependent;; NAD binding domain of 6-phosphogluconate dehydrogenase	Arogenate dehydrogenase 1, chloroplastic (Precursor) GN=TYRAAT1 OS=Arabidopsis thaliana (Mouse-ear cress) PE=1 SV=1	E	Amino acid transport and metabolism	Arogenate dehydrogenase 1, chloroplastic [Glycine soja]
F01.PB5394	74.92	61.1	49.92	80.63	88.57	64.18	62.54	59.27	73.02	--	--	Cellular Component: mitochondrial respiratory chain complex I (GO:0005747);; Biological Process: glycolytic process (GO:0006096);; Biological Process: ubiquitin-dependent protein catabolic process (GO:0006511);; Biological Process: water transport (GO:0006833);; Biological Process: hyperosmotic response (GO:0006972);; Biological Process: Golgi organization (GO:0007030);; Molecular Function: NADH …	K03937|1.8673e-95|gmx:100526873|uncharacterized LOC100526873; K03937 NADH dehydrogenase (ubiquinone) Fe-S protein 4 (A)	ko00190:Oxidative phosphorylation	[C]	Energy production and conversion	ETC complex I subunit conserved region	NADH dehydrogenase [ubiquinone] iron-sulfur protein 4, mitochondrial (Precursor) GN=FRO1 OS=Arabidopsis thaliana (Mouse-ear cress) PE=2 SV=1	C	Energy production and conversion	uncharacterized protein LOC100526873 [Glycine max]
F01.PB24855	1.41	0.96	1.62	5.64	5.04	4.06	3.37	2.99	2.37	--	--	--	--	--	--	--	NmrA-like family;; NADH(P)-binding;; NAD dependent epimerase/dehydratase family;; 3-beta hydroxysteroid dehydrogenase/isomerase family;; KR domain;; TrkA-N domain;; short chain dehydrogenase	Isoflavone reductase-like protein OS=Olea europaea (Common olive) PE=1 SV=1	S	Function unknown	hypothetical protein GLYMA_06G030900 [Glycine max]
F01.PB5396	1276.4	1501.94	1120.31	138.53	145.22	164.23	9.59	6.5	7.13	[C]	Energy production and conversion	Biological Process: MAPK cascade (GO:0000165);; Cellular Component: plasma membrane (GO:0005886);; Biological Process: pentose-phosphate shunt (GO:0006098);; Biological Process: rRNA processing (GO:0006364);; Biological Process: protein targeting to membrane (GO:0006612);; Molecular Function: ubiquinol-cytochrome-c reductase activity (GO:0008121);; Biological Process: response to cold (GO:0009409…	K02636|1.05738e-135|gmx:100127419|PETC; Rieske iron-sulphur protein precursor; K02636 cytochrome b6-f complex iron-sulfur subunit [EC:1.10.9.1] (A)	ko00195:Photosynthesis	[C]	Energy production and conversion	Cytochrome B6-F complex Fe-S subunit;; Rieske [2Fe-2S] domain	Cytochrome b6-f complex iron-sulfur subunit, chloroplastic (Precursor) GN=petC OS=Pisum sativum (Garden pea) PE=2 SV=1	C	Energy production and conversion	photosynthetic electron transfer C-like protein [Glycine max]
F01.PB5397	6.54	16.99	4.47	367.54	465.29	233.49	24.74	24.17	9.43	--	--	Molecular Function: copper ion binding (GO:0005507);; Molecular Function: electron carrier activity (GO:0009055);;	--	--	--	--	Plastocyanin-like domain	Blue copper protein (Precursor) OS=Pisum sativum (Garden pea) PE=2 SV=1	S	Function unknown	Blue copper protein [Glycine soja]
F01.PB5390	16.46	35.46	16.05	40.15	7.4	14.65	185.22	178.53	135.8	--	--	--	--	--	--	--	Domain of unknown function (DUF4228)	--	S	Function unknown	hypothetical protein glysoja_002244 [Glycine soja]
F01.PB5391	41.17	38	43.48	54.06	49.3	38.33	39.17	41.62	47.93	[R]	General function prediction only	Molecular Function: DNA binding (GO:0003677);;	K06875|1.60954e-57|gmx:100786356|programmed cell death protein 5-like; K06875 programmed cell death protein 5 (A)	--	[D]	Cell cycle control, cell division, chromosome partitioning	Double-stranded DNA-binding domain	--	S	Function unknown	hypothetical protein GLYMA_08G082100 [Glycine max]
F01.PB5392	6.81	6.94	10.95	16.47	15.73	16.78	14.02	12.74	13.08	--	--	--	--	--	--	--	Protein of unknown function (DUF1218)	--	S	Function unknown	hypothetical protein glysoja_035116 [Glycine soja]
F01.PB24854	7.42	7.28	7.08	7.4	7.88	7.74	7.06	10.19	8.24	[OU]	--	--	--	--	[O]	Posttranslational modification, protein turnover, chaperones	--	--	OU	--	PREDICTED: mediator of DNA damage checkpoint protein 1-like isoform X2 [Glycine max]
F01.PB5398	2.64	2.91	0	8.19	12.53	11.6	3.77	4.33	9.06	--	--	--	--	--	--	--	--	--	--	--	--
F01.PB20534	1.29	0.53	0.88	11.56	9.1	8.99	20.9	27.33	20.58	--	--	--	--	--	--	--	Protein of unknown function (DUF740);; Protein of unknown function (DUF740)	UPF0503 protein At3g09070, chloroplastic (Precursor) GN=At3g09070 OS=Arabidopsis thaliana (Mouse-ear cress) PE=1 SV=1	S	Function unknown	PREDICTED: UPF0503 protein At3g09070, chloroplastic-like [Vigna angularis]
F01.PB27191	0.23	0.7	0.24	3.27	3.46	0.91	6.45	5.92	5.27	--	--	Biological Process: defense response (GO:0006952);; Biological Process: signal transduction (GO:0007165);; Molecular Function: ADP binding (GO:0043531);;	--	--	--	--	NB-ARC domain;; TIR domain;; TIR domain;; Leucine Rich repeats (2 copies);; Leucine rich repeat;; Leucine Rich Repeat;; NACHT domain	TMV resistance protein N GN=N OS=Nicotiana glutinosa (Tobacco) PE=1 SV=1	--	--	functional candidate resistance protein KR1 [Glycine max]
F01.PB27190	2.24	0.93	1.41	1.34	0.86	0.97	1.75	0.33	1.14	--	--	--	--	--	--	--	--	BTB/POZ domain-containing protein At5g48800 GN=At5g48800 OS=Arabidopsis thaliana (Mouse-ear cress) PE=2 SV=1	--	--	Protein IQ-DOMAIN 31 [Glycine soja]
F01.PB27193	8.83	6.82	10.25	22	25.43	22.79	27.76	34.73	24.26	--	--	--	--	--	[T]	Signal transduction mechanisms	--	187-kDa microtubule-associated protein AIR9 GN=AIR9 OS=Arabidopsis thaliana (Mouse-ear cress) PE=2 SV=1	S	Function unknown	PREDICTED: 187-kDa microtubule-associated protein AIR9-like isoform X1 [Glycine max]
F01.PB27192	6.23	4.55	6.2	9.37	10.39	10.01	8.25	8.92	8.11	--	--	Molecular Function: phosphoric ester hydrolase activity (GO:0042578);;	--	--	[I]	Lipid transport and metabolism	SacI homology domain	Phosphoinositide phosphatase SAC3 GN=SAC3 OS=Arabidopsis thaliana (Mouse-ear cress) PE=2 SV=1	T	Signal transduction mechanisms	phosphoinositide phosphatase-like protein [Glycine max]
F01.PB27195	0.85	0.83	0.99	0.97	0.88	0.84	1.2	1.12	0.86	--	--	Molecular Function: RNA binding (GO:0003723);; Biological Process: posttranscriptional gene silencing by RNA (GO:0035194);; Biological Process: production of small RNA involved in gene silencing by RNA (GO:0070918);;	K13123|0|gmx:100796934|G patch domain-containing protein 1-like; K13123 G patch domain-containing protein 1 (A)	--	[A]	RNA processing and modification	--	G patch domain-containing protein TGH homolog OS=Oryza sativa subsp. indica (Rice) PE=3 SV=1	S	Function unknown	PREDICTED: G patch domain-containing protein TGH-like isoform X1 [Glycine max]
F01.PB27194	3.77	2.87	5.73	8.53	5.4	11.76	0.85	0.64	0.54	--	--	--	--	--	--	--	Leucine Rich repeats (2 copies);; Leucine Rich Repeat;; Leucine Rich Repeat	Disease resistance protein RPS4 {ECO:0000303|PubMed:10571887} OS=Arabidopsis thaliana (Mouse-ear cress) PE=1 SV=1	--	--	TMV resistance protein N-like [Cajanus cajan]
F01.PB27197	0.03	0.03	0.02	0.03	0	0	1.34	0.69	3.65	--	--	Molecular Function: transferase activity, transferring acyl groups other than amino-acyl groups (GO:0016747);;	K13065|0|pvu:PHAVU_001G112800g|hypothetical protein; K13065 shikimate O-hydroxycinnamoyltransferase [EC:2.3.1.133] (A)	ko00940:Phenylpropanoid biosynthesis;ko00941:Flavonoid biosynthesis;ko00945:Stilbenoid, diarylheptanoid and gingerol biosynthesis	--	--	Transferase family;; Transferase family	Spermidine hydroxycinnamoyl transferase GN=SHT OS=Arabidopsis thaliana (Mouse-ear cress) PE=1 SV=1	S	Function unknown	hypothetical protein PHAVU_001G112800g [Phaseolus vulgaris]
F01.PB27196	0	0.04	0	0	0	0	0	0	0	--	--	--	--	--	--	--	NB-ARC domain;; Leucine Rich repeats (2 copies);; Leucine rich repeat	TMV resistance protein N GN=N OS=Nicotiana glutinosa (Tobacco) PE=1 SV=1	S	Function unknown	PREDICTED: TMV resistance protein N-like [Glycine max]
F01.PB27199	2	3.02	2.56	2.24	2.72	2.63	2.82	2.57	3.06	[R]	General function prediction only	Biological Process: rRNA processing (GO:0006364);; Cellular Component: small-subunit processome (GO:0032040);;	K14554|0|gmx:100798946|WD repeat-containing protein 36-like; K14554 U3 small nucleolar RNA-associated protein 21 (A)	ko03008:Ribosome biogenesis in eukaryotes	[R]	General function prediction only	WD domain, G-beta repeat;; Utp21 specific WD40 associated putative domain;; Utp21 specific WD40 associated putative domain	Katanin p80 WD40 repeat-containing subunit B1 homolog {ECO:0000255|HAMAP-Rule:MF_03022} GN=At5g23430 OS=Arabidopsis thaliana (Mouse-ear cress) PE=2 SV=3	S	Function unknown	PREDICTED: WD repeat-containing protein 36-like [Glycine max]
F01.PB27198	0	0	0	0	0.07	0.24	2.68	2.71	2.86	--	--	--	--	--	[T]	Signal transduction mechanisms	Leucine Rich repeats (2 copies);; Leucine rich repeat;; NB-ARC domain;; Leucine Rich Repeat	Disease resistance protein At4g27190 GN=At4g27190 OS=Arabidopsis thaliana (Mouse-ear cress) PE=2 SV=1	S	Function unknown	Disease resistance protein [Glycine soja]
F01.PB43211	0	0	0	0	0	0	0	0	0	--	--	Biological Process: formation of translation preinitiation complex (GO:0001731);; Molecular Function: translation initiation factor activity (GO:0003743);; Cellular Component: cytosol (GO:0005829);; Cellular Component: eukaryotic translation initiation factor 3 complex (GO:0005852);; Cellular Component: plasma membrane (GO:0005886);; Biological Process: regulation of translational initiation (GO:…	K03254|0|pvu:PHAVU_001G169900g|hypothetical protein; K03254 translation initiation factor 3 subunit A (A)	ko03013:RNA transport	[J]	Translation, ribosomal structure and biogenesis	PCI domain	Eukaryotic translation initiation factor 3 subunit A {ECO:0000255|HAMAP-Rule:MF_03000} GN=TIF3A1 OS=Arabidopsis thaliana (Mouse-ear cress) PE=1 SV=1	J	Translation, ribosomal structure and biogenesis	hypothetical protein PHAVU_001G169900g [Phaseolus vulgaris]
F01.PB4541	0.12	0.63	0.53	0.18	0	0	7.44	4.03	26.31	--	--	--	--	--	[Q]	Secondary metabolites biosynthesis, transport and catabolism	--	Cytochrome P450 71D11 (Fragment) GN=CYP71D11 OS=Lotus japonicus (Lotus corniculatus var. japonicus) PE=2 SV=1	Q	Secondary metabolites biosynthesis, transport and catabolism	PREDICTED: cytochrome P450 71D11-like [Glycine max]
F01.PB20533	36.33	51.47	33.8	26.66	22.22	24.98	21.48	23.39	22.21	[C]	Energy production and conversion	Molecular Function: glutathione-disulfide reductase activity (GO:0004362);; Cellular Component: mitochondrion (GO:0005739);; Biological Process: glutathione metabolic process (GO:0006749);; Cellular Component: chloroplast (GO:0009507);; Biological Process: cell redox homeostasis (GO:0045454);; Molecular Function: flavin adenine dinucleotide binding (GO:0050660);; Molecular Function: NADP binding …	K00383|0|gmx:100810005|glutathione reductase, chloroplastic-like; K00383 glutathione reductase (NADPH) [EC:1.8.1.7] (A)	ko00480:Glutathione metabolism	[Q]	Secondary metabolites biosynthesis, transport and catabolism	Pyridine nucleotide-disulphide oxidoreductase;; Pyridine nucleotide-disulphide oxidoreductase, dimerisation domain;; Pyridine nucleotide-disulphide oxidoreductase;; Pyridine nucleotide-disulphide oxidoreductase	Glutathione reductase, chloroplastic (Precursor) GN=GR OS=Glycine max (Soybean) PE=2 SV=1	C	Energy production and conversion	PREDICTED: glutathione reductase, chloroplastic [Glycine max]
F01.PB24853	7.23	6.92	5.66	2.12	2.05	1.85	1.59	1.31	2.21	[J]	Translation, ribosomal structure and biogenesis	Molecular Function: arginine-tRNA ligase activity (GO:0004814);; Molecular Function: ATP binding (GO:0005524);; Cellular Component: cytoplasm (GO:0005737);; Biological Process: arginyl-tRNA aminoacylation (GO:0006420);;	K01887|0|gmx:100796303|arginine--tRNA ligase, cytoplasmic-like; K01887 arginyl-tRNA synthetase [EC:6.1.1.19] (A)	ko00970:Aminoacyl-tRNA biosynthesis	[J]	Translation, ribosomal structure and biogenesis	tRNA synthetases class I (R);; Arginyl tRNA synthetase N terminal domain;; DALR anticodon binding domain;; tRNA synthetases class I (R)	--	J	Translation, ribosomal structure and biogenesis	PREDICTED: arginine--tRNA ligase, cytoplasmic-like isoform X1 [Glycine max]
F01.PB42362	0.46	1.6	1.18	1.21	1.5	1.63	1.76	1.84	1.74	[L]	Replication, recombination and repair	Molecular Function: nucleic acid binding (GO:0003676);; Molecular Function: metal ion binding (GO:0046872);;	K07466|0|gmx:100778597|replication protein A 70 kDa DNA-binding subunit C-like; K07466 replication factor A1 (A)	ko03030:DNA replication;ko03420:Nucleotide excision repair;ko03430:Mismatch repair;ko03440:Homologous recombination	[L]	Replication, recombination and repair	Replication factor-A C terminal domain;; Zinc knuckle;; OB-fold nucleic acid binding domain;; Zinc knuckle	Replication protein A 70 kDa DNA-binding subunit C GN=MFC19.7 OS=Arabidopsis thaliana (Mouse-ear cress) PE=3 SV=1	L	Replication, recombination and repair	PREDICTED: replication protein A 70 kDa DNA-binding subunit A-like [Glycine max]
F01.PB24852	1.12	1.2	0.5	1.23	1.6	1.3	0.24	1.5	1.06	--	--	--	--	--	[R]	General function prediction only	Breast carcinoma amplified sequence 3	Autophagy-related protein 18f GN=ATG18F OS=Arabidopsis thaliana (Mouse-ear cress) PE=2 SV=1	S	Function unknown	PREDICTED: autophagy-related protein 18f isoform X2 [Glycine max]
F01.PB21481	4.96	3.17	4.38	3.63	4.42	4.34	5.39	5.18	6.68	--	--	Molecular Function: zinc ion binding (GO:0008270);; Molecular Function: ligase activity (GO:0016874);;	K16280|0|gmx:100799565|E3 ubiquitin-protein ligase RGLG2-like; K16280 E3 ubiquitin-protein ligase RGLG [EC:6.3.2.19] (A)	--	[T]	Signal transduction mechanisms	Copine;; Zinc finger, C3HC4 type (RING finger);; Copine	E3 ubiquitin-protein ligase RGLG2 GN=RGLG2 OS=Arabidopsis thaliana (Mouse-ear cress) PE=1 SV=1	S	Function unknown	PREDICTED: E3 ubiquitin-protein ligase RGLG2 [Glycine max]
F01.PB21480	0.02	0.06	0	0.07	0.05	0.08	0.09	0.05	0.07	--	--	--	--	--	--	--	--	--	S	Function unknown	uncharacterized protein LOC109795896 isoform X3 [Cajanus cajan]
F01.PB43212	0.19	0.28	0.38	0.2	0.14	0.11	0.34	0.2	0.18	--	--	Molecular Function: diacylglycerol O-acyltransferase activity (GO:0004144);; Cellular Component: cytosol (GO:0005829);; Molecular Function: oxidoreductase activity (GO:0016491);; Biological Process: triglyceride biosynthetic process (GO:0019432);; Biological Process: oxidation-reduction process (GO:0055114);;	--	--	--	--	--	--	S	Function unknown	PREDICTED: uncharacterized protein LOC106765485 [Vigna radiata var. radiata]
F01.PB21483	0.76	0.75	0.4	0.71	0.2	0.24	0.84	0.58	0.68	--	--	--	--	--	--	--	--	--	--	--	--
F01.PB17750	22.45	12.74	19.52	29.01	34.56	29	28.54	23.76	15.29	[G]	Carbohydrate transport and metabolism	Molecular Function: hydrolase activity, hydrolyzing O-glycosyl compounds (GO:0004553);; Biological Process: carbohydrate metabolic process (GO:0005975);;	--	--	--	--	Cellulase (glycosyl hydrolase family 5);; Sugar-binding cellulase-like	Mannan endo-1,4-beta-mannosidase 6 (Precursor) GN=MAN6 OS=Arabidopsis thaliana (Mouse-ear cress) PE=2 SV=1	G	Carbohydrate transport and metabolism	PREDICTED: mannan endo-1,4-beta-mannosidase 6-like [Vigna radiata var. radiata]
F01.PB17751	55.04	54.75	47.24	79.78	77.36	77.09	80.32	96.6	92.9	[R]	General function prediction only	Molecular Function: nucleotide binding (GO:0000166);; Biological Process: formation of translation preinitiation complex (GO:0001731);; Molecular Function: translation initiation factor activity (GO:0003743);; Cellular Component: eukaryotic translation initiation factor 3 complex (GO:0005852);; Biological Process: regulation of translational initiation (GO:0006446);; Molecular Function: zinc ion …	K03248|1.08637e-167|gmx:100818725|eukaryotic translation initiation factor 3 subunit G-like; K03248 translation initiation factor 3 subunit G (A)	ko03013:RNA transport	[J]	Translation, ribosomal structure and biogenesis	RNA recognition motif. (a.k.a. RRM, RBD, or RNP domain);; RNA recognition motif (a.k.a. RRM, RBD, or RNP domain);; Eukaryotic translation initiation factor 3 subunit G;; RNA recognition motif. (a.k.a. RRM, RBD, or RNP domain)	Oligouridylate-binding protein 1A GN=UBP1A OS=Arabidopsis thaliana (Mouse-ear cress) PE=1 SV=1	J	Translation, ribosomal structure and biogenesis	PREDICTED: eukaryotic translation initiation factor 3 subunit G-like [Glycine max]
F01.PB17752	173.05	250.39	105.63	62.92	83.33	66.81	1.11	0.25	0.6	--	--	Cellular Component: chloroplast (GO:0009507);; Biological Process: photosynthesis, light harvesting (GO:0009765);; Cellular Component: membrane (GO:0016020);; Molecular Function: metal ion binding (GO:0046872);;	K08912|1.0263e-177|gmx:100800351|chlorophyll a-b binding protein 21, chloroplastic-like; K08912 light-harvesting complex II chlorophyll a/b binding protein 1 (A)	ko00196:Photosynthesis - antenna proteins	--	--	Chlorophyll A-B binding protein	Chlorophyll a-b binding protein of LHCII type I, chloroplastic (Precursor; Fragment) OS=Cucumis sativus (Cucumber) PE=2 SV=1	J	Translation, ribosomal structure and biogenesis	chlorophyll a-b binding protein 21, chloroplastic-like [Glycine max]
F01.PB17753	1.7	0.73	1.11	4.28	4.41	3.71	4.09	6.96	4.58	--	--	--	--	--	--	--	--	--	--	--	PREDICTED: uncharacterized protein LOC102661365 [Glycine max]
F01.PB17754	12.37	16.5	12.58	14.23	10.21	10.94	12.48	12.47	12.02	--	--	Cellular Component: integral component of membrane (GO:0016021);;	--	--	[S]	Function unknown	TLC domain	--	U	Intracellular trafficking, secretion, and vesicular transport	uncharacterized protein LOC100806828 [Glycine max]
F01.PB17755	1.26	0.37	1.37	14.45	12.15	12.39	25.61	24.18	19.06	--	--	Molecular Function: sequence-specific DNA binding transcription factor activity (GO:0003700);; Biological Process: regulation of transcription, DNA-templated (GO:0006355);; Molecular Function: sequence-specific DNA binding (GO:0043565);;	--	--	--	--	WRKY DNA -binding domain	Probable WRKY transcription factor 13 GN=WRKY13 OS=Arabidopsis thaliana (Mouse-ear cress) PE=2 SV=1	K	Transcription	PREDICTED: WRKY40 isoform X1 [Glycine max]
F01.PB17756	16.25	6.62	14.68	16.18	16.93	24.32	11.96	13.68	10.79	--	--	--	--	--	--	--	--	--	--	--	uncharacterized protein LOC109813224 [Cajanus cajan]
F01.PB17757	20.48	18.23	17.71	27.31	23.1	25.6	27.54	30.02	22.91	--	--	Molecular Function: DNA binding (GO:0003677);;	--	--	--	--	Domain of unknown function (DUF296);; AT hook motif	Putative DNA-binding protein ESCAROLA GN=ESC OS=Arabidopsis thaliana (Mouse-ear cress) PE=2 SV=1	S	Function unknown	PREDICTED: AT-hook motif nuclear-localized protein 10-like [Glycine max]
F01.PB17758	0.46	0	0	0	0	0	0.1	0	0.09	--	--	Molecular Function: structural molecule activity (GO:0005198);;	--	--	[T]	Signal transduction mechanisms	MSP (Major sperm protein) domain;; Ankyrin repeat;; Ankyrin repeats (3 copies);; Ankyrin repeats (many copies)	ADP-ribosylation factor GTPase-activating protein AGD3 GN=T31B5.120 OS=Arabidopsis thaliana (Mouse-ear cress) PE=1 SV=1	S	Function unknown	PREDICTED: serine/threonine-protein phosphatase 6 regulatory ankyrin repeat subunit B-like [Glycine max]
F01.PB17759	6.24	6.5	6.82	16.31	22.42	19.13	14.59	16.89	13	--	--	Molecular Function: acetylglucosaminyltransferase activity (GO:0008375);; Cellular Component: membrane (GO:0016020);;	K00771|7.54816e-170|gmx:100789736|xylosyltransferase 2-like; K00771 protein xylosyltransferase [EC:2.4.2.26] (A)	--	[G]	Carbohydrate transport and metabolism	Core-2/I-Branching enzyme	--	S	Function unknown	Xylosyltransferase 1 [Glycine soja]
F01.PB4549	16.58	20.33	16.44	22.03	22.45	21.89	22.15	21.95	21.66	--	--	--	K14800|6.18349e-108|gmx:100817824|pre-rRNA-processing protein TSR2-like; K14800 pre-rRNA-processing protein TSR2 (A)	--	[S]	Function unknown	Pre-rRNA-processing protein TSR2	--	S	Function unknown	PREDICTED: pre-rRNA-processing protein TSR2-like [Glycine max]
F01.PB28357	0.43	0.29	0.07	0.24	0.1	0.19	0.13	0.06	0.27	--	--	--	--	--	[R]	General function prediction only	PPR repeat family;; PPR repeat;; PPR repeat;; Pentatricopeptide repeat domain;; PPR repeat;; PPR repeat family;; PPR repeat;; Pentatricopeptide repeat domain;; DYW family of nucleic acid deaminases;; O-methyltransferase;; O-methyltransferase	Pentatricopeptide repeat-containing protein At3g24000, mitochondrial (Precursor) GN=PCMP-H87 OS=Arabidopsis thaliana (Mouse-ear cress) PE=3 SV=1	S	Function unknown	Pentatricopeptide repeat-containing protein, mitochondrial [Glycine soja]
F01.PB21487	0.54	0.26	0.3	0.16	0.32	0.55	0.13	0.49	0.13	--	--	--	--	--	[F]	Nucleotide transport and metabolism	5' nucleotidase family;; 5' nucleotidase family;; 5' nucleotidase family;; 5' nucleotidase family	--	S	Function unknown	Cytosolic purine 5&apos;-nucleotidase [Glycine soja]
F01.PB43213	0.87	0.78	1.32	4.46	4.58	3.68	5.9	6.23	4.66	[S]	Function unknown	--	--	--	--	--	Leucine Rich repeats (2 copies);; Leucine rich repeat;; Leucine Rich Repeat;; Leucine rich repeat;; Leucine Rich Repeat	Protein SUPPRESSOR OF npr1-1, CONSTITUTIVE 1 OS=Arabidopsis thaliana (Mouse-ear cress) PE=1 SV=3	S	Function unknown	TMV resistance protein N [Glycine soja]
F01.PB28355	0	0	0.07	0	0	0	0	0	0	--	--	--	--	--	--	--	--	Protein TIME FOR COFFEE GN=TIC OS=Arabidopsis thaliana (Mouse-ear cress) PE=1 SV=2	S	Function unknown	protein TIME FOR COFFEE-like [Cajanus cajan]
F01.PB21489	0.72	0.96	0.71	1.46	2.12	2.13	0.07	0.16	0.12	--	--	Cellular Component: integral component of membrane (GO:0016021);;	--	--	[E]	Amino acid transport and metabolism	Transmembrane amino acid transporter protein;; Transmembrane amino acid transporter protein	Amino acid permease 6 GN=AAP6 OS=Arabidopsis thaliana (Mouse-ear cress) PE=1 SV=1	E	Amino acid transport and metabolism	Putative amino acid permease 7 [Glycine soja]
F01.PB21488	0.75	0	0.55	7.62	3.8	3.29	2.54	1.91	0.25	[I]	Lipid transport and metabolism	Molecular Function: phospholipase D activity (GO:0004630);; Molecular Function: calcium ion binding (GO:0005509);; Cellular Component: membrane (GO:0016020);; Biological Process: lipid catabolic process (GO:0016042);; Biological Process: phosphatidylcholine metabolic process (GO:0046470);; Molecular Function: N-acylphosphatidylethanolamine-specific phospholipase D activity (GO:0070290);;	K01115|0|pvu:PHAVU_005G177200g|hypothetical protein; K01115 phospholipase D1/2 [EC:3.1.4.4] (A)	ko00564:Glycerophospholipid metabolism;ko00565:Ether lipid metabolism;ko04144:Endocytosis	[I]	Lipid transport and metabolism	Phospholipase D Active site motif;; C2 domain;; PLD-like domain;; Phospholipase D C terminal	Phospholipase D alpha 1 (Precursor) GN=PLD1 OS=Ricinus communis (Castor bean) PE=1 SV=1	I	Lipid transport and metabolism	hypothetical protein PHAVU_005G177200g [Phaseolus vulgaris]
F01.PB40932	2.56	2.01	2.26	2.19	2.03	2.08	1.2	1.7	1.64	--	--	--	--	--	--	--	Methyltransferase domain	--	S	Function unknown	uncharacterized protein LOC100798127 [Glycine max]
F01.PB17288	2.35	5.46	1.52	7.05	6.29	6.24	9.1	6.28	5.16	--	--	Molecular Function: methyltransferase activity (GO:0008168);; Biological Process: methylation (GO:0032259);;	--	--	--	--	Putative S-adenosyl-L-methionine-dependent methyltransferase	Probable methyltransferase PMT2 GN=At1g26850 OS=Arabidopsis thaliana (Mouse-ear cress) PE=2 SV=2	S	Function unknown	PREDICTED: probable methyltransferase PMT2 [Glycine max]
F01.PB17289	12.37	10.22	11.13	11.83	13.05	14.37	10.14	9.05	10.94	--	--	Cellular Component: cytosol (GO:0005829);;	--	--	--	--	--	--	S	Function unknown	uncharacterized protein LOC109801535 [Cajanus cajan]
F01.PB43214	2.81	2.32	1.93	3.7	3.71	2.95	3.45	3.25	3.73	--	--	Biological Process: vacuole organization (GO:0007033);; Biological Process: cellular response to phosphate starvation (GO:0016036);; Biological Process: galactolipid biosynthetic process (GO:0019375);; Biological Process: cellular response to water deprivation (GO:0042631);;	--	--	[R]	General function prediction only	Breast carcinoma amplified sequence 3;; WD domain, G-beta repeat	Autophagy-related protein 18h GN=ATG18H OS=Arabidopsis thaliana (Mouse-ear cress) PE=2 SV=1	S	Function unknown	Breast carcinoma-amplified sequence 3 like [Glycine soja]
F01.PB17282	0	0	0	0	0	0.12	0	0	0	[EH]	--	Molecular Function: magnesium ion binding (GO:0000287);; Molecular Function: acetolactate synthase activity (GO:0003984);; Biological Process: isoleucine biosynthetic process (GO:0009097);; Biological Process: valine biosynthetic process (GO:0009099);; Molecular Function: thiamine pyrophosphate binding (GO:0030976);; Molecular Function: flavin adenine dinucleotide binding (GO:0050660);;	K01652|5.89339e-174|gmx:100798203|Ahas2; acetolactate synthase 3, chloroplastic-like; K01652 acetolactate synthase I/II/III large subunit [EC:2.2.1.6] (A)	ko00290:Valine, leucine and isoleucine biosynthesis;ko00650:Butanoate metabolism;ko00660:C5-Branched dibasic acid metabolism;ko00770:Pantothenate and CoA biosynthesis;ko01210:2-Oxocarboxylic acid metabolism;ko01230:Biosynthesis of amino acids	[EH]	--	Thiamine pyrophosphate enzyme, C-terminal TPP binding domain;; Thiamine pyrophosphate enzyme, central domain;; Thiamine pyrophosphate enzyme, central domain	Acetolactate synthase 2, chloroplastic (Precursor) OS=Nicotiana tabacum (Common tobacco) PE=1 SV=1	E	Amino acid transport and metabolism	acetohydroxyacid synthase catalytic subunit [Glycine max]
F01.PB17283	37.23	42.81	59.23	69.96	74.77	58.95	28.24	27.68	31.79	--	--	--	--	--	--	--	--	--	S	Function unknown	uncharacterized protein LOC109793195 [Cajanus cajan]
F01.PB17280	12.82	11.02	14.22	20.99	23.53	23.66	22.68	23.67	17.87	--	--	--	--	--	[T]	Signal transduction mechanisms	Organic solute transporter Ostalpha	--	S	Function unknown	PREDICTED: transmembrane protein 184C [Glycine max]
F01.PB17281	4.76	4.6	5.99	2.57	2.25	3.93	1.88	0.89	1.93	[E]	Amino acid transport and metabolism	Molecular Function: lactoylglutathione lyase activity (GO:0004462);; Molecular Function: metal ion binding (GO:0046872);;	K01759|4.77072e-111|gmx:100779383|lactoylglutathione lyase-like; K01759 lactoylglutathione lyase [EC:4.4.1.5] (A)	ko00620:Pyruvate metabolism	[G]	Carbohydrate transport and metabolism	Glyoxalase/Bleomycin resistance protein/Dioxygenase superfamily;; Glyoxalase-like domain;; Glyoxalase/Bleomycin resistance protein/Dioxygenase superfamily	Lactoylglutathione lyase GN=GLXI OS=Glycine max (Soybean) PE=1 SV=1	S	Function unknown	PREDICTED: lactoylglutathione lyase isoform X1 [Glycine max]
F01.PB17286	7.81	9.45	12.84	20.16	31.61	36.03	0.08	0	0.07	--	--	Molecular Function: iron ion binding (GO:0005506);; Cellular Component: cytoplasm (GO:0005737);; Molecular Function: linoleate 13S-lipoxygenase activity (GO:0016165);; Biological Process: oxylipin biosynthetic process (GO:0031408);; Biological Process: oxidation-reduction process (GO:0055114);;	K15718|0|gmx:100127399|LOX9; lipoxygenase-9 (EC:1.13.11.12); K15718 linoleate 9S-lipoxygenase [EC:1.13.11.58] (A)	ko00591:Linoleic acid metabolism	--	--	Lipoxygenase	Linoleate 9S-lipoxygenase 1 GN=LOXA OS=Phaseolus vulgaris (Kidney bean) PE=1 SV=1	S	Function unknown	lipoxygenase-9 [Glycine max]
F01.PB17287	8.44	8.1	12.16	11.06	10.73	12.78	36.18	46.63	42.57	--	--	Molecular Function: glutathione transferase activity (GO:0004364);;	K00799|8.54604e-125|gmx:100500281|uncharacterized LOC100500281; K00799 glutathione S-transferase [EC:2.5.1.18] (A)	ko00480:Glutathione metabolism	[O]	Posttranslational modification, protein turnover, chaperones	Glutathione S-transferase, N-terminal domain;; Glutathione S-transferase, N-terminal domain;; Glutathione S-transferase, N-terminal domain;; Glutathione S-transferase, C-terminal domain	Glutathione S-transferase U17 GN=At1g10370 OS=Arabidopsis thaliana (Mouse-ear cress) PE=2 SV=1	O	Posttranslational modification, protein turnover, chaperones	uncharacterized LOC100500281 [Glycine max]
F01.PB17284	6.03	7.66	6.9	6.13	6.69	6.91	3.64	3.93	2.37	[E]	Amino acid transport and metabolism	Molecular Function: catalytic activity (GO:0003824);; Biological Process: metabolic process (GO:0008152);; Molecular Function: pyridoxal phosphate binding (GO:0030170);;	--	--	[H]	Coenzyme transport and metabolism	--	Molybdenum cofactor sulfurase {ECO:0000255|HAMAP-Rule:MF_03050} GN=P0686E06.35 OS=Oryza sativa subsp. japonica (Rice) PE=2 SV=2	E	Amino acid transport and metabolism	PREDICTED: uncharacterized protein LOC100820534 [Glycine max]
F01.PB17285	35.5	33.51	40.61	57.62	50.36	47.02	30.63	30.67	34.62	--	--	Molecular Function: DNA binding (GO:0003677);; Cellular Component: nucleus (GO:0005634);; Biological Process: carbohydrate transport (GO:0008643);; Molecular Function: metal ion binding (GO:0046872);;	--	--	[R]	General function prediction only	Zinc finger C-x8-C-x5-C-x3-H type (and similar)	Zinc finger CCCH domain-containing protein ZFN-like OS=Pisum sativum (Garden pea) PE=2 SV=1	S	Function unknown	PREDICTED: zinc finger CCCH domain-containing protein ZFN-like isoform X2 [Glycine max]
F01.PB19763	4.11	7.42	3.16	3.57	1.16	3.19	1.85	1.43	1.79	[E]	Amino acid transport and metabolism	Molecular Function: transporter activity (GO:0005215);; Biological Process: transport (GO:0006810);; Cellular Component: membrane (GO:0016020);;	--	--	[E]	Amino acid transport and metabolism	POT family;; POT family	Protein NRT1/ PTR FAMILY 3.1 GN=F24J5.19 OS=Arabidopsis thaliana (Mouse-ear cress) PE=2 SV=1	E	Amino acid transport and metabolism	PREDICTED: protein NRT1/ PTR FAMILY 3.1 [Glycine max]
F01.PB19762	11.75	15.13	10.14	9.03	10.96	8.85	9.71	11.24	11	[T]	Signal transduction mechanisms	Molecular Function: GTPase activity (GO:0003924);; Molecular Function: GTP binding (GO:0005525);; Biological Process: GTP catabolic process (GO:0006184);;	K06207|0|gmx:100782425|translation factor GUF1 homolog, mitochondrial-like; K06207 GTP-binding protein (A)	--	[J]	Translation, ribosomal structure and biogenesis	Elongation factor Tu GTP binding domain;; Elongation factor G C-terminus;; Elongation factor Tu domain 2	Translation factor GUF1 homolog, chloroplastic {ECO:0000255|HAMAP-Rule:MF_03138} (Precursor) GN=PHYPADRAFT_158777 OS=Physcomitrella patens subsp. patens (Moss) PE=3 SV=1	T	Signal transduction mechanisms	GTP-binding protein TypA/BipA like [Glycine soja]
F01.PB19761	0.09	0.2	0.19	0.41	0.78	0.23	0.56	0.45	0.4	--	--	--	--	--	--	--	--	--	--	--	--
F01.PB19760	0	0	0	0	0	0	0.05	0	0	--	--	--	--	--	--	--	Bacillus haemolytic enterotoxin (HBL)	--	S	Function unknown	--
F01.PB19767	0	0.34	0.23	0.09	0.7	0.43	0	0.15	0.21	--	--	Molecular Function: DNA binding (GO:0003677);; Biological Process: regulation of transcription, DNA-templated (GO:0006355);;	--	--	--	--	No apical meristem (NAM) protein;; No apical meristem (NAM) protein	NAC domain-containing protein 86 {ECO:0000312|EMBL:AED92405.1} OS=Arabidopsis thaliana (Mouse-ear cress) PE=2 SV=1	S	Function unknown	hypothetical protein GLYMA_04G226700 [Glycine max]
F01.PB19766	0.32	0.34	0.77	0.38	0.82	0.53	0.27	0.11	0.08	--	--	--	--	--	--	--	BED zinc finger	--	S	Function unknown	probable disease resistance protein At5g43730 [Cajanus cajan]
F01.PB19765	8.1	6.52	12.37	9.34	10.02	5.98	4.07	3.22	1.31	[G]	Carbohydrate transport and metabolism	Molecular Function: hydrolase activity, hydrolyzing O-glycosyl compounds (GO:0004553);; Biological Process: carbohydrate metabolic process (GO:0005975);;	K05349|0|gmx:547729|beta-D-glucan exohydrolase; K05349 beta-glucosidase [EC:3.2.1.21] (A)	ko00460:Cyanoamino acid metabolism;ko00500:Starch and sucrose metabolism;ko00940:Phenylpropanoid biosynthesis	--	--	Glycosyl hydrolase family 3 N terminal domain;; Glycosyl hydrolase family 3 C-terminal domain	Alpha-L-arabinofuranosidase (Precursor) OS=Medicago sativa subsp. varia (Alfalfa) PE=2 SV=1	G	Carbohydrate transport and metabolism	beta-glucosidase BoGH3B precursor [Glycine max]
F01.PB19764	14.15	12.9	17.71	6.45	3.16	6.86	1.71	1.32	2	--	--	--	--	--	--	--	F-box domain;; F-box-like	F-box protein CPR30 GN=CPR30 OS=Arabidopsis thaliana (Mouse-ear cress) PE=1 SV=2	S	Function unknown	hypothetical protein GLYMA_16G063600 [Glycine max]
F01.PB19769	0	0.07	0	0.06	0	0	0.03	0.05	0.03	--	--	--	--	--	--	--	--	Vacuolar-sorting receptor 7 (Precursor) GN=F18F4.210 OS=Arabidopsis thaliana (Mouse-ear cress) PE=2 SV=2	U	Intracellular trafficking, secretion, and vesicular transport	PREDICTED: vacuolar-sorting receptor 6-like [Glycine max]
F01.PB19768	12.04	7.29	9.4	7.9	6.95	4.44	8.76	10.77	8.7	[E]	Amino acid transport and metabolism	Molecular Function: iron ion binding (GO:0005506);; Biological Process: glutamate biosynthetic process (GO:0006537);; Molecular Function: FMN binding (GO:0010181);; Molecular Function: glutamate synthase (NADH) activity (GO:0016040);; Molecular Function: flavin adenine dinucleotide binding (GO:0050660);; Molecular Function: iron-sulfur cluster binding (GO:0051536);; Biological Process: oxidation-…	K00264|3.30558e-84|gmx:100819513|glutamate synthase [NADH], amyloplastic-like; K00264 glutamate synthase (NADPH/NADH) [EC:1.4.1.13 1.4.1.14] (A)	ko00250:Alanine, aspartate and glutamate metabolism;ko00910:Nitrogen metabolism;ko01230:Biosynthesis of amino acids	[E]	Amino acid transport and metabolism	Glutamine amidotransferases class-II	Glutamate synthase [NADH], amyloplastic (Precursor) OS=Medicago sativa (Alfalfa) PE=1 SV=1	E	Amino acid transport and metabolism	PREDICTED: glutamate synthase [NADH], amyloplastic-like isoform X1 [Glycine max]
F01.PB9439	14.45	12.76	15.16	24.76	11.89	15.9	28.72	25.41	21.47	--	--	Molecular Function: zinc ion binding (GO:0008270);;	--	--	[O]	Posttranslational modification, protein turnover, chaperones	Zinc finger, C3HC4 type (RING finger);; Ring finger domain;; Zinc finger, C3HC4 type (RING finger);; Zinc finger, C3HC4 type (RING finger)	--	S	Function unknown	PREDICTED: uncharacterized protein LOC100789769 isoform X1 [Glycine max]
F01.PB9438	4.17	3.76	4.6	20.39	13.05	25.55	23.92	25.67	25.28	[QR]	--	Molecular Function: O-methyltransferase activity (GO:0008171);; Biological Process: methylation (GO:0032259);; Molecular Function: protein dimerization activity (GO:0046983);;	K13066|7.5963e-172|gmx:100789402|anthranilate N-methyltransferase-like; K13066 caffeic acid 3-O-methyltransferase [EC:2.1.1.68] (A)	ko00940:Phenylpropanoid biosynthesis	[R]	General function prediction only	O-methyltransferase	Anthranilate N-methyltransferase OS=Ruta graveolens (Common rue) PE=1 SV=1	S	Function unknown	(iso)flavanoid 3&apos;-O-methyltransferase [Pueraria montana var. lobata]
F01.PB9435	5.94	3.91	4.11	1.84	1.62	0.73	0	1.91	1	--	--	--	--	--	[R]	General function prediction only	Kelch motif;; Galactose oxidase, central domain;; Galactose oxidase, central domain;; Kelch motif;; Kelch motif;; Kelch motif	Acyl-CoA-binding domain-containing protein 4 GN=ACBP4 OS=Arabidopsis thaliana (Mouse-ear cress) PE=1 SV=1	S	Function unknown	PREDICTED: acyl-CoA-binding domain-containing protein 4 [Vigna angularis]
F01.PB9434	14.35	12.27	13.31	39.24	11.39	18.81	33.42	32.87	32.12	--	--	--	--	--	[U]	Intracellular trafficking, secretion, and vesicular transport	MSP (Major sperm protein) domain	Vesicle-associated protein 4-2 GN=PVA42 OS=Arabidopsis thaliana (Mouse-ear cress) PE=1 SV=1	U	Intracellular trafficking, secretion, and vesicular transport	PREDICTED: vesicle-associated protein 4-2-like [Glycine max]
F01.PB9437	15.02	14.53	14.55	7.57	7.13	8.56	7.33	9.08	9.15	[E]	Amino acid transport and metabolism	Molecular Function: asparaginase activity (GO:0004067);; Biological Process: glycoprotein catabolic process (GO:0006516);;	K01444|0|gmx:100527747|uncharacterized LOC100527747; K01444 N4-(beta-N-acetylglucosaminyl)-L-asparaginase [EC:3.5.1.26] (A)	ko00511:Other glycan degradation	[E]	Amino acid transport and metabolism	Asparaginase	Isoaspartyl peptidase/L-asparaginase 3 subunit beta (Precursor) GN=At5g61540 OS=Arabidopsis thaliana (Mouse-ear cress) PE=2 SV=1	E	Amino acid transport and metabolism	PREDICTED: probable isoaspartyl peptidase/L-asparaginase 3 isoform X1 [Glycine max]
F01.PB9436	55.76	60.06	59.8	149.33	123.25	138.25	131.94	130.42	131.63	[E]	Amino acid transport and metabolism	--	--	--	--	--	Aluminium induced protein;; Glutamine amidotransferase domain	Stem-specific protein TSJT1 GN=TSJT1 OS=Nicotiana tabacum (Common tobacco) PE=2 SV=1	S	Function unknown	unknown [Lotus japonicus]
F01.PB9431	152.33	174.74	126.96	178.8	193.06	169.36	202.67	268.38	209	[J]	Translation, ribosomal structure and biogenesis	Molecular Function: structural constituent of ribosome (GO:0003735);; Cellular Component: ribosome (GO:0005840);; Biological Process: translation (GO:0006412);;	K02925|0|gmx:100806256|60S ribosomal protein L3-like; K02925 large subunit ribosomal protein L3e (A)	ko03010:Ribosome	[J]	Translation, ribosomal structure and biogenesis	Ribosomal protein L3	60S ribosomal protein L3 GN=RPL3 OS=Oryza sativa subsp. japonica (Rice) PE=2 SV=2	J	Translation, ribosomal structure and biogenesis	60S ribosomal protein L3 [Glycine soja]
F01.PB9430	125.91	125.65	128.9	11.32	8.88	9.7	0.85	0.38	0.17	--	--	Biological Process: pentose-phosphate shunt (GO:0006098);; Cellular Component: chloroplast thylakoid membrane (GO:0009535);; Biological Process: regulation of proton transport (GO:0010155);; Biological Process: photosystem II assembly (GO:0010207);; Biological Process: protein autophosphorylation (GO:0046777);;	--	--	--	--	Protein of unknown function (DUF3464)	Uncharacterized protein PAM68-like GN=At5g52780 OS=Arabidopsis thaliana (Mouse-ear cress) PE=2 SV=1	S	Function unknown	hypothetical protein LR48_Vigan10g107900 [Vigna angularis]
F01.PB9433	3.28	2.27	4.25	2.57	2.05	2.4	2.9	2.46	4.03	[H]	Coenzyme transport and metabolism	--	K00793|1.2011e-121|gmx:100809163|riboflavin synthase-like; K00793 riboflavin synthase [EC:2.5.1.9] (A)	ko00740:Riboflavin metabolism	[H]	Coenzyme transport and metabolism	Lumazine binding domain	--	H	Coenzyme transport and metabolism	PREDICTED: riboflavin synthase isoform X1 [Vigna radiata var. radiata]
F01.PB9432	3.17	3.63	4.78	2.75	1.89	1.95	5.03	2.74	5.07	[S]	Function unknown	--	--	--	[S]	Function unknown	--	--	S	Function unknown	PREDICTED: TVP38/TMEM64 family membrane protein slr0305-like isoform X1 [Glycine max]
F01.PB43216	0.09	0	0.07	0.06	0.15	0.22	0.14	0.03	0	[P]	Inorganic ion transport and metabolism	--	K03549|0|gmx:100806122|potassium transporter 2-like; K03549 KUP system potassium uptake protein (A)	--	--	--	K+ potassium transporter;; K+ potassium transporter	Potassium transporter 2 GN=T2P4.11 OS=Arabidopsis thaliana (Mouse-ear cress) PE=1 SV=2	P	Inorganic ion transport and metabolism	PREDICTED: potassium transporter 2-like [Glycine max]
F01.PB43217	2.81	2.81	2.04	0.76	1.04	1.55	2.15	0.98	2.37	[J]	Translation, ribosomal structure and biogenesis	--	K14416|0|gmx:100801724|HBS1-like protein-like; K14416 elongation factor 1 alpha-like protein (A)	ko03015:mRNA surveillance pathway	[J]	Translation, ribosomal structure and biogenesis	Elongation factor Tu GTP binding domain;; Elongation factor Tu C-terminal domain;; Elongation factor Tu domain 2;; 50S ribosome-binding GTPase	Elongation factor 1-alpha GN=EF1 OS=Manihot esculenta (Cassava) PE=3 SV=1	J	Translation, ribosomal structure and biogenesis	hypothetical protein GLYMA_05G163800 [Glycine max]
F01.PB16487	0.32	0.31	0.13	0.04	0.03	0.08	0.11	0	0.05	[OC]	--	Biological Process: glycerol ether metabolic process (GO:0006662);; Molecular Function: electron carrier activity (GO:0009055);; Molecular Function: protein disulfide oxidoreductase activity (GO:0015035);; Molecular Function: oxidoreductase activity, acting on a sulfur group of donors, disulfide as acceptor (GO:0016671);; Biological Process: cell redox homeostasis (GO:0045454);;	--	--	[O]	Posttranslational modification, protein turnover, chaperones	Thioredoxin	Thioredoxin-like 2-2, chloroplastic (Precursor) GN=At4g29670 OS=Arabidopsis thaliana (Mouse-ear cress) PE=2 SV=2	O	Posttranslational modification, protein turnover, chaperones	Thioredoxin-like 2, chloroplastic [Glycine soja]
F01.PB16486	39.44	37.22	52.65	45.02	41.66	45.61	40.6	39.37	37.69	--	--	Molecular Function: DNA binding (GO:0003677);; Molecular Function: sequence-specific DNA binding transcription factor activity (GO:0003700);; Biological Process: regulation of transcription, DNA-templated (GO:0006355);; Biological Process: somatic embryogenesis (GO:0010262);; Cellular Component: CCAAT-binding factor complex (GO:0016602);; Biological Process: regulation of timing of transition fro…	K08064|0|gmx:100808378|nuclear transcription factor Y subunit A-1-like; K08064 nuclear transcription factor Y, alpha (A)	--	[K]	Transcription	CCAAT-binding transcription factor (CBF-B/NF-YA) subunit B	Nuclear transcription factor Y subunit A-1 GN=T24H18_10 OS=Arabidopsis thaliana (Mouse-ear cress) PE=2 SV=1	K	Transcription	Nuclear transcription factor Y subunit A-1 [Glycine soja]
F01.PB16485	18.28	19.61	14.01	13.32	14.88	13.78	14.24	19.54	14.94	[F]	Nucleotide transport and metabolism	Molecular Function: ATP binding (GO:0005524);; Molecular Function: phosphotransferase activity, phosphate group as acceptor (GO:0016776);; Molecular Function: nucleotide kinase activity (GO:0019201);; Biological Process: nucleotide phosphorylation (GO:0046939);;	K00939|1.38612e-178|gmx:102666238|adenylate kinase 1, mitochondrial-like; K00939 adenylate kinase [EC:2.7.4.3] (A)	ko00230:Purine metabolism	[F]	Nucleotide transport and metabolism	Adenylate kinase;; AAA domain	Adenylate kinase 1, chloroplastic (Precursor) GN=ADK OS=Arabidopsis thaliana (Mouse-ear cress) PE=2 SV=1	F	Nucleotide transport and metabolism	PREDICTED: adenylate kinase 1, chloroplastic-like [Glycine max]
F01.PB16484	0.15	0.21	0.07	0.5	0.79	1.01	0.39	1.26	0.31	--	--	Biological Process: regulation of transcription, DNA-templated (GO:0006355);;	--	--	--	--	GRAS domain family	Protein SHORT-ROOT GN=F19F18.140 OS=Arabidopsis thaliana (Mouse-ear cress) PE=1 SV=1	K	Transcription	protein SHORT-ROOT-like [Cajanus cajan]
F01.PB16483	13.86	10.13	12.25	16.14	17.63	15.43	12.9	11.51	14.26	--	--	--	--	--	--	--	--	--	S	Function unknown	PREDICTED: protein IQ-DOMAIN 1-like isoform X1 [Glycine max]
F01.PB16482	5.72	5.84	6.16	0.75	0.5	0.58	0.05	0	0	[E]	Amino acid transport and metabolism	Molecular Function: 4-hydroxy-tetrahydrodipicolinate reductase (GO:0008839);; Biological Process: lysine biosynthetic process via diaminopimelate (GO:0009089);; Cellular Component: chloroplast stroma (GO:0009570);; Biological Process: photosynthetic electron transport in photosystem I (GO:0009773);; Biological Process: leaf morphogenesis (GO:0009965);; Biological Process: stomatal complex morphog…	K16908|4.87036e-148|gmx:100782083|putative 4-hydroxy-tetrahydrodipicolinate reductase 3, chloroplastic-like; K16908 chloroplast NAD(P)H dehydrogenase [EC:1.6.99.-] (A)	--	--	--	Dihydrodipicolinate reductase, N-terminus;; Dihydrodipicolinate reductase, C-terminus	Putative 4-hydroxy-tetrahydrodipicolinate reductase 3, chloroplastic (Precursor) GN=DAPB3 OS=Arabidopsis thaliana (Mouse-ear cress) PE=2 SV=1	E	Amino acid transport and metabolism	PREDICTED: dihydrodipicolinate reductase-like protein CRR1, chloroplastic isoform X1 [Glycine max]
F01.PB16481	1.96	1.01	2.34	3.14	2.56	3.01	3.25	4.17	1.95	--	--	--	--	--	[R]	General function prediction only	YT521-B-like domain	30-kDa cleavage and polyadenylation specificity factor 30 {ECO:0000303|PubMed:18479511} OS=Arabidopsis thaliana (Mouse-ear cress) PE=1 SV=1	S	Function unknown	PREDICTED: uncharacterized protein LOC100800887 isoform X2 [Glycine max]
F01.PB16480	0	0	0.4	0	0.25	0.12	1.17	1.19	0.83	--	--	Molecular Function: ATP binding (GO:0005524);; Biological Process: protein phosphorylation (GO:0006468);; Cellular Component: integral component of membrane (GO:0016021);; Molecular Function: 2-alkenal reductase [NAD(P)] activity (GO:0032440);; Molecular Function: tau-protein kinase activity (GO:0050321);; Biological Process: oxidation-reduction process (GO:0055114);;	--	--	--	--	Leucine rich repeat N-terminal domain;; Leucine Rich Repeat	Probably inactive leucine-rich repeat receptor-like protein kinase At3g28040 (Precursor) GN=At3g28040 OS=Arabidopsis thaliana (Mouse-ear cress) PE=2 SV=1	S	Function unknown	putative LRR receptor-like serine/threonine-protein kinase At1g12460 family [Cajanus cajan]
F01.PB3799	19.5	10.93	20.35	8.82	6.42	13.77	15.77	11.22	14.8	[L]	Replication, recombination and repair	Molecular Function: nucleotide binding (GO:0000166);; Molecular Function: DNA binding (GO:0003677);; Molecular Function: DNA-directed DNA polymerase activity (GO:0003887);; Biological Process: DNA replication (GO:0006260);; Biological Process: DNA methylation (GO:0006306);; Molecular Function: zinc ion binding (GO:0008270);; Biological Process: cell proliferation (GO:0008283);; Cellular Component…	K02324|7.16884e-12|aly:ARALYDRAFT_888057|EMB2284/POL2A/TIL1; K02324 DNA polymerase epsilon subunit 1 [EC:2.7.7.7] (A)	ko00230:Purine metabolism;ko00240:Pyrimidine metabolism;ko03030:DNA replication;ko03410:Base excision repair;ko03420:Nucleotide excision repair	[L]	Replication, recombination and repair	--	DNA polymerase epsilon catalytic subunit B GN=T20P8.17 OS=Arabidopsis thaliana (Mouse-ear cress) PE=2 SV=1	L	Replication, recombination and repair	DNA polymerase epsilon catalytic subunit A [Zea mays]
F01.PB16489	203.36	233.82	219.66	201.53	174.77	216.14	144.85	122.28	144.89	--	--	Biological Process: proteolysis (GO:0006508);; Molecular Function: cysteine-type peptidase activity (GO:0008234);;	K01373|0|gmx:547893|thiol protease isoform A; K01373 cathepsin F [EC:3.4.22.41] (A)	--	[O]	Posttranslational modification, protein turnover, chaperones	Papain family cysteine protease;; Cathepsin propeptide inhibitor domain (I29)	Cysteine proteinase 15A (Precursor) OS=Pisum sativum (Garden pea) PE=2 SV=1	O	Posttranslational modification, protein turnover, chaperones	PREDICTED: cysteine proteinase 15A [Glycine max]
F01.PB16488	2.35	2.67	2.5	6.48	7.35	7.47	5.7	5	4.36	--	--	--	--	--	--	--	PWWP domain	--	S	Function unknown	PREDICTED: uncharacterized protein LOC109359169 isoform X1 [Lupinus angustifolius]
F01.PB3794	15.68	15.78	13.13	13.9	13.74	10.53	11.97	15.87	12.12	[J]	Translation, ribosomal structure and biogenesis	Molecular Function: structural constituent of ribosome (GO:0003735);; Biological Process: translation (GO:0006412);; Cellular Component: large ribosomal subunit (GO:0015934);;	K02874|4.71318e-100|cam:101511813|50S ribosomal protein L14-like; K02874 large subunit ribosomal protein L14 (A)	ko03010:Ribosome	[J]	Translation, ribosomal structure and biogenesis	Ribosomal protein L14p/L23e	50S ribosomal protein HLP, mitochondrial (Precursor) GN=HLP OS=Arabidopsis thaliana (Mouse-ear cress) PE=2 SV=1	J	Translation, ribosomal structure and biogenesis	hypothetical protein VIGAN_05262400 [Vigna angularis var. angularis]
F01.PB3795	19.3	17.66	14.06	5.08	5.78	2.64	2.52	2.58	4.77	[B]	Chromatin structure and dynamics	--	--	--	[K]	Transcription	SWIB/MDM2 domain	SWI/SNF complex component SNF12 homolog GN=At5g14170 OS=Arabidopsis thaliana (Mouse-ear cress) PE=1 SV=1	B	Chromatin structure and dynamics	uncharacterized protein LOC100499975 [Glycine max]
F01.PB16159	0.07	0	0	0	0	0	0	0	0	--	--	--	--	--	--	--	MULE transposase domain;; SWIM zinc finger;; Transposase, Mutator family;; Zinc knuckle	Protein FAR1-RELATED SEQUENCE 7 GN=FRS7 OS=Arabidopsis thaliana (Mouse-ear cress) PE=2 SV=1	S	Function unknown	PREDICTED: protein FAR1-RELATED SEQUENCE 5-like [Glycine max]
F01.PB16158	1.59	1.19	0.93	1.94	1.37	0.93	0.97	0.89	0.31	--	--	Cellular Component: membrane (GO:0016020);; Biological Process: metal ion transport (GO:0030001);; Molecular Function: metal ion transmembrane transporter activity (GO:0046873);; Biological Process: transmembrane transport (GO:0055085);;	K14709|3.89979e-147|pvu:PHAVU_006G055800g|hypothetical protein; K14709 solute carrier family 39 (zinc transporter), member 1/2/3 (A)	--	[P]	Inorganic ion transport and metabolism	ZIP Zinc transporter;; ZIP Zinc transporter	Zinc transporter 2 (Precursor) GN=ZIP2 OS=Oryza sativa subsp. japonica (Rice) PE=2 SV=1	P	Inorganic ion transport and metabolism	hypothetical protein PHAVU_006G055800g [Phaseolus vulgaris]
F01.PB16151	53.08	45.55	52.26	85.56	79.96	82.06	87.04	95.54	94.1	--	--	Cellular Component: plasma membrane (GO:0005886);;	--	--	--	--	--	--	S	Function unknown	hypothetical protein LR48_Vigan02g016500 [Vigna angularis]
F01.PB16150	0.75	0.86	0.9	11.53	9.4	9.17	7.48	7.78	12.67	--	--	--	--	--	--	--	Protein of unknown function (DUF668);; Domain of unknown function (DUF3475)	--	S	Function unknown	PREDICTED: uncharacterized protein LOC100787581 [Glycine max]
F01.PB16153	6.16	8.31	8.3	13.49	29.7	16.58	12.55	14.26	23.41	[RTKL]	--	Molecular Function: protein serine/threonine kinase activity (GO:0004674);; Molecular Function: ATP binding (GO:0005524);; Biological Process: protein phosphorylation (GO:0006468);; Biological Process: signal transduction (GO:0007165);;	K12761|0|gmx:100815088|CBL-interacting serine/threonine-protein kinase 11-like (A)	--	[T]	Signal transduction mechanisms	Protein kinase domain;; Protein tyrosine kinase;; NAF domain	CBL-interacting serine/threonine-protein kinase 11 GN=At2g30360 OS=Arabidopsis thaliana (Mouse-ear cress) PE=1 SV=1	T	Signal transduction mechanisms	PREDICTED: CBL-interacting serine/threonine-protein kinase 11 [Glycine max]
F01.PB16152	0	0	0	0	0	0	0	0	7.56	--	--	Cellular Component: cell wall (GO:0005618);; Biological Process: catabolic process (GO:0009056);; Molecular Function: hydrolase activity, acting on glycosyl bonds (GO:0016798);; Biological Process: macromolecule metabolic process (GO:0043170);; Biological Process: single-organism process (GO:0044699);;	K01183|1.67277e-114|pda:103715375|chitinase 6-like; K01183 chitinase [EC:3.2.1.14] (A)	ko00520:Amino sugar and nucleotide sugar metabolism	[R]	General function prediction only	Chitinase class I;; Chitin recognition protein	Acidic endochitinase SP2 (Precursor) GN=SP2 OS=Beta vulgaris (Sugar beet) PE=1 SV=1	G	Carbohydrate transport and metabolism	PREDICTED: endochitinase EP3-like isoform X1 [Ziziphus jujuba]
F01.PB16155	13.26	15.1	16.4	18.02	17.39	18.9	12.43	10.34	13.62	--	--	--	K06700|1.33099e-169|gmx:100811536|probable proteasome inhibitor-like; K06700 proteasome inhibitor subunit 1 (PI31) (A)	ko03050:Proteasome	[O]	Posttranslational modification, protein turnover, chaperones	PI31 proteasome regulator N-terminal	Probable proteasome inhibitor GN=At3g53970 OS=Arabidopsis thaliana (Mouse-ear cress) PE=1 SV=1	O	Posttranslational modification, protein turnover, chaperones	PREDICTED: probable proteasome inhibitor [Glycine max]
F01.PB16154	46.35	47.61	42.01	97.56	74.17	88.85	125.04	105.06	151.8	[R]	General function prediction only	Molecular Function: nucleotide binding (GO:0000166);; Molecular Function: nucleic acid binding (GO:0003676);;	--	--	[R]	General function prediction only	RNA recognition motif. (a.k.a. RRM, RBD, or RNP domain);; RNA recognition motif (a.k.a. RRM, RBD, or RNP domain);; RNA recognition motif. (a.k.a. RRM, RBD, or RNP domain);; RNA binding motif	Polyadenylate-binding protein RBP45B GN=RBP45B OS=Arabidopsis thaliana (Mouse-ear cress) PE=1 SV=1	S	Function unknown	Polyadenylate-binding protein RBP45 [Glycine soja]
F01.PB16157	22.51	26.88	27.75	6.31	7.8	8.52	2.36	2.59	4.15	[G]	Carbohydrate transport and metabolism	--	K01103|3.02063e-150|gmx:100816757|6-phosphofructo-2-kinase/fructose-2,6-bisphosphatase-like; K01103 6-phosphofructo-2-kinase / fructose-2,6-biphosphatase 3&#160; [EC:2.7.1.105 3.1.3.46] (A)	ko00051:Fructose and mannose metabolism	[G]	Carbohydrate transport and metabolism	Histidine phosphatase superfamily (branch 1);; 6-phosphofructo-2-kinase	Fructose-2,6-bisphosphatase GN=F10K1.19 OS=Arabidopsis thaliana (Mouse-ear cress) PE=1 SV=1	G	Carbohydrate transport and metabolism	hypothetical protein GLYMA_18G060600 [Glycine max]
F01.PB16156	0.05	0	0	0	0.03	0	0	0	0.19	--	--	--	K11855|5.36656e-26|pvu:PHAVU_002G148100g|hypothetical protein; K11855 ubiquitin carboxyl-terminal hydrolase 36/42 [EC:3.4.19.12] (A)	--	--	--	--	--	O	Posttranslational modification, protein turnover, chaperones	hypothetical protein VIGAN_10091200 [Vigna angularis var. angularis]
F01.PB13501	18.34	27.5	18.3	77.2	92.94	76.25	33.18	37.32	23.54	[MG]	--	Molecular Function: catalytic activity (GO:0003824);; Biological Process: cellular metabolic process (GO:0044237);; Molecular Function: coenzyme binding (GO:0050662);;	K09753|0|gmx:100789070|bifunctional dihydroflavonol 4-reductase/flavanone 4-reductase-like; K09753 cinnamoyl-CoA reductase [EC:1.2.1.44] (A)	ko00940:Phenylpropanoid biosynthesis	[V]	Defense mechanisms	NAD dependent epimerase/dehydratase family;; 3-beta hydroxysteroid dehydrogenase/isomerase family;; NADH(P)-binding;; Male sterility protein;; NmrA-like family;; short chain dehydrogenase;; Polysaccharide biosynthesis protein;; KR domain	Cinnamoyl-CoA reductase 1 GN=T24D18.5 OS=Arabidopsis thaliana (Mouse-ear cress) PE=1 SV=1	M	Cell wall/membrane/envelope biogenesis	uncharacterized protein LOC100789070 [Glycine max]
F01.PB13500	1.67	30.64	6.53	13.38	111.55	54.66	2.68	9.23	113.62	--	--	--	--	--	[L]	Replication, recombination and repair	DDE superfamily endonuclease;; Plant transposon protein	--	S	Function unknown	PREDICTED: putative nuclease HARBI1 [Glycine max]
F01.PB13503	9.45	10.9	13.22	16.27	21.02	15.88	14.26	14.39	16.04	--	--	Molecular Function: magnesium ion transmembrane transporter activity (GO:0015095);; Biological Process: magnesium ion transport (GO:0015693);; Cellular Component: membrane (GO:0016020);;	--	--	[S]	Function unknown	Magnesium transporter NIPA;; Magnesium transporter NIPA;; Magnesium transporter NIPA;; Magnesium transporter NIPA	Probable magnesium transporter NIPA3 GN=At1g34470 OS=Arabidopsis thaliana (Mouse-ear cress) PE=2 SV=1	S	Function unknown	PREDICTED: probable magnesium transporter NIPA6 isoform X1 [Glycine max]
F01.PB13502	3.86	2.96	3.96	5.2	3.61	5.15	5.54	4.73	7.24	--	--	--	--	--	--	--	--	--	--	--	hypothetical protein LR48_Vigan01g208600 [Vigna angularis]
F01.PB13505	30.64	29.81	26.31	33.51	30.35	30.61	32.07	37.29	35.49	--	--	Molecular Function: RNA binding (GO:0003723);;	K13162|0|gmx:100799901|KH domain-containing protein At4g18375-like; K13162 poly(rC)-binding protein 2/3/4 (A)	--	[AR]	--	KH domain;; KH domain;; KH domain	KH domain-containing protein At4g18375 GN=At4g18375 OS=Arabidopsis thaliana (Mouse-ear cress) PE=2 SV=1	S	Function unknown	PREDICTED: flowering locus K homology domain-like isoform X1 [Glycine max]
F01.PB13504	1.73	2.02	1.84	8.8	10.26	10.43	1.95	2.36	2.49	--	--	--	--	--	--	--	--	--	S	Function unknown	PREDICTED: uncharacterized protein LOC100814333 [Glycine max]
F01.PB13507	7.69	10.01	8.32	12.29	18.42	22.84	13	13.53	14.24	[RTKL]	--	Molecular Function: protein serine/threonine kinase activity (GO:0004674);; Molecular Function: ATP binding (GO:0005524);; Biological Process: protein phosphorylation (GO:0006468);;	K04730|0|gmx:100802728|phytosulfokine receptor 2-like; K04730 interleukin-1 receptor-associated kinase 1 [EC:2.7.11.1] (A)	--	[T]	Signal transduction mechanisms	Protein kinase domain;; Protein tyrosine kinase	Phytosulfokine receptor 2 (Precursor) GN=PSKR2 OS=Arabidopsis thaliana (Mouse-ear cress) PE=2 SV=1	T	Signal transduction mechanisms	PREDICTED: phytosulfokine receptor 2-like [Glycine max]
F01.PB13506	20.56	22.71	19.92	12.04	10.15	11.65	11.85	13.08	9.73	[T]	Signal transduction mechanisms	Molecular Function: protein tyrosine phosphatase activity (GO:0004725);; Cellular Component: chloroplast stroma (GO:0009570);; Biological Process: peptidyl-tyrosine dephosphorylation (GO:0035335);;	K01104|1.03424e-78|gmx:100797254|low molecular weight phosphotyrosine protein phosphatase-like; K01104 protein-tyrosine phosphatase [EC:3.1.3.48] (A)	--	[T]	Signal transduction mechanisms	Low molecular weight phosphotyrosine protein phosphatase	--	T	Signal transduction mechanisms	PREDICTED: putative low molecular weight protein-tyrosine-phosphatase slr0328 [Glycine max]
F01.PB13509	23.68	28.22	19.58	24.76	22.76	23.44	31.93	31.41	35.06	--	--	--	K14859|0|gmx:100800809|peter Pan-like protein-like; K14859 ribosome biogenesis protein SSF1/2 (A)	--	[J]	Translation, ribosomal structure and biogenesis	Brix domain	Peter Pan-like protein GN=PPAN OS=Arabidopsis thaliana (Mouse-ear cress) PE=1 SV=1	S	Function unknown	Peter Pan-like protein [Glycine soja]
F01.PB13508	60.98	61.24	67.64	190.42	127.56	157.24	281.91	233.84	277.49	--	--	--	--	--	--	--	CUE domain;; HAUS augmin-like complex subunit 5	--	S	Function unknown	uncharacterized protein LOC100813137 [Glycine max]
F01.PB12670	0.81	2.07	1.35	1.46	1.22	1.03	2.32	2.13	1.94	--	--	--	--	--	--	--	--	--	--	--	F-box/kelch-repeat protein At3g23880-like [Cajanus cajan]
F01.PB12671	16.35	6.51	13.75	109.79	137.04	121.13	7.92	10.19	17.35	--	--	--	--	--	--	--	Stress responsive A/B Barrel Domain	Uncharacterized protein At5g22580 GN=At5g22580 OS=Arabidopsis thaliana (Mouse-ear cress) PE=1 SV=1	S	Function unknown	PREDICTED: uncharacterized protein At5g22580-like [Glycine max]
F01.PB12672	4.92	3.46	3.75	5.59	7.6	5.67	4.74	5.24	4.04	--	--	--	--	--	--	--	--	--	S	Function unknown	PREDICTED: nodulation protein H-like isoform X1 [Glycine max]
F01.PB12673	2.11	0.53	1.53	1.73	2.75	1.75	0.83	1.28	1.2	--	--	--	K14012|0|gmx:100820141|UBA and UBX domain-containing protein At4g15410-like; K14012 UBX domain-containing protein 1 (A)	ko04141:Protein processing in endoplasmic reticulum	[Y]	Nuclear structure	SEP domain;; UBX domain;; UBA-like domain	UBA and UBX domain-containing protein At4g15410 GN=At4g15410 OS=Arabidopsis thaliana (Mouse-ear cress) PE=1 SV=1	O	Posttranslational modification, protein turnover, chaperones	PREDICTED: plant UBX domain-containing protein 4-like [Glycine max]
F01.PB12674	141.74	170.81	120.18	28.59	24.15	27.11	9.41	10.11	11.5	[R]	General function prediction only	Molecular Function: nucleotide binding (GO:0000166);; Molecular Function: nucleic acid binding (GO:0003676);;	K11294|1.74937e-165|gmx:100814852|33 kDa ribonucleoprotein, chloroplastic-like; K11294 nucleolin (A)	--	[R]	General function prediction only	RNA recognition motif. (a.k.a. RRM, RBD, or RNP domain);; RNA recognition motif (a.k.a. RRM, RBD, or RNP domain);; RNA recognition motif. (a.k.a. RRM, RBD, or RNP domain)	33 kDa ribonucleoprotein, chloroplastic (Precursor) OS=Nicotiana sylvestris (Wood tobacco) PE=1 SV=1	S	Function unknown	PREDICTED: 33 kDa ribonucleoprotein, chloroplastic [Glycine max]
F01.PB12675	2.28	1.2	2.09	6.64	5.97	4.43	8.86	10.78	6.97	--	--	Cellular Component: plasma membrane (GO:0005886);; Molecular Function: zinc ion binding (GO:0008270);; Molecular Function: transferase activity (GO:0016740);;	--	--	--	--	--	--	S	Function unknown	hypothetical protein GLYMA_03G119700 [Glycine max]
F01.PB12676	8.21	8.64	9.02	14.57	18.39	16.17	14.82	17.69	16.3	--	--	Cellular Component: integral component of membrane (GO:0016021);;	K17087|6.22167e-162|pvu:PHAVU_002G249200g|hypothetical protein; K17087 transmembrane 9 superfamily member 3 (A)	--	[U]	Intracellular trafficking, secretion, and vesicular transport	Endomembrane protein 70;; Endomembrane protein 70;; Endomembrane protein 70	Transmembrane 9 superfamily member 1 {ECO:0000305} (Precursor) OS=Arabidopsis thaliana (Mouse-ear cress) PE=1 SV=1	S	Function unknown	PREDICTED: transmembrane 9 superfamily member 1-like [Vigna radiata var. radiata]
F01.PB12677	4.32	2.68	2.41	23.53	22.43	10.88	5.09	7.4	3.62	[J]	Translation, ribosomal structure and biogenesis	Molecular Function: amidase activity (GO:0004040);; Molecular Function: transferase activity (GO:0016740);; Molecular Function: carbon-nitrogen ligase activity, with glutamine as amido-N-donor (GO:0016884);;	--	--	[J]	Translation, ribosomal structure and biogenesis	Amidase	Glutamyl-tRNA(Gln) amidotransferase subunit A, chloroplastic/mitochondrial {ECO:0000255|HAMAP-Rule:MF_03150} (Precursor) GN=At3g25660 OS=Arabidopsis thaliana (Mouse-ear cress) PE=2 SV=1	J	Translation, ribosomal structure and biogenesis	PREDICTED: putative amidase C869.01 [Glycine max]
F01.PB12678	34.22	25.47	34.38	23.67	15.97	21.39	22.38	22.1	16.16	--	--	Biological Process: lipid metabolic process (GO:0006629);; Molecular Function: phosphoric diester hydrolase activity (GO:0008081);;	--	--	[T]	Signal transduction mechanisms	Phosphatidylinositol-specific phospholipase C, X domain	--	O	Posttranslational modification, protein turnover, chaperones	PREDICTED: uncharacterized protein LOC100805096 [Glycine max]
F01.PB12679	1.6	3.22	2.62	18.96	10.54	21.08	11.56	12.07	9.52	[S]	Function unknown	--	--	--	[S]	Function unknown	Arv1-like family;; Arv1-like family	--	S	Function unknown	PREDICTED: protein arv1 homolog isoform X1 [Glycine max]
F01.PB8678	0.07	0.38	0.03	0.83	1.21	0.5	3.52	2.52	5.72	--	--	--	--	--	[I]	Lipid transport and metabolism	Putative lysophospholipase;; Alpha/beta hydrolase family;; Alpha/beta hydrolase family;; alpha/beta hydrolase fold	Caffeoylshikimate esterase GN=CSE OS=Arabidopsis thaliana (Mouse-ear cress) PE=1 SV=1	I	Lipid transport and metabolism	hypothetical protein PHAVU_002G332300g [Phaseolus vulgaris]
F01.PB8679	15.4	12.41	14.01	6.6	11.47	10.42	6.24	8.9	9.97	--	--	Molecular Function: acid phosphatase activity (GO:0003993);;	--	--	--	--	HAD superfamily, subfamily IIIB (Acid phosphatase)	Acid phosphatase 1 (Precursor) GN=APS1 OS=Solanum lycopersicum (Tomato) PE=2 SV=1	S	Function unknown	PREDICTED: acid phosphatase 1 [Glycine max]
F01.PB42360	0.99	0.7	1.13	0.87	0.66	1.19	0.96	0.98	1.07	--	--	--	--	--	--	--	Transposase family tnp2;; Domain of unknown function (DUF4218)	--	--	--	PREDICTED: uncharacterized protein LOC101505019, partial [Cicer arietinum]
F01.PB25908	2.28	1.92	2.88	2.19	2.46	2.2	3.17	3.18	4	--	--	--	K18270|0|cam:101512643|rab3 GTPase-activating protein catalytic subunit-like; K18270 Rab3 GTPase-activating protein catalytic subunit (A)	--	[S]	Function unknown	Rab3 GTPase-activating protein catalytic subunit	--	S	Function unknown	PREDICTED: rab3 GTPase-activating protein catalytic subunit-like isoform X2 [Lupinus angustifolius]
F01.PB25909	1.23	0.83	1.87	0.62	0.8	1.19	1.24	0.84	0.66	--	--	--	--	--	[A]	RNA processing and modification	--	Protein RIK GN=RIK OS=Arabidopsis thaliana (Mouse-ear cress) PE=1 SV=2	S	Function unknown	hypothetical protein GLYMA_08G245100 [Glycine max]
F01.PB4356	4.35	4.1	4.96	10.75	6.4	5.91	4.62	7.16	6.32	--	--	--	--	--	--	--	--	--	--	--	--
F01.PB25900	1.93	1.51	1.84	1.39	1.15	1.72	1.84	1.98	1.66	[R]	General function prediction only	Biological Process: RNA splicing, via endonucleolytic cleavage and ligation (GO:0000394);; Biological Process: methionine biosynthetic process (GO:0009086);; Biological Process: virus induced gene silencing (GO:0009616);; Biological Process: vegetative phase change (GO:0010050);; Biological Process: production of ta-siRNAs involved in RNA interference (GO:0010267);; Biological Process: production…	--	--	[B]	Chromatin structure and dynamics	TPR repeat;; Tetratricopeptide repeat;; Tetratricopeptide repeat;; SET domain	Serine/threonine-protein phosphatase 5 GN=PP5 OS=Solanum lycopersicum (Tomato) PE=1 SV=1	S	Function unknown	RNA polymerase II-associated protein 3 [Glycine soja]
F01.PB25901	5.42	5.81	7.28	1.09	1.5	1.68	0.97	0.7	1.39	[R]	General function prediction only	--	K06962|3.2627e-109|gmx:100804585|uncharacterized LOC100804585; K06962 (A)	--	--	--	YacP-like NYN domain	--	S	Function unknown	PREDICTED: uncharacterized protein YacP isoform X1 [Vigna angularis]
F01.PB25902	0.15	0.65	0.6	0.74	1.26	0.46	0.19	0.24	0.68	[S]	Function unknown	Biological Process: defense response (GO:0006952);; Biological Process: signal transduction (GO:0007165);; Molecular Function: ADP binding (GO:0043531);;	--	--	--	--	NB-ARC domain;; TIR domain;; Leucine rich repeat;; TIR domain;; Leucine Rich repeats (2 copies);; Leucine Rich Repeat;; Leucine Rich Repeat	TMV resistance protein N GN=N OS=Nicotiana glutinosa (Tobacco) PE=1 SV=1	S	Function unknown	PREDICTED: TMV resistance protein N-like isoform X2 [Glycine max]
F01.PB25903	0.77	0.47	1.2	0.76	0.26	1.57	0.89	0.44	1.3	--	--	--	--	--	--	--	--	--	--	--	--
F01.PB25904	5.25	5.97	6.73	7.13	6.2	6.36	7.11	8.19	6.95	--	--	--	--	--	[KT]	--	P-loop containing NTP hydrolase pore-1;; Helicase_C-like	--	S	Function unknown	PREDICTED: protein strawberry notch-like [Glycine max]
F01.PB25905	1.09	2.96	1.62	5.68	17.85	8.31	0.97	1.02	0.77	--	--	--	--	--	--	--	No apical meristem (NAM) protein	NAC domain-containing protein 69 GN=F11O4.5 OS=Arabidopsis thaliana (Mouse-ear cress) PE=2 SV=1	--	--	NAC domain-containing protein 69-like [Cajanus cajan]
F01.PB25906	5.26	5.66	3.36	12.82	16.46	14.05	37.39	26.81	33.22	--	--	Molecular Function: ATP binding (GO:0005524);; Biological Process: ATP catabolic process (GO:0006200);; Biological Process: ATP biosynthetic process (GO:0006754);; Biological Process: cation transport (GO:0006812);; Cellular Component: integral component of membrane (GO:0016021);; Molecular Function: cation-transporting ATPase activity (GO:0019829);; Molecular Function: metal ion binding (GO:0046…	K01535|0|gmx:100804422|plasma membrane ATPase 4-like; K01535 H+-transporting ATPase [EC:3.6.3.6] (A)	ko00190:Oxidative phosphorylation	[P]	Inorganic ion transport and metabolism	E1-E2 ATPase;; haloacid dehalogenase-like hydrolase;; haloacid dehalogenase-like hydrolase;; Cation transporter/ATPase, N-terminus	Plasma membrane ATPase 4 GN=PMA4 OS=Nicotiana plumbaginifolia (Leadwort-leaved tobacco) PE=2 SV=1	P	Inorganic ion transport and metabolism	PREDICTED: plasma membrane ATPase 4-like [Glycine max]
F01.PB25907	0.05	0.03	0.02	0	0	0.01	0	0.01	0	[G]	Carbohydrate transport and metabolism	Molecular Function: transferase activity (GO:0016740);;	K00700|4.09465e-172|pvu:PHAVU_001G187600g|hypothetical protein; K00700 1,4-alpha-glucan branching enzyme [EC:2.4.1.18] (A)	ko00500:Starch and sucrose metabolism	[G]	Carbohydrate transport and metabolism	--	1,4-alpha-glucan-branching enzyme 1, chloroplastic/amyloplastic (Precursor) GN=SBEI OS=Pisum sativum (Garden pea) PE=1 SV=1	G	Carbohydrate transport and metabolism	hypothetical protein PHAVU_001G187600g [Phaseolus vulgaris]
F01.PB4354	1.94	0.88	1.79	1.07	1.17	1.32	1.79	1.75	1	--	--	--	--	--	[S]	Function unknown	Rab5-interacting protein (Rab5ip)	--	S	Function unknown	uncharacterized protein LOC100306572 [Glycine max]
F01.PB9131	2.16	1.45	1.84	24.77	23.36	27.9	18.21	15.82	11.84	--	--	--	--	--	[R]	General function prediction only	Domain of unknown function	--	S	Function unknown	protein ACCELERATED CELL DEATH 6-like [Cajanus cajan]
F01.PB4353	0.23	0	0.11	2.36	1.52	0.63	125.03	183.83	79.36	--	--	--	--	--	--	--	--	--	--	--	uncharacterized protein LOC100500507 precursor [Glycine max]
F01.PB4352	31.18	36.81	30.93	17.08	18.03	16.11	12.27	18.24	14.29	[J]	Translation, ribosomal structure and biogenesis	Molecular Function: structural constituent of ribosome (GO:0003735);; Cellular Component: ribosome (GO:0005840);; Biological Process: translation (GO:0006412);; Biological Process: ribosome biogenesis (GO:0042254);;	K02939|4.44149e-153|gmx:100778112|50S ribosomal protein L9, chloroplastic-like; K02939 large subunit ribosomal protein L9 (A)	ko03010:Ribosome	[J]	Translation, ribosomal structure and biogenesis	Ribosomal protein L9, N-terminal domain	50S ribosomal protein L9, chloroplastic {ECO:0000255|HAMAP-Rule:MF_00503} OS=Pyropia yezoensis (Red alga) PE=3 SV=1	J	Translation, ribosomal structure and biogenesis	PREDICTED: 50S ribosomal protein L9-like [Glycine max]
F01.PB9133	0.59	0.44	1.37	2.24	1.56	1.56	1.33	1.67	2.08	--	--	--	K11593|3.02587e-80|gmx:100778875|protein argonaute 16-like; K11593 eukaryotic translation initiation factor 2C (A)	--	[J]	Translation, ribosomal structure and biogenesis	--	Protein argonaute 9 GN=AGO9 OS=Arabidopsis thaliana (Mouse-ear cress) PE=1 SV=2	J	Translation, ribosomal structure and biogenesis	PREDICTED: protein argonaute 16 isoform X2 [Glycine max]
F01.PB4672	0.53	1.6	0.74	2.52	1.03	1.51	1.91	0.93	1.18	[C]	Energy production and conversion	Molecular Function: glycerol-3-phosphate dehydrogenase activity (GO:0004368);; Cellular Component: mitochondrial inner membrane (GO:0005743);; Biological Process: glucose catabolic process (GO:0006007);; Biological Process: glycerol-3-phosphate metabolic process (GO:0006072);; Biological Process: glycerophosphate shuttle (GO:0006127);; Cellular Component: glycerol-3-phosphate dehydrogenase comple…	K00111|4.992e-59|gmx:100808564|glycerol-3-phosphate dehydrogenase SDP6, mitochondrial-like; K00111 glycerol-3-phosphate dehydrogenase [EC:1.1.5.3] (A)	ko00564:Glycerophospholipid metabolism	[C]	Energy production and conversion	--	Glycerol-3-phosphate dehydrogenase SDP6, mitochondrial (Precursor) GN=SDP6 OS=Arabidopsis thaliana (Mouse-ear cress) PE=1 SV=1	C	Energy production and conversion	hypothetical protein GLYMA_02G165500 [Glycine max]
F01.PB4351	0.51	0.2	0.53	1.44	1.21	1.85	8.63	9.1	7.62	--	--	--	--	--	--	--	--	--	--	--	PREDICTED: dof zinc finger protein DOF2.2-like [Glycine max]
F01.PB4350	0	0	0	0.52	0.1	0.87	8.92	6.74	7.55	--	--	--	--	--	--	--	Extensin-like region	--	--	--	--
F01.PB43537	0	0	0	0	0	0	0	0	0	[M]	Cell wall/membrane/envelope biogenesis	Molecular Function: ATP binding (GO:0005524);; Cellular Component: cell wall (GO:0005618);; Molecular Function: D-alanine-D-alanine ligase activity (GO:0008716);; Biological Process: peptidoglycan biosynthetic process (GO:0009252);; Cellular Component: chloroplast (GO:0009507);; Molecular Function: metal ion binding (GO:0046872);;	--	--	--	--	D-ala D-ala ligase C-terminus;; D-ala D-ala ligase N-terminus;; ATP-grasp domain;; D-ala D-ala ligase N-terminus	--	M	Cell wall/membrane/envelope biogenesis	PREDICTED: uncharacterized protein LOC100819595 [Glycine max]
F01.PB9137	11.19	10.48	11.84	15.19	10.55	13.61	18.2	17.99	18.14	--	--	--	K15425|1.80544e-97|gmx:100803269|serine/threonine-protein phosphatase 4 regulatory subunit 2-like; K15425 serine/threonine-protein phosphatase 4 regulatory subunit 2 (A)	--	[R]	General function prediction only	PPP4R2	--	T	Signal transduction mechanisms	uncharacterized protein LOC100803269 [Glycine max]
F01.PB21094	0.21	0.09	0.1	0.29	0	0	0.13	0.05	0	[MG]	--	Molecular Function: nucleotide binding (GO:0000166);; Cellular Component: endosome (GO:0005768);; Cellular Component: trans-Golgi network (GO:0005802);; Biological Process: carbohydrate metabolic process (GO:0005975);; Biological Process: tryptophan catabolic process (GO:0006569);; Biological Process: nucleotide-sugar metabolic process (GO:0009225);; Biological Process: indoleacetic acid biosynth…	K08679|0|pvu:PHAVU_001G267000g|hypothetical protein; K08679 UDP-glucuronate 4-epimerase [EC:5.1.3.6] (A)	ko00500:Starch and sucrose metabolism;ko00520:Amino sugar and nucleotide sugar metabolism	[M]	Cell wall/membrane/envelope biogenesis	NAD dependent epimerase/dehydratase family;; 3-beta hydroxysteroid dehydrogenase/isomerase family;; RmlD substrate binding domain;; Male sterility protein;; Polysaccharide biosynthesis protein;; short chain dehydrogenase;; Methyltransferase domain	UDP-glucuronate 4-epimerase 6 GN=F14O13.1 OS=Arabidopsis thaliana (Mouse-ear cress) PE=1 SV=1	M	Cell wall/membrane/envelope biogenesis	PREDICTED: UDP-glucuronate 4-epimerase 6 [Vigna radiata var. radiata]
F01.PB42709	0.17	0.05	0.05	0.17	0.25	0.16	0.46	0.41	0.26	[C]	Energy production and conversion	Molecular Function: betaine-aldehyde dehydrogenase activity (GO:0008802);; Biological Process: oxidation-reduction process (GO:0055114);;	K00130|0|gmx:100170755|BADH1; peroxisomal betaine-aldehyde dehydrogenase; K00130 betaine-aldehyde dehydrogenase [EC:1.2.1.8] (A)	ko00260:Glycine, serine and threonine metabolism	[C]	Energy production and conversion	Aldehyde dehydrogenase family;; Aldehyde dehydrogenase family	Betaine aldehyde dehydrogenase 1, chloroplastic (Precursor) OS=Arabidopsis thaliana (Mouse-ear cress) PE=2 SV=1	C	Energy production and conversion	hypothetical protein GLYMA_06G186300 [Glycine max]
F01.PB42708	3.78	2.79	3.34	9.77	8.11	9.24	9.66	8.12	6.98	--	--	--	--	--	--	--	--	--	S	Function unknown	PREDICTED: uncharacterized protein LOC100797322 [Glycine max]
F01.PB31995	0.86	0.61	1.37	1.59	1.13	1.82	1.06	1.26	1.39	--	--	Molecular Function: protein serine/threonine phosphatase activity (GO:0004722);; Biological Process: protein dephosphorylation (GO:0006470);; Molecular Function: metal ion binding (GO:0046872);;	--	--	[T]	Signal transduction mechanisms	Protein phosphatase 2C;; Protein phosphatase 2C	Probable protein phosphatase 2C 46 (Precursor) GN=At3g51370 OS=Arabidopsis thaliana (Mouse-ear cress) PE=2 SV=1	T	Signal transduction mechanisms	Hypothetical protein glysoja_015392 [Glycine soja]
F01.PB42701	0.45	0.61	1.15	0.77	0.62	1.26	3.78	3.6	3.61	--	--	--	--	--	[T]	Signal transduction mechanisms	NB-ARC domain;; Leucine rich repeat;; Leucine Rich repeats (2 copies);; Leucine Rich Repeat;; NB-ARC domain;; NB-ARC domain	Putative disease resistance RPP13-like protein 1 GN=RPPL1 OS=Arabidopsis thaliana (Mouse-ear cress) PE=3 SV=1	S	Function unknown	PREDICTED: putative disease resistance protein RGA3 [Glycine max]
F01.PB42700	0	0	0	0.05	0.14	0	0.02	0.13	0	--	--	Cellular Component: nuclear pore (GO:0005643);; Biological Process: transport (GO:0006810);;	K14301|0|gmx:100786552|nuclear pore complex protein Nup107-like; K14301 nuclear pore complex protein Nup107 (A)	ko03013:RNA transport	[YU]	--	Nuclear pore protein 84 / 107	Nuclear pore complex protein NUP107 {ECO:0000303|PubMed:21189294} OS=Arabidopsis thaliana (Mouse-ear cress) PE=1 SV=1	U	Intracellular trafficking, secretion, and vesicular transport	PREDICTED: nuclear pore complex protein NUP107 [Glycine max]
F01.PB42703	0.5	0.56	0	0	0	0	1.02	0	0	[R]	General function prediction only	Molecular Function: myosin heavy chain kinase activity (GO:0016905);;	K14556|0|gmx:100775810|WD repeat-containing protein 3-like; K14556 U3 small nucleolar RNA-associated protein 12 (A)	ko03008:Ribosome biogenesis in eukaryotes	[A]	RNA processing and modification	WD domain, G-beta repeat;; Dip2/Utp12 Family	Dynein assembly factor with WDR repeat domains 1 GN=DAW1 OS=Chlamydomonas reinhardtii (Chlamydomonas smithii) PE=1 SV=1	S	Function unknown	PREDICTED: WD repeat-containing protein 3-like [Glycine max]
F01.PB42702	1.39	0	0.79	1.02	0.42	1.34	1.37	1.86	1.56	--	--	--	--	--	[R]	General function prediction only	PPR repeat family;; PPR repeat;; PPR repeat;; Pentatricopeptide repeat domain;; Bacterial transcriptional activator domain	Putative pentatricopeptide repeat-containing protein At1g16830 GN=At1g16830 OS=Arabidopsis thaliana (Mouse-ear cress) PE=3 SV=2	S	Function unknown	PREDICTED: putative pentatricopeptide repeat-containing protein At1g16830 isoform X1 [Glycine max]
F01.PB42705	0.06	0.33	0.11	0.77	0.8	1.4	0.34	0.41	0.57	--	--	Cellular Component: integral component of membrane (GO:0016021);; Biological Process: transmembrane transport (GO:0055085);;	--	--	[S]	Function unknown	Membrane transport protein;; Membrane transport protein	--	S	Function unknown	auxin efflux carrier family protein [Medicago truncatula]
F01.PB42704	9.27	12.2	11.25	3.98	4.91	6.37	3.46	4.85	3.78	[G]	Carbohydrate transport and metabolism	Biological Process: maltose metabolic process (GO:0000023);; Molecular Function: alpha-amylase activity (GO:0004556);; Biological Process: starch catabolic process (GO:0005983);; Biological Process: pentose-phosphate shunt (GO:0006098);; Cellular Component: chloroplast stroma (GO:0009570);; Biological Process: plant-type cell wall organization (GO:0009664);; Molecular Function: limit dextrinase a…	--	--	[G]	Carbohydrate transport and metabolism	Carbohydrate-binding module 48 (Isoamylase N-terminal domain);; Domain of unknown function (DUF3372)	Pullulanase 1, chloroplastic (Precursor) GN=T19N18.90 OS=Arabidopsis thaliana (Mouse-ear cress) PE=2 SV=2	G	Carbohydrate transport and metabolism	Pullulanase 1, chloroplastic [Glycine soja]
F01.PB42707	8.69	7	8.12	13.01	10.42	10.19	10.08	13.15	10.38	--	--	Molecular Function: DNA binding (GO:0003677);; Molecular Function: RNA binding (GO:0003723);; Biological Process: RNA metabolic process (GO:0016070);;	K03260|0|gmx:100781275|eukaryotic translation initiation factor isoform 4G-1-like; K03260 translation initiation factor 4G (A)	ko03013:RNA transport	[J]	Translation, ribosomal structure and biogenesis	MIF4G domain;; MA3 domain	Eukaryotic translation initiation factor isoform 4G-1 GN=EIF(ISO)4G1 OS=Arabidopsis thaliana (Mouse-ear cress) PE=1 SV=1	J	Translation, ribosomal structure and biogenesis	PREDICTED: eukaryotic translation initiation factor isoform 4G-1-like [Glycine max]
F01.PB42706	0.19	0.2	0.2	0.08	0.02	0.06	0.07	0.04	0.05	[I]	Lipid transport and metabolism	Cellular Component: endoplasmic reticulum membrane (GO:0005789);; Biological Process: unsaturated fatty acid biosynthetic process (GO:0006636);; Cellular Component: integral component of membrane (GO:0016021);; Molecular Function: oxidoreductase activity, acting on paired donors, with oxidation of a pair of donors resulting in the reduction of molecular oxygen to two molecules of water (GO:001671…	K10256|5.38767e-164|gmx:100805040|omega-6 fatty acid desaturase, endoplasmic reticulum isozyme 2-like; K10256 omega-6 fatty acid desaturase (delta-12 desaturase) [EC:1.14.19.-] (A)	ko01040:Biosynthesis of unsaturated fatty acids;ko01212:Fatty acid metabolism	--	--	Fatty acid desaturase	Omega-6 fatty acid desaturase, endoplasmic reticulum isozyme 2 GN=FAD2-2 OS=Glycine max (Soybean) PE=2 SV=1	I	Lipid transport and metabolism	PREDICTED: omega-6 fatty acid desaturase, endoplasmic reticulum isozyme 2-like [Glycine max]
F01.PB43078	1.52	1.72	1.85	0.94	1.27	1.6	1.1	1.08	1.04	--	--	--	K12837|0|gmx:100810537|uncharacterized LOC100810537; K12837 splicing factor U2AF 65 kDa subunit (A)	ko03040:Spliceosome	[A]	RNA processing and modification	RNA recognition motif. (a.k.a. RRM, RBD, or RNP domain);; RNA recognition motif. (a.k.a. RRM, RBD, or RNP domain);; RNA recognition motif. (a.k.a. RRM, RBD, or RNP domain)	Splicing factor U2af large subunit B GN=U2AF65B OS=Nicotiana plumbaginifolia (Leadwort-leaved tobacco) PE=2 SV=1	S	Function unknown	PREDICTED: uncharacterized protein LOC100810537 [Glycine max]
F01.PB43079	4.35	2.85	4.54	2.78	1.84	2.62	3.35	3.49	2.99	--	--	Biological Process: petal formation (GO:0048451);; Biological Process: sepal formation (GO:0048453);;	--	--	[R]	General function prediction only	PPR repeat family;; PPR repeat;; PPR repeat;; Pentatricopeptide repeat domain;; Tetratricopeptide repeat;; Tetratricopeptide repeat	Pentatricopeptide repeat-containing protein At4g28010 GN=At4g28010 OS=Arabidopsis thaliana (Mouse-ear cress) PE=2 SV=1	S	Function unknown	PREDICTED: pentatricopeptide repeat-containing protein At4g28010 [Glycine max]
F01.PB31648	3.03	2.7	3.25	0.35	0.31	0.58	0.54	0.69	0.8	[J]	Translation, ribosomal structure and biogenesis	Biological Process: transport (GO:0006810);; Molecular Function: NADH dehydrogenase (ubiquinone) activity (GO:0008137);; Cellular Component: chloroplast thylakoid membrane (GO:0009535);; Cellular Component: integral component of membrane (GO:0016021);; Biological Process: photosynthesis, light reaction (GO:0019684);; Biological Process: ATP synthesis coupled electron transport (GO:0042773);; Mole…	K05573|5.46264e-144|sly:101256998|	ko00190:Oxidative phosphorylation	[J]	Translation, ribosomal structure and biogenesis	Ribosomal protein S7p/S5e;; NADH-Ubiquinone/plastoquinone (complex I), various chains	NAD(P)H-quinone oxidoreductase subunit 2 A, chloroplastic {ECO:0000255|HAMAP-Rule:MF_00445} OS=Coffea arabica (Arabian coffee) PE=3 SV=1	J	Translation, ribosomal structure and biogenesis	NADH-plastoquinone oxidoreductase subunit 2 (plastid) [Beta vulgaris subsp. vulgaris]
F01.PB31649	0	0	0	0	0.3	0	0	0	0	--	--	--	--	--	--	--	Domain of unknown function (DUF4378);; Protein of unknown function (DUF3741)	--	S	Function unknown	PREDICTED: uncharacterized protein LOC100816611 [Glycine max]
F01.PB31642	0.36	0.16	0.46	0.57	0.51	0.43	0.68	0.6	0.87	[G]	Carbohydrate transport and metabolism	Molecular Function: alpha,alpha-trehalase activity (GO:0004555);; Biological Process: trehalose metabolic process (GO:0005991);;	K01194|3.09843e-132|gmx:547539|trehalase 1 GMTRE1; K01194 alpha,alpha-trehalase [EC:3.2.1.28] (A)	ko00500:Starch and sucrose metabolism	[G]	Carbohydrate transport and metabolism	Trehalase;; Trehalase;; Trehalase	Trehalase GN=TRE1 OS=Arabidopsis thaliana (Mouse-ear cress) PE=2 SV=1	G	Carbohydrate transport and metabolism	trehalase 1 isoform 1 [Glycine max]
F01.PB21095	11.32	8.4	16.22	14.12	15.6	15.34	37.43	39.95	29.02	[D]	Cell cycle control, cell division, chromosome partitioning	Cellular Component: nucleus (GO:0005634);;	K18810|0|pvu:PHAVU_002G074800g|hypothetical protein; K18810 cyclin D1/2/4, plant (A)	--	[D]	Cell cycle control, cell division, chromosome partitioning	Cyclin, N-terminal domain;; Cyclin, C-terminal domain	Cyclin-D1-1 GN=F20P5.7 OS=Arabidopsis thaliana (Mouse-ear cress) PE=1 SV=3	D	Cell cycle control, cell division, chromosome partitioning	hypothetical protein PHAVU_002G074800g [Phaseolus vulgaris]
F01.PB31640	0.56	0.46	0.58	0.47	0.33	0.29	0.36	0.59	0.74	[L]	Replication, recombination and repair	Biological Process: microtubule cytoskeleton organization (GO:0000226);; Biological Process: cytokinesis by cell plate formation (GO:0000911);; Molecular Function: nuclease activity (GO:0004518);; Molecular Function: ATP binding (GO:0005524);; Cellular Component: cytoplasm (GO:0005737);; Biological Process: double-strand break repair (GO:0006302);; Biological Process: mitotic recombination (GO:00…	K10866|0|gmx:100818545|DNA repair protein RAD50-like; K10866 DNA repair protein RAD50 [EC:3.6.-.-] (A)	ko03440:Homologous recombination;ko03450:Non-homologous end-joining	[L]	Replication, recombination and repair	Putative exonuclease SbcCD, C subunit;; Rad50 zinc hook motif	DNA repair protein RAD50 GN=RAD50 OS=Arabidopsis thaliana (Mouse-ear cress) PE=1 SV=2	L	Replication, recombination and repair	PREDICTED: DNA repair protein RAD50 isoform X3 [Glycine max]
F01.PB31641	0	0	0	0	0	0	0.82	0.98	1.24	[RTKL]	--	Molecular Function: protein serine/threonine kinase activity (GO:0004674);; Molecular Function: ATP binding (GO:0005524);; Biological Process: protein phosphorylation (GO:0006468);;	--	--	--	--	D-mannose binding lectin;; Protein kinase domain;; Protein tyrosine kinase;; Protein tyrosine kinase;; Protein kinase domain;; PAN-like domain	G-type lectin S-receptor-like serine/threonine-protein kinase At1g11330 (Precursor) GN=At1g11330 OS=Arabidopsis thaliana (Mouse-ear cress) PE=2 SV=3	T	Signal transduction mechanisms	G-type lectin S-receptor-like serine/threonine-protein kinase At1g67520 [Cajanus cajan]
F01.PB31646	0.93	1.15	1.87	1.12	1.13	1.68	0.8	0.95	0.72	[S]	Function unknown	Biological Process: defense response (GO:0006952);; Molecular Function: ADP binding (GO:0043531);;	--	--	[T]	Signal transduction mechanisms	NB-ARC domain;; Leucine Rich repeats (2 copies);; Leucine rich repeat;; Leucine Rich Repeat	Putative disease resistance RPP13-like protein 1 GN=RPPL1 OS=Arabidopsis thaliana (Mouse-ear cress) PE=3 SV=1	S	Function unknown	hypothetical protein GLYMA_06G254300 [Glycine max]
F01.PB31647	0	0.13	0	0	0.23	0.12	1.07	1.29	0.82	--	--	--	--	--	[R]	General function prediction only	--	--	S	Function unknown	receptor-like protein 12 [Cajanus cajan]
F01.PB31644	3.94	2.1	5.31	1	0.83	1.53	2.17	2.21	1.81	[P]	Inorganic ion transport and metabolism	Molecular Function: potassium ion transmembrane transporter activity (GO:0015079);; Cellular Component: membrane (GO:0016020);; Biological Process: potassium ion transmembrane transport (GO:0071805);;	K03549|0|gmx:100796449|potassium transporter 10-like; K03549 KUP system potassium uptake protein (A)	--	--	--	K+ potassium transporter	Potassium transporter 11 GN=F19I3.29 OS=Arabidopsis thaliana (Mouse-ear cress) PE=2 SV=1	P	Inorganic ion transport and metabolism	Putative potassium transporter 11 [Glycine soja]
F01.PB31645	3.28	2.7	2.87	2.7	2.81	2.41	3.37	3.3	3.47	[O]	Posttranslational modification, protein turnover, chaperones	Molecular Function: iron ion binding (GO:0005506);; Cellular Component: cytoplasm (GO:0005737);; Biological Process: iron-sulfur cluster assembly (GO:0016226);; Molecular Function: iron-sulfur cluster binding (GO:0051536);;	--	--	[O]	Posttranslational modification, protein turnover, chaperones	Scaffold protein Nfu/NifU N terminal	NifU-like protein 4, mitochondrial (Precursor) GN=MFD22.10 OS=Arabidopsis thaliana (Mouse-ear cress) PE=2 SV=1	O	Posttranslational modification, protein turnover, chaperones	nifU-like protein 4, mitochondrial [Cajanus cajan]
F01.PB4258	8.08	12.07	14.15	37.77	25.59	20.64	117.63	104.73	79.52	--	--	--	--	--	--	--	--	--	S	Function unknown	PREDICTED: uncharacterized protein LOC100306261 [Glycine max]
F01.PB4259	2.16	3.4	7.02	25.45	14.48	20.04	5.03	8.47	3.45	--	--	--	--	--	--	--	--	--	--	--	uncharacterized protein LOC100305812 [Glycine max]
F01.PB31992	133.12	0.08	0.95	527.83	0.47	18.67	634.1	0.08	17.26	--	--	--	--	--	--	--	--	--	--	--	PREDICTED: uncharacterized protein LOC107784497 [Nicotiana tabacum]
F01.PB4252	0.09	0.08	0	0	0.15	0	0	0	0.15	[O]	Posttranslational modification, protein turnover, chaperones	--	K08770|2.90614e-53|cmo:103485541|polyubiquitin-like; K08770 ubiquitin C (A)	--	[OR]	--	Ubiquitin family;; Ubiquitin-2 like Rad60 SUMO-like	NEDD8-like protein RUB2 (Precursor) GN=T20F21.24 OS=Arabidopsis thaliana (Mouse-ear cress) PE=1 SV=3	O	Posttranslational modification, protein turnover, chaperones	PREDICTED: LOW QUALITY PROTEIN: polyubiquitin-like [Cucumis melo]
F01.PB4253	0	0	0	0	0	0.1	0	1.35	0	--	--	--	--	--	--	--	--	--	S	Function unknown	Putative calcium-binding protein CML15 [Glycine soja]
F01.PB4250	0.16	0.24	0	0.05	0.09	0	0	0.12	0.13	--	--	Molecular Function: glycerol-3-phosphate dehydrogenase [NAD+] activity (GO:0004367);; Biological Process: carbohydrate metabolic process (GO:0005975);; Biological Process: phosphatidylinositol biosynthetic process (GO:0006661);; Molecular Function: coenzyme binding (GO:0050662);; Biological Process: oxidation-reduction process (GO:0055114);;	--	--	--	--	--	--	S	Function unknown	uncharacterized protein LOC109806257 [Cajanus cajan]
F01.PB4251	0	0	0.11	0.18	0	0	0	0	0.18	--	--	--	K02153|6.40876e-21|gmx:100781475|V-type proton ATPase subunit e-like; K02153 V-type H+-transporting ATPase subunit e (A)	ko00190:Oxidative phosphorylation;ko04145:Phagosome	[C]	Energy production and conversion	--	V-type proton ATPase subunit e1 GN=MCO15_24 OS=Arabidopsis thaliana (Mouse-ear cress) PE=2 SV=1	C	Energy production and conversion	PREDICTED: V-type proton ATPase subunit e1 [Glycine max]
F01.PB4256	12.36	13.11	10.6	10.21	8.47	9.66	11.25	12.35	12.92	--	--	--	--	--	--	--	--	--	S	Function unknown	PREDICTED: beta-mannosyltransferase 1-like [Glycine max]
F01.PB4257	1.3	1.07	2.01	6.56	4.66	6.35	3.26	3.08	1.77	--	--	Molecular Function: nucleic acid binding (GO:0003676);; Molecular Function: RNA-DNA hybrid ribonuclease activity (GO:0004523);;	--	--	--	--	--	--	--	--	uncharacterized protein LOC100526921 [Glycine max]
F01.PB4254	0.29	0.56	0.61	0.34	0	0	5.77	4.84	3.08	--	--	--	--	--	--	--	--	--	--	--	PREDICTED: uncharacterized protein LOC100805879 [Glycine max]
F01.PB4255	38.46	43.54	40.82	15.27	19.15	16.83	9.82	11.18	11.01	--	--	--	--	--	--	--	--	UPF0426 protein At1g28150, chloroplastic (Precursor) GN=At1g28150 OS=Arabidopsis thaliana (Mouse-ear cress) PE=2 SV=1	S	Function unknown	uncharacterized protein LOC100500510 [Glycine max]
F01.PB31993	0.25	0.11	0.39	0.08	0.04	0.05	0.07	0.06	0.1	--	--	Biological Process: phospholipid biosynthetic process (GO:0008654);; Cellular Component: membrane (GO:0016020);; Molecular Function: phosphotransferase activity, for other substituted phosphate groups (GO:0016780);;	K00993|0|pvu:PHAVU_001G2098000|hypothetical protein; K00993 ethanolaminephosphotransferase [EC:2.7.8.1] (A)	ko00564:Glycerophospholipid metabolism;ko00565:Ether lipid metabolism	[I]	Lipid transport and metabolism	CDP-alcohol phosphatidyltransferase	Choline/ethanolaminephosphotransferase 1 GN=AAPT1 OS=Arabidopsis thaliana (Mouse-ear cress) PE=1 SV=1	I	Lipid transport and metabolism	PREDICTED: choline/ethanolaminephosphotransferase 1-like [Vigna angularis]
F01.PB36148	26.88	17.16	19.02	8.34	5.63	4.27	1.68	4.85	3.66	[I]	Lipid transport and metabolism	--	--	--	[I]	Lipid transport and metabolism	Alpha/beta hydrolase family;; Alpha/beta hydrolase family;; Putative lysophospholipase;; alpha/beta hydrolase fold;; Prolyl oligopeptidase family;; Phospholipase/Carboxylesterase;; Dienelactone hydrolase family	Caffeoylshikimate esterase GN=CSE OS=Arabidopsis thaliana (Mouse-ear cress) PE=1 SV=1	I	Lipid transport and metabolism	PREDICTED: caffeoylshikimate esterase isoform X3 [Glycine max]
F01.PB36149	6.87	6.84	7.56	7.96	9.31	6.76	6.02	8.49	8.93	--	--	--	--	--	[O]	Posttranslational modification, protein turnover, chaperones	DnaJ domain	--	O	Posttranslational modification, protein turnover, chaperones	PREDICTED: uncharacterized protein LOC100818960 [Glycine max]
F01.PB36144	4.09	3.02	4.59	3.82	5.48	4.93	5.55	8.63	7.76	[R]	General function prediction only	Molecular Function: fatty-acyl-CoA binding (GO:0000062);;	--	--	[I]	Lipid transport and metabolism	Acyl CoA binding protein;; Ankyrin repeats (many copies);; Ankyrin repeat;; Ankyrin repeats (many copies);; Ankyrin repeats (3 copies);; Ankyrin repeat	Acyl-CoA-binding domain-containing protein 1 GN=MYN8.8 OS=Arabidopsis thaliana (Mouse-ear cress) PE=1 SV=2	I	Lipid transport and metabolism	PREDICTED: acyl-CoA-binding domain-containing protein 1-like [Glycine max]
F01.PB36145	8.11	8.96	8.68	8.04	6.08	7.6	8.41	5.94	8.64	--	--	--	K12900|1.00995e-42|tcc:TCM_025025|SC35-like splicing factor 33 isoform 1; K12900 FUS-interacting serine-arginine-rich protein 1 (A)	ko03040:Spliceosome	[R]	General function prediction only	RNA recognition motif. (a.k.a. RRM, RBD, or RNP domain)	Serine/arginine-rich SC35-like splicing factor SCL33 GN=F7A10.15 OS=Arabidopsis thaliana (Mouse-ear cress) PE=1 SV=1	S	Function unknown	SC35-like splicing factor 33 isoform 1 [Theobroma cacao]
F01.PB36146	6.12	4.68	8.52	8.38	8.27	11.28	6.19	4.97	6.61	--	--	Molecular Function: protein dimerization activity (GO:0046983);;	--	--	--	--	Helix-loop-helix DNA-binding domain	Transcription factor bHLH79 GN=MRG21.2 OS=Arabidopsis thaliana (Mouse-ear cress) PE=2 SV=1	K	Transcription	PREDICTED: transcription factor bHLH79-like [Glycine max]
F01.PB36147	11.1	10.72	11.72	18.5	23.99	22.03	35.91	41.21	24.78	--	--	Molecular Function: hydrolase activity, hydrolyzing O-glycosyl compounds (GO:0004553);; Biological Process: carbohydrate metabolic process (GO:0005975);; Molecular Function: cation binding (GO:0043169);;	--	--	--	--	Glycosyl hydrolases family 17;; X8 domain	Glucan endo-1,3-beta-glucosidase 1 (Precursor) OS=Arabidopsis thaliana (Mouse-ear cress) PE=1 SV=3	G	Carbohydrate transport and metabolism	PREDICTED: glucan endo-1,3-beta-glucosidase 1-like isoform X1 [Glycine max]
F01.PB36140	0.04	0.07	0.04	0.04	0	0	7.96	6.58	7.02	[S]	Function unknown	--	--	--	--	--	PQQ enzyme repeat;; PQQ-like domain;; PQQ-like domain	--	S	Function unknown	PREDICTED: polyvinylalcohol dehydrogenase-like [Vigna angularis]
F01.PB36141	0	0	0.06	0.77	1.39	0.79	5.88	9.49	9.91	[I]	Lipid transport and metabolism	--	--	--	[V]	Defense mechanisms	alpha/beta hydrolase fold;; Carboxylesterase family;; Esterase PHB depolymerase;; alpha/beta hydrolase fold	2-hydroxyisoflavanone dehydratase GN=HIDH OS=Glycine max (Soybean) PE=1 SV=1	I	Lipid transport and metabolism	2-hydroxyisoflavanone dehydratase [Prunus persica]
F01.PB36142	0	0	0	0	0	0	0	0	0	--	--	--	--	--	--	--	--	Trypsin inhibitor B OS=Glycine max (Soybean) PE=1 SV=1	--	--	Trypsin inhibitor 1B [Cajanus cajan]
F01.PB36143	6.63	6.08	6.1	10.65	10.59	13.23	12.92	11.81	13.27	[J]	Translation, ribosomal structure and biogenesis	Molecular Function: structural constituent of ribosome (GO:0003735);; Biological Process: DNA-templated transcription, elongation (GO:0006354);; Biological Process: translation (GO:0006412);; Biological Process: pyrimidine ribonucleotide biosynthetic process (GO:0009220);; Cellular Component: cytosolic small ribosomal subunit (GO:0022627);;	--	--	--	--	Ribosomal protein S11	30S ribosomal protein S11, chloroplastic {ECO:0000255|HAMAP-Rule:MF_01310} OS=Emiliania huxleyi (Pontosphaera huxleyi) PE=3 SV=1	J	Translation, ribosomal structure and biogenesis	30S ribosomal protein S11 [Glycine soja]
F01.PB4696	1.78	0.57	1.6	0.05	0.14	0.22	1.95	2.73	3.8	--	--	--	--	--	--	--	Tubby C 2	Protein LURP-one-related 15 GN=At5g01750 OS=Arabidopsis thaliana (Mouse-ear cress) PE=1 SV=1	--	--	PREDICTED: protein LURP-one-related 10-like [Glycine max]
F01.PB14148	0	0	0	0.53	1.34	0.96	0	0.16	0.04	--	--	Molecular Function: sequence-specific DNA binding transcription factor activity (GO:0003700);; Cellular Component: nucleus (GO:0005634);; Biological Process: regulation of transcription, DNA-templated (GO:0006355);; Molecular Function: sequence-specific DNA binding (GO:0043565);;	--	--	[K]	Transcription	KNOX1 domain;; KNOX2 domain	Homeobox protein SBH1 GN=H1 OS=Glycine max (Soybean) PE=2 SV=1	K	Transcription	hypothetical protein PHAVU_006G145800g [Phaseolus vulgaris]
F01.PB14149	0.05	0.25	0.05	6.04	2.74	3	117.13	108.62	46.71	--	--	--	--	--	--	--	Salt stress response/antifungal	Cysteine-rich repeat secretory protein 38 (Precursor) GN=CRRSP38 OS=Arabidopsis thaliana (Mouse-ear cress) PE=2 SV=1	--	--	PREDICTED: cysteine-rich repeat secretory protein 38-like [Glycine max]
F01.PB14140	8.53	6.19	9.15	9.26	7.92	8.31	6.33	7.85	8.52	--	--	--	--	--	[A]	RNA processing and modification	Putative methyltransferase	--	S	Function unknown	hypothetical protein PHAVU_002G105300g [Phaseolus vulgaris]
F01.PB14141	0	0.68	0.1	69.89	60.07	63.16	11.88	17.05	12.59	--	--	--	--	--	--	--	Fasciclin domain	Fasciclin-like arabinogalactan protein 12 (Precursor) GN=FLA12 OS=Arabidopsis thaliana (Mouse-ear cress) PE=2 SV=2	--	--	PREDICTED: fasciclin-like arabinogalactan protein 12 [Glycine max]
F01.PB14142	19.26	20.13	15.35	16.18	17.34	16.37	15.73	18.49	14.44	[QR]	--	Biological Process: protein methylation (GO:0006479);; Molecular Function: methyltransferase activity (GO:0008168);;	K11434|0|gmx:100781777|probable protein arginine N-methyltransferase 1-like; K11434 protein arginine N-methyltransferase 1 [EC:2.1.1.-] (A)	--	[OKT]	--	Methyltransferase domain;; Ribosomal protein L11 methyltransferase (PrmA);; Methyltransferase domain;; PRMT5 arginine-N-methyltransferase;; Methyltransferase domain;; Methyltransferase small domain;; Methyltransferase domain	Protein arginine N-methyltransferase 1.1 GN=At4g29510 OS=Arabidopsis thaliana (Mouse-ear cress) PE=1 SV=1	S	Function unknown	PREDICTED: probable protein arginine N-methyltransferase 1 [Glycine max]
F01.PB14143	7.32	5.13	5.87	2.67	1.67	3.13	0.53	1.4	1.68	[KR]	--	Molecular Function: N-acetyltransferase activity (GO:0008080);; Biological Process: metabolic process (GO:0008152);;	--	--	--	--	Acetyltransferase (GNAT) family;; Acetyltransferase (GNAT) domain;; Acetyltransferase (GNAT) domain;; FR47-like protein	--	S	Function unknown	PREDICTED: uncharacterized protein LOC100816118 [Glycine max]
F01.PB14144	8.36	9.5	9.92	17.82	11.85	13.54	16.86	15.86	19.47	--	--	Molecular Function: zinc ion binding (GO:0008270);;	--	--	--	--	Ring finger domain;; Zinc finger, C3HC4 type (RING finger)	--	S	Function unknown	hypothetical protein glysoja_023968 [Glycine soja]
F01.PB14145	3.82	3.73	3.44	3.71	3.66	3.57	3.73	2.56	3.11	--	--	Biological Process: positive regulation of flower development (GO:0009911);; Biological Process: vegetative to reproductive phase transition of meristem (GO:0010228);; Biological Process: histone H3-K4 methylation (GO:0051568);; Cellular Component: RNA polymerase I core factor complex (GO:0070860);;	K15175|0|gmx:100804498|parafibromin-like; K15175 parafibromin (A)	--	[K]	Transcription	RNA pol II accessory factor, Cdc73 family	--	K	Transcription	PREDICTED: protein CDC73 homolog [Glycine max]
F01.PB14146	0.98	0.12	1.22	5.79	10.38	5.13	1.03	1.17	0.69	[Q]	Secondary metabolites biosynthesis, transport and catabolism	Molecular Function: oxidoreductase activity (GO:0016491);; Biological Process: single-organism metabolic process (GO:0044710);; Molecular Function: metal ion binding (GO:0046872);;	--	--	[Q]	Secondary metabolites biosynthesis, transport and catabolism	Multicopper oxidase;; Multicopper oxidase;; Multicopper oxidase;; Multicopper oxidase	Laccase-17 (Precursor) GN=LAC17 OS=Arabidopsis thaliana (Mouse-ear cress) PE=2 SV=1	Q	Secondary metabolites biosynthesis, transport and catabolism	PREDICTED: laccase-2-like [Glycine max]
F01.PB14147	3.38	3.15	2.74	5.12	8.06	6.17	9.39	9.89	9.47	--	--	Biological Process: aging (GO:0007568);; Cellular Component: integral component of membrane (GO:0016021);;	--	--	--	--	Tetraspanin family	Tetraspanin-10 GN=TET10 OS=Arabidopsis thaliana (Mouse-ear cress) PE=2 SV=1	S	Function unknown	hypothetical protein PHAVU_002G287500g [Phaseolus vulgaris]
F01.PB10339	0	0	0	0.36	0	0.58	0	0	0	[I]	Lipid transport and metabolism	Molecular Function: phospholipase D activity (GO:0004630);; Molecular Function: calcium ion binding (GO:0005509);; Cellular Component: membrane (GO:0016020);; Biological Process: lipid catabolic process (GO:0016042);; Biological Process: phosphatidylcholine metabolic process (GO:0046470);; Molecular Function: N-acylphosphatidylethanolamine-specific phospholipase D activity (GO:0070290);;	K01115|0|gmx:100784434|phospholipase D alpha 1-like; K01115 phospholipase D1/2 [EC:3.1.4.4] (A)	ko00564:Glycerophospholipid metabolism;ko00565:Ether lipid metabolism;ko04144:Endocytosis	[I]	Lipid transport and metabolism	Phospholipase D C terminal;; Phospholipase D Active site motif;; PLD-like domain;; C2 domain	Phospholipase D alpha 1 (Precursor) GN=PLD1 OS=Ricinus communis (Castor bean) PE=1 SV=1	I	Lipid transport and metabolism	PREDICTED: phospholipase D alpha 1 [Glycine max]
F01.PB10338	1.53	0.43	0.98	0	0	0	0	0	0	--	--	Biological Process: lipid metabolic process (GO:0006629);; Molecular Function: hydrolase activity, acting on ester bonds (GO:0016788);;	--	--	--	--	GDSL-like Lipase/Acylhydrolase	GDSL esterase/lipase APG (Precursor) GN=APG OS=Arabidopsis thaliana (Mouse-ear cress) PE=1 SV=1	S	Function unknown	hypothetical protein VIGAN_07027100 [Vigna angularis var. angularis]
F01.PB4694	1.46	0.7	0.61	4.05	2.58	3.04	5.08	4.17	4.17	--	--	Biological Process: proteolysis (GO:0006508);; Molecular Function: cysteine-type peptidase activity (GO:0008234);;	--	--	[O]	Posttranslational modification, protein turnover, chaperones	Papain family cysteine protease	Cysteine proteinase COT44 (Precursor; Fragment) OS=Brassica napus (Rape) PE=2 SV=1	O	Posttranslational modification, protein turnover, chaperones	Cysteine proteinase RD21a [Glycine soja]
F01.PB4695	294.82	612.01	290.52	1006.46	509.83	590.82	1032.19	944.59	1594.2	--	--	Molecular Function: metal ion binding (GO:0046872);;	--	--	[P]	Inorganic ion transport and metabolism	Metallothionein	Metallothionein-like protein 1 GN=MT1B OS=Trifolium repens (Creeping white clover) PE=3 SV=1	S	Function unknown	PREDICTED: metallothionein-like protein 1 [Glycine max]
F01.PB28411	2.83	12.05	5.24	4.54	4.97	14.13	7.23	6.19	4.64	[RTKL]	--	Molecular Function: protein serine/threonine kinase activity (GO:0004674);; Molecular Function: ATP binding (GO:0005524);; Biological Process: protein phosphorylation (GO:0006468);; Molecular Function: carbohydrate binding (GO:0030246);;	--	--	--	--	Legume lectin domain;; Protein kinase domain;; Protein tyrosine kinase;; Protein kinase domain;; Protein tyrosine kinase	L-type lectin-domain containing receptor kinase IX.1 (Precursor) GN=LECRK91 OS=Arabidopsis thaliana (Mouse-ear cress) PE=2 SV=1	T	Signal transduction mechanisms	hypothetical protein GLYMA_17G224300 [Glycine max]
F01.PB28410	39.15	30.97	37.99	7	6.02	6.87	3.84	4.82	3.12	--	--	Biological Process: maltose metabolic process (GO:0000023);; Biological Process: pentose-phosphate shunt (GO:0006098);; Biological Process: chloroplast relocation (GO:0009902);; Biological Process: stomatal complex morphogenesis (GO:0010103);; Biological Process: mRNA modification (GO:0016556);; Biological Process: starch biosynthetic process (GO:0019252);; Biological Process: positive regulation…	--	--	[T]	Signal transduction mechanisms	--	--	S	Function unknown	hypothetical protein glysoja_017462 [Glycine soja]
F01.PB28413	0	1.13	0	1.35	3.38	2.81	0.75	0.5	0	--	--	Molecular Function: DNA binding (GO:0003677);; Cellular Component: nucleus (GO:0005634);; Biological Process: regulation of transcription, DNA-templated (GO:0006355);; Biological Process: auxin-activated signaling pathway (GO:0009734);; Molecular Function: protein dimerization activity (GO:0046983);;	--	--	--	--	Auxin response factor;; AUX/IAA family;; B3 DNA binding domain	Auxin response factor 2 GN=MTG10.3 OS=Arabidopsis thaliana (Mouse-ear cress) PE=1 SV=2	K	Transcription	Auxin response factor 2 [Glycine soja]
F01.PB28412	2.95	2.22	3.69	3.28	5.36	2.6	2.94	2.75	1.95	--	--	--	--	--	[R]	General function prediction only	--	--	S	Function unknown	hypothetical protein glysoja_018491 [Glycine soja]
F01.PB28415	7.11	6.33	5.27	10.96	10.65	13.95	8.56	5.92	4.6	[Z]	Cytoskeleton	Molecular Function: microtubule motor activity (GO:0003777);; Molecular Function: ATP binding (GO:0005524);; Cellular Component: kinesin complex (GO:0005871);; Cellular Component: microtubule (GO:0005874);; Biological Process: microtubule-based movement (GO:0007018);; Molecular Function: microtubule binding (GO:0008017);;	K11498|0|pvu:PHAVU_011G038800g|hypothetical protein; K11498 centromeric protein E (A)	--	[Z]	Cytoskeleton	Kinesin motor domain;; Domain of unknown function (DUF3490)	Kinesin-like protein NACK1 GN=NACK1 OS=Nicotiana tabacum (Common tobacco) PE=1 SV=1	Z	Cytoskeleton	PREDICTED: kinesin-like protein NACK1 isoform X1 [Glycine max]
F01.PB28414	11.7	6.24	12.42	10.64	4.3	1.23	12.08	11.51	10.1	[R]	General function prediction only	--	K13217|0|gmx:100787373|pre-mRNA-processing factor 39-like; K13217 pre-mRNA-processing factor 39 (A)	--	[A]	RNA processing and modification	--	Cleavage stimulation factor subunit 77 {ECO:0000303|PubMed:12379796} OS=Arabidopsis thaliana (Mouse-ear cress) PE=1 SV=1	A	RNA processing and modification	PREDICTED: pre-mRNA-processing factor 39-like isoform X2 [Glycine max]
F01.PB28417	7.12	26.93	10	0.56	2.96	1.88	0.66	0.21	0.65	[RTKL]	--	--	--	--	--	--	Protein kinase domain;; Protein tyrosine kinase;; U-box domain	Serine/threonine-protein kinase GN=PUB33 OS=Arabidopsis thaliana (Mouse-ear cress) PE=2 SV=2	T	Signal transduction mechanisms	PREDICTED: U-box domain-containing protein 33-like isoform X2 [Glycine max]
F01.PB28416	5.38	4.97	6.26	7.99	8.04	7.92	8.26	8.21	7.83	[O]	Posttranslational modification, protein turnover, chaperones	--	K10588|0|gmx:100527169|uncharacterized LOC100527169; K10588 ubiquitin-protein ligase E3 B [EC:6.3.2.19] (A)	ko04120:Ubiquitin mediated proteolysis	[O]	Posttranslational modification, protein turnover, chaperones	HECT-domain (ubiquitin-transferase)	E3 ubiquitin-protein ligase UPL7 GN=UPL7 OS=Arabidopsis thaliana (Mouse-ear cress) PE=2 SV=1	O	Posttranslational modification, protein turnover, chaperones	PREDICTED: E3 ubiquitin-protein ligase UPL7 [Glycine max]
F01.PB28419	4.02	4.35	1.67	2.25	4.26	5.51	0	0.8	0	--	--	--	--	--	--	--	Plus-3 domain	--	S	Function unknown	PREDICTED: uncharacterized protein LOC100799306 isoform X1 [Glycine max]
F01.PB28418	14.37	12.32	13.05	27.02	24.29	33.03	20.09	24.69	14.22	[Z]	Cytoskeleton	Biological Process: mitotic cell cycle (GO:0000278);; Biological Process: regionalization (GO:0003002);; Molecular Function: microtubule motor activity (GO:0003777);; Molecular Function: ATP binding (GO:0005524);; Cellular Component: Golgi stack (GO:0005795);; Cellular Component: kinesin complex (GO:0005871);; Cellular Component: microtubule (GO:0005874);; Cellular Component: plasma membrane (GO:…	K10393|0|gmx:100778915|kinesin-like protein KIF2A-like; K10393 kinesin family member 2/24 (A)	--	[Z]	Cytoskeleton	Kinesin motor domain	Kinesin-13A GN=KINESIN-13A OS=Arabidopsis thaliana (Mouse-ear cress) PE=1 SV=1	Z	Cytoskeleton	Kinesin-like protein KIF2C, partial [Cajanus cajan]
F01.PB40675	4.98	5.92	5.8	6.37	8.91	7.02	8.3	8.59	10.77	[P]	Inorganic ion transport and metabolism	Molecular Function: ATP binding (GO:0005524);; Biological Process: cation transport (GO:0006812);; Cellular Component: integral component of membrane (GO:0016021);; Molecular Function: cation-transporting ATPase activity (GO:0019829);; Molecular Function: metal ion binding (GO:0046872);;	K01537|0|gmx:100788807|calcium-transporting ATPase 4, endoplasmic reticulum-type-like; K01537 Ca2+-transporting ATPase [EC:3.6.3.8] (A)	--	[P]	Inorganic ion transport and metabolism	E1-E2 ATPase;; haloacid dehalogenase-like hydrolase;; Putative hydrolase of sodium-potassium ATPase alpha subunit;; haloacid dehalogenase-like hydrolase;; haloacid dehalogenase-like hydrolase;; Cation transporting ATPase, C-terminus	Calcium-transporting ATPase 4, endoplasmic reticulum-type GN=ECA4 OS=Arabidopsis thaliana (Mouse-ear cress) PE=2 SV=2	P	Inorganic ion transport and metabolism	PREDICTED: calcium-transporting ATPase 4, endoplasmic reticulum-type-like [Glycine max]
F01.PB40674	4.37	3.58	3.51	4.01	4.19	6.01	5.77	7.09	7.72	--	--	Biological Process: mRNA processing (GO:0006397);;	K13171|2.53585e-144|gmx:100810238|serine/arginine repetitive matrix protein 1-like; K13171 serine/arginine repetitive matrix protein 1 (A)	ko03013:RNA transport;ko03015:mRNA surveillance pathway	[AR]	--	PWI domain	--	S	Function unknown	hypothetical protein TSUD_87820 [Trifolium subterraneum]
F01.PB40673	4.29	3.63	7.59	4.24	3.81	7.93	6.69	6.66	5.4	[E]	Amino acid transport and metabolism	Molecular Function: glutamate dehydrogenase (NAD+) activity (GO:0004352);; Molecular Function: glutamate dehydrogenase [NAD(P)+] activity (GO:0004353);; Molecular Function: copper ion binding (GO:0005507);; Molecular Function: ATP binding (GO:0005524);; Cellular Component: vacuolar membrane (GO:0005774);; Biological Process: polyamine catabolic process (GO:0006598);; Biological Process: membrane …	K00261|0|gmx:100801250|glutamate dehydrogenase 2-like; K00261 glutamate dehydrogenase (NAD(P)+) [EC:1.4.1.3] (A)	ko00250:Alanine, aspartate and glutamate metabolism;ko00330:Arginine and proline metabolism;ko00910:Nitrogen metabolism	[E]	Amino acid transport and metabolism	Glutamate/Leucine/Phenylalanine/Valine dehydrogenase;; Glu/Leu/Phe/Val dehydrogenase, dimerisation domain	Glutamate dehydrogenase 2 GN=GDH2 OS=Arabidopsis thaliana (Mouse-ear cress) PE=1 SV=1	E	Amino acid transport and metabolism	PREDICTED: glutamate dehydrogenase 2 [Glycine max]
F01.PB40672	0.41	0.51	0.86	0.79	0.62	0.23	0.49	0.41	0.45	--	--	Molecular Function: DNA binding (GO:0003677);; Molecular Function: chromatin binding (GO:0003682);;	--	--	--	--	Myb-like DNA-binding domain;; MYB-CC type transfactor, LHEQLE motif	Myb family transcription factor APL GN=APL OS=Arabidopsis thaliana (Mouse-ear cress) PE=2 SV=2	--	--	PREDICTED: uncharacterized protein LOC100805237 [Glycine max]
F01.PB40671	3.63	1.01	2.49	2.45	3.5	4.15	0	0	0	--	--	--	--	--	[R]	General function prediction only	Ankyrin repeats (3 copies);; Ankyrin repeats (many copies);; Ankyrin repeat;; Ankyrin repeats (many copies);; Ankyrin repeat;; Domain of unknown function	Ankyrin repeat-containing protein At3g12360 GN=At3g12360 OS=Arabidopsis thaliana (Mouse-ear cress) PE=2 SV=1	S	Function unknown	hypothetical protein PHAVU_005G046600g [Phaseolus vulgaris]
F01.PB40670	0.86	1.13	2.41	10.36	9.37	10.33	8.74	10.11	6	[RTKL]	--	--	--	--	--	--	Salt stress response/antifungal;; Protein tyrosine kinase;; Protein kinase domain;; Protein tyrosine kinase;; Protein kinase domain	Putative cysteine-rich receptor-like protein kinase 30 (Precursor) GN=CRK30 OS=Arabidopsis thaliana (Mouse-ear cress) PE=3 SV=1	--	--	PREDICTED: cysteine-rich receptor-like protein kinase 25 isoform X1 [Vigna radiata var. radiata]
F01.PB10335	3.23	2.55	4.34	26.82	31.03	26.53	4.51	5.82	1.95	--	--	--	--	--	[T]	Signal transduction mechanisms	Protein of unknown function (DUF568)	Cytochrome b561 and DOMON domain-containing protein At3g25290 (Precursor) GN=At3g25290 OS=Arabidopsis thaliana (Mouse-ear cress) PE=2 SV=1	S	Function unknown	PREDICTED: cytochrome b561 and DOMON domain-containing protein At3g25290-like [Glycine max]
F01.PB10334	13.23	14.8	18.49	19.26	16.7	16.18	21.14	21.13	17.31	[C]	Energy production and conversion	Molecular Function: pyridoxine:NADP 4-dehydrogenase activity (GO:0050236);; Biological Process: oxidation-reduction process (GO:0055114);;	--	--	[C]	Energy production and conversion	Aldo/keto reductase family	Probable aldo-keto reductase 1 GN=AKR1 OS=Glycine max (Soybean) PE=2 SV=1	C	Energy production and conversion	PREDICTED: uncharacterized protein LOC100811411 isoform X1 [Glycine max]
F01.PB14654	0.05	0.12	0.03	0	0	0	80.78	36.54	439.28	--	--	--	--	--	--	--	--	--	S	Function unknown	PREDICTED: IQ domain-containing protein IQM5 isoform X2 [Glycine max]
F01.PB8290	0	0.15	0	0.24	0.06	0.34	28.48	35.94	26.54	[R]	General function prediction only	Molecular Function: oxidoreductase activity, acting on paired donors, with incorporation or reduction of molecular oxygen, 2-oxoglutarate as one donor, and incorporation of one atom each of oxygen into both donors (GO:0016706);; Biological Process: oxidation-reduction process (GO:0055114);;	--	--	[QR]	--	2OG-Fe(II) oxygenase superfamily;; non-haem dioxygenase in morphine synthesis N-terminal	Protein SRG1 GN=SRG1 OS=Arabidopsis thaliana (Mouse-ear cress) PE=2 SV=1	S	Function unknown	uncharacterized protein LOC100786574 [Glycine max]
F01.PB9379	5.21	5.74	6.21	6.86	7.38	7.38	7.2	6.08	4.74	[TDK]	--	Cellular Component: protein kinase CK2 complex (GO:0005956);; Molecular Function: protein kinase regulator activity (GO:0019887);; Biological Process: regulation of protein kinase activity (GO:0045859);;	K03115|7.57194e-138|gmx:100793573|putative casein kinase II subunit beta-4-like; K03115 casein kinase II subunit beta (A)	ko03008:Ribosome biogenesis in eukaryotes;ko04712:Circadian rhythm - plant	[TDK]	--	Casein kinase II regulatory subunit	Casein kinase II subunit beta&apos; GN=CKB2 OS=Arabidopsis thaliana (Mouse-ear cress) PE=1 SV=1	DKT	--	PREDICTED: putative casein kinase II subunit beta-4 [Glycine max]
F01.PB40225	1.36	0.16	0.99	0.44	0.3	0	0.33	1.06	0.73	--	--	--	K12842|0|gmx:100775729|U2 snRNP-associated SURP motif-containing protein-like; K12842 U2-associated protein SR140 (A)	ko03040:Spliceosome	[R]	General function prediction only	Surp module;; RNA recognition motif. (a.k.a. RRM, RBD, or RNP domain);; cwf21 domain;; RNA recognition motif (a.k.a. RRM, RBD, or RNP domain)	Polyadenylate-binding protein RBP47 GN=RBP47 OS=Nicotiana plumbaginifolia (Leadwort-leaved tobacco) PE=1 SV=1	S	Function unknown	protein RRC1-like [Cajanus cajan]
F01.PB14655	6.14	7.42	7.39	8.39	6.33	5.56	3.36	2.44	1.67	--	--	--	--	--	[R]	General function prediction only	--	--	S	Function unknown	PREDICTED: uncharacterized protein LOC100796408 [Glycine max]
F01.PB9372	11.56	7.56	14.09	3.17	3.66	2.89	10.36	9.59	13.98	--	--	Biological Process: calcium ion transport (GO:0006816);; Molecular Function: calcium:proton antiporter activity (GO:0015369);; Cellular Component: integral component of membrane (GO:0016021);; Biological Process: transmembrane transport (GO:0055085);;	K07300|0|gmx:100782052|vacuolar cation/proton exchanger 3-like; K07300 Ca2+:H+ antiporter (A)	--	[P]	Inorganic ion transport and metabolism	Sodium/calcium exchanger protein	Vacuolar cation/proton exchanger 3 GN=CAX3 OS=Arabidopsis thaliana (Mouse-ear cress) PE=1 SV=1	P	Inorganic ion transport and metabolism	PREDICTED: vacuolar cation/proton exchanger 3 isoform X4 [Glycine max]
F01.PB9373	5.96	5.47	5.7	5.52	3.97	4.51	4.42	5.58	5.09	--	--	--	--	--	--	--	Protein of unknown function (DUF1423)	Protein OBERON 1 OS=Arabidopsis thaliana (Mouse-ear cress) PE=1 SV=1	S	Function unknown	PREDICTED: uncharacterized protein LOC100802913 [Glycine max]
F01.PB9370	5.12	4.27	6.62	9.08	4.36	8.58	57.48	48.69	35.81	--	--	Molecular Function: transcription cofactor activity (GO:0003712);; Biological Process: regulation of transcription, DNA-templated (GO:0006355);;	--	--	--	--	--	Mediator of RNA polymerase II transcription subunit 15a GN=F7H2.12 OS=Arabidopsis thaliana (Mouse-ear cress) PE=1 SV=1	--	--	transcription cofactor, putative [Medicago truncatula]
F01.PB9371	11.39	11.69	13.47	11.33	8.67	9.86	40.83	31.61	36.43	--	--	--	--	--	--	--	CCT motif	Zinc finger protein CONSTANS-LIKE 5 GN=COL5 OS=Arabidopsis thaliana (Mouse-ear cress) PE=2 SV=2	S	Function unknown	uncharacterized protein LOC109818663 [Cajanus cajan]
F01.PB9376	35.94	38.22	32.23	34.51	31.44	31.77	41.91	36.64	54.6	[P]	Inorganic ion transport and metabolism	Molecular Function: FMN binding (GO:0010181);; Molecular Function: oxidoreductase activity (GO:0016491);; Biological Process: oxidation-reduction process (GO:0055114);;	--	--	--	--	Pyridoxamine 5'-phosphate oxidase;; Pyridoxamine 5'-phosphate oxidase	--	P	Inorganic ion transport and metabolism	PREDICTED: uncharacterized protein LOC100775527, partial [Glycine max]
F01.PB9377	12.66	9.47	13.39	15.86	13.26	16.15	25.29	26.31	28.46	[IQR]	--	Molecular Function: oxidoreductase activity (GO:0016491);; Biological Process: oxidation-reduction process (GO:0055114);;	--	--	[Q]	Secondary metabolites biosynthesis, transport and catabolism	short chain dehydrogenase;; KR domain	Short-chain dehydrogenase TIC 32, chloroplastic GN=TIC32 OS=Pisum sativum (Garden pea) PE=1 SV=1	S	Function unknown	Short-chain dehydrogenase TIC 32, chloroplastic [Glycine soja]
F01.PB9374	78.83	114.3	73.66	15.3	17.91	18.95	4.77	4.21	3.81	[R]	General function prediction only	Biological Process: metabolic process (GO:0008152);; Molecular Function: hydrolase activity (GO:0016787);;	--	--	--	--	Haloacid dehalogenase-like hydrolase;; haloacid dehalogenase-like hydrolase;; HAD-hyrolase-like	Haloacid dehalogenase-like hydrolase domain-containing protein At4g39970 (Precursor) GN=At4g39970 OS=Arabidopsis thaliana (Mouse-ear cress) PE=2 SV=1	S	Function unknown	PREDICTED: haloacid dehalogenase-like hydrolase domain-containing protein At4g39970 [Glycine max]
F01.PB9375	1.59	1.96	2.53	1.63	0.47	1.05	3.09	3.34	1.82	--	--	Cellular Component: membrane (GO:0016020);;	--	--	--	--	--	WAT1-related protein At5g40230 GN=At5g40230 OS=Arabidopsis thaliana (Mouse-ear cress) PE=3 SV=1	--	--	PREDICTED: WAT1-related protein At3g28050-like isoform X2 [Glycine max]
F01.PB39268	2.55	4.59	3.72	0.19	0.13	1.24	0.93	1.28	1.12	[RTKL]	--	Molecular Function: nucleotide binding (GO:0000166);; Molecular Function: protein kinase activity (GO:0004672);; Biological Process: phosphorylation (GO:0016310);;	--	--	--	--	Salt stress response/antifungal;; Protein kinase domain;; Protein tyrosine kinase	Cysteine-rich receptor-like protein kinase 8 (Precursor) GN=CRK8 OS=Arabidopsis thaliana (Mouse-ear cress) PE=3 SV=2	T	Signal transduction mechanisms	PREDICTED: cysteine-rich receptor-like protein kinase 4 isoform X1 [Glycine max]
F01.PB39269	1.94	1.05	1.81	1.95	1.17	1.81	2.14	2.1	2.29	[O]	Posttranslational modification, protein turnover, chaperones	--	--	--	[O]	Posttranslational modification, protein turnover, chaperones	PPR repeat family;; PPR repeat;; PPR repeat;; Pentatricopeptide repeat domain;; Tetratricopeptide repeat;; Peptidase family M41	ATP-dependent zinc metalloprotease FTSH 11, chloroplastic/mitochondrial (Precursor) GN=FTSH11 OS=Arabidopsis thaliana (Mouse-ear cress) PE=1 SV=1	S	Function unknown	PREDICTED: pentatricopeptide repeat-containing protein At1g62930, chloroplastic-like [Glycine max]
F01.PB39264	0	0.25	0.97	0.12	0	0.13	0	0.18	0	[J]	Translation, ribosomal structure and biogenesis	Molecular Function: structural constituent of ribosome (GO:0003735);; Cellular Component: mitochondrion (GO:0005739);; Biological Process: translation (GO:0006412);; Cellular Component: chloroplast (GO:0009507);; Cellular Component: small ribosomal subunit (GO:0015935);; Molecular Function: rRNA binding (GO:0019843);;	K02982|2.65778e-138|gmx:3989335|rps3, GlmaCp059; 30S ribosomal protein S3; K02982 small subunit ribosomal protein S3 (A)	ko03010:Ribosome	--	--	Ribosomal protein S3, C-terminal domain;; KH domain;; Ribosomal Proteins L2, C-terminal domain;; Ribosomal protein L14p/L23e;; Ribosomal protein L16p/L10e;; Ribosomal protein S19	30S ribosomal protein S3, chloroplastic GN=rps3 OS=Glycine max (Soybean) PE=3 SV=1	J	Translation, ribosomal structure and biogenesis	ribosomal protein S3 (chloroplast) [Glycine falcata]
F01.PB39265	12.73	11.56	12.2	3.05	2.77	3.61	1.98	2.4	2.35	[R]	General function prediction only	--	--	--	[A]	RNA processing and modification	Myb/SANT-like DNA-binding domain;; RNA-metabolising metallo-beta-lactamase;; Metallo-beta-lactamase superfamily	Trihelix transcription factor GT-3b GN=F16M14.18 OS=Arabidopsis thaliana (Mouse-ear cress) PE=1 SV=1	S	Function unknown	hypothetical protein GLYMA_17G128500 [Glycine max]
F01.PB39266	3.22	7.84	2.2	1	1.69	1.85	0	0.05	0	[H]	Coenzyme transport and metabolism	Biological Process: chlorophyll biosynthetic process (GO:0015995);; Molecular Function: magnesium chelatase activity (GO:0016851);;	K03403|0|gmx:100806079|magnesium-chelatase subunit ChlH, chloroplastic-like; K03403 magnesium chelatase subunit H [EC:6.6.1.1] (A)	ko00860:Porphyrin and chlorophyll metabolism	--	--	CobN/Magnesium Chelatase;; Domain of unknown function (DUF3479)	Magnesium-chelatase subunit ChlH, chloroplastic (Precursor) GN=At5g13630 OS=Arabidopsis thaliana (Mouse-ear cress) PE=1 SV=1	H	Coenzyme transport and metabolism	Magnesium-chelatase subunit H [Glycine soja]
F01.PB39267	0.12	0.02	0.06	0.05	0.04	0.07	0.05	0	0	--	--	--	K08193|4.2434e-21|gmx:100784401|probable anion transporter 2, chloroplastic-like; K08193 MFS transporter, ACS family, solute carrier family 17 (sodium-dependent inorganic phosphate cotransporter), other (A)	--	[G]	Carbohydrate transport and metabolism	--	Probable anion transporter 2, chloroplastic (Precursor) OS=Arabidopsis thaliana (Mouse-ear cress) PE=2 SV=1	G	Carbohydrate transport and metabolism	hypothetical protein GLYMA_20G002000 [Glycine max]
F01.PB39260	3.62	5.03	5.05	4.82	5.87	5.11	8.44	8.26	8.27	--	--	Biological Process: transcription, DNA-templated (GO:0006351);;	--	--	--	--	GRAS domain family	Scarecrow-like protein 14 GN=SCL14 OS=Arabidopsis thaliana (Mouse-ear cress) PE=2 SV=2	K	Transcription	Scarecrow-like protein 14 [Glycine soja]
F01.PB39261	2.46	1.89	2.71	2.23	1.55	2.23	2.65	1.95	1.21	[K]	Transcription	--	K15198|0|gmx:100809837|uncharacterized LOC100809837; K15198 transcription factor TFIIIB component B'' (A)	--	[K]	Transcription	Myb-like DNA-binding domain	--	K	Transcription	Transcription factor TFIIIB component B&apos;&apos; [Glycine soja]
F01.PB39262	2.02	2	3.77	3.88	3.01	4.75	6.64	6.97	4.28	--	--	--	--	--	--	--	--	Transcription factor LHW GN=F12K2 OS=Arabidopsis thaliana (Mouse-ear cress) PE=1 SV=1	S	Function unknown	PREDICTED: transcription factor LHW-like [Glycine max]
F01.PB39263	8.29	7.79	7.51	8.62	5.33	6.8	6.95	6.09	8.48	[K]	Transcription	Molecular Function: zinc ion binding (GO:0008270);;	--	--	[K]	Transcription	RING/Ubox like zinc-binding domain	--	K	Transcription	PREDICTED: lisH domain-containing protein C1711.05 [Glycine max]
F01.PB6275	11.97	12.1	11.04	16.33	17.92	17.81	23.49	24.45	23.75	[S]	Function unknown	--	--	--	[S]	Function unknown	Per1-like	--	S	Function unknown	PERLD1 [Glycine max]
F01.PB6492	4.05	4.97	5.15	74.75	59.71	52.19	650.52	620.9	475.02	--	--	--	--	--	--	--	Hydrophobic seed protein;; Protease inhibitor/seed storage/LTP family;; Probable lipid transfer	36.4 kDa proline-rich protein GN=TPRP-F1 OS=Solanum lycopersicum (Tomato) PE=2 SV=1	--	--	unknown [Glycine max]
F01.PB6493	9.96	28.45	10.72	17.72	16.76	23.39	5.35	7.02	5.1	--	--	Molecular Function: hydrolase activity, hydrolyzing O-glycosyl compounds (GO:0004553);; Cellular Component: cell wall (GO:0005618);; Biological Process: cellular glucan metabolic process (GO:0006073);; Molecular Function: xyloglucan:xyloglucosyl transferase activity (GO:0016762);; Cellular Component: apoplast (GO:0048046);;	K08235|0|gmx:100786236|probable xyloglucan endotransglucosylase/hydrolase protein 30-like; K08235 xyloglucan:xyloglucosyl transferase [EC:2.4.1.207] (A)	--	--	--	Glycosyl hydrolases family 16;; Xyloglucan endo-transglycosylase (XET) C-terminus	Probable xyloglucan endotransglucosylase/hydrolase protein 30 (Precursor) GN=F3C3.5 OS=Arabidopsis thaliana (Mouse-ear cress) PE=2 SV=2	G	Carbohydrate transport and metabolism	PREDICTED: probable xyloglucan endotransglucosylase/hydrolase protein 30 [Glycine max]
F01.PB6490	83.65	86.43	80.45	25.76	23.21	29.39	14.63	16.09	16.4	[R]	General function prediction only	Biological Process: barrier septum assembly (GO:0000917);; Molecular Function: GTP binding (GO:0005525);; Biological Process: rRNA processing (GO:0006364);; Biological Process: tRNA metabolic process (GO:0006399);; Biological Process: chloroplast organization (GO:0009658);;	K03978|0|pvu:PHAVU_009G105600g|hypothetical protein; K03978 GTP-binding protein (A)	--	[R]	General function prediction only	50S ribosome-binding GTPase;; Ferrous iron transport protein B;; Dynamin family	GTP-binding protein At2g22870 GN=EMB2001 OS=Arabidopsis thaliana (Mouse-ear cress) PE=2 SV=2	S	Function unknown	hypothetical protein PHAVU_009G105600g [Phaseolus vulgaris]
F01.PB6491	9.39	4.55	8.61	23.71	28.64	23.02	24.77	34.59	19.33	[RTKL]	--	Molecular Function: protein serine/threonine kinase activity (GO:0004674);; Molecular Function: ATP binding (GO:0005524);; Biological Process: protein phosphorylation (GO:0006468);;	K07760|0|pvu:PHAVU_008G253500g|hypothetical protein; K07760 cyclin-dependent kinase [EC:2.7.11.22] (A)	--	[R]	General function prediction only	Protein kinase domain;; Protein tyrosine kinase	Cyclin-dependent kinase B1-2 GN=CDKB1-2 OS=Arabidopsis thaliana (Mouse-ear cress) PE=1 SV=2	T	Signal transduction mechanisms	PREDICTED: cell division control protein 2 homolog C [Vigna radiata var. radiata]
F01.PB6496	35.81	33.7	33.55	14.06	14.79	12.5	4.1	5.32	4.88	--	--	Cellular Component: integral component of membrane (GO:0016021);;	--	--	--	--	CemA family	Chloroplast envelope membrane protein OS=Rhodomonas salina (Cryptomonas salina) PE=3 SV=1	P	Inorganic ion transport and metabolism	PREDICTED: chloroplast envelope membrane protein-like [Glycine max]
F01.PB6497	27.31	32.29	18.2	4.77	5.16	6.09	4.02	5.7	3.92	--	--	Cellular Component: mitochondrion (GO:0005739);; Cellular Component: vacuolar membrane (GO:0005774);; Cellular Component: chloroplast envelope (GO:0009941);;	--	--	--	--	Protein of unknown function (DUF3769)	Protein TRIGALACTOSYLDIACYLGLYCEROL 4, chloroplastic GN=F17A9.11 OS=Arabidopsis thaliana (Mouse-ear cress) PE=1 SV=1	S	Function unknown	PREDICTED: protein TRIGALACTOSYLDIACYLGLYCEROL 4, chloroplastic-like [Glycine max]
F01.PB6494	121.46	114.78	119.76	0.1	0.07	0.39	0.12	0.32	0.19	[GO]	--	Molecular Function: hydrolase activity (GO:0016787);;	K14641|5.38826e-175|gmx:100784833|nucleoside-triphosphatase-like; K14641 apyrase [EC:3.6.1.5] (A)	ko00230:Purine metabolism;ko00240:Pyrimidine metabolism	[F]	Nucleotide transport and metabolism	GDA1/CD39 (nucleoside phosphatase) family;; GDA1/CD39 (nucleoside phosphatase) family	Apyrase 2 GN=APY2 OS=Arabidopsis thaliana (Mouse-ear cress) PE=1 SV=1	GO	--	hypothetical protein GLYMA_16G0434002, partial [Glycine max]
F01.PB6495	23.55	20.31	27.54	20.05	23.99	18.29	19.6	26.86	25.8	--	--	--	--	--	--	--	Protein of unknown function (DUF1639)	--	S	Function unknown	PREDICTED: uncharacterized protein LOC100794263 isoform X2 [Glycine max]
F01.PB14658	2	1.57	2.64	2.59	2.22	2.34	2.99	2.42	2.33	--	--	--	--	--	[R]	General function prediction only	Reverse transcriptase-like	--	--	--	hypothetical protein TSUD_22140 [Trifolium subterraneum]
F01.PB6498	38.75	41.3	49.78	30.75	26.08	34.12	26.89	23.96	28.62	[R]	General function prediction only	Molecular Function: hydrolase activity (GO:0016787);;	--	--	[R]	General function prediction only	Calcineurin-like phosphoesterase	Probable inactive purple acid phosphatase 29 (Precursor) GN=PAP29 OS=Arabidopsis thaliana (Mouse-ear cress) PE=2 SV=1	S	Function unknown	uncharacterized protein LOC100794167 [Glycine max]
F01.PB6499	7.99	9.72	7.88	8.09	8.09	8.41	9	9.41	9.53	[L]	Replication, recombination and repair	Molecular Function: DNA binding (GO:0003677);; Molecular Function: ATP binding (GO:0005524);; Biological Process: DNA replication (GO:0006260);; Molecular Function: nucleoside-triphosphatase activity (GO:0017111);;	K10755|0|gmx:100781364|replication factor C subunit 2-like; K10755 replication factor C subunit 2/4 (A)	ko03030:DNA replication;ko03420:Nucleotide excision repair;ko03430:Mismatch repair	[L]	Replication, recombination and repair	Replication factor C C-terminal domain;; ATPase family associated with various cellular activities (AAA);; DNA polymerase III, delta subunit;; AAA domain;; Rad17 cell cycle checkpoint protein;; AAA domain;; Part of AAA domain;; Magnesium chelatase, subunit ChlI;; Holliday junction DNA helicase ruvB N-terminus;; Viral (Superfamily 1) RNA helicase	Replication factor C subunit 2 GN=F16M19.6 OS=Arabidopsis thaliana (Mouse-ear cress) PE=1 SV=1	L	Replication, recombination and repair	PREDICTED: replication factor C subunit 2 [Glycine max]
F01.PB14659	2.92	2.96	1.87	3.44	2.35	5.04	3.79	2.49	2.13	[G]	Carbohydrate transport and metabolism	Molecular Function: hydrolase activity, hydrolyzing O-glycosyl compounds (GO:0004553);; Biological Process: carbohydrate metabolic process (GO:0005975);;	K01188|0|gmx:100806123|beta-glucosidase 12-like; K01188 beta-glucosidase [EC:3.2.1.21] (A)	ko00460:Cyanoamino acid metabolism;ko00500:Starch and sucrose metabolism;ko00940:Phenylpropanoid biosynthesis	[G]	Carbohydrate transport and metabolism	Glycosyl hydrolase family 1	Beta-glucosidase 24 (Precursor) OS=Oryza sativa subsp. japonica (Rice) PE=2 SV=1	G	Carbohydrate transport and metabolism	PREDICTED: cyanogenic beta-glucosidase-like isoform X1 [Glycine max]
F01.PB40220	0.32	0.21	0.37	0.35	0.31	0.27	0.23	0.39	0.45	--	--	--	K12865|9.03871e-32|gmx:100779869|uncharacterized LOC100779869; K12865 polyglutamine-binding protein 1 (A)	ko03040:Spliceosome	[A]	RNA processing and modification	--	--	A	RNA processing and modification	PREDICTED: uncharacterized protein LOC100779869 isoform X1 [Glycine max]
F01.PB392	108.07	92.78	116.4	115.93	114.1	193.59	86.17	97.96	103.63	--	--	--	--	--	--	--	--	--	S	Function unknown	PREDICTED: uncharacterized protein LOC100817673 [Glycine max]
F01.PB393	33.86	33.71	37.95	37.75	34.58	34.43	31.24	38.35	38.75	--	--	--	--	--	--	--	--	--	S	Function unknown	uncharacterized protein LOC100306306 [Glycine max]
F01.PB390	16.81	17.93	11.9	16.13	16.82	14.81	19.67	21.82	20.92	[J]	Translation, ribosomal structure and biogenesis	Molecular Function: RNA binding (GO:0003723);; Molecular Function: structural constituent of ribosome (GO:0003735);; Cellular Component: nucleolus (GO:0005730);; Cellular Component: plasma membrane (GO:0005886);; Biological Process: translation (GO:0006412);; Biological Process: adaxial/abaxial pattern specification (GO:0009955);; Cellular Component: cytosolic large ribosomal subunit (GO:0022625)…	K02865|1.21178e-139|gmx:100527763|uncharacterized LOC100527763; K02865 large subunit ribosomal protein L10Ae (A)	ko03010:Ribosome	[J]	Translation, ribosomal structure and biogenesis	Ribosomal protein L1p/L10e family	60S ribosomal protein L10a-3 GN=RPL10AC OS=Arabidopsis thaliana (Mouse-ear cress) PE=2 SV=1	J	Translation, ribosomal structure and biogenesis	uncharacterized protein LOC100527763 [Glycine max]
F01.PB391	26.23	16.63	15.47	12.89	21.97	17.32	8.25	5.59	4.83	--	--	--	--	--	--	--	--	--	S	Function unknown	PREDICTED: classical arabinogalactan protein 5-like [Glycine max]
F01.PB396	342.38	334.47	313.86	120.95	85.51	103.1	60.26	64.96	68.59	[U]	Intracellular trafficking, secretion, and vesicular transport	Cellular Component: plasma membrane (GO:0005886);; Molecular Function: protein transporter activity (GO:0008565);; Biological Process: protein secretion (GO:0009306);; Cellular Component: integral component of membrane (GO:0016021);;	K03116|5.17988e-67|gmx:100797959|sec-independent protein translocase protein TATA, chloroplastic-like; K03116 sec-independent protein translocase protein TatA (A)	ko03060:Protein export	--	--	mttA/Hcf106 family	Sec-independent protein translocase protein TATA, chloroplastic (Precursor) GN=TATA OS=Pisum sativum (Garden pea) PE=1 SV=1	U	Intracellular trafficking, secretion, and vesicular transport	PREDICTED: sec-independent protein translocase protein TATA, chloroplastic-like [Glycine max]
F01.PB397	38.9	21.79	44.45	279	182.69	171.33	0.48	0	0.09	--	--	Biological Process: defense response (GO:0006952);; Biological Process: response to biotic stimulus (GO:0009607);;	--	--	--	--	Pathogenesis-related protein Bet v I family	MLP-like protein 43 GN=MLP43 OS=Arabidopsis thaliana (Mouse-ear cress) PE=1 SV=1	S	Function unknown	unknown [Glycine max]
F01.PB394	26.76	20.93	28.35	18.37	5.85	17.02	2.68	2.29	4.54	--	--	--	--	--	--	--	Cotton fibre expressed protein	--	S	Function unknown	PREDICTED: uncharacterized protein LOC100780040 [Glycine max]
F01.PB395	3.9	3.67	4.98	36.82	63.64	46.67	13.27	21.26	15.77	[R]	General function prediction only	Molecular Function: GTP binding (GO:0005525);; Biological Process: small GTPase mediated signal transduction (GO:0007264);; Biological Process: protein transport (GO:0015031);;	K07904|1.65099e-147|gmx:100305599|uncharacterized LOC100305599; K07904 Ras-related protein Rab-11A (A)	ko04144:Endocytosis	[U]	Intracellular trafficking, secretion, and vesicular transport	Ras family;; Miro-like protein;; ADP-ribosylation factor family;; 50S ribosome-binding GTPase;; Elongation factor Tu GTP binding domain	Ras-related protein RABA1f GN=RABA1F OS=Arabidopsis thaliana (Mouse-ear cress) PE=2 SV=1	S	Function unknown	uncharacterized protein LOC100305599 [Glycine max]
F01.PB398	112.97	163.07	128.21	13.49	10.21	16.51	33.18	26.81	85.65	--	--	--	--	--	--	--	--	Pathogen-related protein OS=Hordeum vulgare (Barley) PE=2 SV=2	S	Function unknown	pathogen-related protein-like [Glycine max]
F01.PB399	30.11	78.66	31.77	1.95	1.62	3.7	0.1	0.17	0.18	--	--	Biological Process: defense response (GO:0006952);; Biological Process: response to biotic stimulus (GO:0009607);;	--	--	--	--	Pathogenesis-related protein Bet v I family	MLP-like protein 43 GN=MLP43 OS=Arabidopsis thaliana (Mouse-ear cress) PE=1 SV=1	S	Function unknown	unknown [Glycine max]
F01.PB40221	0	0.39	0.25	0.15	2.26	0.98	0.17	0.45	1.56	--	--	Molecular Function: ATP binding (GO:0005524);; Biological Process: defense response (GO:0006952);; Biological Process: signal transduction (GO:0007165);; Molecular Function: nucleoside-triphosphatase activity (GO:0017111);; Molecular Function: ADP binding (GO:0043531);;	--	--	--	--	NB-ARC domain;; NACHT domain;; ATPase family associated with various cellular activities (AAA);; TIR domain;; TIR domain;; Leucine rich repeat;; Leucine Rich repeats (2 copies)	TMV resistance protein N GN=N OS=Nicotiana glutinosa (Tobacco) PE=1 SV=1	S	Function unknown	hypothetical protein GLYMA_09G161400 [Glycine max]
F01.PB13268	0.45	0.33	0.73	6.57	11.16	8.05	3.44	2.6	2.37	[O]	Posttranslational modification, protein turnover, chaperones	Molecular Function: serine-type endopeptidase activity (GO:0004252);; Cellular Component: extracellular region (GO:0005576);; Biological Process: proteolysis (GO:0006508);; Molecular Function: identical protein binding (GO:0042802);; Biological Process: negative regulation of catalytic activity (GO:0043086);;	--	--	--	--	Subtilase family	Xylem serine proteinase 1 (Precursor) GN=XSP1 OS=Arabidopsis thaliana (Mouse-ear cress) PE=2 SV=1	O	Posttranslational modification, protein turnover, chaperones	Xylem serine proteinase 1 [Glycine soja]
F01.PB13269	5.68	14.74	4.01	39.34	59.7	43.64	7	9.35	4.8	--	--	Biological Process: plant-type secondary cell wall biogenesis (GO:0009834);; Biological Process: glucuronoxylan biosynthetic process (GO:0010417);; Molecular Function: galactosylgalactosylxylosylprotein 3-beta-glucuronosyltransferase activity (GO:0015018);; Cellular Component: membrane (GO:0016020);; Molecular Function: xylosyltransferase activity (GO:0042285);;	--	--	[O]	Posttranslational modification, protein turnover, chaperones	Glycosyltransferase family 43	Probable beta-1,4-xylosyltransferase IRX9 GN=IRX9 OS=Arabidopsis thaliana (Mouse-ear cress) PE=2 SV=1	S	Function unknown	Putative beta-1,4-xylosyltransferase IRX9 [Glycine soja]
F01.PB23504	4.12	3.62	5.38	11.69	14.81	14.43	21.22	21.89	14.08	[L]	Replication, recombination and repair	Biological Process: cytokinesis by cell plate formation (GO:0000911);; Molecular Function: DNA binding (GO:0003677);; Molecular Function: DNA helicase activity (GO:0003678);; Molecular Function: ATP binding (GO:0005524);; Cellular Component: nucleus (GO:0005634);; Cellular Component: cytosol (GO:0005829);; Biological Process: acetyl-CoA metabolic process (GO:0006084);; Biological Process: DNA unw…	K02540|0|gmx:100799441|DNA replication licensing factor mcm2-like; K02540 DNA replication licensing factor MCM2 [EC:3.6.4.12] (A)	ko03030:DNA replication	[L]	Replication, recombination and repair	MCM2/3/5 family;; Mini-chromosome maintenance protein 2;; MCM N-terminal domain;; Magnesium chelatase, subunit ChlI;; AAA domain (dynein-related subfamily)	DNA replication licensing factor MCM2 GN=OsI_36121 OS=Oryza sativa subsp. indica (Rice) PE=3 SV=1	L	Replication, recombination and repair	PREDICTED: DNA replication licensing factor MCM2-like [Glycine max]
F01.PB23505	5.23	5.75	6.67	9.07	8.49	13.29	13.56	14.55	7.9	[RTKL]	--	Molecular Function: protein serine/threonine kinase activity (GO:0004674);; Molecular Function: ATP binding (GO:0005524);; Biological Process: protein phosphorylation (GO:0006468);; Cellular Component: integral component of membrane (GO:0016021);;	--	--	--	--	Protein kinase domain;; Protein tyrosine kinase;; Leucine Rich repeats (2 copies);; Leucine rich repeat;; Leucine Rich Repeat;; Leucine Rich repeat;; Leucine rich repeat N-terminal domain	Receptor-like protein kinase HSL1 (Precursor) GN=HSL1 OS=Arabidopsis thaliana (Mouse-ear cress) PE=2 SV=1	S	Function unknown	PREDICTED: receptor-like protein kinase 5 [Glycine max]
F01.PB23502	5.54	2.15	15.34	7.47	12.02	10.48	8.84	6.08	12.47	--	--	--	K11824|0|gmx:100793930|AP-2 complex subunit alpha-1-like; K11824 AP-2 complex subunit alpha (A)	ko04144:Endocytosis	[U]	Intracellular trafficking, secretion, and vesicular transport	Adaptin N terminal region;; Alpha adaptin AP2, C-terminal domain;; Adaptin C-terminal domain;; non-SMC mitotic condensation complex subunit 1	AP-2 complex subunit alpha-2 GN=ALPHAC-AD OS=Arabidopsis thaliana (Mouse-ear cress) PE=1 SV=1	U	Intracellular trafficking, secretion, and vesicular transport	PREDICTED: AP-2 complex subunit alpha-1-like [Glycine max]
F01.PB23503	14.29	15.95	9.31	4.54	4.32	4.25	2.87	2.29	2.86	--	--	Molecular Function: DNA binding (GO:0003677);; Cellular Component: nucleus (GO:0005634);; Cellular Component: chloroplast (GO:0009507);; Cellular Component: plastid chromosome (GO:0009508);; Cellular Component: membrane (GO:0016020);; Biological Process: mRNA modification (GO:0016556);; Biological Process: transcription from plastid promoter (GO:0042793);; Biological Process: protein targeting to…	--	--	--	--	Pentatricopeptide repeat domain;; PPR repeat family;; SAP domain	Pentatricopeptide repeat-containing protein At5g12100, mitochondrial (Precursor) GN=At5g12100 OS=Arabidopsis thaliana (Mouse-ear cress) PE=2 SV=1	S	Function unknown	uncharacterized protein LOC109815736 isoform X1 [Cajanus cajan]
F01.PB23500	9.55	8.88	11.15	13.34	14.15	14.99	12.28	11.4	11.79	--	--	Biological Process: intracellular protein transport (GO:0006886);; Molecular Function: zinc ion binding (GO:0008270);; Biological Process: positive regulation of cell proliferation (GO:0008284);; Biological Process: gravitropism (GO:0009630);; Biological Process: vesicle-mediated transport (GO:0016192);;	--	--	[U]	Intracellular trafficking, secretion, and vesicular transport	Pep3/Vps18/deep orange family;; Region in Clathrin and VPS	--	U	Intracellular trafficking, secretion, and vesicular transport	PREDICTED: vacuolar protein sorting-associated protein 18 homolog [Glycine max]
F01.PB23501	3.11	14.01	6.6	10.21	57.17	28.08	10.34	14.32	12.12	--	--	Molecular Function: peroxidase activity (GO:0004601);; Molecular Function: calcium ion binding (GO:0005509);; Cellular Component: integral component of membrane (GO:0016021);; Molecular Function: oxidoreductase activity, acting on NAD(P)H, oxygen as acceptor (GO:0050664);; Biological Process: oxidation-reduction process (GO:0055114);;	K13447|0|gmx:100820185|respiratory burst oxidase homolog protein B-like; K13447 respiratory burst oxidase [EC:1.6.3.- 1.11.1.-] (A)	ko04626:Plant-pathogen interaction	[PQ]	--	Ferric reductase NAD binding domain;; Respiratory burst NADPH oxidase;; FAD-binding domain;; Ferric reductase like transmembrane component;; EF-hand domain pair;; EF hand	Respiratory burst oxidase homolog protein B GN=RBOHB OS=Solanum tuberosum (Potato) PE=1 SV=1	U	Intracellular trafficking, secretion, and vesicular transport	PREDICTED: respiratory burst oxidase homolog protein B-like [Glycine max]
F01.PB13260	92.97	120.85	89.78	34.44	34.43	42.08	13.88	12.1	13.35	--	--	Molecular Function: structural molecule activity (GO:0005198);; Cellular Component: nucleus (GO:0005634);; Cellular Component: plasma membrane (GO:0005886);; Cellular Component: chloroplast thylakoid membrane (GO:0009535);; Biological Process: chloroplast organization (GO:0009658);; Cellular Component: chloroplast envelope (GO:0009941);; Biological Process: response to ozone (GO:0010193);; Cellul…	--	--	--	--	PAP_fibrillin	Probable plastid-lipid-associated protein 6, chloroplastic (Precursor) GN=At3g23400 OS=Arabidopsis thaliana (Mouse-ear cress) PE=1 SV=1	S	Function unknown	harpin binding protein 1 [Glycine max]
F01.PB13261	20.72	27.03	25.78	50	87.7	62.68	31.61	33.83	29.53	[RTKL]	--	Molecular Function: protein kinase activity (GO:0004672);; Molecular Function: ATP binding (GO:0005524);; Biological Process: protein phosphorylation (GO:0006468);;	K08867|0|gmx:100786910|probable serine/threonine-protein kinase WNK11-like; K08867 WNK lysine deficient protein kinase [EC:2.7.11.1] (A)	--	[R]	General function prediction only	Protein kinase domain;; Protein tyrosine kinase	Probable serine/threonine-protein kinase WNK11 GN=WNK11 OS=Arabidopsis thaliana (Mouse-ear cress) PE=2 SV=1	T	Signal transduction mechanisms	probable serine/threonine-protein kinase WNK11 [Cajanus cajan]
F01.PB13262	0.14	0.26	0.14	0.68	0.45	0.26	0.18	0.42	0.23	--	--	Molecular Function: zinc ion binding (GO:0008270);;	--	--	--	--	TRAF-type zinc finger	--	S	Function unknown	uncharacterized protein LOC100306673 [Glycine max]
F01.PB13263	1.72	2.44	3.3	3.73	5.15	2.34	2.22	2.54	2.57	--	--	--	--	--	--	--	--	--	--	--	PREDICTED: translation initiation factor IF-2-like [Glycine max]
F01.PB13264	17.02	13.73	19.62	31.86	24.52	33.57	9.19	12.95	45.94	--	--	--	--	--	--	--	Protein of unknown function (DUF740)	--	S	Function unknown	hypothetical protein GLYMA_01G017800 [Glycine max]
F01.PB13265	0.66	0.59	0.78	1.48	0.53	1.24	1.29	1.76	2.43	--	--	--	--	--	--	--	--	--	--	--	hypothetical protein PHAVU_002G286400g [Phaseolus vulgaris]
F01.PB13266	7.08	7.71	7	4.23	3.14	4.19	0.45	0.5	0.29	[RTKL]	--	Molecular Function: kinase activity (GO:0016301);; Biological Process: phosphorylation (GO:0016310);;	--	--	--	--	Protein tyrosine kinase;; Protein kinase domain;; Leucine rich repeat N-terminal domain	Probably inactive leucine-rich repeat receptor-like protein kinase At5g48380 (Precursor) GN=At5g48380 OS=Arabidopsis thaliana (Mouse-ear cress) PE=1 SV=1	--	--	PREDICTED: probably inactive leucine-rich repeat receptor-like protein kinase At5g48380 [Glycine max]
F01.PB13267	0	0	0.04	0	0	0	0.04	0	108.99	--	--	Biological Process: maltose metabolic process (GO:0000023);; Cellular Component: extracellular region (GO:0005576);; Cellular Component: cytoplasm (GO:0005737);; Biological Process: microtubule nucleation (GO:0007020);; Cellular Component: plant-type cell wall (GO:0009505);; Biological Process: positive regulation of flower development (GO:0009911);; Biological Process: leaf morphogenesis (GO:000…	K07407|0|brp:103855779|alpha-galactosidase; K07407 alpha-galactosidase [EC:3.2.1.22] (A)	ko00052:Galactose metabolism;ko00561:Glycerolipid metabolism;ko00600:Sphingolipid metabolism;ko00603:Glycosphingolipid biosynthesis - globo series	[G]	Carbohydrate transport and metabolism	Melibiase	Alpha-galactosidase (Precursor) OS=Coffea arabica (Arabian coffee) PE=1 SV=1	G	Carbohydrate transport and metabolism	alpha-galactosidase-like isoform X1 [Chenopodium quinoa]
[truncated: 43,525 more rows]
