# Supplementary material for: Comprehensive transcriptome analysis reveals genes potentially involved in isoflavone biosynthesis in Pueraria thomsonii Benth
Source: PLoS One. 2019 Jun 4;14(6):e0217593. doi: 10.1371/journal.pone.0217593 (PMC6548387; doi:10.1371/journal.pone.0217593)
Supplement: S15 Table — (XLS) [file pone.0217593.s017.xls]

## Sheet: Sheet1
Y	PB10020	0F	C2H2	TF	C2H2							1.63
Y	PB10041	1F	mTERF	TR	mTERF							39.09
Y	PB10053	2F	C2C2-Dof	TF	C2C2->C2C2-Dof							1.76
Y	PB10074	0F	zf-HD	TF	zf-HD							2.71
Y	PB10115	2F	TAZ	TR	TAZ							0.06
Y	PB10147	0F	C2H2	TF	C2H2							0.87
Y	PB10174	1F	MYB	TF	MYB->MYB							0.14
Y	PB10206	1F	WRKY	TF	WRKY							9.22
Y	PB10317	0F	WRKY	TF	WRKY							16.42
Y	PB10354	2F	HSF	TF	HSF							0.3
Y	PB10379	1F	TRAF	TR	TRAF							2.17
Y	PB10381	1F	HB-KNOX	TF	HB->HB-KNOX							0.04
Y	PB10470	0F	MYB-related	TF	MYB->MYB-related	>B3						17.47
Y	PB10506	0F	C2C2-Dof	TF	C2C2->C2C2-Dof	NF	X1					10.76
Y	PB10516	1F	C3H	TF	C3H							4.45
Y	PB10541	2F	MYB	TF	MYB->MYB							1.89
Y	PB10601	2F	Others	TR	Others							3.86
Y	PB10607	1F	bHLH	TF	bHLH							5.61
Y	PB10634	1F	zf-HD	TF	zf-HD	TF	GARP	>GARP	G2	like		21
Y	PB10663	1F	HSF	TF	HSF	AP2/ERF	>AP2/ERF	ERF				2.11
Y	PB1070	2F	C3H	TF	C3H							43.79
Y	PB10712	1F	Trihelix	TF	Trihelix							0.03
Y	PB10769	2F	NAC	TF	NAC							1.02
Y	PB10813	1F	bZIP	TF	bZIP	TF	GARP	>GARP	ARR	B		3.27
Y	PB10866	1F	C2C2-Dof	TF	C2C2->C2C2-Dof							24.24
Y	PB10952	0F	HB-HD-ZIP	TF	HB->HB-HD-ZIP							0.26
Y	PB1104	0F	C2C2-Dof	TF	C2C2->C2C2-Dof							2.38
Y	PB11055	0F	mTERF	TR	mTERF							78.47
Y	PB11072	2F	MYB	TF	MYB->MYB							18.44
Y	PB11204	0F	Others	TR	Others							17.42
Y	PB11244	0F	bHLH	TF	bHLH							136.75
Y	PB11248	0F	bHLH	TF	bHLH	TF	C2C2	>C2C2	CO	like		0.1
Y	PB11269	1F	bHLH	TF	bHLH							12.68
Y	PB11291	0F	AUX/IAA	TR	AUX/IAA							2.6
Y	PB11468	2F	HB-HD-ZIP	TF	HB->HB-HD-ZIP	HB	>HB	BELL				33.83
Y	PB11470	2F	LOB	TF	LOB							0.43
Y	PB11490	0F	bHLH	TF	bHLH	HB	>HB	BELL				41.33
Y	PB11512	0F	HB-HD-ZIP	TF	HB->HB-HD-ZIP	HB	>HB	KNOX				67.36
Y	PB11572	0F	bZIP	TF	bZIP							18.47
Y	PB11614	0F	DBB	TF	DBB	MYB	>MYB	related				38.44
Y	PB11666	0F	bHLH	TF	bHLH	B3	>B3	ARF				38.06
Y	PB11672	1F	HB-HD-ZIP	TF	HB->HB-HD-ZIP							30.84
Y	PB11787	1F	C2C2-CO-like	TF	C2C2->C2C2-CO-like							8.43
Y	PB11869	2F	bHLH	TF	bHLH							0.09
Y	PB11874	1F	AUX/IAA	TR	AUX/IAA							55.63
Y	PB1190	1F	DBB	TF	DBB	TF	C2C2	>C2C2	CO	like		0.58
Y	PB11905	0F	HB-KNOX	TF	HB->HB-KNOX							0
Y	PB11980	0F	C2H2	TF	C2H2							2
Y	PB11985	1F	AP2/ERF-ERF	TF	AP2/ERF->AP2/ERF-ERF							11.13
Y	PB1203	2F	AP2/ERF-ERF	TF	AP2/ERF->AP2/ERF-ERF							4.72
Y	PB12040	2F	HSF	TF	HSF							34.87
Y	PB12118	0F	MADS-MIKC	TF	MADS->MADS-MIKC							4.7
Y	PB12147	1F	C2H2	TF	C2H2							2.19
Y	PB12160	1F	MADS-M-type	TF	MADS->MADS-M-type	HB	>HB	other				8.37
Y	PB12189	2F	MADS-MIKC	TF	MADS->MADS-MIKC	C2C2	>C2C2	LSD				9.62
Y	PB12238	1F	AUX/IAA	TR	AUX/IAA							13.53
Y	PB12280	0F	Others	TR	Others							2.66
Y	PB12295	0F	MYB-related	TF	MYB->MYB-related	TF	GARP	>GARP	G2	like		6.53
Y	PB12307	1F	NF-YA	TF	NF-Y->NF-YA	HB	>HB	BELL				4.02
Y	PB12405	1F	MYB	TF	MYB->MYB							33.21
Y	PB12477	0F	GARP-G2-like	TF	GARP->GARP-G2-like	TF	GARP	>GARP	G2	like		0.77
Y	PB12506	1F	C2C2-Dof	TF	C2C2->C2C2-Dof							0.13
Y	PB12531	0F	MYB-related	TF	MYB->MYB-related	TF	GARP	>GARP	ARR	B		0
Y	PB12534	2F	C2C2-CO-like	TF	C2C2->C2C2-CO-like							6.58
Y	PB12593	2F	B3	TF	B3->B3							3.99
Y	PB12605	0F	TCP	TF	TCP							0.63
Y	PB12621	0F	MYB	TF	MYB->MYB							55.61
Y	PB12622	1F	HB-KNOX	TF	HB->HB-KNOX							0
Y	PB12638	0F	bZIP	TF	bZIP	Pseudo ARR	B					4.34
Y	PB12663	1F	MYB	TF	MYB->MYB							3.7
Y	PB12680	2F	bHLH	TF	bHLH							2.38
Y	PB12724	2F	C2C2-GATA	TF	C2C2->C2C2-GATA	AP2/ERF	>AP2/ERF	AP2				31.02
Y	PB12785	2F	WRKY	TF	WRKY							0
Y	PB12847	2F	MYB	TF	MYB->MYB							0.45
Y	PB1299	0F	AP2/ERF-ERF	TF	AP2/ERF->AP2/ERF-ERF							18.12
Y	PB12997	2F	MYB	TF	MYB->MYB	TF	HB	>HB	HD	ZIP		3.5
Y	PB13003	2F	GRAS	TF	GRAS							2.51
Y	PB1302	1F	bZIP	TF	bZIP	Pseudo ARR	B					0.39
Y	PB13025	0F	MYB	TF	MYB->MYB							0.98
Y	PB13069	2F	MYB-related	TF	MYB->MYB-related							1.69
Y	PB13075	1F	C2C2-CO-like	TF	C2C2->C2C2-CO-like							72.36
Y	PB13077	0F	MYB	TF	MYB->MYB	HB	>HB	BELL				0.12
Y	PB13148	1F	Tify	TF	Tify							33.28
Y	PB13168	2F	MYB-related	TF	MYB->MYB-related							18.41
Y	PB13169	2F	zf-HD	TF	zf-HD	B3	>B3	ARF				30.82
Y	PB13372	0F	GARP-G2-like	TF	GARP->GARP-G2-like	>B3						1.06
Y	PB13384	0F	TRAF	TR	TRAF							7.67
Y	PB13439	1F	bHLH	TF	bHLH	MYB	>MYB	related				0.8
Y	PB13454	0F	LOB	TF	LOB							0
Y	PB13530	1F	GNAT	TR	GNAT	SWI/SNF	BAF60b					1.87
Y	PB13569	1F	bHLH	TF	bHLH							1.76
Y	PB1359	1F	SRS	TF	SRS							0.41
Y	PB13590	1F	MYB-related	TF	MYB->MYB-related	HB	>HB	other				28.36
Y	PB13696	0F	bHLH	TF	bHLH							1.02
Y	PB13874	1F	MYB-related	TF	MYB->MYB-related							1.55
Y	PB13914	0F	HB-WOX	TF	HB->HB-WOX							0.4
Y	PB13969	1F	MYB	TF	MYB->MYB	MYB	>MYB	related				3.46
Y	PB14056	1F	AP2/ERF-ERF	TF	AP2/ERF->AP2/ERF-ERF							31.58
Y	PB14086	0F	bZIP	TF	bZIP	B3	>B3	ARF				5.88
Y	PB14135	2F	DBB	TF	DBB							1.54
Y	PB14143	0F	GNAT	TR	GNAT							7.32
Y	PB14225	0F	zf-HD	TF	zf-HD							10.96
Y	PB14315	0F	C2C2-Dof	TF	C2C2->C2C2-Dof							1.48
Y	PB14354	0F	bHLH	TF	bHLH	Pseudo ARR	B					17.41
Y	PB14376	2F	NAC	TF	NAC							2.59
Y	PB14440	0F	bHLH	TF	bHLH							53.82
Y	PB14448	1F	MYB	TF	MYB->MYB	>B3						9.66
Y	PB14480	0F	BES1	TF	BES1							3.02
Y	PB14511	1F	C2C2-Dof	TF	C2C2->C2C2-Dof	TF	GARP	>GARP	G2	like		5.55
Y	PB14573	0F	mTERF	TR	mTERF							9.13
Y	PB14578	1F	C2C2-CO-like	TF	C2C2->C2C2-CO-like							19.61
Y	PB14631	2F	MYB	TF	MYB->MYB							16.7
Y	PB14738	0F	MYB-related	TF	MYB->MYB-related							20.46
Y	PB14817	2F	HB-HD-ZIP	TF	HB->HB-HD-ZIP	>B3						0.34
Y	PB14861	0F	WRKY	TF	WRKY	MYB	>MYB	related				0.37
Y	PB14985	2F	C2C2-Dof	TF	C2C2->C2C2-Dof							4.41
Y	PB15012	0F	Others	TR	Others							0.12
Y	PB151	2F	Others	TR	Others	NF	Y	>NF	YA			6.94
Y	PB15183	2F	HB-KNOX	TF	HB->HB-KNOX							0
Y	PB15200	0F	SBP	TF	SBP							1.45
Y	PB15202	2F	MYB	TF	MYB->MYB							0
Y	PB15224	2F	LOB	TF	LOB							0.29
Y	PB15255	0F	GRAS	TF	GRAS	HB	>HB	BELL				0
Y	PB15271	0F	MYB	TF	MYB->MYB							2.61
Y	PB15330	2F	GARP-G2-like	TF	GARP->GARP-G2-like							22.54
Y	PB15357	0F	MYB	TF	MYB->MYB							16.6
Y	PB15523	1F	WRKY	TF	WRKY							1.53
Y	PB15545	1F	GARP-G2-like	TF	GARP->GARP-G2-like							4.43
Y	PB15587	2F	DBB	TF	DBB							1.63
Y	PB15608	2F	C3H	TF	C3H	TF	HB	>HB	HD	ZIP		30.27
Y	PB15623	2F	Others	TR	Others							59.09
Y	PB15649	2F	NAC	TF	NAC	B3	>B3	ARF				5.65
Y	PB15672	1F	LOB	TF	LOB	HB	>HB	BELL				0
Y	PB15717	1F	C2H2	TF	C2H2							0.8
Y	PB15799	0F	MYB	TF	MYB->MYB							1.25
Y	PB15853	1F	LOB	TF	LOB							0.37
Y	PB15924	0F	NAC	TF	NAC	AP2/ERF	>AP2/ERF	ERF				0
Y	PB16013	1F	AUX/IAA	TR	AUX/IAA							11.95
Y	PB16022	1F	Tify	TF	Tify							149.05
Y	PB16056	2F	C2H2	TF	C2H2	HB	>HB	BELL				5.74
Y	PB1609	0F	C2C2-GATA	TF	C2C2->C2C2-GATA	Alfin	like					4.23
Y	PB16133	0F	HB-KNOX	TF	HB->HB-KNOX							0.63
Y	PB16321	2F	MYB	TF	MYB->MYB							0.05
Y	PB16324	0F	Others	TR	Others	>MYB						0.04
Y	PB16335	2F	WRKY	TF	WRKY							0.43
Y	PB16420	0F	C2C2-Dof	TF	C2C2->C2C2-Dof							2
Y	PB16477	1F	C2C2-Dof	TF	C2C2->C2C2-Dof							2.64
Y	PB16503	0F	GRAS	TF	GRAS	HB	>HB	BELL				0.18
Y	PB16537	0F	mTERF	TR	mTERF							43.37
Y	PB16538	1F	LOB	TF	LOB							0.84
Y	PB16662	1F	bHLH	TF	bHLH	TF	HB	>HB	HD	ZIP		16.65
Y	PB16674	1F	bHLH	TF	bHLH							3.28
Y	PB16703	2F	WRKY	TF	WRKY							4.74
Y	PB16713	1F	bZIP	TF	bZIP							0.46
Y	PB16722	0F	MYB	TF	MYB->MYB	RWP	RK					1.79
Y	PB16726	0F	LOB	TF	LOB							0
Y	PB16759	0F	Others	TR	Others							35.9
Y	PB16765	1F	AP2/ERF-ERF	TF	AP2/ERF->AP2/ERF-ERF							0.17
Y	PB16799	0F	B3	TF	B3->B3							0.33
Y	PB16841	1F	HSF	TF	HSF							7.33
Y	PB16889	1F	C2C2-CO-like	TF	C2C2->C2C2-CO-like	SWI/SNF	BAF60b					33.27
Y	PB16893	2F	bHLH	TF	bHLH							36.73
Y	PB16969	0F	C2C2-GATA	TF	C2C2->C2C2-GATA	>B3						68.06
Y	PB17026	0F	bZIP	TF	bZIP	HB	>HB	BELL				3.77
Y	PB17040	0F	SBP	TF	SBP							1.5
Y	PB17141	0F	HB-KNOX	TF	HB->HB-KNOX	HB	>HB	PHD				0
Y	PB17189	2F	bHLH	TF	bHLH							1
Y	PB17199	1F	TCP	TF	TCP							2.79
Y	PB17242	1F	Others	TR	Others	B3	>B3	ARF				2.43
Y	PB17277	2F	bHLH	TF	bHLH							0.89
Y	PB17291	0F	C2C2-Dof	TF	C2C2->C2C2-Dof							1.04
Y	PB17295	1F	C2C2-LSD	TF	C2C2->C2C2-LSD							2.26
Y	PB17359	0F	TUB	TF	TUB	>B3						0.16
Y	PB17387	0F	Others	TR	Others							9.49
Y	PB17412	2F	HB-HD-ZIP	TF	HB->HB-HD-ZIP							21.95
Y	PB17420	1F	AP2/ERF-ERF	TF	AP2/ERF->AP2/ERF-ERF	SWI/SNF	BAF60b					0
Y	PB17495	2F	bZIP	TF	bZIP	MYB	>MYB	related				0.6
Y	PB17498	0F	MYB	TF	MYB->MYB							4.48
Y	PB1752	0F	LIM	TF	LIM	TF	HB	>HB	HD	ZIP		1.86
Y	PB17602	2F	HB-KNOX	TF	HB->HB-KNOX							0
Y	PB17660	0F	Trihelix	TF	Trihelix							0.29
Y	PB17670	0F	MADS-MIKC	TF	MADS->MADS-MIKC							12.49
Y	PB17709	1F	SBP	TF	SBP	B3	>B3	ARF				3.62
Y	PB17755	2F	WRKY	TF	WRKY							1.26
Y	PB17791	2F	SRS	TF	SRS							1.25
Y	PB17820	2F	HB-HD-ZIP	TF	HB->HB-HD-ZIP							0.29
Y	PB17851	0F	C3H	TF	C3H	SWI/SNF	BAF60b					0.76
Y	PB1786	1F	AP2/ERF-ERF	TF	AP2/ERF->AP2/ERF-ERF	TF	MADS	>MADS	M	type		0
Y	PB1788	0F	SBP	TF	SBP							52.79
Y	PB17880	0F	WRKY	TF	WRKY	RWP	RK					8.2
Y	PB17929	0F	MADS-MIKC	TF	MADS->MADS-MIKC	B3	>B3	ARF				7.72
Y	PB17955	1F	AP2/ERF-ERF	TF	AP2/ERF->AP2/ERF-ERF							0.59
Y	PB17960	0F	AP2/ERF-ERF	TF	AP2/ERF->AP2/ERF-ERF							0.07
Y	PB17981	2F	C2H2	TF	C2H2	Pseudo ARR	B					2.92
Y	PB17984	0F	C2C2-Dof	TF	C2C2->C2C2-Dof							0.93
Y	PB18003	2F	WRKY	TF	WRKY	B3	>B3	ARF				11.48
Y	PB18024	1F	GNAT	TR	GNAT							40.2
Y	PB18058	0F	MYB-related	TF	MYB->MYB-related							9.44
Y	PB18145	1F	HB-other	TF	HB->HB-other							0.14
Y	PB18213	2F	WRKY	TF	WRKY	zn	clus					0
Y	PB18224	0F	bHLH	TF	bHLH	>B3						1.19
Y	PB18227	2F	LOB	TF	LOB							0.05
Y	PB18284	2F	HB-HD-ZIP	TF	HB->HB-HD-ZIP	MYB	>MYB	related				5.5
Y	PB1829	0F	bZIP	TF	bZIP							1.01
Y	PB18290	0F	WRKY	TF	WRKY	HB	>HB	PHD				2.03
Y	PB18322	0F	HB-KNOX	TF	HB->HB-KNOX	B3	>B3	ARF				0.12
Y	PB18430	2F	TCP	TF	TCP							0.93
Y	PB18475	1F	C2C2-Dof	TF	C2C2->C2C2-Dof							1.44
Y	PB18601	2F	bHLH	TF	bHLH							2.73
Y	PB18722	0F	LOB	TF	LOB							0.82
Y	PB1876	1F	HB-WOX	TF	HB->HB-WOX	TF	HB	>HB	HD	ZIP		13.81
Y	PB18797	2F	AUX/IAA	TR	AUX/IAA							128.35
Y	PB18974	0F	AP2/ERF-AP2	TF	AP2/ERF->AP2/ERF-AP2	TF	HB	>HB	HD	ZIP		0.58
Y	PB19066	0F	GRAS	TF	GRAS							0.44
Y	PB1914	1F	bZIP	TF	bZIP							37.98
Y	PB19185	1F	TRAF	TR	TRAF							1.6
Y	PB19355	0F	C2H2	TF	C2H2							3.95
Y	PB19367	0F	HB-HD-ZIP	TF	HB->HB-HD-ZIP	B3	>B3	ARF				1.37
Y	PB19396	1F	C3H	TF	C3H							27.36
Y	PB19467	1F	AUX/IAA	TR	AUX/IAA							7.46
Y	PB19509	1F	HB-BELL	TF	HB->HB-BELL	Pseudo ARR	B					6.15
Y	PB19633	1F	HB-BELL	TF	HB->HB-BELL							0.26
Y	PB1968	1F	Trihelix	TF	Trihelix							13.08
Y	PB19892	0F	Others	TR	Others							2.49
Y	PB2000	1F	GARP-G2-like	TF	GARP->GARP-G2-like	TF	MADS	>MADS	M	type		0.15
Y	PB20033	1F	TRAF	TR	TRAF	B3	>B3	ARF				2.82
Y	PB20037	0F	bHLH	TF	bHLH							6.63
Y	PB2004	2F	zf-HD	TF	zf-HD							8.54
Y	PB20040	0F	bHLH	TF	bHLH							10.95
Y	PB20089	0F	C2H2	TF	C2H2							22.5
Y	PB20127	0F	NAC	TF	NAC							1.77
Y	PB20136	0F	AP2/ERF	ERF	TF							1.34
Y	PB2014	1F	LOB	TF	LOB	TF	HB	>HB	HD	ZIP		23.15
Y	PB20215	1F	TRAF	TR	TRAF	AP2/ERF	>AP2/ERF	ERF				2.04
Y	PB20241	1F	HSF	TF	HSF	TF	HB	>HB	HD	ZIP		13.35
Y	PB20262	1F	TCP	TF	TCP	AP2/ERF	>AP2/ERF	ERF				0.07
Y	PB20270	2F	mTERF	TR	mTERF	AP2/ERF	>AP2/ERF	ERF				14.78
Y	PB20274	1F	Trihelix	TF	Trihelix							11.92
Y	PB20311	1F	C2H2	TF	C2H2	AP2/ERF	>AP2/ERF	ERF				2.32
Y	PB20315	0F	Tify	TF	Tify							1.11
Y	PB20327	1F	C2H2	TF	C2H2	AP2/ERF	>AP2/ERF	ERF				16.69
Y	PB20478	1F	Tify	TF	Tify							34.15
Y	PB20623	2F	LOB	TF	LOB							0.16
Y	PB20636	0F	WRKY	TF	WRKY							6.25
Y	PB20716	1F	AP2/ERF	ERF	TF							3.06
Y	PB20783	2F	NF	YA	TF							1.59
Y	PB20785	0F	Trihelix	TF	Trihelix							32.74
Y	PB20876	2F	Pseudo ARR	B	TR	B3	>B3	ARF				46.8
Y	PB20879	1F	bHLH	TF	bHLH							1.78
Y	PB20893	2F	GARP	ARR	B							0.76
Y	PB2104	2F	AP2/ERF-ERF	TF	AP2/ERF->AP2/ERF-ERF	B3	>B3	ARF				2.52
Y	PB21085	2F	GARP	G2	like							0.47
Y	PB21141	1F	GARP	G2	like	>B3						2.27
Y	PB21233	0F	C2H2	TF	C2H2							2.19
Y	PB2128	1F	MYB-related	TF	MYB->MYB-related							20.02
Y	PB21323	0F	GRAS	TF	GRAS	B3	>B3	ARF				0.47
Y	PB21330	0F	C2C2	CO	like							96.34
Y	PB21332	0F	Others	TR	Others							0.6
Y	PB21354	0F	GNAT	TR	GNAT							8.29
Y	PB21363	1F	bHLH	TF	bHLH							3.08
Y	PB21445	0F	Pseudo ARR	B	TR							13.99
Y	PB21462	1F	Others	TR	Others	HB	>HB	PHD				0.14
Y	PB21597	1F	bZIP	TF	bZIP							1.81
Y	PB21923	0F	HB	BELL	TF							0
Y	PB22076	0F	C2C2	CO	like	HB	>HB	other				2.62
Y	PB22177	1F	mTERF	TR	mTERF	TF	HB	>HB	HD	ZIP		15.23
Y	PB22188	1F	bHLH	TF	bHLH							0.17
Y	PB22265	1F	SBP	TF	SBP							0.76
Y	PB22400	0F	Others	TR	Others							0.25
Y	PB22574	0F	mTERF	TR	mTERF							7.89
Y	PB22655	0F	HB	other	TF							0
Y	PB22677	2F	C2C2	LSD	TF							4.62
Y	PB22769	2F	HB	other	TF	C2C2	>C2C2	Dof				1.6
Y	PB22770	2F	Trihelix	TF	Trihelix	MYB	>MYB	related				2.37
Y	PB22965	2F	MYB	related	TF							1.48
Y	PB22985	1F	Trihelix	TF	Trihelix							0.64
Y	PB23035	1F	HSF	TF	HSF							7.83
Y	PB23159	0F	Others	TR	Others	BBR	BPC					29.38
Y	PB23237	2F	AUX/IAA	TR	AUX/IAA	NF	Y	>NF	YA			2.34
Y	PB23250	1F	TCP	TF	TCP							2.47
Y	PB23254	0F	AP2/ERF	AP2	TF							1.29
Y	PB23372	0F	RWP	RK	TF							0.02
Y	PB23397	2F	EIL	TF	EIL							37.24
Y	PB23701	0F	Pseudo ARR	B	TR							6.19
Y	PB23795	2F	Jumonji	TR	Jumonji							0.08
Y	PB2382	1F	B3	TF	B3->B3							2.75
Y	PB23920	2F	GRAS	TF	GRAS							3.32
Y	PB23936	1F	B3	ARF	TF							3.2
Y	PB24326	1F	TCP	TF	TCP							35.56
Y	PB24587	2F	HB	HD	ZIP							10.17
Y	PB24738	1F	WRKY	TF	WRKY							1.26
Y	PB24910	0F	HB	BELL	TF	B3	>B3	ARF				0.16
Y	PB25129	1F	Others	TR	Others							1.73
Y	PB2513	2F	HB-HD-ZIP	TF	HB->HB-HD-ZIP							1.36
Y	PB25416	0F	Others	TR	Others							0.01
Y	PB25696	1F	Pseudo ARR	B	TR							9.16
Y	PB25782	0R	GRAS	TF	GRAS							0.02
Y	PB26066	1F	Tify	TF	Tify							2.65
Y	PB26312	2F	Others	TR	Others							0.09
Y	PB26355	0F	Trihelix	TF	Trihelix							13.05
Y	PB26514	2F	C2H2	TF	C2H2							0.37
Y	PB26515	2F	Others	TR	Others							0.09
Y	PB26619	1F	CAMTA	TF	CAMTA							0.21
Y	PB26675	1F	SET	TR	SET							0
Y	PB26788	0F	AUX/IAA	TR	AUX/IAA							0.34
Y	PB26892	1F	HB	BELL	TF							0
Y	PB26950	2F	HB	HD	ZIP							5.88
Y	PB26991	2F	SET	TR	SET							3.35
Y	PB27043	0F	Jumonji	TR	Jumonji							2.12
Y	PB2726	2F	C3H	TF	C3H							17.14
Y	PB27489	1F	HB	HD	ZIP							4.21
Y	PB27517	0F	Trihelix	TF	Trihelix							1.6
Y	PB2756	2F	MADS-MIKC	TF	MADS->MADS-MIKC	HB	>HB	other				0
Y	PB27747	0F	Others	TR	Others							0.15
Y	PB27761	1F	Others	TR	Others							1.28
Y	PB27841	2F	HB	HD	ZIP							9.98
Y	PB27961	1F	Others	TR	Others							0.45
Y	PB28081	0F	GARP	G2	like							2.8
Y	PB28137	1F	C2H2	TF	C2H2							3.84
Y	PB28147	0F	Others	TR	Others							10.68
Y	PB28222	0F	B3	ARF	TF							0.36
Y	PB2831	2F	AP2/ERF-ERF	TF	AP2/ERF->AP2/ERF-ERF							2.03
Y	PB28381	1F	RWP	RK	TF							0
Y	PB2841	1F	TCP	TF	TCP							0.22
Y	PB28413	1F	B3	ARF	TF							0
Y	PB28611	0F	HB	other	TF							2.58
Y	PB28634	2F	B3	ARF	TF							30.17
Y	PB28856	1F	bHLH	TF	bHLH							0.1
Y	PB29248	0F	Others	TR	Others							3.69
Y	PB29366	0F	GRAS	TF	GRAS							0.57
Y	PB29427	0F	Trihelix	TF	Trihelix							0.8
Y	PB29616	1F	B3	ARF	TF							0.72
Y	PB29659	0F	Others	TR	Others							0
Y	PB29669	1F	HB	HD	ZIP							4.11
Y	PB29683	2F	Trihelix	TF	Trihelix							0.44
Y	PB29715	1F	Others	TR	Others							2.75
Y	PB29719	0F	HB	HD	ZIP							1.07
Y	PB29732	1F	HB	HD	ZIP							0.06
Y	PB299	1F	C2C2-YABBY	TF	C2C2->C2C2-YABBY	RWP	RK					76.55
Y	PB29902	2F	TRAF	TR	TRAF							2.31
Y	PB30522	2F	SBP	TF	SBP							10.77
Y	PB30656	0F	Trihelix	TF	Trihelix							4
Y	PB30745	2F	Others	TR	Others							0
Y	PB30779	1F	HB	HD	ZIP							0.31
Y	PB31049	2F	MADS	M	type							1.51
Y	PB31088	0F	HB	HD	ZIP							4.25
Y	PB31283	0F	DBP	TF	DBP							10.14
Y	PB31416	2F	PHD	TR	PHD							0.6
Y	PB31484	1F	LOB	TF	LOB							0
Y	PB31905	1F	HB	HD	ZIP							0.09
Y	PB31963	1F	HB	HD	ZIP							10.03
Y	PB32034	2F	HB	BELL	TF							5.15
Y	PB32239	2F	Trihelix	TF	Trihelix							23.24
Y	PB32277	2F	LUG	TR	LUG							7.25
Y	PB32304	1F	B3	ARF	TF							1.24
Y	PB32305	2F	Others	TR	Others							0.9
Y	PB32481	2F	Pseudo ARR	B	TR							10.82
Y	PB32547	2F	bZIP	TF	bZIP							0.11
Y	PB32885	1F	Jumonji	TR	Jumonji							0.18
Y	PB32969	1F	Trihelix	TF	Trihelix							2.14
Y	PB33216	1F	Others	TR	Others							0.59
Y	PB33289	0F	bZIP	TF	bZIP							0.53
Y	PB33311	0F	GARP	G2	like							2.61
Y	PB33339	2F	TRAF	TR	TRAF							2.65
Y	PB33426	1F	AUX/IAA	TR	AUX/IAA							0.41
Y	PB33535	2F	bZIP	TF	bZIP							0.45
Y	PB33685	1F	mTERF	TR	mTERF							2.53
Y	PB33772	0F	Pseudo ARR	B	TR							1.53
Y	PB33795	2F	Others	TR	Others							0
Y	PB34021	1F	AP2/ERF	AP2	TF							0.52
Y	PB3407	1F	bHLH	TF	bHLH							1.15
Y	PB34188	1F	C2H2	TF	C2H2							1.74
Y	PB34294	1F	HB	HD	ZIP							7.04
Y	PB34342	1F	HB	HD	ZIP							2.75
Y	PB34369	0F	HB	HD	ZIP							1.53
Y	PB34502	1F	Trihelix	TF	Trihelix							0.4
Y	PB34590	2F	GNAT	TR	GNAT							18.62
Y	PB34616	2F	WRKY	TF	WRKY							0.07
Y	PB34717	2F	WRKY	TF	WRKY							0
Y	PB34888	2F	MADS	MIKC	TF							50.85
Y	PB34927	2F	LOB	TF	LOB							7.04
Y	PB35050	0F	AP2/ERF	ERF	TF							0.35
Y	PB35106	2F	MYB	TF	MYB							0.17
Y	PB35108	0F	DBB	TF	DBB							40.17
Y	PB35145	2F	MYB	TF	MYB							0.65
Y	PB35257	1F	C2H2	TF	C2H2							0.14
Y	PB3527	1F	SBP	TF	SBP							48.03
Y	PB35286	2F	bHLH	TF	bHLH							7.13
Y	PB35332	2F	C2H2	TF	C2H2							1.4
Y	PB35349	2F	GRAS	TF	GRAS							2.25
Y	PB35480	0F	bHLH	TF	bHLH							4.2
Y	PB35510	2F	DBB	TF	DBB							17.83
Y	PB35530	2F	GARP	G2	like							10.29
Y	PB35557	1F	C2C2	Dof	TF							0.94
Y	PB35566	2F	bZIP	TF	bZIP							2.15
Y	PB35604	0F	HB	KNOX	TF							41.68
Y	PB35616	0F	MYB	TF	MYB							1.45
Y	PB35680	1F	MYB	related	TF							38.47
Y	PB35728	1F	C2H2	TF	C2H2							0
Y	PB35751	1F	GARP	G2	like							0.14
Y	PB35772	0F	AP2/ERF	ERF	TF							10.34
Y	PB35845	2F	GARP	G2	like							16.71
Y	PB35846	1F	GNAT	TR	GNAT							38.98
Y	PB35970	1F	bZIP	TF	bZIP							11.3
Y	PB36010	1F	SET	TR	SET							66.52
Y	PB36050	1F	Others	TR	Others							0.2
Y	PB36065	2F	GNAT	TR	GNAT							13.71
Y	PB36168	1F	AP2/ERF	ERF	TF							1.97
Y	PB36207	1F	GARP	G2	like							9.65
Y	PB36269	0F	C2H2	TF	C2H2							26.24
Y	PB36285	0F	C2C2	CO	like							1.94
Y	PB36322	0R	AUX/IAA	TR	AUX/IAA							3.34
Y	PB36424	2F	bHLH	TF	bHLH							3.26
Y	PB36457	0F	HB	HD	ZIP							3.38
Y	PB36472	0F	MYB	TF	MYB							0.83
Y	PB36536	1F	bHLH	TF	bHLH							0.1
Y	PB36550	0F	HB	KNOX	TF							0.64
Y	PB36587	2F	TCP	TF	TCP							3.29
Y	PB36632	1F	MYB	TF	MYB							8.37
Y	PB36636	2F	Others	TR	Others							0.8
Y	PB36858	1F	WRKY	TF	WRKY							6.37
Y	PB36862	2F	PLATZ	TF	PLATZ							0.41
Y	PB36889	1F	bHLH	TF	bHLH							0.35
Y	PB36939	0F	HB	HD	ZIP							1.34
Y	PB36949	0F	bHLH	TF	bHLH							0.71
Y	PB36958	0F	TCP	TF	TCP							17
Y	PB37048	0F	TRAF	TR	TRAF							1.64
Y	PB3716	2F	bHLH	TF	bHLH	TF	GARP	>GARP	G2	like		0.56
Y	PB37161	1F	C2C2	CO	like							12.17
Y	PB37190	2F	C2H2	TF	C2H2							21.72
Y	PB37207	1F	SRS	TF	SRS							2.66
Y	PB37281	1F	HSF	TF	HSF							2.1
Y	PB37318	1F	AP2/ERF	ERF	TF							0.53
Y	PB37364	0F	Others	TR	Others							0.03
Y	PB37469	0F	bHLH	TF	bHLH							26.57
Y	PB37531	0F	C2H2	TF	C2H2							43.42
Y	PB37573	1F	SBP	TF	SBP							7.03
Y	PB37592	0F	WRKY	TF	WRKY							0
Y	PB37754	1F	Others	TR	Others							0.21
Y	PB37811	1F	AUX/IAA	TR	AUX/IAA							3.2
Y	PB3791	0F	MYB-related	TF	MYB->MYB-related							127.57
Y	PB37910	2F	HB	BELL	TF							0.65
Y	PB3795	1F	SWI/SNF-BAF60b	TR	SWI/SNF-BAF60b	B3	>B3	ARF				19.3
Y	PB38285	2F	Jumonji	TR	Jumonji							0.58
Y	PB384	2F	SWI/SNF-BAF60b	TR	SWI/SNF-BAF60b							312.94
Y	PB38635	0F	AP2/ERF	ERF	TF							2.25
Y	PB38816	0F	AP2/ERF	ERF	TF							2.37
Y	PB38911	1R	GRAS	TF	GRAS							0.25
Y	PB38983	1F	HB	HD	ZIP							9.38
Y	PB39179	2F	bZIP	TF	bZIP							0.18
Y	PB39265	0F	Trihelix	TF	Trihelix							12.73
Y	PB39516	2F	C2H2	TF	C2H2							2.61
Y	PB39567	2F	B3	ARF	TF							0.96
Y	PB39762	0F	MADS	M	type							8.99
Y	PB39779	1F	NF	YA	TF							0.05
Y	PB39809	0F	WRKY	TF	WRKY							0.09
Y	PB39817	1R	SRS	TF	SRS							0.14
Y	PB39972	2F	Trihelix	TF	Trihelix							2.69
Y	PB40016	0F	Trihelix	TF	Trihelix							2.39
Y	PB40117	1F	NAC	TF	NAC							1.23
Y	PB40129	1F	HB	HD	ZIP							0.48
Y	PB40161	1F	bZIP	TF	bZIP							0.58
Y	PB4027	1F	AUX/IAA	TR	AUX/IAA	HB	>HB	BELL				73.3
Y	PB40298	2F	HB	other	TF							0
Y	PB40375	0F	WRKY	TF	WRKY							0.17
Y	PB40588	0F	HB	HD	ZIP							0.92
Y	PB40591	1F	TCP	TF	TCP							2.96
Y	PB40685	0F	RWP	RK	TF							0.29
Y	PB40926	0F	TRAF	TR	TRAF							0.29
Y	PB40945	1F	HB	HD	ZIP							8.01
Y	PB4115	1F	bHLH	TF	bHLH							8.7
Y	PB41223	1R	MYB	related	TF							2.03
Y	PB41288	0F	HB	HD	ZIP							2.15
Y	PB4137	1F	AP2/ERF-ERF	TF	AP2/ERF->AP2/ERF-ERF							1.1
Y	PB41521	2F	TUB	TF	TUB							1.14
Y	PB42062	1F	GARP	G2	like							4.81
Y	PB42078	1F	NF	YA	TF							0.59
Y	PB4213	2F	GNAT	TR	GNAT	TF	HB	>HB	HD	ZIP		19.16
Y	PB42378	1F	PHD	TR	PHD							3.43
Y	PB42555	1F	Trihelix	TF	Trihelix							3.86
Y	PB42597	1F	Jumonji	TR	Jumonji							1.08
Y	PB42652	2F	GRF	TF	GRF							0.06
Y	PB4275	2F	MADS-M-type	TF	MADS->MADS-M-type							1.16
Y	PB42795	0F	bHLH	TF	bHLH							1.52
Y	PB42909	1F	Trihelix	TF	Trihelix							18.98
Y	PB42988	1F	Trihelix	TF	Trihelix							3.23
Y	PB43085	1F	WRKY	TF	WRKY							0
Y	PB43138	2F	HB	HD	ZIP							0.71
Y	PB43189	0F	Trihelix	TF	Trihelix							1.03
Y	PB43335	0F	Others	TR	Others							30.17
Y	PB43370	1F	NAC	TF	NAC							0.42
Y	PB43545	2F	bHLH	TF	bHLH							9.93
Y	PB43574	0F	MYB	related	TF							0.5
Y	PB43649	0F	bZIP	TF	bZIP							0.34
Y	PB43840	0F	Jumonji	TR	Jumonji							3.49
Y	PB44019	1R	MYB	related	TF							0
Y	PB44064	0F	B3	ARF	TF							2.66
Y	PB44248	2R	SBP	TF	SBP							0.13
Y	PB4475	1F	bZIP	TF	bZIP							4.73
Y	PB4542	2F	HB-other	TF	HB->HB-other							1.5
Y	PB4588	0F	MYB-related	TF	MYB->MYB-related	MYB	>MYB	related				46.45
Y	PB4600	0F	SWI/SNF-BAF60b	TR	SWI/SNF-BAF60b							102.25
Y	PB4734	1F	MADS-MIKC	TF	MADS->MADS-MIKC							0.47
Y	PB4776	2F	MYB	TF	MYB->MYB							20.59
Y	PB4790	1F	MYB-related	TF	MYB->MYB-related	MYB	>MYB	related				9.15
Y	PB484	0F	LOB	TF	LOB	C2C2	>C2C2	Dof				0.5
Y	PB4889	0F	CSD	TF	CSD							727.39
Y	PB498	2F	NF-YB	TF	NF-Y->NF-YB	>B3						6.12
Y	PB5014	0F	NF-YB	TF	NF-Y->NF-YB							0.94
Y	PB5047	1F	Tify	TF	Tify	SWI/SNF	BAF60b					3.57
Y	PB5083	0R	MYB-related	TF	MYB->MYB-related							0.72
Y	PB5275	0F	MYB	TF	MYB->MYB							0.58
Y	PB5382	1F	LIM	TF	LIM							82.4
Y	PB5640	2F	Tify	TF	Tify							172.15
Y	PB5647	2F	C2C2-Dof	TF	C2C2->C2C2-Dof							3.62
Y	PB5693	0F	AUX/IAA	TR	AUX/IAA	TF	GARP	>GARP	G2	like		21.97
Y	PB5743	2F	C3H	TF	C3H							3.43
Y	PB5927	0F	mTERF	TR	mTERF							28.9
Y	PB5954	2F	AUX/IAA	TR	AUX/IAA							2.91
Y	PB5983	0F	bHLH	TF	bHLH							1.47
Y	PB6035	2F	MYB	TF	MYB->MYB							67.65
Y	PB6064	0F	AP2/ERF-ERF	TF	AP2/ERF->AP2/ERF-ERF	MYB	>MYB	related				3.5
Y	PB6152	0F	LOB	TF	LOB							7.04
Y	PB6155	0F	GNAT	TR	GNAT							39.79
Y	PB6242	1F	TCP	TF	TCP							5.33
Y	PB6260	1F	C2C2-Dof	TF	C2C2->C2C2-Dof							0
Y	PB6334	2F	SET	TR	SET	AP2/ERF	>AP2/ERF	AP2				53.19
Y	PB635	2F	NAC	TF	NAC							61.3
Y	PB6358	2F	NAC	TF	NAC							2.56
Y	PB6410	1F	PLATZ	TF	PLATZ	NF	X1					10.06
Y	PB6534	2F	LOB	TF	LOB							1.27
Y	PB6598	1F	C2C2-GATA	TF	C2C2->C2C2-GATA							20.35
Y	PB6659	0F	TCP	TF	TCP	TF	HB	>HB	HD	ZIP		3.81
Y	PB6671	1F	bHLH	TF	bHLH							0.36
Y	PB6732	2F	bHLH	TF	bHLH							15.8
Y	PB6739	2F	WRKY	TF	WRKY	TF	HB	>HB	HD	ZIP		0.68
Y	PB6796	0F	C2H2	TF	C2H2							6.33
Y	PB6914	1F	C2H2	TF	C2H2							0.49
Y	PB6946	1F	bHLH	TF	bHLH							5.26
Y	PB7034	2F	LIM	TF	LIM							91.92
Y	PB7038	1F	bHLH	TF	bHLH							23.25
Y	PB7046	2F	SBP	TF	SBP							0.95
Y	PB716	1F	AP2/ERF-ERF	TF	AP2/ERF->AP2/ERF-ERF	MADS	>MADS	MIKC				0.58
Y	PB7198	2F	mTERF	TR	mTERF							2.38
Y	PB733	2F	C3H	TF	C3H							72.82
Y	PB7440	1F	C2C2-Dof	TF	C2C2->C2C2-Dof	MADS	>MADS	MIKC				5.28
Y	PB7470	1F	MYB-related	TF	MYB->MYB-related							6.6
Y	PB7490	0F	HSF	TF	HSF							12.6
Y	PB7514	2F	HB-HD-ZIP	TF	HB->HB-HD-ZIP	TF	GARP	>GARP	G2	like		27.23
Y	PB7533	2F	MYB	TF	MYB->MYB							1.12
Y	PB754	1F	AP2/ERF-ERF	TF	AP2/ERF->AP2/ERF-ERF	MADS	>MADS	MIKC				114.65
Y	PB7573	0F	C2H2	TF	C2H2							10.66
Y	PB7665	1F	MYB	TF	MYB->MYB							0.99
Y	PB7724	2F	C2C2-CO-like	TF	C2C2->C2C2-CO-like	TF	GARP	>GARP	G2	like		15.61
Y	PB7737	2F	AUX/IAA	TR	AUX/IAA							47.61
Y	PB7766	1F	AUX/IAA	TR	AUX/IAA							1.54
Y	PB780	2F	AP2/ERF-ERF	TF	AP2/ERF->AP2/ERF-ERF	HB	>HB	KNOX				1.83
Y	PB7919	1F	MYB-related	TF	MYB->MYB-related	AP2/ERF	>AP2/ERF	ERF				0.1
Y	PB7930	0F	C2C2-YABBY	TF	C2C2->C2C2-YABBY							7.11
Y	PB7937	2F	NF-YA	TF	NF-Y->NF-YA							8.37
Y	PB7956	2F	Trihelix	TF	Trihelix	>MYB						1.15
Y	PB7987	2F	zf-HD	TF	zf-HD							1.9
Y	PB8060	1F	bZIP	TF	bZIP							1.27
Y	PB8061	1F	C2C2-LSD	TF	C2C2->C2C2-LSD							85.09
Y	PB8085	0F	SBP	TF	SBP							1.44
Y	PB8225	0F	Trihelix	TF	Trihelix							7.56
Y	PB8312	0F	bHLH	TF	bHLH							19.58
Y	PB8337	0F	C2H2	TF	C2H2	TF	GARP	>GARP	G2	like		1.58
Y	PB8391	0F	zf-HD	TF	zf-HD							6.26
Y	PB840	0F	AUX/IAA	TR	AUX/IAA							5.74
Y	PB8413	0F	WRKY	TF	WRKY							18
Y	PB8419	2F	bZIP	TF	bZIP	MYB	>MYB	related				2.1
Y	PB8423	0F	TCP	TF	TCP							15.89
Y	PB8471	0F	GNAT	TR	GNAT	HB	>HB	WOX				46.49
Y	PB8511	1F	NAC	TF	NAC							0.85
Y	PB8516	1F	HSF	TF	HSF	TF	HB	>HB	HD	ZIP		0.78
Y	PB8606	0F	DBB	TF	DBB							45.58
Y	PB8651	2F	B3	TF	B3->B3							7.24
Y	PB8657	1F	TCP	TF	TCP							7.64
Y	PB8659	0F	NF-YA	TF	NF-Y->NF-YA							1.36
Y	PB8682	2F	MYB	TF	MYB->MYB							1.29
Y	PB8691	0F	WRKY	TF	WRKY	NF	Y	>NF	YA			4.37
Y	PB8751	2F	HB-HD-ZIP	TF	HB->HB-HD-ZIP							4.63
Y	PB8832	2F	GNAT	TR	GNAT							18.48
Y	PB8900	0F	AUX/IAA	TR	AUX/IAA							77.33
Y	PB8994	1F	C3H	TF	C3H							123
Y	PB8995	0F	NF-YA	TF	NF-Y->NF-YA							0.77
Y	PB9011	2F	TCP	TF	TCP							17.16
Y	PB9113	0F	bZIP	TF	bZIP							0
Y	PB9130	1F	WRKY	TF	WRKY							32.52
Y	PB915	0F	LOB	TF	LOB							1.51
Y	PB9159	0F	MYB-related	TF	MYB->MYB-related	B3	>B3	ARF				5.03
Y	PB9160	2F	SRS	TF	SRS	AP2/ERF	>AP2/ERF	ERF				0.19
Y	PB9173	1F	WRKY	TF	WRKY							4.8
Y	PB9217	0F	MYB-related	TF	MYB->MYB-related	B3	>B3	ARF				2.1
Y	PB9236	1F	C2C2-Dof	TF	C2C2->C2C2-Dof	HB	>HB	BELL				8.64
Y	PB948	0F	zf-HD	TF	zf-HD							0.16
Y	PB9487	2F	NAC	TF	NAC	C2C2	>C2C2	GATA				7.88
Y	PB9503	1F	HB-HD-ZIP	TF	HB->HB-HD-ZIP	HB	>HB	BELL				3
Y	PB9507	0F	Trihelix	TF	Trihelix							0
Y	PB9515	1F	bZIP	TF	bZIP	SWI/SNF	BAF60b					3.54
Y	PB9570	2F	SET	TR	SET							68.6
Y	PB9584	0F	bHLH	TF	bHLH							0.39
Y	PB9625	0F	bHLH	TF	bHLH							1.84
Y	PB9632	1F	AUX/IAA	TR	AUX/IAA	NF	Y	>NF	YA			15.26
Y	PB9661	1F	Others	TR	Others							11.19
Y	PB9666	2F	bZIP	TF	bZIP							9.2
Y	PB9740	0F	Others	TR	Others							193.77
Y	PB9807	1F	NAC	TF	NAC							12.98
Y	PB9842	2F	C2H2	TF	C2H2							0.3
Y	PB9895	2F	MYB	TF	MYB->MYB							6.87
Y	PB990	2F	zf-HD	TF	zf-HD	TF	GARP	>GARP	ARR	B		2.55
Y	PB9913	1F	MYB	TF	MYB->MYB							42.13
Y	PB9944	2F	HB-KNOX	TF	HB->HB-KNOX	B3	>B3	ARF				0.27
Y	PB9963	2F	bHLH	TF	bHLH							1.98
#N/A	PB10064	0F	C3H	TF	C3H							#N/A
#N/A	PB10075	1F	LIM	TF	LIM							#N/A
#N/A	PB10117	1F	GRAS	TF	GRAS							#N/A
#N/A	PB10146	0F	MYB	TF	MYB->MYB	>MYB						#N/A
#N/A	PB10151	1F	NF-YB	TF	NF-Y->NF-YB	AP2/ERF	>AP2/ERF	ERF				#N/A
#N/A	PB10152	0F	HB-KNOX	TF	HB->HB-KNOX	>MYB						#N/A
#N/A	PB10181	1F	GARP-G2-like	TF	GARP->GARP-G2-like							#N/A
#N/A	PB10185	2F	C2H2	TF	C2H2							#N/A
#N/A	PB10255	0F	HB-other	TF	HB->HB-other							#N/A
#N/A	PB1026	2F	LIM	TF	LIM							#N/A
#N/A	PB10297	2F	Alfin-like	TF	Alfin-like							#N/A
#N/A	PB10321	2F	WRKY	TF	WRKY							#N/A
#N/A	PB10328	2F	bZIP	TF	bZIP							#N/A
#N/A	PB10346	0F	B3	TF	B3->B3							#N/A
#N/A	PB10358	0F	Jumonji	TR	Jumonji							#N/A
#N/A	PB10362	2F	C2C2-Dof	TF	C2C2->C2C2-Dof							#N/A
#N/A	PB10375	2F	NF-YA	TF	NF-Y->NF-YA							#N/A
#N/A	PB10405	0F	mTERF	TR	mTERF							#N/A
#N/A	PB10420	2F	Alfin-like	TF	Alfin-like							#N/A
#N/A	PB10434	0F	C2H2	TF	C2H2							#N/A
#N/A	PB10435	1F	AP2/ERF-ERF	TF	AP2/ERF->AP2/ERF-ERF	>MYB						#N/A
#N/A	PB10436	0F	bHLH	TF	bHLH	AP2/ERF	>AP2/ERF	AP2				#N/A
#N/A	PB10459	1F	TRAF	TR	TRAF							#N/A
#N/A	PB10466	2F	NF-YB	TF	NF-Y->NF-YB							#N/A
#N/A	PB10490	0F	C3H	TF	C3H	MYB	>MYB	related				#N/A
#N/A	PB10520	1F	DBP	TF	DBP							#N/A
#N/A	PB10557	2F	C3H	TF	C3H							#N/A
#N/A	PB10590	1F	FAR1	TF	FAR1							#N/A
#N/A	PB10598	2F	C2H2	TF	C2H2							#N/A
#N/A	PB10605	0F	AP2/ERF-ERF	TF	AP2/ERF->AP2/ERF-ERF	C2C2	>C2C2	GATA				#N/A
#N/A	PB10618	2F	Whirly	TF	Whirly	AP2/ERF	>AP2/ERF	ERF				#N/A
#N/A	PB10621	1F	WRKY	TF	WRKY							#N/A
#N/A	PB10676	2F	TCP	TF	TCP	AP2/ERF	>AP2/ERF	ERF				#N/A
#N/A	PB10679	2F	WRKY	TF	WRKY							#N/A
#N/A	PB10680	1F	bZIP	TF	bZIP							#N/A
#N/A	PB10692	0R	TRAF	TR	TRAF	NF	Y	>NF	YA			#N/A
#N/A	PB10707	0F	Tify	TF	Tify							#N/A
#N/A	PB10713	1F	E2F-DP	TF	E2F-DP							#N/A
#N/A	PB10716	0F	MYB-related	TF	MYB->MYB-related							#N/A
#N/A	PB10733	1F	C3H	TF	C3H							#N/A
#N/A	PB10741	2F	Trihelix	TF	Trihelix	Pseudo ARR	B					#N/A
#N/A	PB1077	2F	MADS-MIKC	TF	MADS->MADS-MIKC							#N/A
#N/A	PB10821	1F	NAC	TF	NAC							#N/A
#N/A	PB10822	2F	bHLH	TF	bHLH							#N/A
#N/A	PB10875	0F	GRAS	TF	GRAS							#N/A
#N/A	PB10880	0F	Others	TR	Others							#N/A
#N/A	PB10919	1F	FAR1	TF	FAR1							#N/A
#N/A	PB10976	2F	AP2/ERF-ERF	TF	AP2/ERF->AP2/ERF-ERF							#N/A
#N/A	PB11003	2F	bZIP	TF	bZIP	TF	GARP	>GARP	G2	like		#N/A
#N/A	PB11025	1F	TUB	TF	TUB							#N/A
#N/A	PB1110	1F	bHLH	TF	bHLH	TF	GARP	>GARP	G2	like		#N/A
#N/A	PB11132	2F	AP2/ERF-ERF	TF	AP2/ERF->AP2/ERF-ERF							#N/A
#N/A	PB11138	1F	BBR-BPC	TF	BBR-BPC	AP2/ERF	>AP2/ERF	ERF				#N/A
#N/A	PB11176	2F	MYB-related	TF	MYB->MYB-related							#N/A
#N/A	PB11177	1F	MYB-related	TF	MYB->MYB-related							#N/A
#N/A	PB11183	1F	AUX/IAA	TR	AUX/IAA							#N/A
#N/A	PB11206	0F	TCP	TF	TCP							#N/A
#N/A	PB11221	2F	WRKY	TF	WRKY							#N/A
#N/A	PB11231	0F	bHLH	TF	bHLH							#N/A
#N/A	PB11258	2F	MYB-related	TF	MYB->MYB-related							#N/A
#N/A	PB11270	2F	TRAF	TR	TRAF	B3	>B3	ARF				#N/A
#N/A	PB11276	1F	AP2/ERF-ERF	TF	AP2/ERF->AP2/ERF-ERF							#N/A
#N/A	PB11289	2F	AP2/ERF-RAV	TF	AP2/ERF->AP2/ERF-RAV							#N/A
#N/A	PB11304	0F	C2H2	TF	C2H2							#N/A
#N/A	PB11327	0F	MYB-related	TF	MYB->MYB-related	>MYB						#N/A
#N/A	PB11353	2F	MADS-MIKC	TF	MADS->MADS-MIKC							#N/A
#N/A	PB11361	2F	MADS-MIKC	TF	MADS->MADS-MIKC							#N/A
#N/A	PB11383	2F	AP2/ERF-ERF	TF	AP2/ERF->AP2/ERF-ERF							#N/A
#N/A	PB11388	2F	GARP-G2-like	TF	GARP->GARP-G2-like	Pseudo ARR	B					#N/A
#N/A	PB11405	2F	HMG	TR	HMG	B3	>B3	ARF				#N/A
#N/A	PB11445	1F	MYB-related	TF	MYB->MYB-related							#N/A
#N/A	PB11457	2F	C2C2-GATA	TF	C2C2->C2C2-GATA							#N/A
#N/A	PB11471	1F	BES1	TF	BES1							#N/A
#N/A	PB11493	1F	NF-YC	TF	NF-Y->NF-YC							#N/A
#N/A	PB11505	1F	SWI/SNF-BAF60b	TR	SWI/SNF-BAF60b	NF	X1					#N/A
#N/A	PB1154	1F	OFP	TF	OFP							#N/A
#N/A	PB11548	0F	LOB	TF	LOB							#N/A
#N/A	PB11549	0F	HB-KNOX	TF	HB->HB-KNOX							#N/A
#N/A	PB11595	1F	MYB-related	TF	MYB->MYB-related							#N/A
#N/A	PB11603	1F	ULT	TF	ULT	MYB	>MYB	related				#N/A
#N/A	PB11616	0F	HB-KNOX	TF	HB->HB-KNOX							#N/A
#N/A	PB11647	0F	AUX/IAA	TR	AUX/IAA							#N/A
#N/A	PB11654	1F	PHD	TR	PHD							#N/A
#N/A	PB11711	1F	bZIP	TF	bZIP							#N/A
#N/A	PB11723	0F	FAR1	TF	FAR1	NF	Y	>NF	YA			#N/A
#N/A	PB11736	1F	WRKY	TF	WRKY	HB	>HB	BELL				#N/A
#N/A	PB11791	0F	MADS-M-type	TF	MADS->MADS-M-type							#N/A
#N/A	PB11800	0F	S1Fa-like	TF	S1Fa-like							#N/A
#N/A	PB11810	0F	GARP-G2-like	TF	GARP->GARP-G2-like	Pseudo ARR	B					#N/A
#N/A	PB11817	0F	GARP-G2-like	TF	GARP->GARP-G2-like							#N/A
#N/A	PB11826	1F	Others	TR	Others	HB	>HB	other				#N/A
#N/A	PB11840	2F	Alfin-like	TF	Alfin-like							#N/A
#N/A	PB11859	2F	Coactivator p15	TR	Coactivator p15							#N/A
#N/A	PB11884	0F	BBR-BPC	TF	BBR-BPC							#N/A
#N/A	PB11911	1F	HB-other	TF	HB->HB-other							#N/A
#N/A	PB11934	2F	Trihelix	TF	Trihelix							#N/A
#N/A	PB11963	1F	AUX/IAA	TR	AUX/IAA							#N/A
#N/A	PB1198	1F	AP2/ERF-ERF	TF	AP2/ERF->AP2/ERF-ERF							#N/A
#N/A	PB11990	2F	NF-YA	TF	NF-Y->NF-YA							#N/A
#N/A	PB12001	0F	GARP-G2-like	TF	GARP->GARP-G2-like							#N/A
#N/A	PB12005	1F	MYB	TF	MYB->MYB							#N/A
#N/A	PB12038	2F	C2C2-Dof	TF	C2C2->C2C2-Dof							#N/A
#N/A	PB12043	1F	C2C2-GATA	TF	C2C2->C2C2-GATA							#N/A
#N/A	PB12065	0F	GARP-G2-like	TF	GARP->GARP-G2-like							#N/A
#N/A	PB12072	1F	GARP-G2-like	TF	GARP->GARP-G2-like	HB	>HB	BELL				#N/A
#N/A	PB12076	0F	OFP	TF	OFP	TF	GARP	>GARP	G2	like		#N/A
#N/A	PB12078	1F	C2C2-Dof	TF	C2C2->C2C2-Dof							#N/A
#N/A	PB1208	1F	PLATZ	TF	PLATZ							#N/A
#N/A	PB12080	1F	AP2/ERF-ERF	TF	AP2/ERF->AP2/ERF-ERF							#N/A
#N/A	PB12109	0F	C2C2-GATA	TF	C2C2->C2C2-GATA							#N/A
#N/A	PB12138	1F	MYB-related	TF	MYB->MYB-related	HB	>HB	BELL				#N/A
#N/A	PB12149	1F	MYB-related	TF	MYB->MYB-related							#N/A
#N/A	PB12182	0F	C2C2-Dof	TF	C2C2->C2C2-Dof							#N/A
#N/A	PB12209	0F	LOB	TF	LOB							#N/A
#N/A	PB12212	2F	MYB-related	TF	MYB->MYB-related	MYB	>MYB	related				#N/A
#N/A	PB12216	0F	C2C2-Dof	TF	C2C2->C2C2-Dof	HB	>HB	other				#N/A
#N/A	PB12217	2F	AP2/ERF-ERF	TF	AP2/ERF->AP2/ERF-ERF	TF	GARP	>GARP	ARR	B		#N/A
#N/A	PB12240	1F	bZIP	TF	bZIP							#N/A
#N/A	PB12266	1F	bHLH	TF	bHLH	HB	>HB	other				#N/A
#N/A	PB12272	0F	TRAF	TR	TRAF							#N/A
#N/A	PB12297	1F	B3	TF	B3->B3							#N/A
#N/A	PB12321	1F	bZIP	TF	bZIP							#N/A
#N/A	PB12354	1F	MYB	TF	MYB->MYB							#N/A
#N/A	PB12355	1F	HB-HD-ZIP	TF	HB->HB-HD-ZIP							#N/A
#N/A	PB12369	2F	AP2/ERF-ERF	TF	AP2/ERF->AP2/ERF-ERF	Pseudo ARR	B					#N/A
#N/A	PB12387	2F	bZIP	TF	bZIP							#N/A
#N/A	PB12396	1F	MYB	TF	MYB->MYB							#N/A
#N/A	PB12418	0F	Tify	TF	Tify							#N/A
#N/A	PB12465	1F	C3H	TF	C3H	AP2/ERF	>AP2/ERF	ERF				#N/A
#N/A	PB12474	1F	AP2/ERF-ERF	TF	AP2/ERF->AP2/ERF-ERF							#N/A
#N/A	PB12498	2F	TUB	TF	TUB							#N/A
#N/A	PB12525	2F	bZIP	TF	bZIP	MYB	>MYB	related				#N/A
#N/A	PB12539	1F	bHLH	TF	bHLH	HB	>HB	BELL				#N/A
#N/A	PB12553	0F	AP2/ERF-ERF	TF	AP2/ERF->AP2/ERF-ERF							#N/A
#N/A	PB12616	1F	MYB	TF	MYB->MYB	MYB	>MYB	related				#N/A
#N/A	PB12640	2F	C2C2-GATA	TF	C2C2->C2C2-GATA							#N/A
#N/A	PB12649	1F	AP2/ERF-ERF	TF	AP2/ERF->AP2/ERF-ERF	HB	>HB	BELL				#N/A
#N/A	PB12664	0F	GRAS	TF	GRAS	MYB	>MYB	related				#N/A
#N/A	PB12681	1F	GARP-G2-like	TF	GARP->GARP-G2-like							#N/A
#N/A	PB12699	0F	Others	TR	Others							#N/A
#N/A	PB12743	2F	GARP-G2-like	TF	GARP->GARP-G2-like	NF	Y	>NF	YA			#N/A
#N/A	PB12746	0F	WRKY	TF	WRKY							#N/A
#N/A	PB12758	0F	C2H2	TF	C2H2	MYB	>MYB	related				#N/A
#N/A	PB12761	2F	Others	TR	Others							#N/A
#N/A	PB12778	2F	AP2/ERF-ERF	TF	AP2/ERF->AP2/ERF-ERF	RWP	RK					#N/A
#N/A	PB12783	1F	TUB	TF	TUB							#N/A
#N/A	PB12789	0F	mTERF	TR	mTERF	HB	>HB	BELL				#N/A
#N/A	PB12811	1F	C2C2-Dof	TF	C2C2->C2C2-Dof	B3	>B3	ARF				#N/A
#N/A	PB1282	0F	FAR1	TF	FAR1							#N/A
#N/A	PB12849	0F	MYB-related	TF	MYB->MYB-related	>MYB						#N/A
#N/A	PB12868	2F	GARP-G2-like	TF	GARP->GARP-G2-like							#N/A
#N/A	PB12880	1F	Others	TR	Others	RWP	RK					#N/A
#N/A	PB12922	1F	C2C2-Dof	TF	C2C2->C2C2-Dof							#N/A
#N/A	PB12935	1F	LIM	TF	LIM							#N/A
#N/A	PB12949	0F	SBP	TF	SBP							#N/A
#N/A	PB12953	2F	HSF	TF	HSF							#N/A
#N/A	PB12955	2F	WRKY	TF	WRKY							#N/A
#N/A	PB12957	2F	GARP-G2-like	TF	GARP->GARP-G2-like	RWP	RK					#N/A
#N/A	PB12972	1F	bHLH	TF	bHLH	B3	>B3	ARF				#N/A
#N/A	PB12990	2F	GRAS	TF	GRAS							#N/A
#N/A	PB12995	0F	MYB	TF	MYB->MYB							#N/A
#N/A	PB13008	2F	NAC	TF	NAC							#N/A
#N/A	PB13009	1F	AP2/ERF-RAV	TF	AP2/ERF->AP2/ERF-RAV							#N/A
#N/A	PB13016	0F	GRAS	TF	GRAS							#N/A
#N/A	PB13057	2F	C2H2	TF	C2H2	B3	>B3	ARF				#N/A
#N/A	PB13092	1F	HB-BELL	TF	HB->HB-BELL							#N/A
#N/A	PB13112	1F	C3H	TF	C3H	>MYB						#N/A
#N/A	PB13117	0F	C3H	TF	C3H							#N/A
#N/A	PB13135	1F	AP2/ERF-ERF	TF	AP2/ERF->AP2/ERF-ERF							#N/A
#N/A	PB13157	0F	AP2/ERF-ERF	TF	AP2/ERF->AP2/ERF-ERF	HB	>HB	BELL				#N/A
#N/A	PB13177	0F	MADS-MIKC	TF	MADS->MADS-MIKC							#N/A
#N/A	PB13254	1F	MYB-related	TF	MYB->MYB-related	B3	>B3	ARF				#N/A
#N/A	PB13312	1F	WRKY	TF	WRKY							#N/A
#N/A	PB13325	0R	C3H	TF	C3H							#N/A
#N/A	PB13350	2F	C3H	TF	C3H							#N/A
#N/A	PB13381	2F	LOB	TF	LOB							#N/A
#N/A	PB13391	1F	bZIP	TF	bZIP							#N/A
#N/A	PB13395	0F	bZIP	TF	bZIP							#N/A
#N/A	PB13396	0F	NF-YC	TF	NF-Y->NF-YC							#N/A
#N/A	PB13403	0F	Whirly	TF	Whirly							#N/A
#N/A	PB13436	2F	bHLH	TF	bHLH	B3	>B3	ARF				#N/A
#N/A	PB13441	1F	LIM	TF	LIM							#N/A
#N/A	PB13463	1F	TRAF	TR	TRAF							#N/A
#N/A	PB13516	2F	GARP-G2-like	TF	GARP->GARP-G2-like							#N/A
#N/A	PB13525	0F	C2H2	TF	C2H2							#N/A
#N/A	PB13588	1F	HB-KNOX	TF	HB->HB-KNOX	SWI/SNF	SWI3					#N/A
#N/A	PB13622	2F	bHLH	TF	bHLH	B3	>B3	ARF				#N/A
#N/A	PB13650	2F	bHLH	TF	bHLH	RWP	RK					#N/A
#N/A	PB13652	2F	GNAT	TR	GNAT							#N/A
#N/A	PB13691	2F	IWS1	TR	IWS1							#N/A
#N/A	PB13705	0F	MADS-MIKC	TF	MADS->MADS-MIKC	HB	>HB	BELL				#N/A
#N/A	PB13751	2F	C2H2	TF	C2H2							#N/A
#N/A	PB13753	1F	HMG	TR	HMG	B3	>B3	ARF				#N/A
#N/A	PB13786	1F	TUB	TF	TUB							#N/A
#N/A	PB1381	0F	GNAT	TR	GNAT							#N/A
#N/A	PB13816	0F	SWI/SNF-BAF60b	TR	SWI/SNF-BAF60b							#N/A
#N/A	PB13825	1F	NAC	TF	NAC							#N/A
#N/A	PB13829	1F	WRKY	TF	WRKY	>B3						#N/A
#N/A	PB13844	1F	SWI/SNF-BAF60b	TR	SWI/SNF-BAF60b							#N/A
#N/A	PB13865	1F	VOZ	TF	VOZ							#N/A
#N/A	PB13873	2R	Trihelix	TF	Trihelix							#N/A
#N/A	PB13882	2F	NF-YB	TF	NF-Y->NF-YB							#N/A
#N/A	PB13885	1F	AUX/IAA	TR	AUX/IAA							#N/A
#N/A	PB13891	2F	HB-other	TF	HB->HB-other	NF	Y	>NF	YC			#N/A
#N/A	PB13895	2F	C2C2-CO-like	TF	C2C2->C2C2-CO-like							#N/A
#N/A	PB13972	1F	GRAS	TF	GRAS							#N/A
#N/A	PB14	2F	HMG	TR	HMG							#N/A
#N/A	PB14002	1F	TUB	TF	TUB	B3	>B3	ARF				#N/A
#N/A	PB14030	2F	Trihelix	TF	Trihelix							#N/A
#N/A	PB14049	1F	SWI/SNF-BAF60b	TR	SWI/SNF-BAF60b							#N/A
#N/A	PB14053	0F	NAC	TF	NAC							#N/A
#N/A	PB14067	0F	Alfin-like	TF	Alfin-like							#N/A
#N/A	PB14089	2F	bHLH	TF	bHLH	>B3						#N/A
#N/A	PB14104	0F	C2C2-Dof	TF	C2C2->C2C2-Dof	TF	HB	>HB	HD	ZIP		#N/A
#N/A	PB14125	0F	C2C2-LSD	TF	C2C2->C2C2-LSD	HB	>HB	BELL				#N/A
#N/A	PB14128	1F	AP2/ERF-ERF	TF	AP2/ERF->AP2/ERF-ERF							#N/A
#N/A	PB14134	2F	AP2/ERF-RAV	TF	AP2/ERF->AP2/ERF-RAV							#N/A
#N/A	PB14160	0F	BBR-BPC	TF	BBR-BPC	HB	>HB	other				#N/A
#N/A	PB14194	2F	mTERF	TR	mTERF							#N/A
#N/A	PB14204	0F	C2H2	TF	C2H2							#N/A
#N/A	PB14206	0F	C2C2-GATA	TF	C2C2->C2C2-GATA							#N/A
#N/A	PB14217	1F	AP2/ERF-ERF	TF	AP2/ERF->AP2/ERF-ERF	MYB	>MYB	related				#N/A
#N/A	PB14220	0F	MYB-related	TF	MYB->MYB-related							#N/A
#N/A	PB14231	1F	TAZ	TR	TAZ	RWP	RK					#N/A
#N/A	PB14298	2F	FAR1	TF	FAR1							#N/A
#N/A	PB14326	1F	BBR-BPC	TF	BBR-BPC							#N/A
#N/A	PB14337	0F	TCP	TF	TCP							#N/A
#N/A	PB14340	0F	C3H	TF	C3H	HB	>HB	BELL				#N/A
#N/A	PB14368	2F	AP2/ERF-ERF	TF	AP2/ERF->AP2/ERF-ERF							#N/A
#N/A	PB14390	2F	Others	TR	Others	TF	HB	>HB	HD	ZIP		#N/A
#N/A	PB14392	1F	NF-YA	TF	NF-Y->NF-YA							#N/A
#N/A	PB14400	1F	AUX/IAA	TR	AUX/IAA							#N/A
#N/A	PB14422	0F	SWI/SNF-BAF60b	TR	SWI/SNF-BAF60b							#N/A
#N/A	PB14536	1F	TCP	TF	TCP							#N/A
#N/A	PB14595	0F	AP2/ERF-ERF	TF	AP2/ERF->AP2/ERF-ERF							#N/A
#N/A	PB14603	1F	C2H2	TF	C2H2							#N/A
#N/A	PB14606	2F	C3H	TF	C3H	C2C2	>C2C2	GATA				#N/A
#N/A	PB14664	1F	AUX/IAA	TR	AUX/IAA							#N/A
#N/A	PB14678	0F	E2F-DP	TF	E2F-DP							#N/A
#N/A	PB14685	0R	BES1	TF	BES1							#N/A
#N/A	PB14700	2F	bHLH	TF	bHLH							#N/A
#N/A	PB14701	0F	NF-YC	TF	NF-Y->NF-YC							#N/A
#N/A	PB14704	0F	bZIP	TF	bZIP	>B3						#N/A
#N/A	PB14713	1F	WRKY	TF	WRKY							#N/A
#N/A	PB14776	0F	NAC	TF	NAC							#N/A
#N/A	PB14792	2F	WRKY	TF	WRKY	MYB	>MYB	related				#N/A
#N/A	PB14822	1F	C3H	TF	C3H	>B3						#N/A
#N/A	PB1484	1F	MYB-related	TF	MYB->MYB-related							#N/A
#N/A	PB14878	0F	C2H2	TF	C2H2							#N/A
#N/A	PB1488	1F	TCP	TF	TCP	>B3						#N/A
#N/A	PB14901	2F	GARP-G2-like	TF	GARP->GARP-G2-like	HB	>HB	BELL				#N/A
#N/A	PB14908	0F	bHLH	TF	bHLH	B3	>B3	ARF				#N/A
#N/A	PB14944	2F	BBR-BPC	TF	BBR-BPC	B3	>B3	ARF				#N/A
#N/A	PB14956	0F	HB-WOX	TF	HB->HB-WOX	HB	>HB	other				#N/A
#N/A	PB14962	1F	C3H	TF	C3H							#N/A
#N/A	PB14973	1F	MADS-MIKC	TF	MADS->MADS-MIKC							#N/A
#N/A	PB14975	2F	AUX/IAA	TR	AUX/IAA	B3	>B3	ARF				#N/A
#N/A	PB14983	0F	bHLH	TF	bHLH	MYB	>MYB	related				#N/A
#N/A	PB15000	2F	AP2/ERF-ERF	TF	AP2/ERF->AP2/ERF-ERF							#N/A
#N/A	PB15015	2F	Trihelix	TF	Trihelix							#N/A
#N/A	PB15020	0F	Trihelix	TF	Trihelix	>B3						#N/A
#N/A	PB15028	2F	NAC	TF	NAC	>B3						#N/A
#N/A	PB15059	0F	BES1	TF	BES1	MYB	>MYB	related				#N/A
#N/A	PB15081	0F	AP2/ERF-ERF	TF	AP2/ERF->AP2/ERF-ERF	B3	>B3	ARF				#N/A
#N/A	PB15088	1F	Trihelix	TF	Trihelix							#N/A
#N/A	PB15116	0F	MYB-related	TF	MYB->MYB-related							#N/A
#N/A	PB15117	2F	AP2/ERF-AP2	TF	AP2/ERF->AP2/ERF-AP2							#N/A
#N/A	PB15122	1F	C3H	TF	C3H							#N/A
#N/A	PB15131	2F	GeBP	TF	GeBP	Pseudo ARR	B					#N/A
#N/A	PB15133	2F	TCP	TF	TCP	HB	>HB	other				#N/A
#N/A	PB15145	0F	C3H	TF	C3H							#N/A
#N/A	PB15198	2F	LIM	TF	LIM							#N/A
#N/A	PB15284	2F	C2C2-CO-like	TF	C2C2->C2C2-CO-like							#N/A
#N/A	PB15294	1F	AUX/IAA	TR	AUX/IAA							#N/A
#N/A	PB15299	1F	MADS-MIKC	TF	MADS->MADS-MIKC							#N/A
#N/A	PB15306	1F	Trihelix	TF	Trihelix							#N/A
#N/A	PB1534	1F	GNAT	TR	GNAT							#N/A
#N/A	PB15368	0F	NAC	TF	NAC							#N/A
#N/A	PB15387	0F	bZIP	TF	bZIP	>B3						#N/A
#N/A	PB15443	1F	HB-HD-ZIP	TF	HB->HB-HD-ZIP	MYB	>MYB	related				#N/A
#N/A	PB15472	0F	MYB-related	TF	MYB->MYB-related							#N/A
#N/A	PB15484	0F	C2C2-GATA	TF	C2C2->C2C2-GATA	>MYB						#N/A
#N/A	PB15510	1F	bHLH	TF	bHLH	Pseudo ARR	B					#N/A
#N/A	PB15519	1F	GNAT	TR	GNAT							#N/A
#N/A	PB15531	2F	AP2/ERF-ERF	TF	AP2/ERF->AP2/ERF-ERF							#N/A
#N/A	PB15537	2F	IWS1	TR	IWS1							#N/A
#N/A	PB15579	0F	C2H2	TF	C2H2	>B3						#N/A
#N/A	PB15605	1F	C2C2-GATA	TF	C2C2->C2C2-GATA							#N/A
#N/A	PB15607	0F	HB-HD-ZIP	TF	HB->HB-HD-ZIP							#N/A
#N/A	PB15622	1F	MYB-related	TF	MYB->MYB-related							#N/A
#N/A	PB15648	0F	SOH1	TR	SOH1							#N/A
#N/A	PB15650	0F	NAC	TF	NAC							#N/A
#N/A	PB15686	0F	C2H2	TF	C2H2	>B3						#N/A
#N/A	PB15693	1F	AP2/ERF-ERF	TF	AP2/ERF->AP2/ERF-ERF							#N/A
#N/A	PB15726	0F	CSD	TF	CSD	MYB	>MYB	related				#N/A
#N/A	PB15744	2F	bHLH	TF	bHLH							#N/A
#N/A	PB15788	1F	C2C2-Dof	TF	C2C2->C2C2-Dof	B3	>B3	ARF				#N/A
#N/A	PB15792	1F	WRKY	TF	WRKY							#N/A
#N/A	PB15806	2F	AUX/IAA	TR	AUX/IAA							#N/A
#N/A	PB15867	0F	mTERF	TR	mTERF							#N/A
#N/A	PB15904	2F	mTERF	TR	mTERF	TF	MADS	>MADS	M	type		#N/A
#N/A	PB15909	1F	AP2/ERF-ERF	TF	AP2/ERF->AP2/ERF-ERF	B3	>B3	ARF				#N/A
#N/A	PB15917	0F	TUB	TF	TUB	TF	GARP	>GARP	G2	like		#N/A
#N/A	PB15937	2F	CSD	TF	CSD							#N/A
#N/A	PB15946	1F	WRKY	TF	WRKY							#N/A
#N/A	PB15947	0F	C2H2	TF	C2H2							#N/A
#N/A	PB15974	2F	AP2/ERF-ERF	TF	AP2/ERF->AP2/ERF-ERF							#N/A
#N/A	PB16031	1F	bHLH	TF	bHLH							#N/A
#N/A	PB16037	2F	TRAF	TR	TRAF							#N/A
#N/A	PB16054	0F	BBR-BPC	TF	BBR-BPC							#N/A
#N/A	PB16072	2F	zf-HD	TF	zf-HD							#N/A
#N/A	PB16102	1F	B3	TF	B3->B3							#N/A
#N/A	PB16125	1F	C2C2-LSD	TF	C2C2->C2C2-LSD							#N/A
#N/A	PB16144	0F	C2H2	TF	C2H2							#N/A
#N/A	PB16162	0F	GNAT	TR	GNAT							#N/A
#N/A	PB16167	0F	WRKY	TF	WRKY	HB	>HB	BELL				#N/A
#N/A	PB16198	0F	C2H2	TF	C2H2							#N/A
#N/A	PB16206	0F	C3H	TF	C3H							#N/A
#N/A	PB16252	2F	HMG	TR	HMG	Pseudo ARR	B					#N/A
#N/A	PB16269	2F	TUB	TF	TUB							#N/A
#N/A	PB16272	0F	C2C2-Dof	TF	C2C2->C2C2-Dof							#N/A
#N/A	PB16293	0F	TAZ	TR	TAZ							#N/A
#N/A	PB16312	2F	C2C2-GATA	TF	C2C2->C2C2-GATA	B3	>B3	ARF				#N/A
#N/A	PB16344	1F	C2C2-Dof	TF	C2C2->C2C2-Dof	>MYB						#N/A
#N/A	PB1635	2F	GNAT	TR	GNAT							#N/A
#N/A	PB16371	0F	MYB-related	TF	MYB->MYB-related							#N/A
#N/A	PB16376	1F	Trihelix	TF	Trihelix							#N/A
#N/A	PB16385	2F	mTERF	TR	mTERF	HB	>HB	other				#N/A
#N/A	PB16387	0F	C2C2-Dof	TF	C2C2->C2C2-Dof							#N/A
#N/A	PB16392	2F	MYB	TF	MYB->MYB							#N/A
#N/A	PB16395	2F	C2C2-Dof	TF	C2C2->C2C2-Dof	Pseudo ARR	B					#N/A
#N/A	PB16400	2F	bZIP	TF	bZIP							#N/A
#N/A	PB16405	1F	bHLH	TF	bHLH							#N/A
#N/A	PB16416	0F	MYB	TF	MYB->MYB							#N/A
#N/A	PB16423	2F	C2H2	TF	C2H2							#N/A
#N/A	PB16447	0F	bZIP	TF	bZIP							#N/A
#N/A	PB16465	1F	HMG	TR	HMG	MYB	>MYB	related				#N/A
#N/A	PB16484	2F	GRAS	TF	GRAS							#N/A
#N/A	PB16486	2F	NF-YA	TF	NF-Y->NF-YA	SWI/SNF	BAF60b					#N/A
#N/A	PB16492	1F	Trihelix	TF	Trihelix	BBR	BPC					#N/A
#N/A	PB16493	2F	C2C2-GATA	TF	C2C2->C2C2-GATA							#N/A
#N/A	PB16502	1F	C3H	TF	C3H	B3	>B3	ARF				#N/A
#N/A	PB16504	1F	Tify	TF	Tify	HB	>HB	BELL				#N/A
#N/A	PB16587	1F	Trihelix	TF	Trihelix							#N/A
#N/A	PB16598	1F	MED7	TR	MED7							#N/A
#N/A	PB16605	0F	bHLH	TF	bHLH	B3	>B3	ARF				#N/A
#N/A	PB16616	2F	C2C2-GATA	TF	C2C2->C2C2-GATA	>B3						#N/A
#N/A	PB16634	1F	BES1	TF	BES1	B3	>B3	ARF				#N/A
#N/A	PB16670	1F	AP2/ERF-ERF	TF	AP2/ERF->AP2/ERF-ERF							#N/A
#N/A	PB16677	2F	WRKY	TF	WRKY							#N/A
#N/A	PB16691	0F	bZIP	TF	bZIP							#N/A
#N/A	PB16760	1F	VOZ	TF	VOZ	B3	>B3	ARF				#N/A
#N/A	PB16776	0F	bZIP	TF	bZIP							#N/A
#N/A	PB16782	1F	NF-YC	TF	NF-Y->NF-YC							#N/A
#N/A	PB16787	0F	GARP-G2-like	TF	GARP->GARP-G2-like							#N/A
#N/A	PB16803	1F	bZIP	TF	bZIP	>B3						#N/A
#N/A	PB16815	1F	Alfin-like	TF	Alfin-like							#N/A
#N/A	PB16817	2F	bZIP	TF	bZIP							#N/A
#N/A	PB16819	2F	AP2/ERF-ERF	TF	AP2/ERF->AP2/ERF-ERF	B3	>B3	ARF				#N/A
#N/A	PB16823	1F	ARID	TR	ARID							#N/A
#N/A	PB16826	2F	MYB-related	TF	MYB->MYB-related							#N/A
#N/A	PB16838	1F	GARP-G2-like	TF	GARP->GARP-G2-like							#N/A
#N/A	PB16860	0F	C2C2-GATA	TF	C2C2->C2C2-GATA							#N/A
#N/A	PB16878	0F	bHLH	TF	bHLH							#N/A
#N/A	PB16909	0F	Alfin-like	TF	Alfin-like							#N/A
#N/A	PB16915	0F	B3	TF	B3->B3							#N/A
#N/A	PB17000	0F	NAC	TF	NAC	HB	>HB	BELL				#N/A
#N/A	PB17057	0F	AP2/ERF-ERF	TF	AP2/ERF->AP2/ERF-ERF	TF	HB	>HB	HD	ZIP		#N/A
#N/A	PB17068	1F	WRKY	TF	WRKY							#N/A
#N/A	PB17078	0F	WRKY	TF	WRKY							#N/A
#N/A	PB17079	2F	Others	TR	Others							#N/A
#N/A	PB17092	2F	LOB	TF	LOB							#N/A
#N/A	PB17100	0F	NF-YB	TF	NF-Y->NF-YB	HB	>HB	other				#N/A
#N/A	PB17106	1F	bHLH	TF	bHLH							#N/A
#N/A	PB17145	0F	GRAS	TF	GRAS							#N/A
#N/A	PB17155	0F	AP2/ERF-ERF	TF	AP2/ERF->AP2/ERF-ERF							#N/A
#N/A	PB17157	1F	C2C2-Dof	TF	C2C2->C2C2-Dof							#N/A
#N/A	PB17183	1F	AP2/ERF-ERF	TF	AP2/ERF->AP2/ERF-ERF							#N/A
#N/A	PB17193	0F	bZIP	TF	bZIP							#N/A
#N/A	PB17200	1F	Tify	TF	Tify							#N/A
#N/A	PB17234	0F	BBR-BPC	TF	BBR-BPC							#N/A
#N/A	PB17255	0F	NAC	TF	NAC							#N/A
#N/A	PB17285	2F	C3H	TF	C3H							#N/A
#N/A	PB17294	0F	BES1	TF	BES1							#N/A
#N/A	PB17322	0F	AP2/ERF-ERF	TF	AP2/ERF->AP2/ERF-ERF	B3	>B3	ARF				#N/A
#N/A	PB17331	0F	MYB-related	TF	MYB->MYB-related							#N/A
#N/A	PB17348	0F	Tify	TF	Tify							#N/A
#N/A	PB17349	1F	SWI/SNF-BAF60b	TR	SWI/SNF-BAF60b	>MYB						#N/A
#N/A	PB17370	0R	C2C2-GATA	TF	C2C2->C2C2-GATA							#N/A
#N/A	PB17377	1F	WRKY	TF	WRKY							#N/A
#N/A	PB17418	2F	B3	TF	B3->B3	TF	HB	>HB	HD	ZIP		#N/A
#N/A	PB17450	2F	SWI/SNF-SWI3	TR	SWI/SNF-SWI3							#N/A
#N/A	PB17459	0F	bZIP	TF	bZIP	>MYB						#N/A
#N/A	PB17487	1F	Others	TR	Others	B3	>B3	ARF				#N/A
#N/A	PB17503	2F	HSF	TF	HSF							#N/A
#N/A	PB17521	1F	bZIP	TF	bZIP							#N/A
#N/A	PB17541	1F	bZIP	TF	bZIP							#N/A
#N/A	PB17546	2F	C2H2	TF	C2H2							#N/A
#N/A	PB17558	1F	NF-YA	TF	NF-Y->NF-YA	B3	>B3	ARF				#N/A
#N/A	PB17563	2F	C2H2	TF	C2H2							#N/A
#N/A	PB17575	0F	NAC	TF	NAC							#N/A
#N/A	PB17583	0F	MYB	TF	MYB->MYB	B3	>B3	ARF				#N/A
#N/A	PB17584	1F	bHLH	TF	bHLH	TF	GARP	>GARP	G2	like		#N/A
#N/A	PB17590	0F	AP2/ERF-ERF	TF	AP2/ERF->AP2/ERF-ERF							#N/A
#N/A	PB17609	2F	GNAT	TR	GNAT							#N/A
#N/A	PB17620	0F	HSF	TF	HSF							#N/A
#N/A	PB17642	2F	HB-HD-ZIP	TF	HB->HB-HD-ZIP							#N/A
#N/A	PB17654	2F	AUX/IAA	TR	AUX/IAA	AP2/ERF	>AP2/ERF	ERF				#N/A
#N/A	PB17812	2F	mTERF	TR	mTERF							#N/A
#N/A	PB1782	1F	NF-YB	TF	NF-Y->NF-YB							#N/A
#N/A	PB17827	1F	HB-HD-ZIP	TF	HB->HB-HD-ZIP							#N/A
#N/A	PB17847	2F	BBR-BPC	TF	BBR-BPC							#N/A
#N/A	PB17877	0F	bZIP	TF	bZIP							#N/A
#N/A	PB17911	2F	MYB-related	TF	MYB->MYB-related							#N/A
#N/A	PB17932	0F	bHLH	TF	bHLH							#N/A
#N/A	PB17985	1F	TRAF	TR	TRAF	HB	>HB	other				#N/A
#N/A	PB17995	2F	WRKY	TF	WRKY							#N/A
#N/A	PB18033	0F	GARP-G2-like	TF	GARP->GARP-G2-like							#N/A
#N/A	PB18035	2F	WRKY	TF	WRKY	MYB	>MYB	related				#N/A
#N/A	PB18044	1F	TCP	TF	TCP							#N/A
#N/A	PB18082	2F	bHLH	TF	bHLH	SWI/SNF	BAF60b					#N/A
#N/A	PB18088	2F	AP2/ERF-ERF	TF	AP2/ERF->AP2/ERF-ERF							#N/A
#N/A	PB18089	1F	AP2/ERF-ERF	TF	AP2/ERF->AP2/ERF-ERF							#N/A
#N/A	PB18106	2F	NF-YA	TF	NF-Y->NF-YA							#N/A
#N/A	PB18107	1F	GARP-G2-like	TF	GARP->GARP-G2-like							#N/A
#N/A	PB18127	0F	AUX/IAA	TR	AUX/IAA							#N/A
#N/A	PB18128	0F	SWI/SNF-BAF60b	TR	SWI/SNF-BAF60b							#N/A
#N/A	PB1813	0F	CSD	TF	CSD							#N/A
#N/A	PB18135	1F	MBF1	TR	MBF1							#N/A
#N/A	PB18148	1F	C2H2	TF	C2H2	B3	>B3	ARF				#N/A
#N/A	PB18194	0F	TCP	TF	TCP							#N/A
#N/A	PB18202	1F	AP2/ERF-ERF	TF	AP2/ERF->AP2/ERF-ERF	RWP	RK					#N/A
#N/A	PB18216	2F	NF-YB	TF	NF-Y->NF-YB							#N/A
#N/A	PB18243	0F	WRKY	TF	WRKY	>B3						#N/A
#N/A	PB18244	0F	LOB	TF	LOB							#N/A
#N/A	PB18271	0F	bHLH	TF	bHLH	SWI/SNF	BAF60b					#N/A
#N/A	PB18299	1F	NAC	TF	NAC							#N/A
#N/A	PB18301	2F	NF-YA	TF	NF-Y->NF-YA							#N/A
#N/A	PB18320	1F	GRAS	TF	GRAS							#N/A
#N/A	PB18335	1F	GARP-G2-like	TF	GARP->GARP-G2-like							#N/A
#N/A	PB18392	0F	C2C2-GATA	TF	C2C2->C2C2-GATA	MYB	>MYB	related				#N/A
#N/A	PB18407	2F	TUB	TF	TUB	B3	>B3	ARF				#N/A
#N/A	PB18410	1F	MYB	TF	MYB->MYB	NF	Y	>NF	YC			#N/A
#N/A	PB18417	2F	OFP	TF	OFP	zn	clus					#N/A
#N/A	PB18479	0F	BES1	TF	BES1							#N/A
#N/A	PB18552	2F	HB-WOX	TF	HB->HB-WOX							#N/A
#N/A	PB18569	2F	C3H	TF	C3H							#N/A
#N/A	PB18617	1F	AUX/IAA	TR	AUX/IAA	MYB	>MYB	related				#N/A
#N/A	PB18648	2F	Tify	TF	Tify	MYB	>MYB	related				#N/A
#N/A	PB18689	0F	bHLH	TF	bHLH							#N/A
#N/A	PB18690	1F	NAC	TF	NAC	SWI/SNF	BAF60b					#N/A
#N/A	PB18701	1F	NF-YA	TF	NF-Y->NF-YA	B3	>B3	ARF				#N/A
#N/A	PB18736	1F	AUX/IAA	TR	AUX/IAA							#N/A
#N/A	PB18745	1F	AP2/ERF-ERF	TF	AP2/ERF->AP2/ERF-ERF							#N/A
#N/A	PB18756	1F	AUX/IAA	TR	AUX/IAA							#N/A
#N/A	PB1878	0F	AP2/ERF-ERF	TF	AP2/ERF->AP2/ERF-ERF							#N/A
#N/A	PB18790	2F	AP2/ERF-ERF	TF	AP2/ERF->AP2/ERF-ERF	TF	MADS	>MADS	M	type		#N/A
#N/A	PB18801	2F	AUX/IAA	TR	AUX/IAA	TF	HB	>HB	HD	ZIP		#N/A
#N/A	PB18805	1F	Alfin-like	TF	Alfin-like							#N/A
#N/A	PB18806	1F	Tify	TF	Tify							#N/A
#N/A	PB18820	0F	Alfin-like	TF	Alfin-like	TF	HB	>HB	HD	ZIP		#N/A
#N/A	PB18879	1F	Tify	TF	Tify							#N/A
#N/A	PB18942	1F	NAC	TF	NAC							#N/A
#N/A	PB18982	1F	GRAS	TF	GRAS							#N/A
#N/A	PB18993	1F	PHD	TR	PHD							#N/A
#N/A	PB19002	2F	bHLH	TF	bHLH							#N/A
#N/A	PB19012	1F	NAC	TF	NAC							#N/A
#N/A	PB19069	0F	FAR1	TF	FAR1	C2C2	>C2C2	Dof				#N/A
#N/A	PB19081	2F	bZIP	TF	bZIP							#N/A
#N/A	PB19090	1F	bZIP	TF	bZIP							#N/A
#N/A	PB19109	0F	GNAT	TR	GNAT							#N/A
#N/A	PB19118	1F	GRAS	TF	GRAS							#N/A
#N/A	PB19179	2F	GRAS	TF	GRAS							#N/A
#N/A	PB19186	0F	C3H	TF	C3H							#N/A
#N/A	PB19195	2F	bZIP	TF	bZIP							#N/A
#N/A	PB1924	1F	C3H	TF	C3H	NF	X1					#N/A
#N/A	PB19278	1F	SNF2	TR	SNF2							#N/A
#N/A	PB19279	1F	HB-other	TF	HB->HB-other	Alfin	like					#N/A
#N/A	PB19293	1F	C2H2	TF	C2H2							#N/A
#N/A	PB19294	2F	GNAT	TR	GNAT	B3	>B3	ARF				#N/A
#N/A	PB19339	1F	NF-X1	TF	NF-X1							#N/A
#N/A	PB19357	1F	C2H2	TF	C2H2							#N/A
#N/A	PB19369	0F	HB-HD-ZIP	TF	HB->HB-HD-ZIP							#N/A
#N/A	PB19393	1F	NAC	TF	NAC							#N/A
#N/A	PB19405	1F	C3H	TF	C3H	B3	>B3	ARF				#N/A
#N/A	PB1941	1F	HB-WOX	TF	HB->HB-WOX							#N/A
#N/A	PB19412	1F	SNF2	TR	SNF2	B3	>B3	ARF				#N/A
#N/A	PB19415	2F	C2H2	TF	C2H2	TF	GARP	>GARP	G2	like		#N/A
#N/A	PB19423	1F	EIL	TF	EIL							#N/A
#N/A	PB19430	1F	Pseudo ARR-B	TR	Pseudo ARR-B							#N/A
#N/A	PB19432	1F	C2H2	TF	C2H2							#N/A
#N/A	PB19448	2F	FAR1	TF	FAR1							#N/A
#N/A	PB19451	0F	WRKY	TF	WRKY							#N/A
#N/A	PB19455	2F	NAC	TF	NAC							#N/A
#N/A	PB19470	2F	GARP-ARR-B	TF	GARP->GARP-ARR-B							#N/A
#N/A	PB19525	2F	GRAS	TF	GRAS							#N/A
#N/A	PB19535	1F	FAR1	TF	FAR1							#N/A
#N/A	PB1954	2F	MADS-MIKC	TF	MADS->MADS-MIKC							#N/A
#N/A	PB19547	1F	Others	TR	Others							#N/A
#N/A	PB19555	0F	TRAF	TR	TRAF							#N/A
#N/A	PB19558	0F	IWS1	TR	IWS1							#N/A
#N/A	PB1958	2F	HMG	TR	HMG							#N/A
#N/A	PB19581	2F	ARID	TR	ARID							#N/A
#N/A	PB19590	1F	C2C2-GATA	TF	C2C2->C2C2-GATA							#N/A
#N/A	PB19635	2F	bHLH	TF	bHLH							#N/A
#N/A	PB19663	1F	Others	TR	Others	RWP	RK					#N/A
#N/A	PB19668	2F	HB-BELL	TF	HB->HB-BELL							#N/A
#N/A	PB19705	2F	TRAF	TR	TRAF							#N/A
#N/A	PB19706	1F	GARP-G2-like	TF	GARP->GARP-G2-like	TF	HB	>HB	HD	ZIP		#N/A
#N/A	PB19738	2F	NAC	TF	NAC	HB	>HB	BELL				#N/A
#N/A	PB19743	0R	Tify	TF	Tify							#N/A
#N/A	PB19767	0F	NAC	TF	NAC	B3	>B3	ARF				#N/A
#N/A	PB19771	2F	WRKY	TF	WRKY	Pseudo ARR	B					#N/A
#N/A	PB19772	0F	C3H	TF	C3H							#N/A
#N/A	PB19778	2F	Others	TR	Others							#N/A
#N/A	PB19781	2F	GRAS	TF	GRAS	TF	GARP	>GARP	ARR	B		#N/A
#N/A	PB19783	1F	HSF	TF	HSF							#N/A
#N/A	PB1991	1F	bHLH	TF	bHLH							#N/A
#N/A	PB19922	2F	C2H2	TF	C2H2							#N/A
#N/A	PB19923	1F	SNF2	TR	SNF2							#N/A
#N/A	PB19952	0F	HMG	TR	HMG	RWP	RK					#N/A
#N/A	PB19997	0F	C2C2-GATA	TF	C2C2->C2C2-GATA	MYB	>MYB	related				#N/A
#N/A	PB19999	0F	PHD	TR	PHD							#N/A
#N/A	PB20026	2F	bHLH	TF	bHLH	>B3						#N/A
#N/A	PB20056	2F	NAC	TF	NAC							#N/A
#N/A	PB20069	0F	TRAF	TR	TRAF							#N/A
#N/A	PB20071	2F	bZIP	TF	bZIP							#N/A
#N/A	PB20117	2F	MYB	TF	MYB							#N/A
#N/A	PB20168	0F	MYB	TF	MYB							#N/A
#N/A	PB20226	0F	WRKY	TF	WRKY	AP2/ERF	>AP2/ERF	ERF				#N/A
#N/A	PB20321	1F	SNF2	TR	SNF2							#N/A
#N/A	PB20344	0F	NAC	TF	NAC							#N/A
#N/A	PB20352	1F	FAR1	TF	FAR1	zn	clus					#N/A
#N/A	PB20371	0F	WRKY	TF	WRKY							#N/A
#N/A	PB20383	2F	NAC	TF	NAC							#N/A
#N/A	PB20411	2F	GRAS	TF	GRAS	HB	>HB	PHD				#N/A
#N/A	PB20418	2F	NAC	TF	NAC	TF	HB	>HB	HD	ZIP		#N/A
#N/A	PB20448	1F	ARID	TR	ARID							#N/A
#N/A	PB20450	2F	WRKY	TF	WRKY							#N/A
#N/A	PB2047	2F	FAR1	TF	FAR1							#N/A
#N/A	PB20486	0F	TRAF	TR	TRAF							#N/A
#N/A	PB20488	0F	MYB	TF	MYB							#N/A
#N/A	PB20522	2F	AP2/ERF	AP2	TF							#N/A
#N/A	PB20526	0F	GRAS	TF	GRAS							#N/A
#N/A	PB20532	2F	PHD	TR	PHD	HB	>HB	BELL				#N/A
#N/A	PB20551	0F	B3	TF	B3	AP2/ERF	>AP2/ERF	ERF				#N/A
#N/A	PB20558	0F	MYB	related	TF	HB	>HB	BELL				#N/A
#N/A	PB20559	1F	NF	X1	TF							#N/A
#N/A	PB20576	0F	bZIP	TF	bZIP	MYB	>MYB	related				#N/A
#N/A	PB20577	1F	BES1	TF	BES1							#N/A
#N/A	PB20588	2R	C3H	TF	C3H							#N/A
#N/A	PB20598	2F	GRAS	TF	GRAS	>B3						#N/A
#N/A	PB20612	2F	GRAS	TF	GRAS	TF	HB	>HB	HD	ZIP		#N/A
#N/A	PB20639	2F	C2C2	GATA	TF	Pseudo ARR	B					#N/A
#N/A	PB20653	1F	Tify	TF	Tify	B3	>B3	ARF				#N/A
#N/A	PB20662	1F	AP2/ERF	ERF	TF	>B3						#N/A
#N/A	PB20666	1F	WRKY	TF	WRKY	zn	clus					#N/A
#N/A	PB20679	0F	GARP	G2	like	B3	>B3	ARF				#N/A
#N/A	PB20697	2F	AP2/ERF	ERF	TF							#N/A
#N/A	PB20722	0F	bZIP	TF	bZIP							#N/A
#N/A	PB20729	0F	WRKY	TF	WRKY	B3	>B3	ARF				#N/A
#N/A	PB20790	2F	VOZ	TF	VOZ	B3	>B3	ARF				#N/A
#N/A	PB20832	0F	EIL	TF	EIL							#N/A
#N/A	PB20844	0F	FAR1	TF	FAR1	MYB	>MYB	related				#N/A
#N/A	PB20851	2F	TUB	TF	TUB							#N/A
#N/A	PB20852	1F	EIL	TF	EIL	NF	Y	>NF	YA			#N/A
#N/A	PB20885	0F	C2H2	TF	C2H2	MYB	>MYB	related				#N/A
#N/A	PB20907	0F	WRKY	TF	WRKY							#N/A
#N/A	PB20936	2F	bZIP	TF	bZIP							#N/A
#N/A	PB20953	2F	SET	TR	SET							#N/A
#N/A	PB20983	2F	bHLH	TF	bHLH							#N/A
#N/A	PB20991	1F	C2H2	TF	C2H2							#N/A
#N/A	PB21028	0F	NAC	TF	NAC	C2C2	>C2C2	Dof				#N/A
#N/A	PB21051	0F	Trihelix	TF	Trihelix	TF	MADS	>MADS	M	type		#N/A
#N/A	PB21080	1F	bZIP	TF	bZIP	NF	Y	>NF	YA			#N/A
#N/A	PB21091	1F	bZIP	TF	bZIP							#N/A
#N/A	PB21110	1F	GRAS	TF	GRAS	C2C2	>C2C2	Dof				#N/A
#N/A	PB21121	2F	NAC	TF	NAC							#N/A
#N/A	PB21124	2F	C2H2	TF	C2H2							#N/A
#N/A	PB21147	1F	EIL	TF	EIL							#N/A
#N/A	PB21153	0F	AP2/ERF	ERF	TF	>B3						#N/A
#N/A	PB21210	0F	TUB	TF	TUB							#N/A
#N/A	PB21276	2F	C3H	TF	C3H	C2C2	>C2C2	GATA				#N/A
#N/A	PB21299	0F	GRAS	TF	GRAS							#N/A
#N/A	PB21301	1F	GRAS	TF	GRAS							#N/A
#N/A	PB21303	1F	WRKY	TF	WRKY							#N/A
#N/A	PB21315	0F	GRF	TF	GRF							#N/A
#N/A	PB21335	1F	bHLH	TF	bHLH							#N/A
#N/A	PB21338	0F	B3	ARF	TF							#N/A
#N/A	PB21343	1F	HMG	TR	HMG							#N/A
#N/A	PB21356	0F	FAR1	TF	FAR1							#N/A
#N/A	PB21373	2F	MYB	TF	MYB							#N/A
#N/A	PB21378	0F	FAR1	TF	FAR1	TF	HB	>HB	HD	ZIP		#N/A
#N/A	PB21388	2F	FAR1	TF	FAR1							#N/A
#N/A	PB21391	0F	C3H	TF	C3H							#N/A
#N/A	PB21452	1F	B3	ARF	TF							#N/A
#N/A	PB21464	1F	C3H	TF	C3H	>B3						#N/A
#N/A	PB21465	2F	HB	BELL	TF							#N/A
#N/A	PB21498	0F	FAR1	TF	FAR1	HB	>HB	other				#N/A
#N/A	PB21535	1F	ARID	TR	ARID	AP2/ERF	>AP2/ERF	ERF				#N/A
#N/A	PB21562	1F	HB	BELL	TF							#N/A
#N/A	PB21604	1F	NF	X1	TF							#N/A
#N/A	PB21615	0F	HB	KNOX	TF							#N/A
#N/A	PB21651	2F	WRKY	TF	WRKY	HB	>HB	other				#N/A
#N/A	PB21656	0F	TRAF	TR	TRAF							#N/A
#N/A	PB21669	2F	SBP	TF	SBP							#N/A
#N/A	PB2169	1F	GRAS	TF	GRAS	>B3						#N/A
#N/A	PB21724	0F	GRAS	TF	GRAS							#N/A
#N/A	PB21728	2F	bHLH	TF	bHLH							#N/A
#N/A	PB21744	0F	MYB	related	TF							#N/A
#N/A	PB21749	1F	MYB	related	TF							#N/A
#N/A	PB21781	1F	FAR1	TF	FAR1							#N/A
#N/A	PB21785	1F	bHLH	TF	bHLH							#N/A
#N/A	PB21819	0F	Others	TR	Others							#N/A
#N/A	PB2182	1F	Coactivator p15	TR	Coactivator p15	NF	Y	>NF	YC			#N/A
#N/A	PB21856	0F	B3	ARF	TF	SWI/SNF	BAF60b					#N/A
#N/A	PB21881	0R	GeBP	TF	GeBP							#N/A
#N/A	PB2189	0F	WRKY	TF	WRKY							#N/A
#N/A	PB21910	1F	C3H	TF	C3H							#N/A
#N/A	PB21921	0F	NF	YA	TF							#N/A
#N/A	PB21941	0F	NAC	TF	NAC							#N/A
#N/A	PB21984	0F	C3H	TF	C3H	TF	HB	>HB	HD	ZIP		#N/A
#N/A	PB22002	0F	C3H	TF	C3H							#N/A
#N/A	PB22013	2F	Pseudo ARR	B	TR	TF	GARP	>GARP	G2	like		#N/A
#N/A	PB22016	2F	SBP	TF	SBP	B3	>B3	ARF				#N/A
#N/A	PB22042	0F	HB	other	TF							#N/A
#N/A	PB22046	0F	C3H	TF	C3H							#N/A
#N/A	PB22051	2F	SET	TR	SET							#N/A
#N/A	PB22063	0F	C3H	TF	C3H	RWP	RK					#N/A
#N/A	PB22064	0F	GRAS	TF	GRAS							#N/A
#N/A	PB22065	1F	DDT	TF	DDT							#N/A
#N/A	PB22086	1F	CPP	TF	CPP	MYB	>MYB	related				#N/A
#N/A	PB22089	1F	LUG	TR	LUG							#N/A
#N/A	PB2211	1F	bZIP	TF	bZIP	RWP	RK					#N/A
#N/A	PB22121	1F	Others	TR	Others	RWP	RK					#N/A
#N/A	PB22137	1F	Jumonji	TR	Jumonji							#N/A
#N/A	PB22149	0F	C3H	TF	C3H							#N/A
#N/A	PB2215	2F	AP2/ERF-ERF	TF	AP2/ERF->AP2/ERF-ERF							#N/A
#N/A	PB22151	1F	Others	TR	Others							#N/A
#N/A	PB22157	2F	C2H2	TF	C2H2							#N/A
#N/A	PB22159	1F	bZIP	TF	bZIP							#N/A
#N/A	PB22184	1R	FAR1	TF	FAR1	NF	Y	>NF	YB			#N/A
#N/A	PB22187	0F	SNF2	TR	SNF2							#N/A
#N/A	PB2219	0F	HMG	TR	HMG							#N/A
#N/A	PB22193	0F	C3H	TF	C3H							#N/A
#N/A	PB22279	0R	C3H	TF	C3H							#N/A
#N/A	PB223	2F	CSD	TF	CSD	NF	Y	>NF	YC			#N/A
#N/A	PB22305	2F	HB	BELL	TF							#N/A
#N/A	PB22321	2F	GARP	G2	like							#N/A
#N/A	PB22342	1F	SET	TR	SET							#N/A
#N/A	PB22375	2F	Others	TR	Others							#N/A
#N/A	PB22403	1F	FAR1	TF	FAR1							#N/A
#N/A	PB22411	2F	GNAT	TR	GNAT	HB	>HB	BELL				#N/A
#N/A	PB22428	2F	HB	BELL	TF							#N/A
#N/A	PB22527	0F	TUB	TF	TUB	Pseudo ARR	B					#N/A
#N/A	PB22657	2F	bHLH	TF	bHLH	MYB	>MYB	related				#N/A
#N/A	PB22704	0F	CPP	TF	CPP							#N/A
#N/A	PB22741	0F	MYB	related	TF							#N/A
#N/A	PB22751	1F	HB	other	TF	MYB	>MYB	related				#N/A
#N/A	PB22757	2F	GARP	ARR	B	TF	HB	>HB	HD	ZIP		#N/A
#N/A	PB22760	0F	LUG	TR	LUG							#N/A
#N/A	PB22763	2F	GRAS	TF	GRAS							#N/A
#N/A	PB22771	0F	TRAF	TR	TRAF							#N/A
#N/A	PB22783	0F	GARP	G2	like							#N/A
#N/A	PB22784	2F	C2H2	TF	C2H2							#N/A
#N/A	PB22789	1F	HB	BELL	TF							#N/A
#N/A	PB22791	2F	C3H	TF	C3H	B3	>B3	ARF				#N/A
#N/A	PB22803	2F	AUX/IAA	TR	AUX/IAA							#N/A
#N/A	PB22812	2R	SBP	TF	SBP							#N/A
#N/A	PB22830	0F	Pseudo ARR	B	TR							#N/A
#N/A	PB22835	0F	C3H	TF	C3H	B3	>B3	ARF				#N/A
#N/A	PB22854	0F	C3H	TF	C3H							#N/A
#N/A	PB2286	1F	PLATZ	TF	PLATZ							#N/A
#N/A	PB22877	0F	BES1	TF	BES1							#N/A
#N/A	PB22897	2F	FAR1	TF	FAR1							#N/A
#N/A	PB22912	1F	AP2/ERF	ERF	TF							#N/A
#N/A	PB22916	0F	BES1	TF	BES1							#N/A
#N/A	PB22957	0F	GARP	G2	like							#N/A
#N/A	PB22958	0F	bHLH	TF	bHLH							#N/A
#N/A	PB22961	2F	BES1	TF	BES1	B3	>B3	ARF				#N/A
#N/A	PB22973	1F	GARP	ARR	B							#N/A
#N/A	PB2299	1F	HMG	TR	HMG	B3	>B3	ARF				#N/A
#N/A	PB23006	0R	HB	BELL	TF							#N/A
#N/A	PB23014	1F	TRAF	TR	TRAF							#N/A
#N/A	PB23036	0F	WRKY	TF	WRKY							#N/A
#N/A	PB23107	2F	MYB	related	TF							#N/A
#N/A	PB23118	0F	AUX/IAA	TR	AUX/IAA							#N/A
#N/A	PB23153	0F	SET	TR	SET	B3	>B3	ARF				#N/A
#N/A	PB23157	1F	Pseudo ARR	B	TR							#N/A
#N/A	PB2316	1F	GRAS	TF	GRAS							#N/A
#N/A	PB23171	2F	HB	BELL	TF							#N/A
#N/A	PB23172	2F	FAR1	TF	FAR1	MADS	>MADS	MIKC				#N/A
#N/A	PB23182	1F	MYB	related	TF	TF	GARP	>GARP	G2	like		#N/A
#N/A	PB2321	0F	S1Fa-like	TF	S1Fa-like							#N/A
#N/A	PB23252	0F	HSF	TF	HSF							#N/A
#N/A	PB23270	1F	NF	YA	TF							#N/A
#N/A	PB23297	0F	AUX/IAA	TR	AUX/IAA	HB	>HB	PHD				#N/A
#N/A	PB23304	1F	MYB	related	TF							#N/A
#N/A	PB23341	1F	GRAS	TF	GRAS							#N/A
#N/A	PB23377	0F	FAR1	TF	FAR1	B3	>B3	ARF				#N/A
#N/A	PB23403	2F	HB	BELL	TF	HB	>HB	BELL				#N/A
#N/A	PB23424	0F	B3	ARF	TF							#N/A
#N/A	PB23426	0F	GRAS	TF	GRAS							#N/A
#N/A	PB23436	2F	GRAS	TF	GRAS							#N/A
#N/A	PB23447	2F	MYB	TF	MYB							#N/A
#N/A	PB23507	2F	LUG	TR	LUG							#N/A
#N/A	PB23521	1F	RWP	RK	TF							#N/A
#N/A	PB23532	0F	PHD	TR	PHD							#N/A
#N/A	PB23535	0F	LUG	TR	LUG							#N/A
#N/A	PB23540	1F	CPP	TF	CPP							#N/A
#N/A	PB23545	0F	RB	TR	RB							#N/A
#N/A	PB23548	1F	LUG	TR	LUG							#N/A
#N/A	PB23560	0F	RWP	RK	TF							#N/A
#N/A	PB23565	2F	B3	ARF	TF							#N/A
#N/A	PB23594	0F	C2H2	TF	C2H2							#N/A
#N/A	PB23609	2F	FAR1	TF	FAR1							#N/A
#N/A	PB23612	0F	Others	TR	Others							#N/A
#N/A	PB23625	2F	HB	HD	ZIP							#N/A
#N/A	PB23631	1F	SNF2	TR	SNF2							#N/A
#N/A	PB23640	0F	ARID	TR	ARID	NF	Y	>NF	YA			#N/A
#N/A	PB23658	2F	CAMTA	TF	CAMTA							#N/A
#N/A	PB23688	0F	SBP	TF	SBP							#N/A
#N/A	PB23742	0F	PHD	TR	PHD							#N/A
#N/A	PB23745	1F	B3	ARF	TF	TF	GARP	>GARP	ARR	B		#N/A
#N/A	PB23746	2F	LUG	TR	LUG	>MYB						#N/A
#N/A	PB23752	0F	FAR1	TF	FAR1	B3	>B3	ARF				#N/A
#N/A	PB23760	2F	HB	BELL	TF	B3	>B3	ARF				#N/A
#N/A	PB23787	0F	Others	TR	Others							#N/A
#N/A	PB23788	0F	MYB	TF	MYB							#N/A
#N/A	PB23896	1F	SET	TR	SET							#N/A
#N/A	PB23898	2F	bHLH	TF	bHLH							#N/A
#N/A	PB23909	0F	HB	BELL	TF	TF	HB	>HB	HD	ZIP		#N/A
#N/A	PB2393	2F	AP2/ERF-ERF	TF	AP2/ERF->AP2/ERF-ERF	TF	HB	>HB	HD	ZIP		#N/A
#N/A	PB23959	2F	Jumonji	TR	Jumonji							#N/A
#N/A	PB23969	1F	B3	ARF	TF							#N/A
#N/A	PB23977	0F	Jumonji	TR	Jumonji	TF	GARP	>GARP	ARR	B		#N/A
#N/A	PB2398	0F	C2C2-YABBY	TF	C2C2->C2C2-YABBY							#N/A
#N/A	PB23989	1F	Jumonji	TR	Jumonji							#N/A
#N/A	PB23994	2F	FAR1	TF	FAR1							#N/A
#N/A	PB23999	2F	B3	TF	B3							#N/A
#N/A	PB24002	1F	FAR1	TF	FAR1							#N/A
#N/A	PB24009	2F	SNF2	TR	SNF2	zn	clus					#N/A
#N/A	PB24010	0F	C3H	TF	C3H							#N/A
#N/A	PB24043	2F	NAC	TF	NAC	TF	HB	>HB	HD	ZIP		#N/A
#N/A	PB24045	1F	Jumonji	TR	Jumonji							#N/A
#N/A	PB24057	2F	ARID	TR	ARID	HB	>HB	BELL				#N/A
#N/A	PB24064	1F	B3	ARF	TF							#N/A
#N/A	PB24065	1F	MYB	related	TF							#N/A
#N/A	PB24090	1F	bHLH	TF	bHLH							#N/A
#N/A	PB24098	1F	PHD	TR	PHD	B3	>B3	ARF				#N/A
#N/A	PB24099	0F	C3H	TF	C3H							#N/A
#N/A	PB24108	0F	SNF2	TR	SNF2							#N/A
#N/A	PB24110	0F	GRAS	TF	GRAS							#N/A
#N/A	PB24115	0F	SWI/SNF	BAF60b	TR							#N/A
#N/A	PB24116	0F	Jumonji	TR	Jumonji	B3	>B3	ARF				#N/A
#N/A	PB24128	1F	SWI/SNF	SWI3	TR							#N/A
#N/A	PB24141	1F	HB	other	TF							#N/A
#N/A	PB24160	2F	Others	TR	Others							#N/A
#N/A	PB24170	0F	B3	ARF	TF							#N/A
#N/A	PB24201	1F	RWP	RK	TF							#N/A
#N/A	PB24207	1F	Jumonji	TR	Jumonji							#N/A
#N/A	PB24210	0F	NAC	TF	NAC							#N/A
#N/A	PB24214	2F	FAR1	TF	FAR1							#N/A
#N/A	PB24215	0F	HB	BELL	TF							#N/A
#N/A	PB24250	2F	SET	TR	SET							#N/A
#N/A	PB24282	0F	B3	ARF	TF							#N/A
#N/A	PB243	0F	GNAT	TR	GNAT							#N/A
#N/A	PB24309	2F	DDT	TF	DDT							#N/A
#N/A	PB2431	0F	C2H2	TF	C2H2							#N/A
#N/A	PB24337	1F	C2H2	TF	C2H2							#N/A
#N/A	PB24339	1F	NAC	TF	NAC	>MYB						#N/A
#N/A	PB24340	2F	B3	TF	B3							#N/A
#N/A	PB24349	2F	PHD	TR	PHD							#N/A
#N/A	PB24376	2F	PHD	TR	PHD							#N/A
#N/A	PB24388	2F	HSF	TF	HSF							#N/A
#N/A	PB24399	2F	SNF2	TR	SNF2							#N/A
#N/A	PB24424	1F	SET	TR	SET	MYB	>MYB	related				#N/A
#N/A	PB24458	2F	FAR1	TF	FAR1	C2C2	>C2C2	Dof				#N/A
#N/A	PB24475	2F	NF	YC	TF	>B3						#N/A
#N/A	PB24493	0F	GRAS	TF	GRAS							#N/A
#N/A	PB24498	2F	Others	TR	Others	TF	GARP	>GARP	G2	like		#N/A
#N/A	PB24511	1F	MYB	related	TF							#N/A
#N/A	PB24513	0R	LUG	TR	LUG							#N/A
#N/A	PB24518	0F	B3	ARF	TF							#N/A
#N/A	PB24523	0F	GNAT	TR	GNAT							#N/A
#N/A	PB24535	1F	SBP	TF	SBP							#N/A
#N/A	PB24552	0F	bHLH	TF	bHLH	MYB	>MYB	related				#N/A
#N/A	PB2457	0F	AP2/ERF-ERF	TF	AP2/ERF->AP2/ERF-ERF							#N/A
#N/A	PB24573	1F	Others	TR	Others							#N/A
#N/A	PB24574	2F	IWS1	TR	IWS1							#N/A
#N/A	PB24575	0F	B3	ARF	TF							#N/A
#N/A	PB24577	2F	B3	TF	B3							#N/A
#N/A	PB24601	2F	HB	BELL	TF	AP2/ERF	>AP2/ERF	ERF				#N/A
#N/A	PB24608	0F	SBP	TF	SBP							#N/A
#N/A	PB24637	1F	SNF2	TR	SNF2							#N/A
#N/A	PB24689	2F	FAR1	TF	FAR1	TF	GARP	>GARP	G2	like		#N/A
#N/A	PB24690	1F	FAR1	TF	FAR1							#N/A
#N/A	PB24701	2F	HB	other	TF	MYB	>MYB	related				#N/A
#N/A	PB24705	0F	SBP	TF	SBP	HB	>HB	PHD				#N/A
#N/A	PB24710	2F	C3H	TF	C3H	AP2/ERF	>AP2/ERF	ERF				#N/A
#N/A	PB24711	0F	AUX/IAA	TR	AUX/IAA							#N/A
#N/A	PB24726	0F	MYB	related	TF							#N/A
#N/A	PB2476	1F	AP2/ERF-ERF	TF	AP2/ERF->AP2/ERF-ERF	NF	X1					#N/A
#N/A	PB24760	2F	bHLH	TF	bHLH							#N/A
#N/A	PB24794	0F	RWP	RK	TF	MYB	>MYB	related				#N/A
#N/A	PB24817	2F	SNF2	TR	SNF2							#N/A
#N/A	PB24822	0F	SET	TR	SET	MYB	>MYB	related				#N/A
#N/A	PB24863	0F	Others	TR	Others							#N/A
#N/A	PB24870	0F	SET	TR	SET							#N/A
#N/A	PB24892	2F	SNF2	TR	SNF2	B3	>B3	ARF				#N/A
#N/A	PB24915	2F	Pseudo ARR	B	TR	B3	>B3	ARF				#N/A
#N/A	PB24923	0F	PHD	TR	PHD							#N/A
#N/A	PB24928	0F	PHD	TR	PHD							#N/A
#N/A	PB24939	2F	HB	HD	ZIP	>B3						#N/A
#N/A	PB24951	1F	RB	TR	RB	B3	>B3	ARF				#N/A
#N/A	PB24957	0F	GRAS	TF	GRAS							#N/A
#N/A	PB24984	2F	PHD	TR	PHD							#N/A
#N/A	PB24995	0F	SET	TR	SET							#N/A
#N/A	PB25002	0F	B3	TF	B3							#N/A
#N/A	PB25019	0F	FAR1	TF	FAR1							#N/A
#N/A	PB25021	2R	GARP	G2	like							#N/A
#N/A	PB25022	0F	LUG	TR	LUG							#N/A
#N/A	PB25037	0F	SBP	TF	SBP	HB	>HB	other				#N/A
#N/A	PB25072	0F	LUG	TR	LUG	HB	>HB	other				#N/A
#N/A	PB25081	1F	Others	TR	Others							#N/A
#N/A	PB25087	0F	PHD	TR	PHD							#N/A
#N/A	PB25104	0F	C2C2	GATA	TF							#N/A
#N/A	PB25124	0F	PHD	TR	PHD							#N/A
#N/A	PB25152	0F	NAC	TF	NAC							#N/A
#N/A	PB25155	1F	NAC	TF	NAC							#N/A
#N/A	PB25167	1F	SNF2	TR	SNF2							#N/A
#N/A	PB25168	0F	SNF2	TR	SNF2							#N/A
#N/A	PB25200	1F	B3	TF	B3							#N/A
#N/A	PB25211	0F	bHLH	TF	bHLH							#N/A
#N/A	PB25246	2R	C2H2	TF	C2H2							#N/A
#N/A	PB25249	2F	Others	TR	Others							#N/A
#N/A	PB2525	0F	MBF1	TR	MBF1							#N/A
#N/A	PB25253	0F	MYB	related	TF							#N/A
#N/A	PB25264	2F	B3	TF	B3							#N/A
#N/A	PB25265	1F	B3	TF	B3							#N/A
#N/A	PB25271	2F	ARID	TR	ARID							#N/A
#N/A	PB25295	0F	MYB	related	TF							#N/A
#N/A	PB25317	2F	LUG	TR	LUG							#N/A
#N/A	PB25327	1F	B3	TF	B3							#N/A
#N/A	PB25334	0F	HB	BELL	TF							#N/A
#N/A	PB25337	1F	B3	ARF	TF							#N/A
#N/A	PB25345	0F	B3	ARF	TF							#N/A
#N/A	PB25358	2F	HB	other	TF							#N/A
#N/A	PB25359	1F	CAMTA	TF	CAMTA							#N/A
#N/A	PB25360	2F	Others	TR	Others							#N/A
#N/A	PB25367	2F	B3	ARF	TF							#N/A
#N/A	PB25379	1F	MYB	related	TF							#N/A
#N/A	PB25408	1F	TCP	TF	TCP							#N/A
#N/A	PB25428	1F	GNAT	TR	GNAT							#N/A
#N/A	PB25442	2F	FAR1	TF	FAR1							#N/A
#N/A	PB25449	0F	B3	TF	B3							#N/A
#N/A	PB25467	2F	B3	TF	B3							#N/A
#N/A	PB2547	0F	NAC	TF	NAC	TF	MADS	>MADS	M	type		#N/A
#N/A	PB25491	0F	MYB	related	TF							#N/A
#N/A	PB25499	0F	B3	ARF	TF							#N/A
#N/A	PB25519	0F	C3H	TF	C3H							#N/A
#N/A	PB25594	2F	SNF2	TR	SNF2							#N/A
#N/A	PB25612	2F	SET	TR	SET							#N/A
#N/A	PB25615	1F	GRF	TF	GRF							#N/A
#N/A	PB25669	2F	NF	YA	TF							#N/A
#N/A	PB25704	2F	HB	other	TF							#N/A
#N/A	PB25721	2F	SNF2	TR	SNF2							#N/A
#N/A	PB25758	0F	TRAF	TR	TRAF							#N/A
#N/A	PB25779	2F	C2H2	TF	C2H2							#N/A
#N/A	PB25781	0F	GRAS	TF	GRAS							#N/A
#N/A	PB25786	0F	CAMTA	TF	CAMTA							#N/A
#N/A	PB25805	0F	HB	BELL	TF							#N/A
#N/A	PB25841	0R	C3H	TF	C3H							#N/A
#N/A	PB25862	2F	Trihelix	TF	Trihelix							#N/A
#N/A	PB25884	1F	IWS1	TR	IWS1							#N/A
#N/A	PB25889	0F	SNF2	TR	SNF2							#N/A
#N/A	PB25892	0F	SNF2	TR	SNF2							#N/A
#N/A	PB25893	1F	C2H2	TF	C2H2							#N/A
#N/A	PB25900	0F	SET	TR	SET							#N/A
#N/A	PB25905	1F	NAC	TF	NAC							#N/A
#N/A	PB25913	0F	FAR1	TF	FAR1							#N/A
#N/A	PB25919	2F	B3	TF	B3							#N/A
#N/A	PB25927	2F	MYB	related	TF							#N/A
#N/A	PB25944	0F	CPP	TF	CPP							#N/A
#N/A	PB25962	1F	MYB	TF	MYB							#N/A
#N/A	PB25976	0F	Pseudo ARR	B	TR							#N/A
#N/A	PB25979	0F	TRAF	TR	TRAF							#N/A
#N/A	PB25986	0F	Others	TR	Others							#N/A
#N/A	PB25987	2F	PHD	TR	PHD							#N/A
#N/A	PB25992	0F	CAMTA	TF	CAMTA							#N/A
#N/A	PB25996	0F	NAC	TF	NAC							#N/A
#N/A	PB25999	1F	B3	TF	B3							#N/A
#N/A	PB26016	1F	SET	TR	SET							#N/A
#N/A	PB26057	0F	C3H	TF	C3H							#N/A
#N/A	PB26070	1F	HB	HD	ZIP							#N/A
#N/A	PB26076	2F	Jumonji	TR	Jumonji							#N/A
#N/A	PB26077	2F	bHLH	TF	bHLH							#N/A
#N/A	PB26088	0F	Others	TR	Others							#N/A
#N/A	PB26107	2F	B3	ARF	TF							#N/A
#N/A	PB26127	2F	IWS1	TR	IWS1							#N/A
#N/A	PB26139	0F	HB	BELL	TF							#N/A
#N/A	PB26152	1F	B3	TF	B3							#N/A
#N/A	PB26157	1F	C2H2	TF	C2H2							#N/A
#N/A	PB26172	2F	TCP	TF	TCP							#N/A
#N/A	PB26176	1F	MYB	related	TF							#N/A
#N/A	PB26180	2F	mTERF	TR	mTERF							#N/A
#N/A	PB26197	0F	B3	ARF	TF							#N/A
#N/A	PB26198	0F	LUG	TR	LUG							#N/A
#N/A	PB26209	0F	SET	TR	SET							#N/A
#N/A	PB26241	2F	FAR1	TF	FAR1							#N/A
#N/A	PB26246	2F	bZIP	TF	bZIP							#N/A
#N/A	PB26253	0F	SNF2	TR	SNF2							#N/A
#N/A	PB26257	0F	MADS	M	type							#N/A
#N/A	PB26268	0F	B3	ARF	TF							#N/A
#N/A	PB26270	1F	GARP	G2	like							#N/A
#N/A	PB26283	1F	AP2/ERF	ERF	TF							#N/A
#N/A	PB26295	1F	CAMTA	TF	CAMTA							#N/A
#N/A	PB26339	1F	PHD	TR	PHD							#N/A
#N/A	PB2634	2F	HMG	TR	HMG							#N/A
#N/A	PB26342	2F	bZIP	TF	bZIP							#N/A
#N/A	PB26351	0F	Others	TR	Others							#N/A
#N/A	PB26409	0F	C3H	TF	C3H							#N/A
#N/A	PB26424	0F	SBP	TF	SBP							#N/A
#N/A	PB26433	0F	PHD	TR	PHD							#N/A
#N/A	PB26456	2F	HB	BELL	TF							#N/A
#N/A	PB26472	0F	FAR1	TF	FAR1							#N/A
#N/A	PB26496	1F	Alfin	like	TF							#N/A
#N/A	PB26503	1F	C2H2	TF	C2H2							#N/A
#N/A	PB26520	0F	PHD	TR	PHD							#N/A
#N/A	PB26528	2F	PHD	TR	PHD							#N/A
#N/A	PB26530	1F	HB	BELL	TF							#N/A
#N/A	PB26533	0F	FAR1	TF	FAR1							#N/A
#N/A	PB26543	0F	DDT	TF	DDT							#N/A
#N/A	PB26544	0F	Pseudo ARR	B	TR							#N/A
#N/A	PB26546	0F	bHLH	TF	bHLH							#N/A
#N/A	PB26552	0F	Others	TR	Others							#N/A
#N/A	PB26561	0F	bHLH	TF	bHLH							#N/A
#N/A	PB26567	1F	B3	ARF	TF							#N/A
#N/A	PB26580	1F	TUB	TF	TUB							#N/A
#N/A	PB26582	1F	MYB	TF	MYB							#N/A
#N/A	PB26594	1R	C2H2	TF	C2H2							#N/A
#N/A	PB26606	0F	MYB	TF	MYB							#N/A
#N/A	PB26616	2F	SNF2	TR	SNF2							#N/A
#N/A	PB26680	0F	HB	other	TF							#N/A
#N/A	PB26685	0F	PHD	TR	PHD							#N/A
#N/A	PB26686	0F	SET	TR	SET							#N/A
#N/A	PB26693	0F	Pseudo ARR	B	TR							#N/A
#N/A	PB26703	0F	NAC	TF	NAC							#N/A
#N/A	PB26721	0F	FAR1	TF	FAR1							#N/A
#N/A	PB26730	1F	SET	TR	SET							#N/A
#N/A	PB26732	2F	CPP	TF	CPP							#N/A
#N/A	PB26751	2F	SET	TR	SET							#N/A
#N/A	PB26752	0F	SNF2	TR	SNF2							#N/A
#N/A	PB26764	1F	MYB	related	TF							#N/A
#N/A	PB26786	1F	SNF2	TR	SNF2							#N/A
#N/A	PB26799	2F	SWI/SNF	BAF60b	TR							#N/A
#N/A	PB26800	1F	BBR	BPC	TF							#N/A
#N/A	PB26807	0F	C3H	TF	C3H							#N/A
#N/A	PB26825	0F	B3	ARF	TF							#N/A
#N/A	PB26838	1F	HB	BELL	TF							#N/A
#N/A	PB26900	1F	C3H	TF	C3H							#N/A
#N/A	PB26911	0F	Others	TR	Others							#N/A
#N/A	PB26921	2F	ARID	TR	ARID							#N/A
#N/A	PB26925	2F	FAR1	TF	FAR1							#N/A
#N/A	PB26937	0F	B3	ARF	TF							#N/A
#N/A	PB26939	2F	B3	TF	B3							#N/A
#N/A	PB26943	2F	B3	ARF	TF							#N/A
#N/A	PB26959	1F	GRAS	TF	GRAS							#N/A
#N/A	PB26966	0F	bHLH	TF	bHLH							#N/A
#N/A	PB26973	0F	DDT	TF	DDT							#N/A
#N/A	PB26974	1F	GRAS	TF	GRAS							#N/A
#N/A	PB26999	0F	AUX/IAA	TR	AUX/IAA							#N/A
#N/A	PB27017	1F	RWP	RK	TF							#N/A
#N/A	PB27100	2F	SNF2	TR	SNF2							#N/A
#N/A	PB27106	0F	B3	ARF	TF							#N/A
#N/A	PB27108	1F	C3H	TF	C3H							#N/A
#N/A	PB27126	0F	CAMTA	TF	CAMTA							#N/A
#N/A	PB27134	1F	Others	TR	Others							#N/A
#N/A	PB27179	0F	SET	TR	SET							#N/A
#N/A	PB27188	0F	C2H2	TF	C2H2							#N/A
#N/A	PB27200	0F	B3	TF	B3							#N/A
#N/A	PB27206	0R	C3H	TF	C3H							#N/A
#N/A	PB27209	1F	ARID	TR	ARID							#N/A
#N/A	PB2721	1F	TUB	TF	TUB							#N/A
#N/A	PB27224	0R	B3	ARF	TF							#N/A
#N/A	PB27229	2F	GRAS	TF	GRAS							#N/A
#N/A	PB27245	1F	PHD	TR	PHD							#N/A
#N/A	PB27247	1F	RB	TR	RB							#N/A
#N/A	PB2725	1F	MBF1	TR	MBF1	TF	HB	>HB	HD	ZIP		#N/A
#N/A	PB27275	1F	CAMTA	TF	CAMTA							#N/A
#N/A	PB27288	0F	CAMTA	TF	CAMTA							#N/A
#N/A	PB27290	0F	SET	TR	SET							#N/A
#N/A	PB27327	0F	SWI/SNF	BAF60b	TR							#N/A
#N/A	PB27334	0F	NAC	TF	NAC							#N/A
#N/A	PB27360	0F	GRAS	TF	GRAS							#N/A
#N/A	PB27372	1F	CPP	TF	CPP							#N/A
#N/A	PB27399	2F	B3	TF	B3							#N/A
#N/A	PB27409	1F	HB	BELL	TF							#N/A
#N/A	PB27411	0F	HB	BELL	TF							#N/A
#N/A	PB27440	0F	Jumonji	TR	Jumonji							#N/A
#N/A	PB27495	2F	PHD	TR	PHD							#N/A
#N/A	PB27515	1F	TUB	TF	TUB							#N/A
#N/A	PB27538	1F	SNF2	TR	SNF2							#N/A
#N/A	PB27557	2F	HB	other	TF							#N/A
#N/A	PB27563	0F	SNF2	TR	SNF2							#N/A
#N/A	PB27601	1F	HB	PHD	TF							#N/A
#N/A	PB27603	1F	SET	TR	SET							#N/A
#N/A	PB27611	2F	SNF2	TR	SNF2							#N/A
#N/A	PB27622	1F	Jumonji	TR	Jumonji							#N/A
#N/A	PB27644	0F	FAR1	TF	FAR1							#N/A
#N/A	PB27656	0F	SBP	TF	SBP							#N/A
#N/A	PB27667	2F	C3H	TF	C3H							#N/A
#N/A	PB27675	2F	SET	TR	SET							#N/A
#N/A	PB27681	2F	CAMTA	TF	CAMTA							#N/A
#N/A	PB27683	0F	FAR1	TF	FAR1							#N/A
#N/A	PB27713	0F	B3	ARF	TF							#N/A
#N/A	PB27715	0F	Jumonji	TR	Jumonji							#N/A
#N/A	PB27723	0F	NAC	TF	NAC							#N/A
#N/A	PB27735	1F	SET	TR	SET							#N/A
#N/A	PB27741	2F	CAMTA	TF	CAMTA							#N/A
#N/A	PB27742	0F	C3H	TF	C3H							#N/A
#N/A	PB27749	2F	B3	ARF	TF							#N/A
#N/A	PB27765	0F	LUG	TR	LUG							#N/A
#N/A	PB27776	0F	MYB	TF	MYB							#N/A
#N/A	PB27801	2F	B3	TF	B3							#N/A
#N/A	PB27805	0F	SET	TR	SET							#N/A
#N/A	PB27817	0F	SNF2	TR	SNF2							#N/A
#N/A	PB27825	0F	RB	TR	RB							#N/A
#N/A	PB27830	1F	bZIP	TF	bZIP							#N/A
#N/A	PB27870	2F	SWI/SNF	BAF60b	TR							#N/A
#N/A	PB27876	2F	WRKY	TF	WRKY							#N/A
#N/A	PB27884	0F	MYB	TF	MYB							#N/A
#N/A	PB2789	0F	GNAT	TR	GNAT	MYB	>MYB	related				#N/A
#N/A	PB27902	1F	B3	ARF	TF							#N/A
#N/A	PB27916	0F	MYB	related	TF							#N/A
#N/A	PB27938	1F	TRAF	TR	TRAF							#N/A
#N/A	PB27978	1F	HB	HD	ZIP							#N/A
#N/A	PB27991	1F	SNF2	TR	SNF2							#N/A
#N/A	PB28003	2F	FAR1	TF	FAR1							#N/A
#N/A	PB28004	1F	SET	TR	SET							#N/A
#N/A	PB28009	2F	B3	ARF	TF							#N/A
#N/A	PB28050	2F	bHLH	TF	bHLH							#N/A
#N/A	PB28053	1F	FAR1	TF	FAR1							#N/A
#N/A	PB28064	1F	B3	ARF	TF							#N/A
#N/A	PB28083	2F	Others	TR	Others							#N/A
#N/A	PB28089	0F	Others	TR	Others							#N/A
#N/A	PB28090	1F	Jumonji	TR	Jumonji							#N/A
#N/A	PB28103	0F	CPP	TF	CPP							#N/A
#N/A	PB28141	0F	AP2/ERF	ERF	TF							#N/A
#N/A	PB28181	1F	FAR1	TF	FAR1							#N/A
#N/A	PB2819	2F	CSD	TF	CSD							#N/A
#N/A	PB28226	0F	Jumonji	TR	Jumonji							#N/A
#N/A	PB28228	0F	SNF2	TR	SNF2							#N/A
#N/A	PB28232	2F	Others	TR	Others							#N/A
#N/A	PB28263	1F	SBP	TF	SBP							#N/A
#N/A	PB28265	1F	C3H	TF	C3H							#N/A
#N/A	PB28277	2F	Others	TR	Others							#N/A
#N/A	PB28302	0F	AUX/IAA	TR	AUX/IAA							#N/A
#N/A	PB28349	0F	SWI/SNF	BAF60b	TR							#N/A
#N/A	PB28352	1F	MADS	M	type							#N/A
#N/A	PB28374	1F	SNF2	TR	SNF2							#N/A
#N/A	PB28384	0F	TUB	TF	TUB							#N/A
#N/A	PB28406	0F	SNF2	TR	SNF2							#N/A
#N/A	PB28421	0F	RB	TR	RB							#N/A
#N/A	PB28433	1F	Jumonji	TR	Jumonji							#N/A
#N/A	PB28444	2F	PHD	TR	PHD							#N/A
#N/A	PB2846	0F	Others	TR	Others							#N/A
#N/A	PB28532	1F	Pseudo ARR	B	TR							#N/A
#N/A	PB28609	2F	Others	TR	Others							#N/A
#N/A	PB28617	2F	FAR1	TF	FAR1							#N/A
#N/A	PB28638	0F	C2H2	TF	C2H2							#N/A
#N/A	PB28643	1F	SET	TR	SET							#N/A
#N/A	PB28692	1F	MYB	related	TF							#N/A
#N/A	PB28719	0F	PHD	TR	PHD							#N/A
#N/A	PB28731	1F	SET	TR	SET							#N/A
#N/A	PB28743	1F	SWI/SNF	BAF60b	TR							#N/A
#N/A	PB28753	1F	GNAT	TR	GNAT							#N/A
#N/A	PB28796	2F	CAMTA	TF	CAMTA							#N/A
#N/A	PB28807	1F	WRKY	TF	WRKY							#N/A
#N/A	PB28809	1F	SNF2	TR	SNF2							#N/A
#N/A	PB28817	0F	AUX/IAA	TR	AUX/IAA							#N/A
#N/A	PB28841	0F	CAMTA	TF	CAMTA							#N/A
#N/A	PB28880	0F	SNF2	TR	SNF2							#N/A
#N/A	PB28905	0F	WRKY	TF	WRKY							#N/A
#N/A	PB28920	2F	B3	ARF	TF							#N/A
#N/A	PB28923	1F	AUX/IAA	TR	AUX/IAA							#N/A
#N/A	PB28930	2F	RWP	RK	TF							#N/A
#N/A	PB28979	1F	zn	clus	TF							#N/A
#N/A	PB28986	2F	Jumonji	TR	Jumonji							#N/A
#N/A	PB29003	1F	B3	TF	B3							#N/A
#N/A	PB29004	0F	DDT	TF	DDT							#N/A
#N/A	PB29017	1F	B3	TF	B3							#N/A
#N/A	PB29063	0F	Others	TR	Others							#N/A
#N/A	PB29092	1F	SWI/SNF	BAF60b	TR							#N/A
#N/A	PB29100	0F	MYB	related	TF							#N/A
#N/A	PB29105	0F	HB	PHD	TF							#N/A
#N/A	PB29129	2F	FAR1	TF	FAR1							#N/A
#N/A	PB29180	1F	FAR1	TF	FAR1							#N/A
#N/A	PB29188	0F	AUX/IAA	TR	AUX/IAA							#N/A
#N/A	PB29204	0F	Jumonji	TR	Jumonji							#N/A
#N/A	PB29229	2F	B3	ARF	TF							#N/A
#N/A	PB29279	0F	MYB	related	TF							#N/A
#N/A	PB29291	2F	B3	ARF	TF							#N/A
#N/A	PB29295	2F	NF	YC	TF							#N/A
#N/A	PB29312	0F	zn	clus	TF							#N/A
#N/A	PB29340	0F	bZIP	TF	bZIP							#N/A
#N/A	PB29371	1F	CAMTA	TF	CAMTA							#N/A
#N/A	PB29384	1F	Jumonji	TR	Jumonji							#N/A
#N/A	PB29392	2F	GRAS	TF	GRAS							#N/A
#N/A	PB29458	0F	MYB	related	TF							#N/A
#N/A	PB29510	2F	MYB	related	TF							#N/A
#N/A	PB29541	0F	SET	TR	SET							#N/A
#N/A	PB2956	0R	MYB	TF	MYB->MYB							#N/A
#N/A	PB29563	0F	SWI/SNF	BAF60b	TR							#N/A
#N/A	PB29647	0R	SET	TR	SET							#N/A
#N/A	PB29650	1F	bHLH	TF	bHLH							#N/A
#N/A	PB29658	1F	C2H2	TF	C2H2							#N/A
#N/A	PB29684	0F	MADS	M	type							#N/A
#N/A	PB29720	2F	IWS1	TR	IWS1							#N/A
#N/A	PB29731	0F	GRAS	TF	GRAS							#N/A
#N/A	PB29737	0F	FAR1	TF	FAR1							#N/A
#N/A	PB29739	2F	C3H	TF	C3H							#N/A
#N/A	PB29740	2F	HB	HD	ZIP							#N/A
#N/A	PB29744	1F	bHLH	TF	bHLH							#N/A
#N/A	PB29753	2F	GRAS	TF	GRAS							#N/A
#N/A	PB29761	1F	PHD	TR	PHD							#N/A
#N/A	PB29773	2F	GRAS	TF	GRAS							#N/A
#N/A	PB29852	2F	SNF2	TR	SNF2							#N/A
#N/A	PB29862	1F	C2C2	Dof	TF							#N/A
#N/A	PB29874	2F	SNF2	TR	SNF2							#N/A
#N/A	PB29938	0F	GRAS	TF	GRAS							#N/A
#N/A	PB29943	0F	SBP	TF	SBP							#N/A
#N/A	PB30007	0F	C3H	TF	C3H							#N/A
#N/A	PB30015	0R	C2H2	TF	C2H2							#N/A
#N/A	PB30034	1R	NAC	TF	NAC							#N/A
#N/A	PB30035	2F	SNF2	TR	SNF2							#N/A
#N/A	PB30046	2F	Others	TR	Others							#N/A
#N/A	PB30054	0F	NF	X1	TF							#N/A
#N/A	PB30059	2F	C3H	TF	C3H							#N/A
#N/A	PB30087	2F	Alfin	like	TF							#N/A
#N/A	PB30101	1F	SBP	TF	SBP							#N/A
#N/A	PB30123	2F	B3	ARF	TF							#N/A
#N/A	PB30136	0F	C3H	TF	C3H							#N/A
#N/A	PB30153	2F	SNF2	TR	SNF2							#N/A
#N/A	PB3018	2F	Others	TR	Others	TF	MADS	>MADS	M	type		#N/A
#N/A	PB30185	0F	LUG	TR	LUG							#N/A
#N/A	PB30204	2F	B3	ARF	TF							#N/A
#N/A	PB30207	2F	mTERF	TR	mTERF							#N/A
#N/A	PB30245	0F	SNF2	TR	SNF2							#N/A
#N/A	PB30256	0F	Whirly	TF	Whirly							#N/A
#N/A	PB30260	2F	B3	ARF	TF							#N/A
#N/A	PB30261	0F	PHD	TR	PHD							#N/A
#N/A	PB30269	2F	B3	ARF	TF							#N/A
#N/A	PB30284	0F	GARP	G2	like							#N/A
#N/A	PB30288	2F	PHD	TR	PHD							#N/A
#N/A	PB30303	1F	Trihelix	TF	Trihelix							#N/A
#N/A	PB30349	0F	Jumonji	TR	Jumonji							#N/A
#N/A	PB30360	0F	FAR1	TF	FAR1							#N/A
#N/A	PB30396	2F	Jumonji	TR	Jumonji							#N/A
#N/A	PB30400	1F	GNAT	TR	GNAT							#N/A
#N/A	PB30406	2F	TUB	TF	TUB							#N/A
#N/A	PB30426	1F	CAMTA	TF	CAMTA							#N/A
#N/A	PB30474	1F	Pseudo ARR	B	TR							#N/A
#N/A	PB30487	0F	TAZ	TR	TAZ							#N/A
#N/A	PB30497	0F	SBP	TF	SBP							#N/A
#N/A	PB30501	1F	bHLH	TF	bHLH							#N/A
#N/A	PB30521	2F	ARID	TR	ARID							#N/A
#N/A	PB30546	0F	SNF2	TR	SNF2							#N/A
#N/A	PB30553	0F	PHD	TR	PHD							#N/A
#N/A	PB30556	1F	Jumonji	TR	Jumonji							#N/A
#N/A	PB30581	0F	Jumonji	TR	Jumonji							#N/A
#N/A	PB30634	2F	SNF2	TR	SNF2							#N/A
#N/A	PB30658	0F	RWP	RK	TF							#N/A
#N/A	PB30697	0F	LUG	TR	LUG							#N/A
#N/A	PB30741	0F	TUB	TF	TUB							#N/A
#N/A	PB30788	2F	HB	BELL	TF							#N/A
#N/A	PB30799	0R	SBP	TF	SBP							#N/A
#N/A	PB30815	2F	B3	ARF	TF							#N/A
#N/A	PB30836	0F	Pseudo ARR	B	TR							#N/A
#N/A	PB30850	1F	SET	TR	SET							#N/A
#N/A	PB30852	2F	Jumonji	TR	Jumonji							#N/A
#N/A	PB30880	1F	GARP	ARR	B							#N/A
#N/A	PB30889	0F	AUX/IAA	TR	AUX/IAA							#N/A
#N/A	PB30902	0F	CAMTA	TF	CAMTA							#N/A
#N/A	PB30921	1F	GRAS	TF	GRAS							#N/A
#N/A	PB30925	1F	FAR1	TF	FAR1							#N/A
#N/A	PB30951	1F	Trihelix	TF	Trihelix							#N/A
#N/A	PB30967	0F	RWP	RK	TF							#N/A
#N/A	PB30984	2F	MYB	related	TF							#N/A
#N/A	PB30990	2F	CAMTA	TF	CAMTA							#N/A
#N/A	PB31072	2F	SET	TR	SET							#N/A
#N/A	PB31112	2F	Jumonji	TR	Jumonji							#N/A
#N/A	PB31152	2F	B3	ARF	TF							#N/A
#N/A	PB31153	0F	Jumonji	TR	Jumonji							#N/A
#N/A	PB31165	1F	B3	TF	B3							#N/A
#N/A	PB31173	2F	NF	YC	TF							#N/A
#N/A	PB31186	1F	SNF2	TR	SNF2							#N/A
#N/A	PB31199	2F	RWP	RK	TF							#N/A
#N/A	PB31202	0F	FAR1	TF	FAR1							#N/A
#N/A	PB31203	1F	FAR1	TF	FAR1							#N/A
#N/A	PB31227	0F	NF	YC	TF							#N/A
#N/A	PB31231	2F	LUG	TR	LUG							#N/A
#N/A	PB31249	2F	B3	ARF	TF							#N/A
#N/A	PB31274	0F	ARID	TR	ARID							#N/A
#N/A	PB31302	0F	C3H	TF	C3H							#N/A
#N/A	PB31329	1F	HB	HD	ZIP							#N/A
#N/A	PB31339	0F	SNF2	TR	SNF2							#N/A
#N/A	PB31344	1F	ARID	TR	ARID							#N/A
#N/A	PB31358	0F	Others	TR	Others							#N/A
#N/A	PB31373	1F	Others	TR	Others							#N/A
#N/A	PB31375	1F	NF	X1	TF							#N/A
#N/A	PB31377	1F	C3H	TF	C3H							#N/A
#N/A	PB31393	2F	C2H2	TF	C2H2							#N/A
#N/A	PB31398	2F	MADS	M	type							#N/A
#N/A	PB31402	0F	SET	TR	SET							#N/A
#N/A	PB31420	0F	HB	HD	ZIP							#N/A
#N/A	PB31432	1F	FAR1	TF	FAR1							#N/A
#N/A	PB31433	2F	HB	other	TF							#N/A
#N/A	PB31466	2F	MYB	related	TF							#N/A
#N/A	PB31483	2F	CAMTA	TF	CAMTA							#N/A
#N/A	PB31492	1F	SET	TR	SET							#N/A
#N/A	PB31503	0F	TRAF	TR	TRAF							#N/A
#N/A	PB31507	1F	PHD	TR	PHD							#N/A
#N/A	PB31515	1F	RWP	RK	TF							#N/A
#N/A	PB31519	1R	MADS	M	type							#N/A
#N/A	PB31526	0F	C3H	TF	C3H							#N/A
#N/A	PB31537	0F	C3H	TF	C3H							#N/A
#N/A	PB31561	0F	SNF2	TR	SNF2							#N/A
#N/A	PB31568	1F	SET	TR	SET							#N/A
#N/A	PB31575	2F	B3	ARF	TF							#N/A
#N/A	PB31587	0F	C2H2	TF	C2H2							#N/A
#N/A	PB31592	1F	RB	TR	RB							#N/A
#N/A	PB31602	0F	PHD	TR	PHD							#N/A
#N/A	PB31609	1F	LUG	TR	LUG							#N/A
#N/A	PB31629	2F	C2H2	TF	C2H2							#N/A
#N/A	PB31667	0F	bHLH	TF	bHLH							#N/A
#N/A	PB31681	2F	SET	TR	SET							#N/A
#N/A	PB31682	1F	FAR1	TF	FAR1							#N/A
#N/A	PB31687	0F	FAR1	TF	FAR1							#N/A
#N/A	PB31695	1F	GNAT	TR	GNAT							#N/A
#N/A	PB31703	0F	Others	TR	Others							#N/A
#N/A	PB31722	2F	GARP	G2	like							#N/A
#N/A	PB31743	2F	B3	ARF	TF							#N/A
#N/A	PB31756	0F	SNF2	TR	SNF2							#N/A
#N/A	PB31759	1F	B3	ARF	TF							#N/A
#N/A	PB31778	0F	SNF2	TR	SNF2							#N/A
#N/A	PB31812	0F	Others	TR	Others							#N/A
#N/A	PB31815	0F	TRAF	TR	TRAF							#N/A
#N/A	PB31867	0F	C3H	TF	C3H							#N/A
#N/A	PB31925	1F	C3H	TF	C3H							#N/A
#N/A	PB31933	0F	EIL	TF	EIL							#N/A
#N/A	PB31941	1F	B3	ARF	TF							#N/A
#N/A	PB31968	0F	Others	TR	Others							#N/A
#N/A	PB320	1F	HMG	TR	HMG							#N/A
#N/A	PB32009	0F	Jumonji	TR	Jumonji							#N/A
#N/A	PB32024	0F	bZIP	TF	bZIP							#N/A
#N/A	PB32039	1F	FAR1	TF	FAR1							#N/A
#N/A	PB32064	2F	ARID	TR	ARID							#N/A
#N/A	PB32074	2F	Others	TR	Others							#N/A
#N/A	PB32106	0F	PHD	TR	PHD							#N/A
#N/A	PB32108	0F	SET	TR	SET							#N/A
#N/A	PB3211	0F	SWI/SNF-BAF60b	TR	SWI/SNF-BAF60b							#N/A
#N/A	PB32145	2F	HB	HD	ZIP							#N/A
#N/A	PB32149	0F	MYB	related	TF							#N/A
#N/A	PB32157	0F	HB	BELL	TF							#N/A
#N/A	PB32271	1F	PHD	TR	PHD							#N/A
#N/A	PB32313	2F	Jumonji	TR	Jumonji							#N/A
#N/A	PB32337	1F	AUX/IAA	TR	AUX/IAA							#N/A
#N/A	PB3237	2F	SWI/SNF-BAF60b	TR	SWI/SNF-BAF60b							#N/A
#N/A	PB32378	2F	MYB	related	TF							#N/A
#N/A	PB32418	1F	PHD	TR	PHD							#N/A
#N/A	PB32430	1F	C3H	TF	C3H							#N/A
#N/A	PB32450	1F	MYB	related	TF							#N/A
#N/A	PB32452	2F	PHD	TR	PHD							#N/A
#N/A	PB32466	1F	RWP	RK	TF							#N/A
#N/A	PB32496	1R	TRAF	TR	TRAF							#N/A
#N/A	PB32512	1F	mTERF	TR	mTERF							#N/A
#N/A	PB3253	0F	AUX/IAA	TR	AUX/IAA							#N/A
#N/A	PB32543	2F	AUX/IAA	TR	AUX/IAA							#N/A
#N/A	PB32554	1F	HSF	TF	HSF							#N/A
#N/A	PB3259	0F	C2C2-GATA	TF	C2C2->C2C2-GATA	B3	>B3	ARF				#N/A
#N/A	PB32597	0F	FAR1	TF	FAR1							#N/A
#N/A	PB32611	2F	TAZ	TR	TAZ							#N/A
#N/A	PB32694	0F	MYB	related	TF							#N/A
#N/A	PB32703	1F	SWI/SNF	BAF60b	TR							#N/A
#N/A	PB3272	0F	GNAT	TR	GNAT							#N/A
#N/A	PB32731	0F	C3H	TF	C3H							#N/A
#N/A	PB32780	1F	C2C2	Dof	TF							#N/A
#N/A	PB32783	0F	SET	TR	SET							#N/A
#N/A	PB32807	0F	SNF2	TR	SNF2							#N/A
#N/A	PB32824	1F	Others	TR	Others							#N/A
#N/A	PB32861	2F	B3	TF	B3							#N/A
#N/A	PB32893	0F	GNAT	TR	GNAT							#N/A
#N/A	PB32896	0F	FAR1	TF	FAR1							#N/A
#N/A	PB32926	0F	SWI/SNF	BAF60b	TR							#N/A
#N/A	PB32944	0F	FAR1	TF	FAR1							#N/A
#N/A	PB32949	0F	MYB	TF	MYB							#N/A
#N/A	PB32973	2F	HB	BELL	TF							#N/A
#N/A	PB32977	1F	C3H	TF	C3H							#N/A
#N/A	PB33018	1F	SET	TR	SET							#N/A
#N/A	PB33026	2F	Jumonji	TR	Jumonji							#N/A
#N/A	PB3303	0F	AUX/IAA	TR	AUX/IAA							#N/A
#N/A	PB33036	1F	GRAS	TF	GRAS							#N/A
#N/A	PB33049	0F	TUB	TF	TUB							#N/A
#N/A	PB3306	2F	AP2/ERF-ERF	TF	AP2/ERF->AP2/ERF-ERF							#N/A
#N/A	PB33117	1F	GRAS	TF	GRAS							#N/A
#N/A	PB33119	1F	TRAF	TR	TRAF							#N/A
#N/A	PB33144	2F	RB	TR	RB							#N/A
#N/A	PB33146	0F	MYB	related	TF							#N/A
#N/A	PB33153	1F	SBP	TF	SBP							#N/A
#N/A	PB33201	1F	NF	YB	TF							#N/A
#N/A	PB33204	1F	Jumonji	TR	Jumonji							#N/A
#N/A	PB33219	2F	C3H	TF	C3H							#N/A
#N/A	PB33226	1F	Others	TR	Others							#N/A
#N/A	PB33259	0F	AUX/IAA	TR	AUX/IAA							#N/A
#N/A	PB33280	1F	CAMTA	TF	CAMTA							#N/A
#N/A	PB33309	0R	B3	ARF	TF							#N/A
#N/A	PB33322	1F	SET	TR	SET							#N/A
#N/A	PB33337	2F	MADS	MIKC	TF							#N/A
#N/A	PB33353	0F	Others	TR	Others							#N/A
#N/A	PB33410	2F	OFP	TF	OFP							#N/A
#N/A	PB33427	2F	bZIP	TF	bZIP							#N/A
#N/A	PB33434	1F	mTERF	TR	mTERF							#N/A
#N/A	PB33437	1F	B3	ARF	TF							#N/A
#N/A	PB33448	1F	SWI/SNF	SWI3	TR							#N/A
#N/A	PB33465	0F	RWP	RK	TF							#N/A
#N/A	PB33484	0F	RB	TR	RB							#N/A
#N/A	PB33485	1F	C3H	TF	C3H							#N/A
#N/A	PB33532	1F	SNF2	TR	SNF2							#N/A
#N/A	PB33553	0F	Others	TR	Others							#N/A
#N/A	PB33579	1R	TRAF	TR	TRAF							#N/A
#N/A	PB33586	0F	SBP	TF	SBP							#N/A
#N/A	PB3362	2F	BBR-BPC	TF	BBR-BPC							#N/A
#N/A	PB33666	2F	NAC	TF	NAC							#N/A
#N/A	PB33671	0F	C2H2	TF	C2H2							#N/A
#N/A	PB33692	0F	bHLH	TF	bHLH							#N/A
#N/A	PB33703	2F	FAR1	TF	FAR1							#N/A
#N/A	PB33707	0F	Jumonji	TR	Jumonji							#N/A
#N/A	PB33716	1F	MYB	related	TF							#N/A
#N/A	PB33727	0F	RWP	RK	TF							#N/A
#N/A	PB33749	2F	SNF2	TR	SNF2							#N/A
#N/A	PB33779	2F	Trihelix	TF	Trihelix							#N/A
#N/A	PB33804	0F	B3	ARF	TF							#N/A
#N/A	PB33836	2F	TRAF	TR	TRAF							#N/A
#N/A	PB33842	2F	TAZ	TR	TAZ							#N/A
#N/A	PB33873	0F	RWP	RK	TF							#N/A
#N/A	PB33878	1F	TAZ	TR	TAZ							#N/A
#N/A	PB33887	1F	MYB	related	TF							#N/A
#N/A	PB33904	0F	SNF2	TR	SNF2							#N/A
#N/A	PB33932	0F	Pseudo ARR	B	TR							#N/A
#N/A	PB33939	1F	SBP	TF	SBP							#N/A
#N/A	PB33941	1F	SNF2	TR	SNF2							#N/A
#N/A	PB33946	1F	RWP	RK	TF							#N/A
#N/A	PB33977	0F	C3H	TF	C3H							#N/A
#N/A	PB33988	1F	Jumonji	TR	Jumonji							#N/A
#N/A	PB34013	1F	bHLH	TF	bHLH							#N/A
#N/A	PB34018	2F	SET	TR	SET							#N/A
#N/A	PB3402	0F	SET	TR	SET							#N/A
#N/A	PB34023	1F	HB	HD	ZIP							#N/A
#N/A	PB3404	0F	NF-YB	TF	NF-Y->NF-YB							#N/A
#N/A	PB34085	1F	SNF2	TR	SNF2							#N/A
#N/A	PB34099	0F	CAMTA	TF	CAMTA							#N/A
#N/A	PB34157	0F	CAMTA	TF	CAMTA							#N/A
#N/A	PB34168	0F	NF	X1	TF							#N/A
#N/A	PB34170	0F	CAMTA	TF	CAMTA							#N/A
#N/A	PB34182	1F	Others	TR	Others							#N/A
#N/A	PB34192	0F	NAC	TF	NAC							#N/A
#N/A	PB34200	1F	SET	TR	SET							#N/A
#N/A	PB34203	0F	LUG	TR	LUG							#N/A
#N/A	PB34223	1F	CAMTA	TF	CAMTA							#N/A
#N/A	PB34229	1F	GRAS	TF	GRAS							#N/A
#N/A	PB34236	2F	LUG	TR	LUG							#N/A
#N/A	PB34244	0F	Others	TR	Others							#N/A
#N/A	PB34256	2F	SNF2	TR	SNF2							#N/A
#N/A	PB34280	1F	CAMTA	TF	CAMTA							#N/A
#N/A	PB34296	1F	CAMTA	TF	CAMTA							#N/A
#N/A	PB34299	1F	B3	ARF	TF							#N/A
#N/A	PB34313	1F	TRAF	TR	TRAF							#N/A
#N/A	PB34316	1F	SBP	TF	SBP							#N/A
#N/A	PB34334	1F	C3H	TF	C3H							#N/A
#N/A	PB34337	2F	HB	HD	ZIP							#N/A
#N/A	PB34348	1F	Jumonji	TR	Jumonji							#N/A
#N/A	PB34353	0F	B3	TF	B3							#N/A
#N/A	PB34379	0F	SWI/SNF	BAF60b	TR							#N/A
#N/A	PB34399	0F	SBP	TF	SBP							#N/A
[truncated: 777 more rows]

## Sheet: 呢-总 (2)
PB13340	plugt43	2.18	5.77	3.52	109.99	121.13	92.37	315.28	400.61	375.61		1.66903	2.75916	2.17632	6.79429	6.93227	6.54489	8.30506	8.64965	8.55693
PB5670	CHS	24.4	43.05	21.93	50.29	27.76	98.23	426.28	522.47	565.49		4.66676	5.46107	4.51916	5.68061	4.84599	6.6327	8.73904	9.03196	9.14591
PB36892	CHI	17.25	47.92	19.11	56.15	33.26	63.82	316.56	307.99	391.8		4.18982	5.61235	4.32984	5.83668	5.09845	6.01837	8.31089	8.27142	8.61765
F01.PB16218	hid	1.7	3.4	1.32	53.13	58.29	44.1	28.72	45.37	51.86		1.43296	2.1375	1.21412	5.75836	5.88972	5.49506	4.89336	5.53512	5.7241
F01.PB13397	ifs	3.14	3.81	2.02	6.61	2.94	16.11	191.73	168.31	193.08		2.04963	2.26604	1.59455	2.9279	1.9782	4.09677	7.59044	7.40352	7.60051
F01.PB14269	if7mat	1	1.08	1.21	6.08	3.8	6.83	18.86	19.36	24.86		1	1.05658	1.14405	2.82375	2.26303	2.96901	4.31179	4.34767	4.69265
F01.PB16388	plugt2	1.51	2.88	1.66	29.86	18.57	26.23	19.12	16.3	32.93		1.32769	1.95606	1.41143	4.94767	4.29057	4.76713	4.33056	4.1127	5.08449
Transcript ID	Y/N	L1_FPKM	L2_FPKM	L3_FPKM	S1_FPKM	S2_FPKM	S3_FPKM	R1_FPKM	R2_FPKM	R3_FPKM												PLUGT43	CHS	CHI	PLUGT2	IF7MAT	IFS	HID
PB10020	Y	1.63	1.14	1.59	19.21	12.29	16.69	21.7	25.74	19.43		1.39506	1.09761	1.37295	4.337	3.73227	4.14486	4.50462	4.74093	4.35262		0.970192	0.724869	0.746179	0.946224	0.904468	0.723967	0.947408
PB10041	Y	39.09	40.42	37.11	7.02	6.47	6.49	2.74	3.09	2.17		5.32517	5.37226	5.2521	3.0036	2.90111	2.90497	1.90304	2.0321	1.66448		-0.990327	-0.821061	-0.84516	-0.918786	-0.961913	-0.823463	-0.913441
PB10053	Y	1.76	0.37	0.5	5.48	3.1	4.12	6.31	5.34	10.16		1.46467	0.454176	0.584963	2.69599	2.03562	2.35614	2.86987	2.66448	3.48027		0.898819	0.763858	0.768951	0.884046	0.912825	0.777711	0.850887
PB10074	Y	2.71	2.8	3.39	4.77	2.57	4.35	0.06	0.07	0.06		1.89142	1.926	2.13422	2.52857	1.83592	2.41954	0.0840643	0.0976108	0.0840643		-0.615673	-0.872615	-0.862812	-0.32026	-0.770195	-0.895303	-0.327176
PB10115	Y	0.06	0	0.31	0.9	1.31	1.95	11.61	10.78	27.23		0.0840643	0	0.389567	0.925999	1.20789	1.56071	3.6565	3.55827	4.81916		0.846794	0.948693	0.94313	0.674499	0.957412	0.956903	0.641107
PB10147	Y	0.87	2.92	1.1	8.8	10.7	7.92	1.19	1.37	2.56		0.903038	1.97085	1.07039	3.29278	3.54844	3.15704	1.13093	1.24489	1.83188		0.297845	-0.238252	-0.154316	0.572054	0.0135486	-0.285816	0.599266
PB10174	Y	0.14	0	0.05	0.08	0.03	0.13	7.68	9.39	5.63		0.189034	0	0.0703893	0.111031	0.0426443	0.176323	3.1177	3.37712	2.72901		0.706688	0.939602	0.91918	0.432243	0.86165	0.958886	0.425763
PB10206	Y	9.22	15.84	11.18	24.48	27.58	38.7	0.06	0.3	0.46		3.35332	4.07382	3.60644	4.67129	4.83693	5.31107	0.0840643	0.378512	0.545968		-0.488064	-0.82715	-0.802903	-0.185735	-0.697742	-0.859944	-0.166259
PB10317	Y	16.42	14.92	14.08	46.18	37.85	47.53	78.57	89	67.2		4.12267	3.99277	3.91456	5.5601	5.27984	5.6008	6.31415	6.49185	6.0917		0.975618	0.856638	0.866607	0.877424	0.965682	0.859115	0.879704
PB10354	Y	0.3	0.2	0.13	18.26	8.74	14.93	21.13	19.38	15.33		0.378512	0.263034	0.176323	4.26754	3.28392	3.99367	4.46793	4.34908	4.02945		0.96392	0.71248	0.740056	0.958889	0.891159	0.709613	0.952178
PB10379	Y	2.17	7.01	1.92	10.55	16.7	14.93	2.29	2.04	1.15		1.66448	3.0018	1.54597	3.52982	4.14568	3.99367	1.71809	1.60407	1.10434		0.0382531	-0.444073	-0.376758	0.293748	-0.257949	-0.486284	0.345652
PB10381	Y	0.04	0.03	0	19.07	18.67	25.33	10.63	10.65	13.77		0.0565835	0.0426443	0	4.32697	4.29793	4.71864	3.53978	3.54226	3.8846		0.894986	0.515796	0.552096	0.973861	0.751351	0.50376	0.979399
PB10470	Y	17.47	12.18	17.3	4.45	2.35	4.21	0.31	0.21	0.26		4.20711	3.72028	4.19377	2.44626	1.74416	2.38128	0.389567	0.275007	0.333424		-0.962854	-0.891419	-0.918798	-0.806787	-0.963486	-0.893277	-0.821601
PB10506	Y	10.76	7.66	12.75	8.36	5.09	11.28	2.05	1.44	2.35		3.55582	3.11437	3.78136	3.22651	2.60644	3.61824	1.60881	1.28688	1.74416		-0.785645	-0.865656	-0.894547	-0.523324	-0.836101	-0.872536	-0.566611
PB10516	Y	4.45	3.43	4.84	50.43	9.14	19.63	72.24	98.87	81.25		2.44626	2.14731	2.54597	5.68454	3.34199	4.36667	6.19456	6.64198	6.36194		0.908647	0.878191	0.887511	0.808998	0.961458	0.880229	0.774701
PB10541	Y	1.89	2.57	3.32	34.43	23.61	28.11	14.23	16.49	13.18		1.53107	1.83592	2.11103	5.1469	4.62117	4.86344	3.92884	4.12846	3.82579		0.832603	0.396995	0.444492	0.936084	0.656826	0.379842	0.945357
PB10601	Y	3.86	6.59	8.1	13.61	6.5	10.64	1.19	2.21	2.24		2.28096	2.9241	3.18587	3.86888	2.90689	3.54102	1.13093	1.68257	1.69599		-0.390926	-0.713066	-0.683048	-0.0827565	-0.570124	-0.759684	-0.0957226
PB10607	Y	5.61	4.1	9.07	7.9	15.98	17.05	2.09	4.42	2.4		2.72465	2.3505	3.33199	3.15381	4.08576	4.17393	1.62761	2.43829	1.76553		-0.204562	-0.63021	-0.642447	0.0127539	-0.430368	-0.647407	0.0789802
PB10634	Y	21	18.77	20.41	22.52	16.42	26.99	2.68	2.14	2.52		4.45943	4.30524	4.42021	4.55582	4.12267	4.80684	1.87971	1.65076	1.81558		-0.688513	-0.90466	-0.90345	-0.40444	-0.828313	-0.921397	-0.408789
PB10663	Y	2.11	0.97	2.23	19.74	15.14	19.39	21.25	25.41	17.34		1.63691	0.978196	1.69153	4.37434	4.01257	4.34979	4.47573	4.72301	4.19692		0.946188	0.663218	0.678008	0.932325	0.866006	0.667819	0.940757
PB1070	Y	43.79	83.35	58.43	49.02	22.23	47.12	3.64	3.68	9.78		5.4851	6.39832	5.89312	5.64443	4.53792	5.58856	2.21412	2.22651	3.43029		-0.774265	-0.849681	-0.839178	-0.501933	-0.851392	-0.885605	-0.537228
PB10712	Y	0.03	0.2	0.07	6.5	1.09	0.26	12.74	7.14	40.28		0.0426443	0.263034	0.0976108	2.90689	1.0635	0.333424	3.78031	3.02503	5.36737		0.80477	0.834211	0.877416	0.697996	0.888662	0.840522	0.641868
PB10769	Y	1.02	2.85	1.01	14.84	2.59	3.89	7.67	17.8	18.56		1.01436	1.94486	1.0072	3.9855	1.84398	2.28983	3.11603	4.23266	4.28983		0.844961	0.810233	0.852114	0.787685	0.868789	0.779419	0.759566
PB10813	Y	3.27	2.56	3.04	18.49	15.03	20.06	17.66	18.23	18.38		2.09424	1.83188	2.01436	4.28466	4.0027	4.39643	4.22188	4.26529	4.2765		0.946777	0.650996	0.673532	0.969956	0.855852	0.647418	0.967745
PB10866	Y	24.24	22.54	27.52	30.22	26.95	41.16	0.75	2.06	1.91		4.65764	4.55704	4.8339	4.9644	4.80478	5.3978	0.807355	1.61353	1.54102		-0.63682	-0.891693	-0.890587	-0.357298	-0.798439	-0.918255	-0.339273
PB10952	Y	0.26	0.1	0.3	14.87	8.85	14.73	26.18	28.49	30.05		0.333424	0.137504	0.378512	3.98823	3.30012	3.97545	4.76447	4.88215	4.95652		0.984135	0.796565	0.81578	0.940481	0.949234	0.795149	0.929851
PB1104	Y	2.38	3.9	2.2	3.97	3.09	1.71	22.29	25.47	26.57		1.75702	2.29278	1.67807	2.31325	2.0321	1.43829	4.54164	4.72629	4.78503		0.714129	0.918757	0.933915	0.461357	0.847424	0.926438	0.451343
PB11055	Y	78.47	71.14	57.29	10.26	8.36	11.22	7.51	7.93	7.55		6.31234	6.17273	5.86518	3.49313	3.22651	3.61117	3.08916	3.15866	3.09592		-0.978045	-0.680021	-0.720567	-0.952674	-0.879976	-0.67873	-0.964024
PB11072	Y	18.44	10.59	19.08	6.7	4.09	9.2	0.16	0.43	0.26		4.28096	3.53481	4.32769	2.94486	2.34767	3.3505	0.214125	0.516015	0.333424		-0.885895	-0.916941	-0.948965	-0.682668	-0.932522	-0.924228	-0.687997
PB11204	Y	17.42	19.58	22.29	24.74	29.24	25.43	1.42	3.16	1.91		4.2032	4.36317	4.54164	4.68594	4.91839	4.7241	1.27501	2.05658	1.54102		-0.608311	-0.910045	-0.894755	-0.350866	-0.80192	-0.935791	-0.309851
PB11244	Y	136.75	79.06	224.93	14.72	17.57	23.4	2.76	2.97	3.14		7.10591	6.32301	7.81973	3.97453	4.2149	4.60881	1.91073	1.98914	2.04963		-0.970208	-0.885158	-0.920675	-0.850785	-0.962939	-0.882563	-0.853861
PB11248	Y	0.1	0.05	0	4.84	3.23	3.41	0.14	0.9	0.57		0.137504	0.0703893	0	2.54597	2.08066	2.14078	0.189034	0.925999	0.650765		0.452868	-0.082105	-0.0359989	0.688269	0.204415	-0.113143	0.723405
PB11269	Y	12.68	12.26	16.47	18.48	19.81	27.88	1.55	2.03	2.12		3.774	3.72901	4.12681	4.28392	4.37921	4.852	1.3505	1.59932	1.64155		-0.552755	-0.862078	-0.856232	-0.261791	-0.736198	-0.885602	-0.246698
PB11291	Y	2.6	1.95	2.9	5.16	8.81	6.55	0	0	0.16		1.848	1.56071	1.96347	2.62293	3.29425	2.91648	0	0	0.214125		-0.371658	-0.805929	-0.780462	-0.0795973	-0.608861	-0.82122	-0.0434388
PB11468	Y	33.83	19.12	45.58	45.22	52.63	75.12	4.74	5.81	3.57		5.12226	4.33056	5.54164	5.53045	5.74497	6.2502	2.52105	2.76765	2.19219		-0.519485	-0.851566	-0.85978	-0.252888	-0.702873	-0.860359	-0.227262
PB11470	Y	0.43	1.76	1.3	18.09	9.51	4.72	23.79	20.86	31.06		0.516015	1.46467	1.20163	4.25475	3.39369	2.51602	4.63169	4.45022	5.0027		0.960628	0.789773	0.852214	0.884078	0.92562	0.784064	0.871589
PB11490	Y	41.33	32.48	43.4	7.22	4.98	8.24	1.67	2.45	2.05		5.40361	5.06523	5.47249	3.03914	2.58015	3.20789	1.41684	1.7866	1.60881		-0.987891	-0.827818	-0.865674	-0.88522	-0.950631	-0.831792	-0.893254
PB11512	Y	67.36	52.04	67.57	114.18	73.78	116.94	296.18	262.15	287.31		6.09508	5.72901	6.09951	6.84775	6.22458	6.88191	8.21519	8.03974	8.17148		0.850851	0.955232	0.939092	0.684991	0.971919	0.972231	0.640579
PB11572	Y	18.47	16.04	16.85	10.4	9.91	15.53	1.43	2.1	0.93		4.28318	4.09085	4.15785	3.51096	3.44758	4.04701	1.28096	1.63227	0.948601		-0.808314	-0.926086	-0.943981	-0.593619	-0.916515	-0.941025	-0.572376
PB11614	Y	38.44	42.01	36.26	23.64	21.5	21.65	2.77	3.37	2.26		5.30159	5.4266	5.21956	4.62293	4.49185	4.50144	1.91456	2.12763	1.70487		-0.839332	-0.956129	-0.953955	-0.629557	-0.951269	-0.971997	-0.608529
PB11666	Y	38.06	35.2	51.29	30.28	28.3	34.13	7.42	7.66	9.51		5.28762	5.17792	5.70846	4.96717	4.87283	5.13463	3.07382	3.11437	3.39369		-0.810471	-0.943362	-0.950518	-0.571656	-0.906834	-0.9573	-0.576014
PB11672	Y	30.84	25.79	33.86	83.54	86.04	109.57	150.04	149.74	140.51		4.99277	4.74362	5.1235	6.40156	6.44361	6.78882	7.23879	7.23592	7.14476		0.974048	0.812997	0.818472	0.898584	0.95312	0.819272	0.894037
PB11787	Y	8.43	11.28	9.3	6.61	6.47	7.31	0.72	0.76	0.75		3.23726	3.61824	3.36457	2.9279	2.90111	3.05485	0.782409	0.815575	0.807355		-0.802338	-0.94167	-0.93331	-0.56827	-0.925797	-0.964075	-0.556883
PB11869	Y	0.09	0	0.09	0.04	0.26	0.15	42.68	35.47	45.5		0.124328	0	0.124328	0.0565835	0.333424	0.201634	5.4489	5.18864	5.53916		0.720821	0.942573	0.931557	0.464403	0.875838	0.961804	0.444728
PB11874	Y	55.63	36.17	62.66	117.31	205.16	231.83	0.86	0.93	5		5.82349	5.21607	5.99232	6.88643	7.68762	7.86313	0.895303	0.948601	2.58496		-0.469472	-0.827405	-0.812736	-0.15736	-0.665356	-0.848004	-0.145659
PB1190	Y	0.58	0.42	0.38	2.71	4.98	2.92	3.11	3.77	4.37		0.659925	0.505891	0.464668	1.89142	2.58015	1.97085	2.03914	2.25399	2.42492		0.941286	0.610778	0.649349	0.924084	0.818368	0.608776	0.964834
PB11905	Y	0	0	0	12.86	14.65	13.12	0.08	0.2	0.08		0	0	0	3.79286	3.96809	3.81967	0.111031	0.263034	0.111031		0.284189	-0.280658	-0.231445	0.549461	0.00815721	-0.303453	0.584133
PB11980	Y	2	1.23	1.47	32.07	6.91	10.43	23.85	23.97	14.82		1.58496	1.15704	1.30451	5.04745	2.98368	3.51475	4.63517	4.64212	3.98368		0.907367	0.701231	0.730301	0.886375	0.867125	0.705159	0.869228
PB11985	Y	11.13	14.64	12.18	10.15	18.29	11.26	0.05	0.95	0.46		3.60051	3.96717	3.72028	3.47897	4.26978	3.61589	0.0703893	0.963474	0.545968		-0.679411	-0.935565	-0.918234	-0.445557	-0.862691	-0.961992	-0.394882
PB1203	Y	4.72	6.65	10.75	2.88	7.37	6.33	29.33	53.16	37.37		2.51602	2.93546	3.55459	1.95606	3.06523	2.87381	4.92267	5.75916	5.26191		0.591471	0.852873	0.825541	0.287299	0.746604	0.861534	0.298507
PB12040	Y	34.87	51.16	45.08	2.44	5.43	2.66	8.77	4.45	15.8		5.16471	5.70487	5.52607	1.78241	2.68482	1.87184	3.28836	2.44626	4.07039		-0.758302	-0.350404	-0.368715	-0.850642	-0.589798	-0.339378	-0.88212
PB12118	Y	4.7	3.04	3.48	1.43	0.61	1.67	0.57	0.6	0.89		2.51096	2.01436	2.1635	1.28096	0.687061	1.41684	0.650765	0.678072	0.918386		-0.95736	-0.696757	-0.758139	-0.848265	-0.848466	-0.694416	-0.893711
PB12147	Y	2.19	2.21	2.18	11.37	4.22	6.45	15.74	13.13	15.82		1.67356	1.68257	1.66903	3.62877	2.38405	2.89724	4.06523	3.82069	4.07211		0.92741	0.870621	0.893952	0.852934	0.965547	0.873296	0.806685
PB12160	Y	8.37	6.73	10.61	2.28	1.32	1.96	0	0	0		3.22805	2.95047	3.5373	1.7137	1.21412	1.5656	0	0	0		-0.970268	-0.887274	-0.912251	-0.833534	-0.96587	-0.889253	-0.845168
PB12189	Y	9.62	6	11.63	5.62	11.42	5.17	0.99	2.65	2.98		3.40871	2.80735	3.65878	2.72683	3.63459	2.62527	0.992768	1.8679	1.99277		-0.705375	-0.912786	-0.917334	-0.542834	-0.832154	-0.918365	-0.478395
PB12238	Y	13.53	9.97	11.16	5.93	5.8	5.35	3.37	3.1	2.99		3.86096	3.45549	3.60407	2.79286	2.76553	2.66676	2.12763	2.03562	1.99639		-0.979849	-0.89746	-0.923879	-0.865385	-0.978694	-0.887345	-0.858327
PB12280	Y	2.66	2.67	3.53	1.85	2.27	1.98	0.4	0.34	0.56		1.87184	1.87578	2.17951	1.51096	1.70929	1.57531	0.485427	0.422233	0.641546		-0.846741	-0.965964	-0.964348	-0.639369	-0.944159	-0.975388	-0.632171
PB12295	Y	6.53	10.4	6.71	2.88	4.33	6.81	0.04	0	0		2.91265	3.51096	2.94673	1.95606	2.41414	2.96532	0.0565835	0	0		-0.81466	-0.903844	-0.907824	-0.596229	-0.92219	-0.927997	-0.585189
PB12307	Y	4.02	4.05	6.51	8.45	4.42	8.23	26.95	18.93	34.45		2.32769	2.33628	2.90881	3.24031	2.43829	3.20633	4.80478	4.31687	5.14771		0.773992	0.940412	0.932234	0.612987	0.930142	0.953061	0.537338
PB12405	Y	33.21	25.27	30.77	7.73	4.52	9.27	0.58	0.89	0.82		5.09635	4.71534	4.98959	3.12598	2.46467	3.36036	0.659925	0.918386	0.863938		-0.952743	-0.887238	-0.917019	-0.788684	-0.961734	-0.895994	-0.797735
PB12477	Y	0.77	0.58	0	2.55	3.29	1.73	2.04	2.65	1.85		0.823749	0.659925	0	1.82782	2.10098	1.4489	1.60407	1.8679	1.51096		0.848264	0.475902	0.528956	0.854418	0.677528	0.471738	0.926528
PB12506	Y	0.13	0.24	0.11	1.9	0.93	1.04	4.46	6.02	4.32		0.176323	0.31034	0.15056	1.53605	0.948601	1.02857	2.4489	2.81147	2.41143		0.920088	0.931048	0.945483	0.75202	0.97233	0.932699	0.747486
PB12531	Y	0	0	0	1.87	0	0.38	29.2	19.33	13.61		0	0	0	1.52105	0	0.464668	4.91648	4.34554	3.86888		0.776455	0.941597	0.942484	0.554326	0.908963	0.960577	0.521976
PB12534	Y	6.58	6.26	8.05	7.9	7.07	6.56	0.21	0.44	0.45		2.9222	2.85997	3.17792	3.15381	3.01257	2.91839	0.275007	0.526069	0.536053		-0.695566	-0.945349	-0.932423	-0.432779	-0.854586	-0.963782	-0.414344
PB12593	Y	3.99	2.89	3.17	13.99	9.75	11.31	21.17	18.66	20.87		2.31904	1.95977	2.06005	3.90593	3.42626	3.62176	4.47054	4.29719	4.45088		0.970066	0.8259	0.843748	0.904315	0.963434	0.834985	0.8872
PB12605	Y	0.63	0.2	0.26	1.48	1.6	1.53	2.87	2.88	2.38		0.704872	0.263034	0.333424	1.31034	1.37851	1.33914	1.95233	1.95606	1.75702		0.951208	0.821103	0.823882	0.837178	0.942715	0.839896	0.8525
PB12621	Y	55.61	37.93	66.54	13.91	11.43	18.53	2.52	2.85	1.25		5.82299	5.28281	6.07767	3.89821	3.63575	4.28762	1.81558	1.94486	1.16993		-0.937399	-0.912639	-0.94406	-0.791192	-0.967506	-0.913607	-0.785447
PB12622	Y	0	0.05	0	22.58	17.98	20.77	2.83	2.18	1.2		0	0.0703893	0	4.55949	4.24641	4.44427	1.93734	1.66903	1.1375		0.563558	0.0292398	0.0798269	0.764773	0.317593	0.0132702	0.788566
PB12638	Y	4.34	4.65	7.39	63.82	61.09	56.16	59.65	49.73	60.73		2.41684	2.49825	3.06867	6.01837	5.95629	5.83693	5.92244	5.66477	5.9479		0.944273	0.598862	0.641004	0.969319	0.827688	0.595708	0.969224
PB12663	Y	3.7	2.36	4.93	1.23	0.16	1.09	33.35	22.95	26.98		2.23266	1.74846	2.56803	1.15704	0.214125	1.0635	5.10224	4.58195	4.80632		0.413993	0.819958	0.780545	0.135537	0.66462	0.849174	0.080575
PB12680	Y	2.38	1.44	1.82	16.72	9.36	9.11	28.91	35.6	28.13		1.75702	1.28688	1.4957	4.14731	3.37295	3.33771	4.90256	5.19377	4.86443		0.965202	0.843488	0.861576	0.86102	0.965387	0.851501	0.85989
PB12724	Y	31.02	37.88	28.01	1.01	0.61	1.31	0.1	0.03	0.05		5.0009	5.28096	4.85848	1.0072	0.687061	1.20789	0.137504	0.0426443	0.0703893		-0.985291	-0.725493	-0.756741	-0.939989	-0.909427	-0.728022	-0.952843
PB12785	Y	0	0	0	0	0	0	20.95	21.91	15.25		0	0	0	0	0	0	4.45615	4.51791	4.02237		0.708342	0.940691	0.927399	0.437139	0.862807	0.959277	0.425167
PB12847	Y	0.45	1.44	0.38	7.04	6.28	5.71	0.54	1.37	0.6		0.536053	1.28688	0.464668	3.0072	2.86394	2.74631	0.62293	1.24489	0.678072		0.293979	-0.243558	-0.178013	0.542129	0.00435991	-0.287407	0.593595
PB1299	Y	18.12	13.38	14.27	2.15	0.33	5.45	0.11	0.18	0		4.25701	3.84599	3.93263	1.65535	0.411426	2.6893	0.15056	0.238787	0		-0.95082	-0.743388	-0.799733	-0.823862	-0.886935	-0.751095	-0.858494
PB12997	Y	3.5	3.41	4.43	8.2	8.88	11.83	15.54	19.6	20.06		2.16993	2.14078	2.44095	3.20163	3.30451	3.68145	4.04789	4.36457	4.39643		0.957289	0.889147	0.886364	0.844155	0.979713	0.887251	0.83606
PB13003	Y	2.51	0.98	2.17	6.58	4.7	8.53	16.73	17.2	24.89		1.81147	0.9855	1.66448	2.9222	2.51096	3.25248	4.14812	4.18587	4.69432		0.909658	0.900409	0.884256	0.801179	0.982292	0.913731	0.767746
PB1302	Y	0.39	0	0	34.96	27.97	22.96	68.67	46.03	57.07		0.475085	0	0	5.16832	4.85649	4.58256	6.12247	5.55551	5.85972		0.979259	0.728085	0.761864	0.949946	0.909665	0.732987	0.950525
PB13025	Y	0.98	0.75	0.85	16.9	11.31	15.53	11.64	9.09	19.3		0.9855	0.807355	0.887525	4.16189	3.62176	4.04701	3.65992	3.33485	4.34341		0.920353	0.603814	0.639979	0.990302	0.824067	0.596066	0.968361
PB13069	Y	1.69	2.3	1.76	2.09	2.45	3.14	0.3	0.1	0.34		1.42761	1.72247	1.46467	1.62761	1.7866	2.04963	0.378512	0.137504	0.422233		-0.558095	-0.839751	-0.818982	-0.257665	-0.743004	-0.867837	-0.255148
PB13075	Y	72.36	101.32	96.07	58.77	53.62	51.36	6.35	5.87	9.93		6.19692	6.67694	6.60095	5.90135	5.77136	5.71039	2.87774	2.78031	3.45022		-0.813263	-0.946499	-0.931806	-0.572438	-0.924232	-0.967844	-0.573357
PB13077	Y	0.12	0	0	0	0.07	0	1.78	1.99	3.57		0.163499	0	0	0	0.0976108	0	1.47508	1.58015	2.19219		0.682585	0.918053	0.905354	0.453868	0.851041	0.931582	0.426555
PB13148	Y	33.28	100.19	70.86	38.98	62.87	29.87	0	2.3	3.23		5.0993	6.66092	6.16712	5.32121	5.99707	4.94813	0	1.72247	2.08066		-0.715161	-0.909708	-0.882441	-0.488644	-0.868666	-0.948392	-0.453997
PB13168	Y	18.41	16.29	19.51	2.51	1.29	1.37	11.96	7.75	20.58		4.27873	4.11187	4.35826	1.81147	1.19535	1.24489	3.69599	3.12928	4.43162		-0.391334	0.150115	0.111928	-0.583572	-0.111534	0.173098	-0.650827
PB13169	Y	30.82	34.36	33.88	19.69	16.73	19.87	0.12	0.02	0.18		4.99186	5.14405	5.12433	4.37086	4.14812	4.38336	0.163499	0.0285692	0.238787		-0.804021	-0.954033	-0.948655	-0.562989	-0.923376	-0.970376	-0.556083
PB13372	Y	1.06	1.72	2.03	0.91	0.44	0.81	6.95	6.63	5.21		1.04264	1.44361	1.59932	0.933573	0.526069	0.85599	2.99095	2.93168	2.63459		0.485629	0.853876	0.833477	0.191484	0.69847	0.86891	0.153754
PB13384	Y	7.67	5.73	8.62	23.26	17.74	22.56	38.06	36.69	30.76		3.11603	2.75061	3.26604	4.60051	4.22805	4.55827	5.28762	5.23611	4.98914		0.960303	0.818048	0.823834	0.872729	0.956308	0.830426	0.86113
PB13439	Y	0.8	0.52	0.37	3.89	1.79	1.61	12.07	13.78	22.58		0.847997	0.604071	0.454176	2.28983	1.48027	1.38405	3.70819	3.88557	4.55949		0.867811	0.933055	0.944828	0.707634	0.960952	0.940837	0.681845
PB13454	Y	0	0.23	0.12	3.19	2.8	1.75	0.11	0.45	0.54		0	0.298658	0.163499	2.06695	1.926	1.45943	0.15056	0.536053	0.62293		0.401838	-0.173266	-0.0972002	0.645004	0.124467	-0.207302	0.683601
PB13530	Y	1.87	0.66	1.4	5.17	1.03	1.86	22.83	17.44	12.36		1.52105	0.731183	1.26303	2.62527	1.02148	1.51602	4.57471	4.20477	3.73985		0.752483	0.898578	0.88838	0.548839	0.891507	0.927148	0.511433
PB13569	Y	1.76	1.46	2.23	11.2	5.14	5.89	21.39	22.8	28.39		1.46467	1.29866	1.69153	3.60881	2.61824	2.7845	4.48478	4.57289	4.87725		0.932776	0.89702	0.913807	0.811855	0.983526	0.903499	0.783469
PB1359	Y	0.41	0.13	0.57	2.63	2.94	3.99	3.9	4.89	4.08		0.495695	0.176323	0.650765	1.85997	1.9782	2.31904	2.29278	2.55827	2.34483		0.958583	0.737278	0.739236	0.913853	0.906842	0.739022	0.921361
PB13590	Y	28.36	26.24	35.93	7.25	5.05	5.23	0.88	0.93	1.54		4.87578	4.76765	5.20672	3.04439	2.59694	2.63923	0.910733	0.948601	1.34483		-0.97211	-0.882552	-0.898575	-0.837932	-0.967016	-0.887721	-0.848796
PB13696	Y	1.02	0.75	1.36	2.45	1.89	2.15	9.99	9.59	13.11		1.01436	0.807355	1.23879	1.7866	1.53107	1.65535	3.45812	3.40463	3.81865		0.842943	0.949369	0.945875	0.65038	0.960363	0.96438	0.619093
PB13874	Y	1.55	1.68	1.78	3.07	4.2	3.83	0	0.02	0.05		1.3505	1.42223	1.47508	2.02503	2.37851	2.27202	0	0.0285692	0.0703893		-0.4024	-0.812078	-0.783828	-0.106928	-0.637895	-0.8349	-0.0744115
PB13914	Y	0.4	0.25	0.27	0.46	0.79	0.88	1.48	3.93	1.79		0.485427	0.321928	0.344828	0.545968	0.83996	0.910733	1.31034	2.30159	1.48027		0.791392	0.873698	0.840201	0.554819	0.857238	0.871643	0.609398
PB13969	Y	3.46	4.12	4.61	6.6	8.8	9.2	0.07	0.12	0.08		2.15704	2.35614	2.488	2.926	3.29278	3.3505	0.0976108	0.163499	0.111031		-0.489721	-0.851072	-0.829412	-0.201482	-0.705488	-0.874677	-0.174467
PB14056	Y	31.58	27.96	37.45	14.87	12.06	18.21	7.18	6.9	6.13		5.02591	4.85599	5.26491	3.98823	3.70708	4.26379	3.0321	2.98185	2.8339		-0.956911	-0.872727	-0.908023	-0.814043	-0.953913	-0.875565	-0.828621
PB14086	Y	5.88	5	7.39	3.7	5.47	3.94	0	0	1.15		2.78241	2.58496	3.06867	2.23266	2.69377	2.30451	0	0	1.10434		-0.769607	-0.935983	-0.928957	-0.524656	-0.87849	-0.949557	-0.522435
PB14135	Y	1.54	1.44	3.23	3.61	2.72	2.29	13.17	12.47	9.9		1.34483	1.28688	2.08066	2.20477	1.8953	1.71809	3.82477	3.75168	3.44626		0.782989	0.89212	0.893566	0.542031	0.897176	0.915808	0.524006
PB14143	Y	7.32	5.13	5.87	2.67	1.67	3.13	0.53	1.4	1.68		3.05658	2.61589	2.78031	1.87578	1.41684	2.04614	0.613532	1.26303	1.42223		-0.930623	-0.762341	-0.816962	-0.791059	-0.875235	-0.77688	-0.80717
PB14225	Y	10.96	13.36	20.54	16.72	15	24.98	0.89	0.84	0.72		3.58015	3.84398	4.42895	4.14731	4	4.69933	0.918386	0.879706	0.782409		-0.637258	-0.893205	-0.887033	-0.363991	-0.798707	-0.914452	-0.359395
PB14315	Y	1.48	0	5.62	52.02	24.85	25.78	29.23	37.35	23.35		1.31034	0	2.72683	5.72846	4.69209	4.74308	4.91791	5.26115	4.60585		0.860601	0.522523	0.540271	0.868589	0.771738	0.53486	0.869041
PB14354	Y	17.41	12.33	18.74	7.98	7.72	11.99	1.49	1.58	1.6		4.20242	3.7366	4.30305	3.16672	3.12433	3.69933	1.31615	1.36737	1.37851		-0.869105	-0.932865	-0.959969	-0.659202	-0.934988	-0.939718	-0.659673
PB14376	Y	2.59	8.68	3.82	34.86	42.42	30.71	7.3	6.56	3.98		1.84398	3.27501	2.26903	5.1643	5.44029	4.98687	3.05311	2.91839	2.31615		0.351529	-0.200564	-0.118881	0.573664	0.051084	-0.236429	0.619153
PB14440	Y	53.82	44.88	60.87	11.18	10.81	17.17	0.84	0.7	0.71		5.77663	5.51979	5.95117	3.60644	3.56194	4.18349	0.879706	0.765535	0.773996		-0.929003	-0.927499	-0.948004	-0.752407	-0.973259	-0.934689	-0.753076
PB14448	Y	9.66	6.83	14.33	11.2	6.27	9.08	2.18	3.83	1.72		3.41414	2.96901	3.93829	3.60881	2.86196	3.33342	1.66903	2.27202	1.44361		-0.710526	-0.868036	-0.892477	-0.510961	-0.804778	-0.876245	-0.497951
PB14480	Y	3.02	3.58	4.86	34.38	41.26	44	79.25	82.15	59.24		2.0072	2.19535	2.5509	5.14486	5.40122	5.49185	6.32643	6.37764	5.91265		0.986843	0.762633	0.787501	0.922082	0.922734	0.762571	0.931628
PB14511	Y	5.55	4.12	7.03	21.38	16.68	20.82	26.24	25.56	25.37		2.71149	2.35614	3.0054	4.48414	4.14405	4.44758	4.76765	4.73118	4.72083		0.958492	0.732573	0.746145	0.926132	0.916855	0.739776	0.912643
PB14573	Y	9.13	11.73	9.28	1.58	2.87	3.27	1.27	1.49	1.18		3.34056	3.67016	3.36177	1.36737	1.95233	2.09424	1.18269	1.31615	1.12433		-0.965225	-0.759457	-0.791916	-0.916793	-0.932146	-0.768477	-0.903944
PB14578	Y	19.61	21.75	22.45	7.93	4.38	6.57	0	0.13	0.04		4.36527	4.50779	4.55152	3.15866	2.42761	2.92029	0	0.176323	0.0565835		-0.911269	-0.926727	-0.935279	-0.721681	-0.965982	-0.941059	-0.723713
PB14631	Y	16.7	8.67	12.13	10.67	4.69	15.73	3.86	0	2.52		4.14568	3.27352	3.7148	3.54473	2.50843	4.06437	2.28096	0	1.81558		-0.694132	-0.753154	-0.770001	-0.412904	-0.718816	-0.740699	-0.500743
PB14738	Y	20.46	18.42	17.79	8.28	6.61	12.66	0.08	0.02	0.08		4.42358	4.27947	4.23189	3.21412	2.9279	3.77189	0.111031	0.0285692	0.111031		-0.8502	-0.931174	-0.943555	-0.622292	-0.935407	-0.945596	-0.622833
PB14817	Y	0.34	0.28	0.29	9.75	5.88	12.13	23.67	28.08	29.27		0.422233	0.356144	0.367371	3.42626	2.78241	3.7148	4.62469	4.86196	4.91982		0.98026	0.860434	0.871483	0.909208	0.976568	0.857732	0.894342
PB14861	Y	0.37	0.2	0.44	16.3	16.32	15.64	6.22	8.64	4.15		0.454176	0.263034	0.526069	4.1127	4.11437	4.05658	2.852	3.26903	2.36457		0.800664	0.337614	0.376507	0.894496	0.604192	0.327657	0.930641
PB14985	Y	4.41	4.2	6.06	2.69	2.31	3.49	1.04	0.51	1.26		2.43563	2.37851	2.81967	1.88362	1.72683	2.16672	1.02857	0.594549	1.17632		-0.889538	-0.881113	-0.899899	-0.680355	-0.908194	-0.885615	-0.724629
PB15012	Y	0.12	0.62	0.43	8.24	7.57	6.77	0.75	0.8	0.36		0.163499	0.695994	0.516015	3.20789	3.0993	2.95791	0.807355	0.847997	0.443607		0.333964	-0.232234	-0.169218	0.581443	0.0503443	-0.259816	0.615738
PB151	Y	6.94	9.38	5.55	20.47	26.95	13.74	46.61	71.91	68.29		2.98914	3.37573	2.71149	4.42425	4.80478	3.88166	5.57319	6.18804	6.11458		0.93676	0.87708	0.911459	0.772775	0.939498	0.873705	0.799677
PB15183	Y	0	0	0	22.63	27.62	30.24	0.54	0.34	0.52		0	0	0	4.56255	4.83895	4.96532	0.62293	0.422233	0.604071		0.345632	-0.209982	-0.162665	0.607538	0.0794521	-0.231292	0.632653
PB15200	Y	1.45	0.97	1.56	9.63	9.6	15.31	0.82	1.33	0		1.29278	0.978196	1.35614	3.41007	3.40599	4.02768	0.863938	1.22033	0		0.0728701	-0.429411	-0.412231	0.327792	-0.18442	-0.447349	0.370586
PB15202	Y	0	0.19	0	0.04	0	0.13	3.4	3.15	3.96		0	0.250962	0	0.0565835	0	0.176323	2.1375	2.05311	2.31034		0.708793	0.959372	0.951286	0.463922	0.871567	0.969472	0.434134
PB15224	Y	0.29	0.33	0.31	12.55	3.25	5.61	9.12	7.6	11.14		0.367371	0.411426	0.389567	3.76022	2.08746	2.72465	3.33914	3.10434	3.6017		0.938282	0.728451	0.765923	0.952987	0.899423	0.722225	0.91448
PB15255	Y	0	0	0	0.02	0.07	0.1	2.18	1.05	6.42		0	0	0	0.0285692	0.0976108	0.137504	1.66903	1.03562	2.89142		0.653948	0.858235	0.860667	0.503197	0.818019	0.86956	0.432915
PB15271	Y	2.61	8.2	7.22	21.37	39.6	31.19	3.04	3.47	5.09		1.852	3.20163	3.03914	4.48349	5.34341	5.00854	2.01436	2.16027	2.60644		0.119866	-0.409352	-0.342958	0.392096	-0.164575	-0.45253	0.422571
PB15330	Y	22.54	14.82	33.52	3.1	2.22	3.11	12.71	13.28	23.51		4.55704	3.98368	5.10936	2.03562	1.68706	2.03914	3.77716	3.83592	4.6153		-0.400315	0.141383	0.0766209	-0.608448	-0.110132	0.166889	-0.666036
PB15357	Y	16.6	9.49	16.94	3.35	2.04	5.98	0.04	0.02	0.03		4.1375	3.39094	4.16511	2.12102	1.60407	2.80323	0.0565835	0.0285692	0.0426443		-0.940118	-0.882992	-0.923762	-0.769368	-0.944181	-0.885442	-0.78566
PB15523	Y	1.53	0.95	1.22	3.53	3.04	2.85	5.83	7.93	5		1.33914	0.963474	1.15056	2.17951	2.01436	1.94486	2.77189	3.15866	2.58496		0.933616	0.85321	0.85434	0.776994	0.947194	0.866418	0.80005
PB15545	Y	4.43	1.93	5.6	0.73	0.25	0.21	2.76	2.36	4.21		2.44095	1.5509	2.72247	0.790772	0.321928	0.275007	1.91073	1.74846	2.38128		-0.349455	0.142483	0.0827224	-0.556699	-0.0627464	0.18416	-0.616457
PB15587	Y	1.63	1.06	2.49	8.8	9.04	12.74	27.59	27.24	38.99		1.39506	1.04264	1.80323	3.29278	3.32769	3.78031	4.83744	4.81967	5.32157		0.957727	0.874344	0.877058	0.855218	0.98318	0.881535	0.835468
PB15608	Y	30.27	25.35	27.17	1.22	0.7	1.16	0	0.6	0		4.96671	4.71973	4.81609	1.15056	0.765535	1.11103	0	0.678072	0		-0.984194	-0.729104	-0.769018	-0.955781	-0.907062	-0.7294	-0.954664
PB15623	Y	59.09	47.96	66.7	15.79	7.62	16.61	0.83	1.21	1.75		5.90905	5.61353	6.08108	4.06953	3.10769	4.13832	0.871844	1.14405	1.45943		-0.938118	-0.891846	-0.916199	-0.757017	-0.9521	-0.903434	-0.773368
PB15649	Y	5.65	8.49	6.9	29.17	28.43	25.53	3.62	4.61	4.8		2.73335	3.24641	2.98185	4.91504	4.87922	4.72955	2.20789	2.488	2.53605		0.0372179	-0.495704	-0.437041	0.33855	-0.243884	-0.5327	0.370417
PB15672	Y	0	0	0	0	0	0	5.44	1.77	6.36		0	0	0	0	0	0	2.68706	1.46989	2.87971		0.669077	0.896105	0.898369	0.46482	0.837819	0.921154	0.402836
PB15717	Y	0.8	0.37	0.47	8.74	5.48	6.16	11.96	13.12	7.89		0.847997	0.454176	0.555816	3.28392	2.69599	2.83996	3.69599	3.81967	3.15218		0.966661	0.747128	0.768903	0.91094	0.910785	0.752959	0.919949
PB15799	Y	1.25	1.73	1.59	0.49	0.26	0	11.96	8.72	8.92		1.16993	1.4489	1.37295	0.575312	0.333424	0	3.69599	3.28096	3.31034		0.447765	0.810817	0.801897	0.146979	0.657056	0.834983	0.118146
PB15853	Y	0.37	0.48	0.06	0.86	1.69	1.05	29.95	30.57	30.2		0.454176	0.565597	0.0840643	0.895303	1.42761	1.03562	4.95187	4.98048	4.96347		0.807565	0.954349	0.953957	0.569113	0.918742	0.968025	0.56583
PB15924	Y	0	0	0.04	0	0.07	0.05	8.42	7.85	5.76		0	0	0.0565835	0	0.0976108	0.0703893	3.23573	3.14568	2.75702		0.713606	0.937493	0.924759	0.440842	0.86365	0.958054	0.429688
PB16013	Y	11.95	8.03	11.75	47.42	56.24	43.37	81.95	93.62	55.44		3.69488	3.17473	3.67243	5.59753	5.83895	5.47151	6.37417	6.56407	5.81865		0.963943	0.722581	0.7412	0.876827	0.896071	0.735536	0.907048
PB16022	Y	149.05	304.62	227.25	131.44	244.61	118.63	3.47	5.26	7.11		7.2293	8.2556	7.83447	7.0492	7.94023	6.90244	2.16027	2.64616	3.0197		-0.738686	-0.951465	-0.92661	-0.502458	-0.898858	-0.976848	-0.472884
PB16056	Y	5.74	4.11	7.57	0.23	0.7	0.31	0.06	0.03	0.4		2.75275	2.35332	3.0993	0.298658	0.765535	0.389567	0.0840643	0.0426443	0.485427		-0.963994	-0.720798	-0.757686	-0.951183	-0.875075	-0.708516	-0.957552
PB1609	Y	4.23	10.18	10.3	2.48	6.78	6.01	0.4	0.42	0.39		2.38681	3.48285	3.49825	1.79909	2.95977	2.80941	0.485427	0.505891	0.475085		-0.770619	-0.894305	-0.8839	-0.591541	-0.899048	-0.920349	-0.565899
PB16133	Y	0.63	0.33	0.92	4.83	3.29	3.9	0.48	1.64	0.52		0.704872	0.411426	0.941106	2.5435	2.10098	2.29278	0.565597	1.40054	0.604071		0.313125	-0.211038	-0.187487	0.53145	0.0714916	-0.234388	0.578046
PB16321	Y	0.05	0	0	0.25	0	0.28	3.29	4.83	2.79		0.0703893	0	0	0.321928	0	0.356144	2.10098	2.5435	1.9222		0.75204	0.959427	0.937862	0.498388	0.895241	0.970894	0.491258
PB16324	Y	0.04	0.18	0.27	0.13	0.1	0.22	2.62	4.32	2.45		0.0565835	0.238787	0.344828	0.176323	0.137504	0.286881	1.85599	2.41143	1.7866		0.697295	0.934221	0.91361	0.415215	0.846819	0.941966	0.416543
PB16335	Y	0.43	0.52	0.9	22.9	25.09	26.32	14.36	18.58	11.57		0.516015	0.604071	0.925999	4.57894	4.70543	4.77189	3.94111	4.29131	3.65191		0.894745	0.496731	0.533618	0.945339	0.736574	0.486674	0.969368
PB16420	Y	2	1.25	2.79	41.37	23.38	32.65	28.1	23.02	18.15		1.58496	1.16993	1.9222	5.40497	4.60763	5.07253	4.86295	4.58616	4.25927		0.891527	0.527729	0.559053	0.945025	0.76885	0.528664	0.941713
PB16477	Y	2.64	1.57	2.2	15.94	9.44	11.47	30.86	29.3	30.45		1.86394	1.36177	1.67807	4.08236	3.38405	3.64039	4.99367	4.92125	4.97499		0.967551	0.848988	0.86316	0.879506	0.97448	0.858713	0.864438
PB16503	Y	0.18	0.28	0.06	6.82	4.29	5.03	1.39	1.39	2.82		0.238787	0.356144	0.0840643	2.96717	2.40327	2.59216	1.25701	1.25701	1.93357		0.694138	0.223224	0.280223	0.897053	0.49887	0.197747	0.890026
PB16537	Y	43.37	37.72	39.13	31.47	19.54	29.81	7.96	6.57	8.96		5.47151	5.27501	5.32661	5.02104	4.36036	4.94533	3.1635	2.92029	3.31615		-0.853797	-0.91118	-0.92105	-0.608338	-0.913367	-0.923012	-0.634041
PB16538	Y	0.84	0.42	0.6	2.56	1.82	2.36	0.32	0.42	0.54		0.879706	0.505891	0.678072	1.83188	1.4957	1.74846	0.400538	0.505891	0.62293		0.0905896	-0.408222	-0.385767	0.405531	-0.135604	-0.426227	0.412214
PB16662	Y	16.65	9.06	23.94	5.42	2.71	4.63	1.91	2.41	3.04		4.1416	3.33056	4.64039	2.68257	1.89142	2.49313	1.54102	1.76977	2.01436		-0.943136	-0.738672	-0.79325	-0.860303	-0.845437	-0.729147	-0.898177
PB16674	Y	3.28	2.46	3.98	1.62	1.47	2.01	0.1	0.08	0.24		2.09761	1.79077	2.31615	1.38957	1.30451	1.58976	0.137504	0.111031	0.31034		-0.897476	-0.933118	-0.957408	-0.697984	-0.943475	-0.937533	-0.707795
PB16703	Y	4.74	12.91	9.89	15.72	18.21	17.29	0.52	0.71	0.27		2.52105	3.79805	3.44493	4.0635	4.26379	4.19298	0.604071	0.773996	0.344828		-0.486724	-0.83805	-0.798147	-0.213136	-0.713129	-0.872573	-0.183711
PB16713	Y	0.46	0.99	0.54	18.7	18.12	16.38	15.62	13.1	16.1		0.545968	0.992768	0.62293	4.30012	4.25701	4.11936	4.05485	3.81762	4.09592		0.942725	0.590501	0.641258	0.983554	0.80842	0.579465	0.98991
PB16722	Y	1.79	9.38	3.62	9.14	19.21	6.27	0.09	0.32	2.73		1.48027	3.37573	2.20789	3.34199	4.337	2.86196	0.124328	0.400538	1.89918		-0.242722	-0.653966	-0.566021	0.0338225	-0.494799	-0.705625	0.0655204
PB16726	Y	0	0	0.19	0.91	0.26	0.35	12.76	16.56	11.9		0	0	0.250962	0.933573	0.333424	0.432959	3.78241	4.13422	3.6893		0.782224	0.952631	0.946668	0.540238	0.915244	0.966352	0.524849
PB16759	Y	35.9	20.44	41.92	7.69	6.53	7.5	0.28	0	0.2		5.20555	4.42223	5.42358	3.11936	2.91265	3.08746	0.356144	0	0.263034		-0.935065	-0.942569	-0.961624	-0.762461	-0.972595	-0.941065	-0.766424
PB16765	Y	0.17	0.35	0.3	24.67	4.54	0.39	11.45	5.86	11.88		0.226509	0.432959	0.378512	4.68201	2.46989	0.475085	3.63807	2.77821	3.68706		0.788382	0.556521	0.643896	0.762566	0.734269	0.565813	0.742191
PB16799	Y	0.33	0.32	0.49	5.91	2.79	3.94	4.53	4.12	4.98		0.411426	0.400538	0.575312	2.78869	1.9222	2.30451	2.46728	2.35614	2.58015		0.942498	0.673491	0.709745	0.97202	0.872648	0.667442	0.945388
PB16841	Y	7.33	6.32	8.64	4.55	0.75	1.07	0.4	0.28	0.9		3.05832	2.87184	3.26903	2.47249	0.807355	1.04963	0.485427	0.356144	0.925999		-0.90956	-0.767506	-0.774466	-0.776374	-0.854559	-0.76985	-0.824607
PB16889	Y	33.27	29.49	29.76	16.59	17.89	19.29	4.39	5.67	5.52		5.09887	4.93026	4.94298	4.13668	4.23955	4.3427	2.43029	2.73769	2.70487		-0.888585	-0.943182	-0.958281	-0.69274	-0.964306	-0.957098	-0.675663
PB16893	Y	36.73	33.83	38.93	10.69	10.03	18.38	0.76	0.6	0.58		5.23764	5.12226	5.3194	3.5472	3.46336	4.2765	0.815575	0.678072	0.659925		-0.894363	-0.928967	-0.946856	-0.69499	-0.958054	-0.939924	-0.695798
PB16969	Y	68.06	63.33	89.12	3.12	1.62	5.18	0.19	0.18	0.07		6.10978	6.00742	6.49378	2.04264	1.38957	2.62761	0.250962	0.238787	0.0976108		-0.991137	-0.792597	-0.829894	-0.90549	-0.937632	-0.795229	-0.922143
PB17026	Y	3.77	1.85	7.35	1.24	3.21	5.7	0.19	0.09	0.15		2.25399	1.51096	3.06178	1.1635	2.07382	2.74416	0.250962	0.124328	0.201634		-0.712833	-0.84057	-0.887877	-0.521981	-0.790794	-0.836186	-0.518672
PB17040	Y	1.5	1.4	2.53	3.8	3.15	5.37	0.41	0.57	0.5		1.32193	1.26303	1.81967	2.26303	2.05311	2.67129	0.495695	0.650765	0.584963		-0.273068	-0.671664	-0.666037	0.0343184	-0.476487	-0.696896	0.0357225
PB17141	Y	0	0.27	0	7.15	8	8.43	1.84	2.9	2.13		0	0.344828	0	3.0268	3.16993	3.23726	1.50589	1.96347	1.64616		0.718901	0.227514	0.276035	0.87087	0.492811	0.201198	0.905295
PB17189	Y	1	0.24	0.85	93.89	18.49	37.91	5.6	5.5	7.72		1	0.31034	0.887525	6.56818	4.28466	5.28207	2.72247	2.70044	3.12433		0.619898	0.148221	0.190098	0.832089	0.437215	0.133451	0.816892
PB17199	Y	2.79	1.76	3.03	0.58	0.46	0.41	0	0	0		1.9222	1.46467	2.01078	0.659925	0.545968	0.495695	0	0	0		-0.98887	-0.839318	-0.875085	-0.912274	-0.943452	-0.827254	-0.917325
PB17242	Y	2.43	2	1.84	1.29	0.97	0.72	0.54	0.47	0.62		1.77821	1.58496	1.50589	1.19535	0.978196	0.782409	0.62293	0.555816	0.695994		-0.954758	-0.84265	-0.848893	-0.843206	-0.936141	-0.836555	-0.847339
PB17277	Y	0.89	0.2	0.26	2.6	1.97	1.92	16.29	18.43	14.52		0.918386	0.263034	0.333424	1.848	1.57046	1.54597	4.11187	4.28021	3.95606		0.874909	0.938602	0.934061	0.676878	0.96106	0.956925	0.67334
PB17291	Y	1.04	0.63	0.24	5.4	3.34	3.8	3.48	3.94	3.14		1.02857	0.704872	0.31034	2.67807	2.1177	2.26303	2.1635	2.30451	2.04963		0.87894	0.549124	0.58241	0.934525	0.758019	0.543547	0.948674
PB17295	Y	2.26	1.61	1.54	3.4	2.73	2.75	0.35	0.44	0.34		1.70487	1.38405	1.34483	2.1375	1.89918	1.90689	0.432959	0.526069	0.422233		-0.447799	-0.824189	-0.804869	-0.145985	-0.657306	-0.839202	-0.118263
PB17359	Y	0.16	0.76	0.46	1.44	3.13	3.09	0.27	0.71	0.35		0.214125	0.815575	0.545968	1.28688	2.04614	2.0321	0.344828	0.773996	0.432959		0.244238	-0.261058	-0.218761	0.456814	-0.0411458	-0.30525	0.523193
PB17387	Y	9.49	7.07	9.52	42.3	33.47	49.35	3.18	3.98	2.11		3.39094	3.01257	3.39506	5.4363	5.10727	5.65392	2.0635	2.31615	1.63691		-0.130535	-0.606666	-0.585854	0.165632	-0.377027	-0.626303	0.194435
PB17412	Y	21.95	18.85	35.43	44.09	40.27	68.72	5.23	7.32	1.71		4.52042	4.31107	5.18706	5.49474	5.36702	6.1235	2.63923	3.05658	1.43829		-0.455276	-0.793362	-0.795989	-0.212762	-0.654253	-0.80785	-0.177009
PB17420	Y	0	0	0	0.03	0	0	8.3	2.86	25.55		0	0	0	0.0426443	0	0	3.21723	1.9486	4.73064		0.653711	0.87726	0.879967	0.478085	0.825477	0.89352	0.410306
PB17495	Y	0.6	0.67	1.41	3.05	4.01	3.8	4.42	7.84	3.45		0.678072	0.739848	1.26903	2.01792	2.32481	2.26303	2.43829	3.14405	2.15381		0.924553	0.698358	0.707395	0.81263	0.849043	0.69517	0.861198
PB17498	Y	4.48	8.22	7.36	39.83	16.34	20.6	108.66	100.34	129.27		2.45418	3.20477	3.0635	5.35156	4.11603	4.43296	6.77689	6.66306	7.02536		0.929577	0.925045	0.95329	0.798537	0.981382	0.922789	0.764806
PB1752	Y	1.86	1.71	1.68	15.34	22.09	18.06	2.49	5.14	4.16		1.51602	1.43829	1.42223	4.03034	4.5292	4.25248	1.80323	2.61824	2.36737		0.501114	-0.0495454	-0.00670575	0.707258	0.239364	-0.076291	0.760682
PB17602	Y	0	0	0	16.35	18.76	13.13	0.29	0.48	0		0	0	0	4.11686	4.30451	3.82069	0.367371	0.565597	0		0.314025	-0.262298	-0.208724	0.561446	0.031109	-0.282404	0.604946
PB17660	Y	0.29	0.58	0.43	2.98	1.42	0.3	6.04	3.28	10.83		0.367371	0.659925	0.516015	1.99277	1.27501	0.378512	2.81558	2.09761	3.56438		0.790796	0.808194	0.863074	0.666119	0.862425	0.818862	0.618437
PB17670	Y	12.49	10.56	8.12	6.54	8.53	4.17	0	0.18	0		3.75382	3.53107	3.18903	2.91456	3.25248	2.37016	0	0.238787	0		-0.80769	-0.976874	-0.963871	-0.600217	-0.944496	-0.987182	-0.560391
PB17709	Y	3.62	3.17	3.64	5.85	4.64	9.02	0.9	1.26	1.03		2.20789	2.06005	2.21412	2.7761	2.4957	3.32481	0.925999	1.17632	1.02148		-0.385632	-0.71749	-0.723873	-0.0739709	-0.570212	-0.745528	-0.0689097
PB17755	Y	1.26	0.37	1.37	14.45	12.15	12.39	25.61	24.18	19.06		1.17632	0.454176	1.24489	3.94953	3.71699	3.74308	4.7339	4.65421	4.32625		0.969003	0.738892	0.756353	0.912667	0.918114	0.750553	0.916508
PB17791	Y	1.25	0.93	2.72	20.34	12.64	15.21	55.61	59.09	58.7		1.16993	0.948601	1.8953	4.41549	3.76977	4.01881	5.82299	5.90905	5.89966		0.970852	0.853918	0.869668	0.867082	0.978046	0.860655	0.852975
PB17820	Y	0.29	0.05	0.53	1.81	2.8	2.78	3.71	3.46	2.4		0.367371	0.0703893	0.613532	1.49057	1.926	1.91839	2.23573	2.15704	1.76553		0.937952	0.681528	0.69049	0.869157	0.862655	0.695612	0.891541
PB17851	Y	0.76	0.06	0.43	18.01	7.73	12.16	10.59	17.05	6.49		0.815575	0.0840643	0.516015	4.24869	3.12598	3.71809	3.53481	4.17393	2.90497		0.8955	0.581513	0.598899	0.911082	0.791966	0.580676	0.927148
PB1786	Y	0	2.49	1.65	0.5	2.95	6.18	14.62	20.78	14.63		0	1.80323	1.40599	0.584963	1.98185	2.84398	3.96532	4.44493	3.96625		0.769613	0.901998	0.894329	0.557208	0.842602	0.886135	0.556832
PB1788	Y	52.79	39.36	57.77	3.49	3.96	5.46	0.21	0.64	0.4		5.74927	5.33485	5.87701	2.16672	2.31034	2.69153	0.275007	0.713696	0.485427		-0.98918	-0.846143	-0.881377	-0.894527	-0.965022	-0.848548	-0.891766
PB17880	Y	8.2	7.52	12.01	6.27	5.93	10.09	1.39	1.44	0.87		3.20163	3.09085	3.70155	2.86196	2.79286	3.47119	1.25701	1.28688	0.903038		-0.773306	-0.909988	-0.930594	-0.551238	-0.8777	-0.921566	-0.547415
PB17929	Y	7.72	7.3	9.5	0.39	0.37	0.67	0	0	0		3.12433	3.05311	3.39232	0.475085	0.454176	0.739848	0	0	0		-0.988421	-0.73604	-0.774546	-0.951669	-0.907906	-0.733527	-0.963593
PB17955	Y	0.59	1.71	0.62	5.37	0.6	1.9	6.21	10.69	6.58		0.669027	1.43829	0.695994	2.67129	0.678072	1.53605	2.85	3.5472	2.9222		0.781091	0.88731	0.905817	0.64699	0.868362	0.86791	0.611784
PB17960	Y	0.07	3.86	0.36	39.43	34.76	22.75	0.19	0.04	0.49		0.0976108	2.28096	0.443607	5.33735	5.16027	4.56986	0.250962	0.0565835	0.575312		0.145014	-0.389141	-0.307246	0.438114	-0.145025	-0.431516	0.462896
PB17981	Y	2.92	2.39	2.27	0.56	0.48	0.43	0.28	0.58	0.42		1.97085	1.76129	1.70929	0.641546	0.565597	0.516015	0.356144	0.659925	0.505891		-0.958485	-0.660046	-0.702831	-0.964073	-0.856736	-0.656447	-0.955808
PB17984	Y	0.93	0.41	1.09	15.42	6.49	8.59	8.33	9.28	6.11		0.948601	0.495695	1.0635	4.03738	2.90497	3.26153	3.22188	3.36177	2.82985		0.881971	0.53709	0.567328	0.926791	0.771635	0.537082	0.925453
PB18003	Y	11.48	18.96	13.47	43.1	17.04	32.72	125.62	115.72	103.91		3.64155	4.31904	3.85499	5.46271	4.17313	5.07553	6.98436	6.86691	6.71301		0.867403	0.964609	0.97654	0.710346	0.96004	0.96157	0.667983
PB18024	Y	40.2	37.64	45.86	12.67	9.45	13.49	6.42	5.64	6.24		5.36457	5.27202	5.55029	3.77294	3.38543	3.85699	2.89142	2.73118	2.85599		-0.990478	-0.811088	-0.843422	-0.88951	-0.941472	-0.811923	-0.912789
PB18058	Y	9.44	4.05	9.07	17.79	11.67	20.91	0.42	0.51	0.75		3.38405	2.33628	3.33199	4.23189	3.66334	4.45352	0.505891	0.594549	0.807355		-0.467345	-0.811088	-0.813735	-0.15617	-0.641889	-0.822577	-0.154197
PB18145	Y	0.14	0	0.07	1.45	0.33	0.43	1.79	2.36	1.4		0.189034	0	0.0976108	1.29278	0.411426	0.516015	1.48027	1.74846	1.26303		0.86215	0.839585	0.852403	0.720969	0.910066	0.84883	0.711625
PB18213	Y	0	0	0	0.08	0.04	0.05	14.69	21.18	11.65		0	0	0	0.111031	0.0565835	0.0703893	3.97177	4.47119	3.66107		0.719318	0.942332	0.927449	0.446127	0.86741	0.957963	0.441864
PB18224	Y	1.19	2.62	1.46	54.91	59.04	39.24	1.92	2.55	1.78		1.13093	1.85599	1.29866	5.80503	5.90785	5.33056	1.54597	1.82782	1.47508		0.294671	-0.277621	-0.213216	0.553087	0.00493748	-0.306828	0.593891
PB18227	Y	0.05	0.85	0.16	14.56	4.31	1.4	33.21	16.89	92.15		0.0703893	0.887525	0.214125	3.95977	2.40871	1.26303	5.09635	4.16108	6.54148		0.877466	0.837928	0.892453	0.780561	0.917132	0.839384	0.73953
PB18284	Y	5.5	5.38	5.22	34.34	24.5	26.94	24.36	22.38	25.24		2.70044	2.67356	2.63691	5.14323	4.67243	4.80426	4.66448	4.5472	4.7137		0.919243	0.564232	0.608169	0.982253	0.794562	0.556303	0.977888
PB1829	Y	1.01	1.58	1.43	6.69	13.65	11.79	0	0	0		1.0072	1.36737	1.28096	2.94298	3.87283	3.67694	0	0	0		-0.0906289	-0.597356	-0.556771	0.199221	-0.366517	-0.623828	0.239838
PB18290	Y	2.03	3.24	1.7	9.06	7.28	6.45	11.14	14.99	8.05		1.59932	2.08406	1.43296	3.33056	3.04963	2.89724	3.6017	3.9991	3.17792		0.95868	0.76596	0.809553	0.868936	0.881876	0.753079	0.902542
PB18322	Y	0.12	0.06	0	0.28	0.34	0.31	23.32	28.75	20.82		0.163499	0.0840643	0	0.356144	0.422233	0.389567	4.60407	4.89482	4.44758		0.749381	0.95202	0.94025	0.490119	0.89058	0.968108	0.482143
PB18430	Y	0.93	1.82	1.4	7.24	4.13	5.53	9.88	10.53	8.16		0.948601	1.4957	1.26303	3.04264	2.35896	2.70708	3.44361	3.52732	3.19535		0.975309	0.833931	0.868931	0.901808	0.946958	0.822865	0.888926
PB18475	Y	1.44	1.09	0.72	5.7	8.03	7.1	8.16	8.44	8.6		1.28688	1.0635	0.782409	2.74416	3.17473	3.01792	3.19535	3.23879	3.26303		0.964495	0.694472	0.720929	0.941164	0.872056	0.694191	0.964376
PB18601	Y	2.73	7.98	2.3	58.72	99.88	49.8	23.96	32.36	23.84		1.89918	3.16672	1.72247	5.90014	6.6565	5.66676	4.64155	5.06005	4.63459		0.805355	0.339202	0.412641	0.897184	0.576274	0.311153	0.948192
PB18722	Y	0.82	3.23	3.02	23.68	31.01	9.31	31.85	28.72	54.72		0.863938	2.08066	2.0072	4.62527	5.00045	3.36597	5.03782	4.89336	5.80012		0.957683	0.702869	0.775349	0.899437	0.873941	0.694174	0.906521
PB1876	Y	13.81	11.04	9.16	44.23	42.07	33.14	67.64	119.43	68.37		3.8885	3.58976	3.34483	5.49921	5.42861	5.09339	6.10098	6.91205	6.11624		0.962765	0.821658	0.838363	0.839972	0.934448	0.823293	0.87489
PB18797	Y	128.35	76.23	159.84	213.06	305.88	307.22	2.69	1.87	1.81		7.01514	6.27109	7.32948	7.74187	8.26153	8.26782	1.88362	1.52105	1.49057		-0.579278	-0.904138	-0.89295	-0.300956	-0.769059	-0.91526	-0.27935
PB18974	Y	0.58	0.65	1.22	7.05	8.15	8.04	23.31	31.57	18.38		0.659925	0.722466	1.15056	3.00899	3.19377	3.17632	4.60348	5.02547	4.2765		0.97705	0.853051	0.866884	0.845445	0.963524	0.857034	0.858477
PB19066	Y	0.44	0.63	0.33	9.82	3.25	5.39	39.1	30.14	33.3		0.526069	0.704872	0.411426	3.43563	2.08746	2.67582	5.32553	4.9607	5.10014		0.939986	0.922838	0.941493	0.815041	0.987136	0.927902	0.786255
PB1914	Y	37.98	43.01	37.58	27.01	30.47	34.96	2.31	3.72	1.57		5.28466	5.45976	5.26978	4.80787	4.97591	5.16832	1.72683	2.23879	1.36177		-0.75936	-0.938324	-0.938041	-0.536397	-0.904274	-0.958268	-0.502894
PB19185	Y	1.6	2.11	2.67	11.87	9.18	13.66	13.43	16.73	10.07		1.37851	1.63691	1.87578	3.68594	3.34767	3.87381	3.851	4.14812	3.46858		0.951407	0.692239	0.714148	0.928423	0.865872	0.682172	0.934891
PB19355	Y	3.95	1.91	5.87	7.44	7.44	9.57	0.27	0.73	0.39		2.30743	1.54102	2.78031	3.07724	3.07724	3.4019	0.344828	0.790772	0.475085		-0.406563	-0.792226	-0.796659	-0.1274	-0.601758	-0.802896	-0.102643
PB19367	Y	1.37	2.19	2.61	1.36	4.47	3.42	0.04	0	0		1.24489	1.67356	1.852	1.23879	2.45154	2.14405	0.0565835	0	0		-0.527356	-0.849583	-0.830129	-0.296888	-0.738864	-0.870621	-0.251817
PB19396	Y	27.36	30.14	32.95	17.84	18.84	19.18	6.47	6.87	10.86		4.82579	4.9607	5.08534	4.23573	4.31034	4.33485	2.90111	2.97636	3.56803		-0.881672	-0.910209	-0.913291	-0.67571	-0.935163	-0.929653	-0.68575
PB19467	Y	7.46	8.28	7.86	85.98	50.89	67.4	56.89	59	44.28		3.08066	3.21412	3.14731	6.44261	5.69738	6.09592	5.85524	5.90689	5.5008		0.914808	0.565791	0.605567	0.964553	0.785754	0.555361	0.967869
PB19509	Y	6.15	4.15	3.21	1.96	2.06	0.7	1.08	0.92	0.58		2.83794	2.36457	2.07382	1.5656	1.61353	0.765535	1.05658	0.941106	0.659925		-0.90609	-0.801145	-0.803396	-0.874148	-0.904519	-0.780141	-0.834082
PB19633	Y	0.26	0.42	0.36	12.15	8.45	13.15	10.14	8.15	7.87		0.333424	0.505891	0.443607	3.71699	3.24031	3.82273	3.47768	3.19377	3.14893		0.920327	0.581684	0.61823	0.974697	0.797669	0.572625	0.969576
PB1968	Y	13.08	7.93	18.25	11.75	8.62	11.47	2.07	2.43	2.63		3.81558	3.15866	4.26679	3.67243	3.26604	3.64039	1.61824	1.77821	1.85997		-0.756785	-0.922746	-0.943113	-0.515303	-0.846846	-0.926183	-0.522423
PB19892	Y	2.49	2.16	3.27	1.29	2.08	1.95	0.22	0.28	0		1.80323	1.65992	2.09424	1.19535	1.62293	1.56071	0.286881	0.356144	0		-0.830798	-0.956462	-0.972224	-0.659887	-0.939857	-0.959616	-0.626295
PB2000	Y	0.15	0.07	0	0	0.17	0.14	16.12	7.75	35.01		0.201634	0.0976108	0	0	0.226509	0.189034	4.09761	3.12928	5.17033		0.690273	0.919907	0.915029	0.476905	0.85752	0.937971	0.430661
PB20033	Y	2.82	3.21	2.87	1.05	0.53	1	0.71	0.41	0.63		1.93357	2.07382	1.95233	1.03562	0.613532	1	0.773996	0.495695	0.704872		-0.964666	-0.682535	-0.710065	-0.893799	-0.867277	-0.685122	-0.940774
PB20037	Y	6.63	4.68	7.77	4.4	4.16	6.42	0.33	0.26	0.46		2.93168	2.50589	3.13258	2.43296	2.36737	2.89142	0.411426	0.333424	0.545968		-0.781867	-0.932498	-0.949195	-0.532562	-0.883462	-0.941473	-0.536371
PB2004	Y	8.54	5.46	10.73	29.32	18.05	15.06	1.97	2.98	3.9		3.25399	2.69153	3.55213	4.9222	4.25172	4.0054	1.57046	1.99277	2.29278		-0.254701	-0.712869	-0.680238	0.0552129	-0.470655	-0.729701	0.068577
PB20040	Y	10.95	12.71	11.62	27.89	41.93	39.95	52.57	64.02	48.11		3.57894	3.77716	3.65764	4.8525	5.42391	5.35579	5.74335	6.02281	5.61794		0.98036	0.79048	0.809893	0.884016	0.918325	0.786188	0.914187
PB20089	Y	22.5	19.54	27.76	9.55	9.55	12.82	0.99	1.42	0.5		4.55459	4.36036	4.84599	3.39917	3.39917	3.78869	0.992768	1.27501	0.584963		-0.873199	-0.945207	-0.962749	-0.6883	-0.956283	-0.954637	-0.67117
PB20127	Y	1.77	1.4	0.88	14.47	3.7	6.26	9.38	9.3	8.46		1.46989	1.26303	0.910733	3.9514	2.23266	2.85997	3.37573	3.36457	3.24184		0.886337	0.692984	0.724702	0.903788	0.849	0.688278	0.873778
PB20136	Y	1.34	0.8	1.63	5.83	6.13	7.93	9.82	10.36	7.77		1.22651	0.847997	1.39506	2.77189	2.8339	3.15866	3.43563	3.50589	3.13258		0.959268	0.742028	0.746609	0.901237	0.909564	0.749992	0.907738
PB2014	Y	23.15	31.4	26.22	35.91	20.85	31.62	0.93	1.41	0.89		4.59395	5.01792	4.7666	5.20594	4.44956	5.02768	0.948601	1.26903	0.918386		-0.683807	-0.909033	-0.895814	-0.41346	-0.840147	-0.935097	-0.402418
PB20215	Y	2.04	1.44	1.66	5.04	3.67	2.84	11.36	9.35	8.39		1.60407	1.28688	1.41143	2.59455	2.22342	1.94111	3.62761	3.37156	3.23113		0.899823	0.877021	0.895708	0.730326	0.948363	0.900963	0.722552
PB20241	Y	13.35	11.1	13.56	2.04	1.89	2	3.3	2.81	3.61		3.84298	3.59694	3.86394	1.60407	1.53107	1.58496	2.10434	1.92979	2.20477		-0.878108	-0.462457	-0.510594	-0.949632	-0.699759	-0.445664	-0.978153
PB20262	Y	0.07	0.36	0.14	0.59	0.4	0.05	1.15	1.05	0.9		0.0976108	0.443607	0.189034	0.669027	0.485427	0.0703893	1.10434	1.03562	0.925999		0.771813	0.814897	0.877475	0.555975	0.81454	0.819818	0.560858
PB20270	Y	14.78	13.28	11.98	4.36	4.25	5.27	2.7	3.18	2.91		3.98003	3.83592	3.69822	2.42223	2.39232	2.64847	1.88753	2.0635	1.96717		-0.990995	-0.776742	-0.817473	-0.918496	-0.937443	-0.780299	-0.918436
PB20274	Y	11.92	6.54	12.05	6.64	6.29	7.92	0.08	0.1	0.34		3.69153	2.91456	3.70598	2.93357	2.86592	3.15704	0.111031	0.137504	0.422233		-0.796964	-0.953244	-0.966836	-0.553686	-0.900452	-0.959332	-0.549332
PB20311	Y	2.32	1.57	2.73	3.51	2.6	4.61	9.23	13.14	8.84		1.73118	1.36177	1.89918	2.17313	1.848	2.488	3.35473	3.82171	3.29866		0.817106	0.940131	0.903324	0.611402	0.937874	0.952791	0.597604
PB20315	Y	1.11	3.33	3.21	1.33	4.04	1.45	0.03	0.21	0.38		1.07724	2.11437	2.07382	1.22033	2.33342	1.29278	0.0426443	0.275007	0.464668		-0.610802	-0.85906	-0.805417	-0.443346	-0.801506	-0.892022	-0.388434
PB20327	Y	16.69	16.24	22.05	3.2	3.63	4.49	0.86	0.65	2.88		4.14486	4.10769	4.52669	2.07039	2.21101	2.45681	0.895303	0.722466	1.95606		-0.958685	-0.8011	-0.827043	-0.835331	-0.913514	-0.807323	-0.864673
PB20478	Y	34.15	0.05	20.57	13.64	8.72	8.91	4.25	0	1.26		5.13545	0.0703893	4.43095	3.87184	3.28096	3.30889	2.39232	0	1.17632		-0.44445	-0.642353	-0.68866	-0.268275	-0.47322	-0.574929	-0.301484
PB20623	Y	0.16	0.19	0.09	0.05	0.01	0	0.8	0.9	1.19		0.214125	0.250962	0.124328	0.0703893	0.0143553	0	0.847997	0.925999	1.13093		0.578408	0.897708	0.884814	0.323236	0.774441	0.90745	0.293851
PB20636	Y	6.25	5.94	7.14	29.96	19.84	26.85	36.38	35.65	26.36		2.85798	2.79494	3.02503	4.95233	4.38128	4.79961	5.22419	5.19574	4.774		0.961978	0.733461	0.755584	0.928811	0.90319	0.734382	0.922553
PB20716	Y	3.06	4.37	3.85	92.95	51.65	83.13	145.66	116.66	158.25		2.02148	2.42492	2.27798	6.55382	5.71836	6.39455	7.19633	6.87848	7.31515		0.983949	0.766019	0.798755	0.965533	0.928914	0.759808	0.948844
PB20783	Y	1.59	0.97	2.05	3.2	1.61	2.28	9.45	6.6	8.62		1.37295	0.978196	1.60881	2.07039	1.38405	1.7137	3.38543	2.926	3.26604		0.783188	0.913877	0.905294	0.601444	0.926859	0.941573	0.543692
PB20785	Y	32.74	21.02	42.65	10.36	9.41	12.03	1.78	1.94	1.29		5.07639	4.46074	5.44791	3.50589	3.3799	3.70377	1.47508	1.55582	1.19535		-0.928712	-0.934263	-0.961852	-0.770583	-0.967046	-0.933551	-0.76591
PB20876	Y	46.8	43.83	50.85	34.05	30.27	38.43	12.68	11.49	10.63		5.57894	5.48639	5.69627	5.13134	4.96671	5.30122	3.774	3.6427	3.53978		-0.84841	-0.943031	-0.954351	-0.630744	-0.936627	-0.952051	-0.631058
PB20879	Y	1.78	1.68	2.58	5.36	9.69	6.21	15.14	17.85	13.07		1.47508	1.42223	1.83996	2.66903	3.41819	2.85	4.01257	4.23649	3.81455		0.957405	0.818796	0.83611	0.798873	0.933403	0.829904	0.830446
PB20893	Y	0.76	0.7	0.85	4.12	3.65	2.91	18.32	15.04	12.64		0.815575	0.765535	0.887525	2.35614	2.21723	1.96717	4.27202	4.0036	3.76977		0.930439	0.910343	0.927284	0.755676	0.972227	0.925947	0.750844
PB2104	Y	2.52	5.94	2.99	14.63	20.66	13.89	37.58	31.82	27.1		1.81558	2.79494	1.99639	3.96625	4.43696	3.89627	5.26978	5.0365	4.8125		0.981346	0.805703	0.857382	0.877612	0.916067	0.79882	0.896014
PB21085	Y	0.47	0.25	0.38	4.22	4.12	5.86	2.27	2.99	2.02		0.555816	0.321928	0.464668	2.38405	2.35614	2.77821	1.70929	1.99639	1.59455		0.778821	0.349732	0.370045	0.891957	0.601767	0.336748	0.916393
PB21141	Y	2.27	2.41	2.9	3.84	3.28	5.47	0.32	0.17	0.46		1.70929	1.76977	1.96347	2.27501	2.09761	2.69377	0.400538	0.226509	0.545968		-0.493354	-0.806736	-0.796704	-0.17489	-0.670961	-0.831227	-0.185345
PB21233	Y	2.19	1.29	2.3	0	0	0	0	0	0		1.67356	1.19535	1.72247	0	0	0	0	0	0		-0.956058	-0.647078	-0.700672	-0.976123	-0.828185	-0.627088	-0.987888
PB2128	Y	20.02	28.51	18.73	0.51	0.5	0.88	0	0	0		4.39369	4.88313	4.30232	0.594549	0.584963	0.910733	0	0	0		-0.978157	-0.709703	-0.739132	-0.944208	-0.902489	-0.714119	-0.952502
PB21323	Y	0.47	0.51	0.31	0.38	0.24	0.19	1.62	1.72	2.09		0.555816	0.594549	0.389567	0.464668	0.31034	0.250962	1.38957	1.44361	1.62761		0.601599	0.902214	0.895807	0.346994	0.788123	0.914009	0.319743
PB21330	Y	96.34	69.04	120.06	45.73	30.64	44.89	15.07	15.64	11.24		6.60496	6.13011	6.91958	5.54628	4.98368	5.52011	4.0063	4.05658	3.61353		-0.934643	-0.900024	-0.932617	-0.785887	-0.949193	-0.898367	-0.792609
PB21332	Y	0.6	0.34	0.24	12.41	8.26	9.83	8.96	8.1	9.75		0.678072	0.422233	0.31034	3.74524	3.21101	3.43696	3.31615	3.18587	3.42626		0.932571	0.603671	0.640252	0.980602	0.822346	0.598706	0.977986
PB21354	Y	8.29	8.18	8.83	1.35	1.91	1.87	0.07	0.18	0.24		3.21568	3.19849	3.29719	1.23266	1.54102	1.52105	0.0976108	0.238787	0.31034		-0.981012	-0.868131	-0.892237	-0.87395	-0.977111	-0.873684	-0.867725
PB21363	Y	3.08	1.53	5.41	0.93	0.47	1.13	0.23	0.2	0.21		2.02857	1.33914	2.68032	0.948601	0.555816	1.09085	0.298658	0.263034	0.275007		-0.922741	-0.77038	-0.829756	-0.835886	-0.847991	-0.753495	-0.870615
PB21445	Y	13.99	12.57	17.7	7.48	8.06	9.95	1.71	1.84	3.38		3.90593	3.76235	4.22497	3.08406	3.17951	3.45286	1.43829	1.50589	2.13093		-0.871155	-0.917535	-0.934371	-0.655637	-0.925141	-0.931203	-0.667295
PB21462	Y	0.14	0.14	0.32	3.02	1.5	2.28	2.56	2.45	2.75		0.189034	0.189034	0.400538	2.0072	1.32193	1.7137	1.83188	1.7866	1.90689		0.946445	0.699968	0.73028	0.963962	0.889134	0.693861	0.934868
PB21597	Y	1.81	1.85	3.34	1.01	0.54	0.36	0.26	0.37	0.36		1.49057	1.51096	2.1177	1.0072	0.62293	0.443607	0.333424	0.454176	0.443607		-0.918784	-0.753879	-0.766845	-0.87599	-0.859246	-0.750621	-0.893301
PB21923	Y	0	0.03	0.12	8.95	7.8	8.42	6.05	6.26	3.84		0	0.0426443	0.163499	3.3147	3.1375	3.23573	2.81762	2.85997	2.27501		0.89079	0.494485	0.534451	0.94425	0.733437	0.487107	0.963905
PB22076	Y	2.62	2.21	2.73	1.61	1.12	0.69	0.33	0.36	0.41		1.85599	1.68257	1.89918	1.38405	1.08406	0.757023	0.411426	0.443607	0.495695		-0.936919	-0.904165	-0.90349	-0.810723	-0.952806	-0.901344	-0.808243
PB22177	Y	15.23	15.55	13.79	5.86	4.59	4.38	2.73	3.06	2.54		4.02059	4.04876	3.88655	2.77821	2.48285	2.42761	1.89918	2.02148	1.82375		-0.983108	-0.819056	-0.836736	-0.904381	-0.955388	-0.822949	-0.90136
PB22188	Y	0.17	0	0.11	3.59	1.64	1.39	7.14	8.74	6.8		0.226509	0	0.15056	2.19849	1.40054	1.25701	3.02503	3.28392	2.96347		0.941716	0.877341	0.897293	0.804287	0.968658	0.886109	0.799621
PB22265	Y	0.76	2.08	1.22	1.42	2.57	1.47	0.11	0.21	0.5		0.815575	1.62293	1.15056	1.27501	1.83592	1.30451	0.15056	0.275007	0.584963		-0.420409	-0.771858	-0.700621	-0.170661	-0.662	-0.81995	-0.125358
PB22400	Y	0.25	0.47	0.29	9.17	5.44	7.71	5.7	5.03	7.11		0.321928	0.555816	0.367371	3.34625	2.68706	3.12267	2.74416	2.59216	3.0197		0.918493	0.583764	0.627867	0.993456	0.802062	0.568923	0.977609
PB22574	Y	7.89	8.31	7.71	3.22	2.46	3.65	1.88	1.92	1.27		3.15218	3.21878	3.12267	2.07724	1.79077	2.21723	1.52607	1.54597	1.18269		-0.975656	-0.798428	-0.831894	-0.88693	-0.943919	-0.804021	-0.893245
PB22655	Y	0	0	0	0.34	0.22	0.49	1.55	0.53	0.62		0	0	0	0.422233	0.286881	0.575312	1.3505	0.613532	0.695994		0.816396	0.815665	0.826311	0.704007	0.867184	0.845811	0.647346
PB22677	Y	4.62	3.28	6.89	1.53	1.81	0.76	0.9	0.86	0.73		2.49057	2.09761	2.98003	1.33914	1.49057	0.815575	0.925999	0.895303	0.790772		-0.933277	-0.798167	-0.817991	-0.924346	-0.89016	-0.775479	-0.911998
PB22769	Y	1.6	1.26	1.86	18.92	16.78	20.08	1.18	1.1	1.4		1.37851	1.17632	1.51602	4.31615	4.15218	4.3978	1.12433	1.07039	1.26303		0.186001	-0.359162	-0.318141	0.478688	-0.0741332	-0.380284	0.496218
PB22770	Y	2.37	2.51	1.7	0.56	0.07	0.26	0	0.1	0		1.75275	1.81147	1.43296	0.641546	0.0976108	0.333424	0	0.137504	0		-0.962277	-0.705213	-0.731192	-0.903605	-0.887769	-0.712535	-0.916675
PB22965	Y	1.48	0.94	1.96	3.65	1.43	1.5	0	0	0		1.31034	0.956057	1.5656	2.21723	1.28096	1.32193	0	0	0		-0.528262	-0.846216	-0.823219	-0.242092	-0.684776	-0.854275	-0.250629
PB22985	Y	0.64	1.98	1.5	7.02	12.16	8.6	13.6	15.85	15.67		0.713696	1.57531	1.32193	3.0036	3.71809	3.26303	3.8679	4.07468	4.05918		0.987633	0.760555	0.805249	0.914535	0.905347	0.747772	0.935379
PB23035	Y	7.83	6.53	4.7	4.09	2.82	4.43	17.24	17.43	18.47		3.14241	2.91265	2.51096	2.34767	1.93357	2.44095	4.18903	4.20398	4.28318		0.443783	0.860599	0.820298	0.180654	0.682657	0.878478	0.141589
PB23159	Y	29.38	29.27	41.94	16	18.39	25.03	5.48	3.71	9.12		4.92505	4.91982	5.42425	4.08746	4.27724	4.7021	2.69599	2.23573	3.33914		-0.848554	-0.888231	-0.900883	-0.621827	-0.894787	-0.899267	-0.654203
PB23237	Y	2.34	1.24	2.01	19.74	16.36	23.38	11.59	10.64	9.08		1.73985	1.1635	1.58976	4.37434	4.1177	4.60763	3.65421	3.54102	3.33342		0.812361	0.395133	0.41886	0.917668	0.655373	0.393077	0.925462
PB23250	Y	2.47	1.6	2.44	0.07	0.09	0.08	0	0	0		1.79494	1.37851	1.78241	0.0976108	0.124328	0.111031	0	0	0		-0.974109	-0.68872	-0.737306	-0.975163	-0.864466	-0.672656	-0.983274
PB23254	Y	1.29	1.29	1.82	14	16.02	15.83	14.28	15.26	12.43		1.19535	1.19535	1.4957	3.90689	4.08916	4.07296	3.93357	4.02326	3.74739		0.942279	0.595407	0.629095	0.955614	0.815706	0.590837	0.973124
PB23372	Y	0.02	0	0	0.04	0.01	0	15.62	6.94	66.74		0.0285692	0	0	0.0565835	0.0143553	0	4.05485	2.98914	6.08194		0.668641	0.896567	0.895656	0.479185	0.84042	0.910742	0.420989
PB23397	Y	37.24	38.12	41.03	217.45	144.96	196.89	187.79	177.01	184.44		5.25701	5.28983	5.39335	7.77116	7.18943	7.62855	7.56064	7.47581	7.53481		0.944852	0.645408	0.678745	0.979193	0.850862	0.637729	0.966389
PB23701	Y	6.19	6.94	7.04	1.5	2.07	0.86	1.29	1.36	0.7		2.84599	2.98914	3.0072	1.32193	1.61824	0.895303	1.19535	1.23879	0.765535		-0.939911	-0.731752	-0.74271	-0.967256	-0.896242	-0.722735	-0.938731
PB23795	Y	0.08	0.38	0.65	0.39	0.47	0.09	1.05	1.33	1.26		0.111031	0.464668	0.722466	0.475085	0.555816	0.124328	1.03562	1.22033	1.17632		0.622429	0.764458	0.794863	0.349043	0.725834	0.76879	0.353187
PB2382	Y	2.75	2.16	3.25	1.87	1.27	2.08	0.33	0.15	0.06		1.90689	1.65992	2.08746	1.52105	1.18269	1.62293	0.411426	0.201634	0.0840643		-0.857623	-0.924829	-0.945891	-0.648167	-0.920521	-0.926247	-0.661763
PB23920	Y	3.32	2.52	3.77	13.14	11.84	18.03	0.91	0.42	2.68		2.11103	1.81558	2.25399	3.82171	3.68257	4.2502	0.933573	0.505891	1.87971		-0.0934037	-0.54714	-0.519393	0.252212	-0.305996	-0.569385	0.233764
PB23936	Y	3.2	1.66	3.57	22.63	24.6	17.79	14.92	14.1	11.17		2.07039	1.41143	2.19219	4.56255	4.67807	4.23189	3.99277	3.91648	3.60526		0.832921	0.381511	0.41849	0.895726	0.663026	0.389726	0.924367
PB24326	Y	35.56	31.6	39.73	5.31	4.6	7.09	6.37	7.54	10.27		5.19219	5.0268	5.34802	2.65764	2.48543	3.01614	2.88166	3.09424	3.49442		-0.889062	-0.471129	-0.529257	-0.930004	-0.710278	-0.467035	-0.964197
PB24587	Y	10.17	8.52	10.86	4.2	1.99	4.44	0	0	0.06		3.48156	3.25096	3.56803	2.37851	1.58015	2.44361	0	0	0.0840643		-0.915382	-0.905649	-0.927283	-0.717766	-0.947499	-0.916165	-0.73446
PB24738	Y	1.26	1.44	1.41	1.27	1.07	1.86	0.38	0.47	0.25		1.17632	1.28688	1.26903	1.18269	1.04963	1.51602	0.464668	0.555816	0.321928		-0.670795	-0.826813	-0.843581	-0.420325	-0.796683	-0.855105	-0.417484
PB24910	Y	0.16	0.07	0	0.67	0.46	0.52	0.35	0.34	0.35		0.214125	0.0976108	0	0.739848	0.545968	0.604071	0.432959	0.422233	0.432959		0.73684	0.313111	0.354012	0.891752	0.569108	0.30428	0.896097
PB25129	Y	1.73	0.93	2.31	0.5	0.71	0.71	0.22	0.22	0.21		1.4489	0.948601	1.72683	0.584963	0.773996	0.773996	0.286881	0.286881	0.275007		-0.931085	-0.843457	-0.897287	-0.854129	-0.899242	-0.821287	-0.853381
PB2513	Y	1.36	0.41	0	27.39	6.62	13.11	3.81	4.19	6.64		1.23879	0.495695	0	4.82731	2.92979	3.81865	2.26604	2.37573	2.93357		0.696276	0.301405	0.337573	0.882811	0.551593	0.285774	0.864538
PB25416	Y	0.01	0	0.06	0.46	1.26	0.34	1.78	3.1	2.5		0.0143553	0	0.0840643	0.545968	1.17632	0.422233	1.47508	2.03562	1.80735		0.891782	0.847571	0.864853	0.682428	0.907043	0.854216	0.727997
PB25696	Y	9.16	6.17	11.46	2.49	2.2	1.24	2.1	1.41	2.53		3.34483	2.84197	3.63923	1.80323	1.67807	1.1635	1.63227	1.26903	1.81967		-0.911821	-0.650971	-0.67639	-0.920124	-0.792495	-0.624965	-0.946869
PB25782	Y	0.02	0	0	0.06	0.01	0.12	0.97	1.05	0.98		0.0285692	0	0	0.0840643	0.0143553	0.163499	0.978196	1.03562	0.9855		0.751293	0.969639	0.950546	0.50773	0.90479	0.98328	0.486687
PB26066	Y	2.65	2.47	3.03	0.87	1.4	0.67	0.22	0.22	0.38		1.8679	1.79494	2.01078	0.903038	1.26303	0.739848	0.286881	0.286881	0.464668		-0.955855	-0.898372	-0.904126	-0.863836	-0.972989	-0.895503	-0.844625
PB26312	Y	0.09	0	0	0.05	0.09	0.29	0.35	0.61	1.08		0.124328	0	0	0.0703893	0.124328	0.367371	0.432959	0.687061	1.05658		0.71902	0.892221	0.857027	0.585517	0.862501	0.885239	0.550958
PB26355	Y	13.05	14.28	12.74	2.79	2.38	3.05	1.37	1.44	1.61		3.8125	3.93357	3.78031	1.9222	1.75702	2.01792	1.24489	1.28688	1.38405		-0.989236	-0.758903	-0.788624	-0.922922	-0.926509	-0.764194	-0.935219
PB26514	Y	0.37	0.38	0.28	3.84	0.68	0.98	2.95	3.8	2.37		0.454176	0.464668	0.356144	2.27501	0.748461	0.9855	1.98185	2.26303	1.75275		0.83273	0.758024	0.789489	0.754192	0.850802	0.756092	0.731592
PB26515	Y	0.09	0.21	0.21	0.81	0.48	0.48	5.51	5.16	6.06		0.124328	0.275007	0.275007	0.85599	0.565597	0.565597	2.70266	2.62293	2.81967		0.814659	0.960415	0.965183	0.596931	0.937158	0.972089	0.571104
PB26619	Y	0.21	0.11	0.12	0.28	0.26	0.17	0.44	0.9	0.73		0.275007	0.15056	0.163499	0.356144	0.333424	0.226509	0.526069	0.925999	0.790772		0.760375	0.865389	0.851214	0.537367	0.856611	0.866874	0.570591
PB26675	Y	0	0	0	0	0.5	0.82	0.56	0.92	2.21		0	0	0	0	0.584963	0.863938	0.641546	0.941106	1.68257		0.762748	0.801428	0.780582	0.679763	0.828102	0.786886	0.660249
PB26788	Y	0.34	0.31	0.28	1.02	1.45	1.21	0.16	0.18	0.14		0.422233	0.389567	0.356144	1.01436	1.29278	1.14405	0.214125	0.238787	0.189034		0.0739944	-0.47792	-0.434764	0.345178	-0.213978	-0.49769	0.398461
PB26892	Y	0	0	0.14	1.32	0.9	1.49	1	1.15	1.29		0	0	0.189034	1.21412	0.925999	1.31615	1	1.10434	1.19535		0.916396	0.623858	0.644188	0.972096	0.83072	0.609528	0.951946
PB26950	Y	5.88	3.19	2.89	30.61	30.73	27.28	33.43	35.91	25.18		2.78241	2.06695	1.95977	4.98231	4.98778	4.82171	5.10559	5.20594	4.71039		0.934998	0.624111	0.648766	0.928172	0.827716	0.630313	0.955685
PB26991	Y	3.35	3.13	4.58	2.05	1.27	1.81	0.83	0.75	1.1		2.12102	2.04614	2.48027	1.60881	1.18269	1.49057	0.871844	0.807355	1.07039		-0.949978	-0.815217	-0.842814	-0.812292	-0.902712	-0.818385	-0.856415
PB27043	Y	2.12	1.65	2.7	8.17	8.09	8.92	10.23	9.46	12.1		1.64155	1.40599	1.88753	3.19692	3.18428	3.31034	3.48929	3.38681	3.71149		0.964204	0.717658	0.738109	0.947202	0.909463	0.721497	0.934814
PB2726	Y	17.14	27.81	22.16	42.49	19.04	32.02	0.08	0.56	0.54		4.1811	4.8485	4.53356	5.44261	4.32481	5.04527	0.111031	0.641546	0.62293		-0.632627	-0.883299	-0.864024	-0.343611	-0.796996	-0.914832	-0.338187
PB27489	Y	4.21	2.44	3.94	20.23	22	21.14	24.35	25.03	16.82		2.38128	1.78241	2.30451	4.40803	4.52356	4.46858	4.66391	4.7021	4.15543		0.931369	0.608642	0.627842	0.916294	0.824957	0.618297	0.940173
PB27517	Y	1.6	0.58	1.6	0.2	0.29	0.34	0.19	0.16	0.05		1.37851	0.659925	1.37851	0.263034	0.367371	0.422233	0.250962	0.214125	0.0703893		-0.927176	-0.72259	-0.798347	-0.91945	-0.830916	-0.684416	-0.919523
PB2756	Y	0	0	0.08	0.27	0.09	0.15	22.93	18.86	18.07		0	0	0.111031	0.344828	0.124328	0.201634	4.58075	4.31179	4.25323		0.733568	0.948265	0.939359	0.478951	0.885378	0.96735	0.456848
PB27747	Y	0.15	0.2	0.27	1.42	0.77	1.09	13.76	11.92	12.11		0.201634	0.263034	0.344828	1.27501	0.823749	1.0635	3.88362	3.69153	3.7126		0.838568	0.9653	0.965602	0.627346	0.953066	0.979063	0.602234
PB27761	Y	1.28	1.22	1.56	7.76	7.85	7.49	23.47	27.76	20.14		1.18903	1.15056	1.35614	3.13093	3.14568	3.08576	4.61294	4.84599	4.4019		0.97396	0.878673	0.893278	0.836097	0.97694	0.884977	0.842995
PB27841	Y	9.98	8.85	13.68	4.05	2.63	5	0.01	0.06	0.01		3.45681	3.30012	3.87578	2.33628	1.85997	2.58496	0.0143553	0.0840643	0.0143553		-0.909346	-0.920282	-0.941508	-0.71953	-0.953356	-0.930346	-0.7281
PB27961	Y	0.45	0.23	0.71	0	1	3.5	6.7	4.51	5.06		0.536053	0.298658	0.773996	0	1	2.16993	2.94486	2.46205	2.59932		0.714096	0.873727	0.823147	0.52763	0.835871	0.891774	0.49895
PB28081	Y	2.8	2.86	4.74	0.14	0.16	0.35	0.04	0.04	0.21		1.926	1.9486	2.52105	0.189034	0.214125	0.432959	0.0565835	0.0565835	0.275007		-0.956501	-0.665609	-0.707689	-0.944739	-0.846349	-0.662099	-0.969258
PB28137	Y	3.84	1.48	0.81	11.51	10.1	15.91	18.97	15.13	13.59		2.27501	1.31034	0.85599	3.64501	3.47249	4.0798	4.31976	4.01167	3.86691		0.907232	0.698239	0.700941	0.898696	0.85323	0.708904	0.901856
PB28147	Y	10.68	10.95	11.97	8.31	6.71	9.75	2.14	2.55	2.5		3.54597	3.57894	3.69711	3.21878	2.94673	3.42626	1.65076	1.82782	1.80735		-0.832666	-0.917945	-0.93123	-0.60053	-0.916755	-0.938656	-0.603969
PB28222	Y	0.36	0.28	0.53	3.57	2.12	2.76	8.56	10.18	11.19		0.443607	0.356144	0.613532	2.19219	1.64155	1.91073	3.25701	3.48285	3.60763		0.948251	0.917449	0.927361	0.818134	0.994844	0.921253	0.798809
PB2831	Y	2.03	1.01	1.16	7.59	5.91	4.8	27.9	20.34	77.03		1.59932	1.0072	1.11103	3.10266	2.78869	2.53605	4.853	4.41549	6.28596		0.879785	0.89265	0.906787	0.760094	0.956378	0.904669	0.724231
PB28381	Y	0	0	0.19	0	0.06	0.08	2.23	1.09	5.32		0	0	0.250962	0	0.0840643	0.111031	1.69153	1.0635	2.65992		0.6333	0.856742	0.855325	0.46053	0.80897	0.872425	0.389518
PB2841	Y	0.22	0	0.15	5.28	2.36	5.25	0.07	0.11	0.06		0.286881	0	0.201634	2.65076	1.74846	2.64386	0.0976108	0.15056	0.0840643		0.209641	-0.28321	-0.256192	0.508652	-0.0165179	-0.306389	0.505876
PB28413	Y	0	1.13	0	1.35	3.38	2.81	0.75	0.5	0		0	1.09085	0	1.23266	2.13093	1.92979	0.807355	0.584963	0		0.287823	-0.183917	-0.115373	0.459901	-0.00559008	-0.220502	0.527055
PB28611	Y	2.58	2.84	3.23	2.38	1.2	3.46	0.02	0	0.02		1.83996	1.94111	2.08066	1.75702	1.1375	2.15704	0.0285692	0	0.0285692		-0.769046	-0.862952	-0.879487	-0.50929	-0.850491	-0.885846	-0.534743
PB28634	Y	30.17	11.93	40.27	8.94	11.58	8.08	5.64	6.18	2.74		4.96209	3.69265	5.36702	3.31325	3.65306	3.18269	2.73118	2.84398	1.90304		-0.88919	-0.851052	-0.898422	-0.854669	-0.886975	-0.817617	-0.820838
PB28856	Y	0.1	0	0	0.24	0.31	0	0.9	0.92	0.77		0.137504	0	0	0.31034	0.389567	0	0.925999	0.941106	0.823749		0.805803	0.859496	0.876225	0.562471	0.87671	0.886531	0.585454
PB29248	Y	3.69	2.57	4.15	1.71	1.3	1.31	0.59	0.82	0.28		2.22959	1.83592	2.36457	1.43829	1.20163	1.20789	0.669027	0.863938	0.356144		-0.950323	-0.876137	-0.910975	-0.865275	-0.947189	-0.866195	-0.850127
PB29366	Y	0.57	0.49	0.69	0.56	0.41	0.37	3.28	2.85	4.12		0.650765	0.575312	0.757023	0.641546	0.495695	0.454176	2.09761	1.94486	2.35614		0.646512	0.909242	0.899327	0.399279	0.831603	0.929973	0.359051
PB29427	Y	0.8	0.72	0.53	0.13	0.03	0.02	0	0.09	0.05		0.847997	0.782409	0.613532	0.176323	0.0426443	0.0285692	0	0.124328	0.0703893		-0.938071	-0.62383	-0.657592	-0.937405	-0.832405	-0.623535	-0.936206
PB29616	Y	0.72	0.67	1.38	0.52	0.67	0.54	0.12	0.35	0.16		0.782409	0.739848	1.25096	0.604071	0.739848	0.62293	0.163499	0.432959	0.214125		-0.805679	-0.86756	-0.890459	-0.714664	-0.863817	-0.871323	-0.678559
PB29659	Y	0	0	0	1.64	1.67	1.46	6.39	7.22	5.3		0	0	0	1.40054	1.41684	1.29866	2.88557	3.03914	2.65535		0.954845	0.908187	0.921637	0.791827	0.978605	0.916358	0.798428
PB29669	Y	4.11	2.78	3.87	20.26	16.82	14.94	27.32	28.97	20.69		2.35332	1.91839	2.28392	4.41007	4.15543	3.99458	4.82375	4.90545	4.43896		0.969594	0.730735	0.754566	0.906236	0.908571	0.740764	0.920073
PB29683	Y	0.44	0.31	0.34	0.08	0.07	0.07	0.03	0.08	0.04		0.526069	0.389567	0.422233	0.111031	0.0976108	0.0976108	0.0426443	0.111031	0.0565835		-0.967025	-0.683585	-0.738431	-0.966808	-0.863947	-0.67026	-0.957765
PB29715	Y	2.75	2.5	3.28	0.69	1.03	0.99	0.36	0.28	0.66		1.90689	1.80735	2.09761	0.757023	1.02148	0.992768	0.443607	0.356144	0.731183		-0.974241	-0.802345	-0.833892	-0.892184	-0.925568	-0.799861	-0.905398
PB29719	Y	1.07	1.1	0.71	0	0.05	0.48	0	0.05	0.07		1.04963	1.07039	0.773996	0	0.0703893	0.565597	0	0.0703893	0.0976108		-0.918231	-0.601276	-0.664056	-0.860043	-0.821208	-0.614134	-0.87749
PB29732	Y	0.06	0	0.23	0.43	0.26	0.21	0.76	0.92	0.65		0.0840643	0	0.298658	0.516015	0.333424	0.275007	0.815575	0.941106	0.722466		0.849123	0.852863	0.856752	0.646449	0.915986	0.8713	0.645445
PB299	Y	76.55	68.58	88.62	8.4	8.51	17.13	0	0	0		6.27705	6.1206	6.48575	3.23266	3.24945	4.18031	0	0	0		-0.941319	-0.910908	-0.934352	-0.775201	-0.974048	-0.919811	-0.776503
PB29902	Y	2.31	2.23	5.45	13.69	6.24	10.99	19.34	10.84	13.12		1.72683	1.69153	2.6893	3.87676	2.85599	3.58376	4.34625	3.5656	3.81967		0.869707	0.710702	0.730318	0.847208	0.872508	0.723823	0.780692
PB30522	Y	10.77	5.3	9.7	1.06	0.95	1.14	2.23	1.98	1.13		3.55704	2.65535	3.41954	1.04264	0.963474	1.09761	1.69153	1.57531	1.09085		-0.882025	-0.501134	-0.569761	-0.972349	-0.714019	-0.467834	-0.98112
PB30656	Y	4	3.79	4.04	0.86	0.6	1.01	0.4	0.74	0.34		2.32193	2.26003	2.33342	0.895303	0.678072	1.0072	0.485427	0.799087	0.422233		-0.977563	-0.709336	-0.756026	-0.950779	-0.894256	-0.711771	-0.952705
PB30745	Y	0	0.58	0.64	13.06	6.8	6.3	3.87	3.72	5.29		0	0.659925	0.713696	3.81352	2.96347	2.8679	2.28392	2.23879	2.65306		0.821515	0.384087	0.454768	0.946736	0.648142	0.361479	0.937805
PB30779	Y	0.31	0	0.39	1.29	1.29	0.5	0	0.15	0		0.389567	0	0.475085	1.19535	1.19535	0.584963	0	0.201634	0		0.0127474	-0.558827	-0.507965	0.232998	-0.253221	-0.555719	0.299405
PB31049	Y	1.51	0.84	1.47	0.16	0.02	0.55	0.41	0.21	0.18		1.32769	0.879706	1.30451	0.214125	0.0285692	0.632268	0.495695	0.275007	0.238787		-0.885796	-0.506935	-0.598183	-0.894126	-0.707011	-0.479372	-0.946045
PB31088	Y	4.25	3.22	5.11	18.69	15.8	14.56	28.41	29.26	20.34		2.39232	2.07724	2.61117	4.29939	4.07039	3.95977	4.87823	4.91934	4.41549		0.968239	0.755751	0.777016	0.883314	0.921961	0.767518	0.893344
PB31283	Y	10.14	13.84	12.65	9.02	8.97	9.78	2.1	1.98	2.76		3.47768	3.89142	3.77083	3.32481	3.31759	3.43029	1.63227	1.57531	1.91073		-0.796558	-0.932093	-0.918991	-0.55198	-0.913222	-0.957297	-0.553067
PB31416	Y	0.6	0.64	0.8	0.29	0.49	0.41	0.09	0.18	0.13		0.678072	0.713696	0.847997	0.367371	0.575312	0.495695	0.124328	0.238787	0.176323		-0.905256	-0.9038	-0.922691	-0.797367	-0.958798	-0.91385	-0.763033
PB31484	Y	0	0	0.03	0.13	0.01	0.03	1.67	1.6	1.79		0	0	0.0426443	0.176323	0.0143553	0.0426443	1.41684	1.37851	1.48027		0.734917	0.949849	0.943143	0.49178	0.890965	0.966135	0.463717
PB31905	Y	0.09	0.13	0.24	1.11	1.02	0.58	1.55	1.17	0.9		0.124328	0.176323	0.31034	1.07724	1.01436	0.659925	1.3505	1.1177	0.925999		0.93112	0.661774	0.719437	0.844975	0.84504	0.678613	0.86061
PB31963	Y	10.03	7.71	9.93	6.5	5.09	6.68	0.02	0.01	0		3.46336	3.12267	3.45022	2.90689	2.60644	2.94111	0.0285692	0.0143553	0		-0.80895	-0.954326	-0.959625	-0.569834	-0.918317	-0.965327	-0.563859
PB32034	Y	5.15	4.71	7.01	0.31	0.21	0.68	0.83	0.88	2.05		2.62059	2.51349	3.0018	0.389567	0.275007	0.748461	0.871844	0.910733	1.60881		-0.816505	-0.36342	-0.421683	-0.881447	-0.608489	-0.356545	-0.930752
PB32239	Y	23.24	20.33	22.79	4.68	4.2	4.82	2.31	2.23	1.77		4.59932	4.41481	4.57228	2.50589	2.37851	2.54102	1.72683	1.69153	1.46989		-0.996549	-0.811242	-0.843381	-0.927463	-0.952732	-0.808396	-0.930186
PB32277	Y	7.25	6.06	0	7.17	4.5	5.63	0.01	2.74	0		3.04439	2.81967	0	3.03034	2.45943	2.72901	0.0143553	1.90304	0		-0.263284	-0.480124	-0.473471	-0.0758677	-0.440326	-0.518566	0.0101957
PB32304	Y	1.24	0.65	1.68	0.13	0.89	0.24	0	0.1	0.24		1.1635	0.722466	1.42223	0.176323	0.918386	0.31034	0	0.137504	0.31034		-0.839036	-0.803208	-0.834805	-0.812531	-0.839476	-0.780423	-0.769818
PB32305	Y	0.9	0.81	0.74	7.18	7.01	3.45	15.55	18.99	18.04		0.925999	0.85599	0.799087	3.0321	3.0018	2.15381	4.04876	4.32121	4.25096		0.967821	0.843075	0.876343	0.836555	0.956607	0.849665	0.850696
PB32481	Y	10.82	8.73	9.98	6.38	5.38	6.03	2.28	1.9	2.08		3.56316	3.28244	3.45681	2.88362	2.67356	2.81352	1.7137	1.53605	1.62293		-0.913463	-0.945185	-0.959522	-0.71791	-0.965678	-0.946481	-0.723155
PB32547	Y	0.11	0.06	0.11	0.19	0.05	0.1	1.99	2.17	2.19		0.15056	0.0840643	0.15056	0.250962	0.0703893	0.137504	1.58015	1.66448	1.67356		0.716212	0.947745	0.934032	0.464618	0.879607	0.963931	0.441407
PB32885	Y	0.18	0.19	0.26	1.14	0.43	0.68	2.6	2.96	2.46		0.238787	0.250962	0.333424	1.09761	0.516015	0.748461	1.848	1.9855	1.79077		0.871059	0.947085	0.950628	0.690284	0.964935	0.954323	0.665737
PB32969	Y	2.14	1.57	1.71	0.46	0.62	0.2	0	0	0.24		1.65076	1.36177	1.43829	0.545968	0.695994	0.263034	0	0	0.31034		-0.965714	-0.828491	-0.844091	-0.890221	-0.934792	-0.820139	-0.882304
PB33216	Y	0.59	0.27	0.32	0.18	0.27	0.17	0.94	0.68	1.33		0.669027	0.344828	0.400538	0.238787	0.344828	0.226509	0.956057	0.748461	1.22033		0.419924	0.742627	0.714353	0.196865	0.63961	0.781505	0.151854
PB33289	Y	0.53	0.26	0.5	1.36	1.44	1.34	2.11	3.4	1.61		0.613532	0.333424	0.584963	1.23879	1.28688	1.22651	1.63691	2.1375	1.38405		0.911878	0.779292	0.773049	0.753841	0.889669	0.789495	0.803822
PB33311	Y	2.61	1.95	2.53	7.79	5.7	5.96	1.47	1.4	1.63		1.852	1.56071	1.81967	3.13586	2.74416	2.79909	1.30451	1.26303	1.39506		-0.0208708	-0.536986	-0.49803	0.296419	-0.264698	-0.55271	0.30585
PB33339	Y	2.65	2.21	3.47	1.95	1.32	2.03	0.33	0.23	0.17		1.8679	1.68257	2.16027	1.56071	1.21412	1.59932	0.411426	0.298658	0.226509		-0.86152	-0.926821	-0.945919	-0.653269	-0.921802	-0.931022	-0.667828
PB33426	Y	0.41	0.52	0.71	6.39	5.58	8.1	4.19	3.88	2.73		0.495695	0.604071	0.773996	2.88557	2.71809	3.18587	2.37573	2.28688	1.89918		0.80776	0.384979	0.419047	0.910691	0.633308	0.373031	0.920468
PB33535	Y	0.45	0.64	0.67	2.75	0.86	1.91	5.54	4.23	6.8		0.536053	0.713696	0.739848	1.90689	0.895303	1.54102	2.70929	2.38681	2.96347		0.872416	0.93551	0.948264	0.763671	0.970946	0.937218	0.696216
PB33685	Y	2.53	2.14	1.95	0.92	0.59	0.55	0.6	0.75	0.46		1.81967	1.65076	1.56071	0.941106	0.669027	0.632268	0.678072	0.807355	0.545968		-0.946667	-0.664763	-0.698984	-0.95054	-0.852966	-0.656364	-0.945139
PB33772	Y	1.53	0.9	1.21	0.28	0.4	0	0	0.62	0.35		1.33914	0.925999	1.14405	0.356144	0.485427	0	0	0.695994	0.432959		-0.797473	-0.546241	-0.59015	-0.879188	-0.701684	-0.53639	-0.821814
PB33795	Y	0	0.06	0	0.47	0.26	1.17	1.82	1.47	2.4		0	0.0840643	0	0.555816	0.333424	1.1177	1.4957	1.30451	1.76553		0.875696	0.952069	0.939188	0.776045	0.970256	0.949359	0.71748
PB34021	Y	0.52	0.42	0.59	5.93	5.37	6.74	22.11	27.58	18.32		0.604071	0.505891	0.669027	2.79286	2.67129	2.95233	4.53045	4.83693	4.27202		0.971182	0.889307	0.897915	0.838916	0.980848	0.894306	0.841684
PB3407	Y	1.15	1.99	1.76	8.15	17.25	8.17	0	0.28	0		1.10434	1.58015	1.46467	3.19377	4.18982	3.19692	0	0.356144	0		-0.106025	-0.638352	-0.58401	0.162537	-0.400802	-0.664947	0.224292
PB34188	Y	1.74	2.19	6.1	20.16	13.92	21.11	18.22	25.08	17.39		1.45418	1.67356	2.82782	4.40327	3.89918	4.46663	4.26454	4.70487	4.20085		0.913665	0.636461	0.65655	0.902969	0.835295	0.627817	0.896963
PB34294	Y	7.04	6.01	9.82	38.52	39.25	39.93	48.09	50.5	37.22		3.0072	2.80941	3.43563	5.30451	5.33092	5.35509	5.61736	5.6865	5.25626		0.955516	0.657136	0.681496	0.928311	0.861882	0.660794	0.941733
PB34342	Y	2.75	2.46	3.24	15.61	20.79	17.3	24.96	26.93	20.21		1.90689	1.79077	2.08406	4.05398	4.44559	4.19377	4.69822	4.80374	4.40667		0.976602	0.702777	0.730208	0.923736	0.88742	0.705938	0.947436
PB34369	Y	1.53	0.87	0	17.8	18.91	17.45	28.27	31.52	20.68		1.33914	0.903038	0	4.23266	4.31542	4.20555	4.87135	5.02326	4.43829		0.959929	0.705189	0.732506	0.929775	0.871393	0.705346	0.954471
PB34502	Y	0.4	0.29	0.1	2.64	1.68	2.05	4.94	4.59	4.54		0.485427	0.367371	0.137504	1.86394	1.42223	1.60881	2.57046	2.48285	2.46989		0.968862	0.873523	0.892838	0.8749	0.975156	0.878558	0.862672
PB34590	Y	18.62	18.2	16.35	6.39	2.88	5.87	1.05	2.04	1.87		4.29425	4.26303	4.11686	2.88557	1.95606	2.78031	1.03562	1.60407	1.52105		-0.95753	-0.803486	-0.835735	-0.821526	-0.925625	-0.820227	-0.837807
PB34616	Y	0.07	0	0.37	0.35	0.76	0.76	7.32	4.77	4.43		0.0976108	0	0.454176	0.432959	0.815575	0.815575	3.05658	2.52857	2.44095		0.806204	0.926351	0.918686	0.56936	0.915585	0.952538	0.553362
PB34717	Y	0	0.42	0.08	0.52	0.29	1.15	4.79	6.75	4.26		0	0.505891	0.111031	0.604071	0.367371	1.10434	2.53356	2.9542	2.39506		0.812422	0.986732	0.973572	0.591884	0.92801	0.983427	0.578705
PB34888	Y	50.85	43.78	45.79	37.98	37.74	36.1	0.47	0.92	1.17		5.69627	5.48478	5.54813	5.28466	5.27575	5.21335	0.555816	0.941106	1.1177		-0.749407	-0.952166	-0.945652	-0.494813	-0.891197	-0.970085	-0.476187
PB34927	Y	7.04	6.06	9.19	22.56	17.03	26.95	2.12	1.5	2.87		3.0072	2.81967	3.34908	4.55827	4.17233	4.80478	1.64155	1.32193	1.95233		-0.264065	-0.686726	-0.664132	0.0719016	-0.47491	-0.707552	0.0614791
PB35050	Y	0.35	32.85	12.16	10.08	99.82	44.6	0.05	0.22	1.13		0.432959	5.08108	3.71809	3.46989	6.65564	5.51096	0.0703893	0.286881	1.09085		-0.212849	-0.598003	-0.529756	0.0175594	-0.468756	-0.651984	0.0563379
PB35106	Y	0.17	0.04	0	3.62	0.26	1.28	3.15	3.54	6.44		0.226509	0.0565835	0	2.20789	0.333424	1.18903	2.05311	2.18269	2.8953		0.846011	0.852614	0.866078	0.799287	0.924507	0.847284	0.733354
PB35108	Y	40.17	43.89	40.84	29.11	24.58	26.39	2.86	2.38	3.34		5.36352	5.48832	5.38681	4.91217	4.67694	4.77558	1.9486	1.75702	2.1177		-0.814226	-0.953704	-0.945658	-0.571551	-0.927472	-0.969879	-0.5691
PB35145	Y	0.65	1.25	0.34	12.68	8.51	8.53	8.93	10.43	5.94		0.722466	1.16993	0.422233	3.774	3.24945	3.25248	3.31179	3.51475	2.79494		0.919209	0.576111	0.627282	0.946616	0.775116	0.561084	0.969805
PB35257	Y	0.14	0.32	0.25	2.85	1.44	1.08	13	14.75	7.9		0.189034	0.400538	0.321928	1.94486	1.28688	1.05658	3.80735	3.97728	3.15381		0.884858	0.919949	0.936791	0.681135	0.946011	0.930723	0.680985
PB3527	Y	48.03	36.41	50.45	35.89	31.18	25.43	7.83	6.62	9.78		5.61559	5.22535	5.6851	5.20516	5.00809	4.7241	3.14241	2.92979	3.43029		-0.833652	-0.972269	-0.966461	-0.603483	-0.928003	-0.975332	-0.604924
PB35286	Y	7.13	3.8	7.36	25.16	14.39	17.09	38.49	44.07	27.56		3.02326	2.26303	3.0635	4.70929	3.94392	4.17712	5.30342	5.4941	4.83592		0.921591	0.80082	0.801146	0.810034	0.933275	0.819913	0.806594
PB35332	Y	1.4	3.69	2.86	8.34	11.5	6.63	0.83	1.48	2.57		1.26303	2.22959	1.9486	3.22342	3.64386	2.93168	0.871844	1.31034	1.83592		0.0478678	-0.480688	-0.399516	0.327915	-0.237747	-0.529218	0.366361
PB35349	Y	2.25	6.53	2.28	7.3	6.66	9.96	21.47	19.07	21.49		1.70044	2.91265	1.7137	3.05311	2.93734	3.45418	4.48993	4.32697	4.49121		0.90857	0.939168	0.969537	0.783503	0.939419	0.919173	0.761033
PB35480	Y	4.2	3.98	6.13	6.37	5.57	7.16	0.39	0.22	0.12		2.37851	2.31615	2.8339	2.88166	2.71589	3.02857	0.475085	0.286881	0.163499		-0.610858	-0.90118	-0.891214	-0.334738	-0.783824	-0.91532	-0.326563
PB35510	Y	17.83	13.23	19.13	18.75	16.26	26.63	86.98	84.9	72.05		4.23496	3.83086	4.33128	4.30378	4.10936	4.78816	6.4591	6.42459	6.19081		0.748488	0.954683	0.919335	0.513884	0.90763	0.976907	0.484497
PB35530	Y	10.29	7.88	15	0.44	0.45	1	0.28	0.64	0.46		3.49697	3.15056	4	0.526069	0.536053	1	0.356144	0.713696	0.545968		-0.959971	-0.650192	-0.705368	-0.965438	-0.841478	-0.643929	-0.978169
PB35557	Y	0.94	0.38	0.29	6.24	3.82	4.98	19.57	19.71	17.3		0.956057	0.464668	0.367371	2.85599	2.26903	2.58015	4.36247	4.37226	4.19377		0.95367	0.897655	0.905608	0.830733	0.9827	0.907754	0.821956
PB35566	Y	2.15	2.55	3.07	11.85	13.69	10.5	14.89	13.04	21.83		1.65535	1.82782	2.02503	3.6837	3.87676	3.52356	3.99005	3.81147	4.51286		0.973962	0.715142	0.759964	0.952801	0.902697	0.711933	0.945816
PB35604	Y	41.68	42.65	49.07	22.78	20.03	26.8	10.03	9.73	8.28		5.41549	5.44791	5.64587	4.57168	4.39438	4.79701	3.46336	3.42358	3.21412		-0.933328	-0.906807	-0.928417	-0.771698	-0.968127	-0.915288	-0.775401
PB35616	Y	1.45	0.76	0.92	19.47	8.44	10.25	40.15	31.59	41.52		1.29278	0.815575	0.941106	4.35544	3.23879	3.49185	5.36282	5.02636	5.41007		0.966063	0.842428	0.864734	0.891102	0.969991	0.850648	0.869521
PB35680	Y	38.47	40	44.27	9.56	6.05	5.5	43.39	29.06	79.75		5.30268	5.35755	5.50048	3.40054	2.81762	2.70044	5.47216	4.90977	6.33539		-0.175377	0.347721	0.321345	-0.395859	0.10472	0.368938	-0.465195
PB35728	Y	0	2.77	0	1.79	0.75	10.87	9.51	13.09	6.96		0	1.91456	0	1.48027	0.807355	3.56925	3.39369	3.8166	2.99277		0.770177	0.87702	0.866324	0.678878	0.820716	0.840739	0.64742
PB35751	Y	0.14	0.09	0.33	0.81	0.28	0.94	5.41	5.03	7.23		0.189034	0.124328	0.411426	0.85599	0.356144	0.956057	2.68032	2.59216	3.04089		0.804264	0.972373	0.959933	0.612002	0.949249	0.983177	0.565957
PB35772	Y	10.34	25.83	20.18	45.35	75.5	30.97	4.55	6.68	15.45		3.50335	4.74578	4.40463	5.5345	6.25739	4.99865	2.47249	2.94111	4.04002		-0.131816	-0.610419	-0.527682	0.149208	-0.398153	-0.657038	0.184412
PB35845	Y	16.71	10.15	24.31	2.55	2.25	2.98	13.82	11.77	20.16		4.14649	3.47897	4.66164	1.82782	1.70044	1.99277	3.88947	3.67469	4.40327		-0.290768	0.245891	0.179063	-0.524257	0.00557762	0.27971	-0.583464
PB35846	Y	38.98	41.85	36.49	10.75	10.52	10.32	5.99	6.62	6.81		5.32121	5.42122	5.22843	3.55459	3.52607	3.5008	2.80529	2.92979	2.96532		-0.988594	-0.787093	-0.81061	-0.922264	-0.943144	-0.79225	-0.922958
PB35970	Y	11.3	7.74	10.57	71.37	46.94	58.84	80.05	69.29	125.89		3.62059	3.12763	3.53232	6.17732	5.58316	5.90304	6.34074	6.13525	6.98743		0.959387	0.74573	0.768717	0.953982	0.925227	0.748224	0.928318
PB36010	Y	66.52	68.52	60.35	19.92	15.04	18.62	9.3	9.99	9.38		6.07724	6.11936	5.93899	4.38681	4.0036	4.29425	3.36457	3.45812	3.37573		-0.989096	-0.803407	-0.829762	-0.898857	-0.948553	-0.809474	-0.907337
PB36050	Y	0.2	0.05	0.84	14.24	14.45	13.41	0	0	0		0.263034	0.0703893	0.879706	3.92979	3.94953	3.849	0	0	0		0.152697	-0.407124	-0.362948	0.43467	-0.116115	-0.425854	0.460279
PB36065	Y	13.71	11.8	11.72	4.24	1.9	4.36	0.95	1.87	1.19		3.87873	3.67807	3.66903	2.38957	1.53605	2.42223	0.963474	1.52105	1.13093		-0.963731	-0.776668	-0.82058	-0.853619	-0.914784	-0.788243	-0.866595
PB36168	Y	1.97	8.75	4.28	25.76	37.36	18.5	0	0.16	0.68		1.57046	3.2854	2.40054	4.74201	5.26153	4.2854	0	0.214125	0.748461		-0.20124	-0.680072	-0.61088	0.0988665	-0.477213	-0.720796	0.132831
PB36207	Y	9.65	10.22	15.48	0.85	0.81	1.03	0.09	0.18	0.39		3.41278	3.488	4.04264	0.887525	0.85599	1.02148	0.124328	0.238787	0.475085		-0.981296	-0.746306	-0.779268	-0.935798	-0.906118	-0.747142	-0.950401
PB36269	Y	26.24	30.08	25.11	10.26	8.08	9.17	7.42	8.14	6.89		4.76765	4.95791	4.70653	3.49313	3.18269	3.34625	3.07382	3.19219	2.98003		-0.97051	-0.700579	-0.727722	-0.939656	-0.893452	-0.706335	-0.947211
PB36285	Y	1.94	1.68	3.75	12.61	11.34	18.99	0.59	0.84	0.77		1.55582	1.42223	2.24793	3.7666	3.62527	4.32121	0.669027	0.879706	0.823749		-0.0555032	-0.540367	-0.519413	0.248412	-0.294338	-0.564491	0.261062
PB36322	Y	3.34	1.46	2.87	3.74	12.07	7.98	0	0	0.09		2.1177	1.29866	1.95233	2.24489	3.70819	3.16672	0	0	0.124328		-0.351441	-0.78146	-0.771767	-0.0863737	-0.584519	-0.786895	-0.0347555
PB36424	Y	3.26	1.11	2.59	13.47	9.61	14.51	54.34	45.07	55.75		2.09085	1.07724	1.84398	3.85499	3.40735	3.95513	5.79025	5.52576	5.82655		0.933814	0.892163	0.887605	0.812229	0.984687	0.910047	0.789858
PB36457	Y	3.38	1.74	1.94	14.42	13.9	15.52	10.38	10.92	12.98		2.13093	1.45418	1.55582	3.94673	3.89724	4.04614	3.50843	3.57531	3.80529		0.880509	0.51923	0.540943	0.952373	0.757394	0.518626	0.961879
PB36472	Y	0.83	0.67	0.92	2.32	2.2	1.73	0.73	0.4	0.34		0.871844	0.739848	0.941106	1.73118	1.67807	1.4489	0.790772	0.485427	0.422233		-0.020014	-0.569461	-0.514455	0.254776	-0.290362	-0.57038	0.280975
PB36536	Y	0.1	0	0.16	4.02	2.05	1.11	6.27	6.2	8.57		0.137504	0	0.214125	2.32769	1.60881	1.07724	2.86196	2.848	3.25852		0.942063	0.836628	0.873045	0.834605	0.95544	0.844753	0.820031
PB36550	Y	0.64	0.28	1.05	38.3	38.95	55.41	11.24	11.15	7.43		0.713696	0.356144	1.03562	5.29646	5.32012	5.81788	3.61353	3.60288	3.07553		0.738302	0.262426	0.295843	0.873838	0.53957	0.25295	0.893198
PB36587	Y	3.29	2.79	3.81	0.24	0.57	0.44	0.13	0.12	0.28		2.10098	1.9222	2.26604	0.31034	0.650765	0.526069	0.176323	0.163499	0.356144		-0.977325	-0.731969	-0.770397	-0.956675	-0.896098	-0.724003	-0.96051
PB36632	Y	8.37	7.3	9.28	9.12	6.29	7.22	0.65	0.43	0.67		3.22805	3.05311	3.36177	3.33914	2.86592	3.03914	0.722466	0.516015	0.739848		-0.740935	-0.945916	-0.936818	-0.474144	-0.87265	-0.95827	-0.47617
PB36636	Y	0.8	1.37	0.71	4.03	13.49	9.16	7.91	9.62	12.67		0.847997	1.24489	0.773996	2.33056	3.85699	3.34483	3.15543	3.40871	3.77294		0.930775	0.657066	0.690564	0.900929	0.819176	0.644381	0.937631
PB36858	Y	6.37	6.27	7.38	37.66	24.64	34.51	44.5	47.57	34.34		2.88166	2.86196	3.06695	5.27277	4.68032	5.15015	5.50779	5.60199	5.14323		0.967198	0.734817	0.757234	0.937071	0.904727	0.732502	0.933605
PB36862	Y	0.41	0.52	0.14	2.64	3.39	2.37	2.5	2.73	2.63		0.495695	0.604071	0.189034	1.86394	2.13422	1.75275	1.80735	1.89918	1.85997		0.937787	0.582098	0.634558	0.951598	0.789259	0.572107	0.988738
PB36889	Y	0.35	0.41	0.4	1.11	1.39	1.38	13.51	14.71	14.52		0.432959	0.495695	0.485427	1.07724	1.25701	1.25096	3.85898	3.97361	3.95606		0.834733	0.963877	0.9605	0.609179	0.944038	0.975787	0.599171
PB36939	Y	1.34	0.96	0.95	26.73	7.94	16.74	22.04	18.32	17.07		1.22651	0.970854	0.963474	4.79338	3.16027	4.14893	4.52607	4.27202	4.17552		0.932428	0.693789	0.720221	0.951884	0.87388	0.691332	0.926776
PB36949	Y	0.71	0.53	0.51	2.57	2.36	2.6	0.3	0.58	0.39		0.773996	0.613532	0.594549	1.83592	1.74846	1.848	0.378512	0.659925	0.475085		0.135369	-0.394641	-0.36234	0.420087	-0.128452	-0.42037	0.459372
PB36958	Y	17	16.88	24.29	2.55	1.91	4.2	5.02	4.63	5.97		4.16993	4.16027	4.6605	1.82782	1.54102	2.37851	2.58976	2.49313	2.80116		-0.823294	-0.352426	-0.416601	-0.899136	-0.61204	-0.343983	-0.950574
PB37048	Y	1.64	1.49	1.44	0.85	0.79	0.78	0.25	0.23	0.29		1.40054	1.31615	1.28688	0.887525	0.83996	0.831877	0.321928	0.298658	0.367371		-0.957264	-0.916824	-0.93067	-0.798675	-0.983683	-0.921382	-0.797242
PB3716	Y	0.56	0.31	1.41	1.96	3.24	5.65	0	0	0		0.641546	0.389567	1.26903	1.5656	2.08406	2.73335	0	0	0		-0.116952	-0.556024	-0.55709	0.162655	-0.334868	-0.572636	0.177231
PB37161	Y	12.17	9.95	13.56	4.05	1.99	3.42	0	0.04	0.02		3.71918	3.45286	3.86394	2.33628	1.58015	2.14405	0	0.0565835	0.0285692		-0.945703	-0.905888	-0.926689	-0.777344	-0.96441	-0.912698	-0.788435
PB37190	Y	21.72	20.7	27.13	5.16	4.3	6.78	0.38	0.75	0.44		4.50589	4.43962	4.81404	2.62293	2.40599	2.95977	0.464668	0.807355	0.526069		-0.954226	-0.897749	-0.923442	-0.807447	-0.973708	-0.907544	-0.806255
PB37207	Y	2.66	1.66	2.53	9.12	7.16	8.86	20.5	24.8	22.38		1.87184	1.41143	1.81967	3.33914	3.02857	3.30159	4.42626	4.6893	4.5472		0.954055	0.892119	0.892545	0.826843	0.986814	0.901763	0.8194
PB37281	Y	2.1	1.23	1.25	1.05	0.58	0.55	4.28	3.67	4.25		1.63227	1.15704	1.16993	1.03562	0.659925	0.632268	2.40054	2.22342	2.39232		0.397899	0.781324	0.750944	0.126355	0.63557	0.8167	0.0888341
PB37318	Y	0.53	0.53	0.9	3.28	3.25	3.02	2.58	4.02	2.79		0.613532	0.613532	0.925999	2.09761	2.08746	2.0072	1.83996	2.32769	1.9222		0.930476	0.586865	0.61658	0.923271	0.805646	0.576182	0.956902
PB37364	Y	0.03	0	0.06	0.02	0.02	0	2.18	1.64	1.06		0.0426443	0	0.0840643	0.0285692	0.0285692	0	1.66903	1.40054	1.04264		0.674821	0.898582	0.88645	0.390756	0.822706	0.92875	0.379582
PB37469	Y	26.57	23.25	35.59	1.62	0.48	3.02	3.17	3.31	3.04		4.78503	4.59991	5.19338	1.38957	0.565597	2.0072	2.06005	2.10769	2.01436		-0.871002	-0.424609	-0.490964	-0.926152	-0.677068	-0.417116	-0.970286
PB37531	Y	43.42	43.34	50.65	2.01	4.03	3.32	0.42	0.45	2.36		5.47314	5.47054	5.6907	1.58976	2.33056	2.11103	0.505891	0.536053	1.74846		-0.973171	-0.766701	-0.794346	-0.904638	-0.914834	-0.769637	-0.914349
PB37573	Y	7.03	5.98	7.48	11.44	9.93	15.41	1.86	1.55	2.1		3.0054	2.80323	3.08406	3.63691	3.45022	4.0365	1.51602	1.3505	1.63227		-0.443418	-0.790183	-0.782325	-0.122061	-0.631258	-0.809737	-0.125768
PB37592	Y	0	0	0	0	0	0.02	2.47	2.16	4.52		0	0	0	0	0	0.0285692	1.79494	1.65992	2.46467		0.696821	0.932085	0.924451	0.476584	0.866025	0.944854	0.436017
PB37754	Y	0.21	0	0	0.56	0.13	0.67	1.02	1.29	0.37		0.275007	0	0	0.641546	0.176323	0.739848	1.01436	1.19535	0.454176		0.753734	0.7716	0.733133	0.623937	0.801212	0.784068	0.627335
PB37811	Y	3.2	2.72	3.26	26.58	14.01	16.91	15.13	16.27	10.16		2.07039	1.8953	2.09085	4.78555	3.90785	4.16269	4.01167	4.1102	3.48027		0.859485	0.481083	0.519132	0.920702	0.719831	0.476427	0.928964
PB3791	Y	127.57	233.89	142.32	25.31	118.73	58.52	26.57	36.64	27.01		7.00641	7.87584	7.1631	4.71754	6.90364	5.8953	4.78503	5.23419	4.80787		-0.831754	-0.760822	-0.766477	-0.806468	-0.887831	-0.776295	-0.737546
PB37910	Y	0.65	0.56	0.43	4.08	3.06	4.48	0.09	0.14	0.23		0.722466	0.641546	0.516015	2.34483	2.02148	2.45418	0.124328	0.189034	0.298658		0.0517884	-0.446513	-0.412521	0.370605	-0.196839	-0.474646	0.382808
PB3795	Y	19.3	17.66	14.06	5.08	5.78	2.64	2.52	2.58	4.77		4.34341	4.22188	3.91265	2.60407	2.76129	1.86394	1.81558	1.83996	2.52857		-0.92725	-0.736515	-0.738805	-0.880856	-0.876009	-0.734166	-0.876304
PB38285	Y	0.58	0.18	1	1.74	1.97	1.12	5.31	3.7	3.11		0.659925	0.238787	1	1.45418	1.57046	1.08406	2.65764	2.23266	2.03914		0.867434	0.791918	0.806207	0.680273	0.898176	0.830498	0.681644
PB384	Y	312.94	320.96	251.47	66.07	64.56	71.68	33.31	43.6	44.87		8.29435	8.33074	7.97997	6.0676	6.03474	6.18349	5.10056	5.47897	5.51948		-0.984135	-0.769498	-0.800066	-0.913962	-0.932954	-0.77813	-0.913077
PB38635	Y	2.25	5.45	3.92	8.55	17.69	8.37	0.95	1.39	3.17		1.70044	2.6893	2.29866	3.2555	4.22419	3.22805	0.963474	1.25701	2.06005		-0.0791751	-0.578391	-0.501733	0.19749	-0.359734	-0.62224	0.241989
PB38816	Y	2.37	2.8	3.36	73.41	40.23	64.24	102.64	85.04	114.21		1.75275	1.926	2.12433	6.21742	5.36562	6.02768	6.69544	6.42694	6.84812		0.97944	0.749496	0.780042	0.966104	0.922541	0.745083	0.949059
PB38911	Y	0.25	0.04	0.12	0.25	0.52	0.5	3.07	2.94	3.53		0.321928	0.0565835	0.163499	0.321928	0.604071	0.584963	2.02503	1.9782	2.17951		0.797989	0.948189	0.933649	0.57138	0.924205	0.968123	0.558582
PB38983	Y	9.38	8.49	14.34	5.11	2.13	4.97	0.25	0.06	0		3.37573	3.24641	3.93923	2.61117	1.64616	2.57773	0.321928	0.0840643	0		-0.899611	-0.904395	-0.923344	-0.705769	-0.93473	-0.911713	-0.728189
PB39179	Y	0.18	0.29	0.42	4.77	2.43	2.63	8.67	8.9	7.22		0.238787	0.367371	0.505891	2.52857	1.77821	1.85997	3.27352	3.30743	3.03914		0.97001	0.85713	0.884463	0.863026	0.96988	0.860345	0.851727
PB39265	Y	12.73	11.56	12.2	3.05	2.77	3.61	1.98	2.4	2.35		3.77926	3.65076	3.72247	2.01792	1.91456	2.20477	1.57531	1.76553	1.74416		-0.987537	-0.722341	-0.766311	-0.944925	-0.901488	-0.723346	-0.954888
PB39516	Y	2.61	2.87	4.32	0.52	0.37	0.27	0.06	0.04	0.09		1.852	1.95233	2.41143	0.604071	0.454176	0.344828	0.0840643	0.0565835	0.124328		-0.971343	-0.759317	-0.781208	-0.932757	-0.904587	-0.756701	-0.947091
PB39567	Y	0.96	3.23	1.94	0.01	0	1.33	0	0	0.01		0.970854	2.08066	1.55582	0.0143553	0	1.22033	0	0	0.0143553		-0.814637	-0.548006	-0.582699	-0.732051	-0.754974	-0.585753	-0.772193
PB39762	Y	8.99	7.75	6.56	0.56	2.4	0.23	0.04	0.04	0.02		3.32048	3.12928	2.91839	0.641546	1.76553	0.298658	0.0565835	0.0565835	0.0285692		-0.949994	-0.830906	-0.838076	-0.916473	-0.950258	-0.822646	-0.877693
PB39779	Y	0.05	0.15	0	1.38	0.78	0.85	0.5	0.96	0.59		0.0703893	0.201634	0	1.25096	0.831877	0.887525	0.584963	0.970854	0.669027		0.804827	0.412916	0.464183	0.896589	0.636253	0.382146	0.924582
PB39809	Y	0.09	0.08	0	0.2	0.04	0.28	1.32	1.64	2.17		0.124328	0.111031	0	0.263034	0.0565835	0.356144	1.21412	1.40054	1.66448		0.756859	0.974594	0.957692	0.554516	0.915137	0.977768	0.519427
PB39817	Y	0.14	0.07	0.2	1.36	1.84	1.7	1.4	1.45	1.56		0.189034	0.0976108	0.263034	1.23879	1.50589	1.43296	1.26303	1.29278	1.35614		0.92578	0.566131	0.596626	0.9522	0.795547	0.562905	0.9716
PB39972	Y	2.69	2.39	1.58	0.64	1.06	0.22	0.4	0.29	0.5		1.88362	1.76129	1.36737	0.713696	1.04264	0.286881	0.485427	0.367371	0.584963		-0.90081	-0.73859	-0.733899	-0.879645	-0.876604	-0.727582	-0.84983
PB40016	Y	2.39	1.18	2.37	0.29	0.36	1.14	0.61	0.44	0.38		1.76129	1.12433	1.75275	0.367371	0.443607	1.09761	0.687061	0.526069	0.464668		-0.883979	-0.568278	-0.66864	-0.875064	-0.736384	-0.539726	-0.909176
PB40117	Y	1.23	2.16	2.65	3.78	5.84	3.15	11.28	10.86	8.06		1.15704	1.65992	1.8679	2.25701	2.774	2.05311	3.61824	3.56803	3.17951		0.903219	0.832904	0.870516	0.69425	0.900483	0.842829	0.719249
PB40129	Y	0.48	0.63	0.71	0.81	1.32	0.99	0.05	0.02	0.02		0.565597	0.704872	0.773996	0.85599	1.21412	0.992768	0.0703893	0.0285692	0.0285692		-0.407389	-0.82835	-0.790191	-0.141464	-0.65583	-0.848603	-0.0969795
PB40161	Y	0.58	0.21	0.77	3.16	2.51	1.51	11.61	10.72	9.55		0.659925	0.275007	0.823749	2.05658	1.81147	1.32769	3.6565	3.5509	3.39917		0.902925	0.8889	0.902917	0.717977	0.958186	0.910446	0.713553
PB4027	Y	73.3	47.28	85.42	17.52	32.59	22.76	1.48	0.85	1.49		6.21529	5.59335	6.43329	4.21101	5.06996	4.57046	1.31034	0.887525	1.31615		-0.878351	-0.973155	-0.980686	-0.686723	-0.965158	-0.974058	-0.672941
PB40298	Y	0	0	0	1.72	1.24	1.71	0.04	0.09	0		0	0	0	1.44361	1.1635	1.43829	0.0565835	0.124328	0		0.280576	-0.249455	-0.208865	0.557981	0.0264183	-0.275288	0.57471
PB40375	Y	0.17	0.08	0.09	1.04	0.41	0.5	1.06	0.8	1.05		0.226509	0.111031	0.124328	1.02857	0.495695	0.584963	1.04264	0.847997	1.03562		0.90136	0.769987	0.804958	0.872803	0.910721	0.779728	0.824186
PB40588	Y	0.92	0.4	1.25	0.57	0.06	0.3	0	0	0.06		0.941106	0.485427	1.16993	0.650765	0.0840643	0.378512	0	0	0.0840643		-0.866484	-0.756008	-0.804532	-0.735931	-0.793645	-0.739537	-0.788562
PB40591	Y	2.96	4.3	2.37	14.81	10.08	7.64	18.57	16.81	16.04		1.9855	2.40599	1.75275	3.98277	3.46989	3.11103	4.29057	4.15462	4.09085		0.966577	0.785014	0.842341	0.897253	0.91337	0.780322	0.899155
PB40685	Y	0.29	0.46	0	0	0.22	0	0.89	1.15	0.38		0.367371	0.545968	0	0	0.286881	0	0.918386	1.10434	0.464668		0.418319	0.686648	0.682728	0.0930278	0.516519	0.698295	0.162416
PB40926	Y	0.29	0.22	0.06	2.16	1.02	1.15	2.41	2.81	1.32		0.367371	0.286881	0.0840643	1.65992	1.01436	1.10434	1.76977	1.92979	1.21412		0.911489	0.739939	0.766532	0.830894	0.866214	0.743421	0.846334
PB40945	Y	8.01	4.43	7.38	2.08	1.5	2.91	1.45	1.44	2.13		3.17153	2.44095	3.06695	1.62293	1.32193	1.96717	1.29278	1.28688	1.64616		-0.946753	-0.657545	-0.732717	-0.880144	-0.809731	-0.643294	-0.925198
PB4115	Y	8.7	6.55	12.24	5.61	5.9	7.67	1.66	1.22	3.05		3.27798	2.91648	3.72683	2.72465	2.7866	3.11603	1.41143	1.15056	2.01792		-0.807013	-0.892846	-0.912739	-0.567995	-0.858688	-0.897408	-0.599938
PB41223	Y	2.03	1.23	2.98	0.69	0.73	1.22	0.31	0.38	0.44		1.59932	1.15704	1.99277	0.757023	0.790772	1.15056	0.389567	0.464668	0.526069		-0.912566	-0.783281	-0.850181	-0.814517	-0.855253	-0.771648	-0.836976
PB41288	Y	2.15	2.12	4.5	0.94	0.97	1.32	0.05	0.07	0.04		1.65535	1.64155	2.45943	0.956057	0.978196	1.21412	0.0703893	0.0976108	0.0565835		-0.916246	-0.887144	-0.913769	-0.780153	-0.933585	-0.890726	-0.789369
PB4137	Y	1.1	0.45	0.82	5.3	4.14	6.05	16.96	16.76	16.23		1.07039	0.536053	0.863938	2.65535	2.36177	2.81762	4.16672	4.15056	4.10685		0.953973	0.896778	0.896428	0.832625	0.987846	0.908444	0.819655
PB41521	Y	1.14	1.83	2.18	8.57	11.71	13.03	1.63	1.78	1.8		1.09761	1.5008	1.66903	3.25852	3.66789	3.81044	1.39506	1.47508	1.48543		0.261835	-0.283085	-0.237648	0.524306	-0.00993982	-0.313021	0.552237
PB42062	Y	4.81	5.12	6.54	20.11	20.58	22.75	4.26	5.01	3.33		2.53854	2.61353	2.91456	4.39985	4.43162	4.56986	2.39506	2.58736	2.11437		0.106919	-0.432078	-0.394777	0.375887	-0.165701	-0.455626	0.412587
PB42078	Y	0.59	0.9	0.79	1.38	0.55	1.63	9.93	8.58	15.19		0.669027	0.925999	0.83996	1.25096	0.632268	1.39506	3.45022	3.26003	4.01703		0.753317	0.975783	0.966296	0.557032	0.916905	0.981413	0.502656
PB4213	Y	19.16	17.51	19.06	5.02	5.62	5.43	2.71	2.32	2.16		4.33342	4.21023	4.32625	2.58976	2.72683	2.68482	1.89142	1.73118	1.65992		-0.991856	-0.855996	-0.880795	-0.903968	-0.974873	-0.853046	-0.901369
PB42378	Y	3.43	2.13	3.61	1.94	1.69	1.46	1.04	0.51	0.94		2.14731	1.64616	2.20477	1.55582	1.42761	1.29866	1.02857	0.594549	0.956057		-0.917048	-0.899071	-0.917524	-0.767685	-0.911593	-0.872519	-0.796304
PB42555	Y	3.86	2.7	4.65	2.42	1.32	0.79	0.51	0.99	0.9		2.28096	1.88753	2.49825	1.774	1.21412	0.83996	0.594549	0.992768	0.925999		-0.894778	-0.797986	-0.811855	-0.822385	-0.859873	-0.791486	-0.820754
PB42597	Y	1.08	1.07	1.17	3.1	2.99	3.91	8.03	10.32	9.02		1.05658	1.04963	1.1177	2.03562	1.99639	2.29572	3.17473	3.5008	3.32481		0.942555	0.93784	0.936424	0.787472	0.990361	0.93969	0.783104
PB42652	Y	0.06	0.28	0.1	0.83	0.53	0.72	1.01	0.98	0.58		0.0840643	0.356144	0.137504	0.871844	0.613532	0.782409	1.0072	0.9855	0.659925		0.921469	0.729866	0.771282	0.871593	0.846247	0.715905	0.873659
PB4275	Y	1.16	0.6	0.98	4.51	2.68	4.12	0.29	0.57	1.42		1.11103	0.678072	0.9855	2.46205	1.87971	2.35614	0.367371	0.650765	1.27501		0.125043	-0.334984	-0.314377	0.454385	-0.0686117	-0.36217	0.437713
PB42795	Y	1.52	1.08	1.92	1.57	0.88	1.79	0.03	0.03	0.13		1.33342	1.05658	1.54597	1.36177	0.910733	1.48027	0.0426443	0.0426443	0.176323		-0.720618	-0.874343	-0.895445	-0.446294	-0.80695	-0.886318	-0.473741
PB42909	Y	18.98	18.99	15.62	3.99	4.48	4.05	1.36	2.47	1.6		4.32048	4.32121	4.05485	2.31904	2.45418	2.33628	1.23879	1.79494	1.37851		-0.979446	-0.821623	-0.848184	-0.909345	-0.96212	-0.829599	-0.887673
PB42988	Y	3.23	4	2.23	0.67	0.79	1.13	0.38	0.29	0.35		2.08066	2.32193	1.69153	0.739848	0.83996	1.09085	0.464668	0.367371	0.432959		-0.958485	-0.74376	-0.768413	-0.873164	-0.922229	-0.755802	-0.877296
PB43085	Y	0	0.04	0	0.14	0	0.05	0.71	0.46	0.64		0	0.0565835	0	0.189034	0	0.0703893	0.773996	0.545968	0.713696		0.747458	0.942904	0.951412	0.545665	0.896714	0.960617	0.489799
PB43138	Y	0.71	0.74	1.06	0.73	0.81	0.82	0	0	0		0.773996	0.799087	1.04264	0.790772	0.85599	0.863938	0	0	0		-0.722333	-0.946508	-0.94038	-0.480062	-0.868414	-0.960909	-0.467204
PB43189	Y	1.03	1.05	1.37	0.21	0.2	0.34	0.13	0.18	0.21		1.02148	1.03562	1.24489	0.275007	0.263034	0.422233	0.176323	0.238787	0.275007		-0.962381	-0.672297	-0.71878	-0.942727	-0.856195	-0.672687	-0.964239
PB43335	Y	30.17	18.16	39.78	5.18	7.08	6.5	2.36	4.07	3.58		4.96209	4.26003	5.34979	2.62761	3.01436	2.90689	1.74846	2.34199	2.19535		-0.969991	-0.801425	-0.849986	-0.922284	-0.917831	-0.794364	-0.911166
PB43370	Y	0.42	0.31	0.46	2.31	1.14	0.84	0.2	0.17	0.16		0.505891	0.389567	0.545968	1.72683	1.09761	0.879706	0.263034	0.226509	0.214125		0.0118156	-0.50342	-0.436484	0.297775	-0.226978	-0.515904	0.305927
PB43545	Y	9.93	9.97	12.11	6.99	7.97	10.99	0.64	0.91	1.1		3.45022	3.45549	3.7126	2.9982	3.16511	3.58376	0.713696	0.933573	1.07039		-0.769163	-0.928741	-0.936311	-0.522037	-0.889551	-0.949087	-0.513088
PB43574	Y	0.5	0	0.19	0.32	0.77	0.43	1.83	1.68	1.85		0.584963	0	0.250962	0.400538	0.823749	0.516015	1.5008	1.42223	1.51096		0.789525	0.855499	0.836829	0.568564	0.883002	0.893594	0.581256
PB43649	Y	0.34	0.27	0.84	4.05	3.05	3.33	7.49	7.11	7.92		0.422233	0.344828	0.879706	2.33628	2.01792	2.11437	3.08576	3.0197	3.15704		0.975351	0.836594	0.857037	0.88535	0.9724	0.842869	0.868638
PB43840	Y	3.49	2.35	3.24	0.86	0.83	0.83	0.52	0.81	0.63		2.16672	1.74416	2.08406	0.895303	0.871844	0.871844	0.604071	0.85599	0.704872		-0.973821	-0.715469	-0.769968	-0.965134	-0.877345	-0.702921	-0.959756
PB44019	Y	0	0.01	0.02	0.06	0.02	0.06	0.17	0.19	0.28		0	0.0143553	0.0285692	0.0840643	0.0285692	0.0840643	0.226509	0.250962	0.356144		0.789257	0.952847	0.947532	0.625948	0.932309	0.951611	0.574662
PB44064	Y	2.66	2.36	1.81	0.44	0.38	0.29	0.09	0.25	0.2		1.87184	1.74846	1.49057	0.526069	0.464668	0.367371	0.124328	0.321928	0.263034		-0.971273	-0.715554	-0.746292	-0.942199	-0.897813	-0.715721	-0.934439
PB44248	Y	0.13	0.1	0.18	0.22	0.31	0.17	1.12	1.22	1.06		0.176323	0.137504	0.238787	0.286881	0.389567	0.226509	1.08406	1.15056	1.04264		0.782253	0.923267	0.919953	0.520355	0.896856	0.943188	0.52477
PB4475	Y	4.73	8.77	7.3	42.05	58.93	55	41.38	41.67	62.55		2.51854	3.28836	3.05311	5.42794	5.90521	5.80735	5.40531	5.41515	5.98982		0.941447	0.607869	0.6576	0.976595	0.81214	0.588284	0.982023
PB4542	Y	1.5	0.14	1.88	4.35	3.01	4.99	0.14	0	0		1.32193	0.189034	1.52607	2.41954	2.0036	2.58256	0.189034	0	0		-0.195156	-0.630493	-0.635252	0.101147	-0.385393	-0.627523	0.0998148
PB4588	Y	46.45	81.8	51.35	57.31	161.13	109.29	2.64	2.21	2.2		5.56834	6.37156	5.71012	5.86567	7.34101	6.78516	1.86394	1.68257	1.67807		-0.580202	-0.893189	-0.866713	-0.317385	-0.789749	-0.916481	-0.280002
PB4600	Y	102.25	103.12	76.44	19.5	21.99	18.78	10.88	11.68	9.97		6.69	6.7021	6.27501	4.35755	4.52293	4.30597	3.57046	3.66448	3.45549		-0.986424	-0.803401	-0.825717	-0.926087	-0.955979	-0.805052	-0.913908
PB4734	Y	0.47	0.99	0.78	10.92	6.73	4	35.1	32.41	22.7		0.555816	0.992768	0.831877	3.57531	2.95047	2.32193	5.17393	5.06221	4.56682		0.956901	0.865564	0.902488	0.812936	0.958018	0.872117	0.814186
PB4776	Y	20.59	10.97	18.8	16.78	15.72	20.94	1.14	2.17	1.51		4.43229	3.58135	4.30743	4.15218	4.0635	4.45549	1.09761	1.66448	1.32769		-0.684397	-0.918821	-0.933914	-0.427353	-0.826581	-0.930132	-0.403941
PB4790	Y	9.15	20.86	11.52	7.2	6.16	4.95	49.38	62.36	59.85		3.34341	4.45022	3.64616	3.03562	2.83996	2.57289	5.65478	5.9855	5.92719		0.45953	0.827606	0.828925	0.167678	0.651741	0.828532	0.149705
PB484	Y	0.5	4.7	1.73	21.11	24.04	5.22	17.19	16.74	32.01		0.584963	2.51096	1.4489	4.46663	4.64616	2.63691	4.18507	4.14893	5.04483		0.900974	0.61435	0.71496	0.87003	0.780441	0.592007	0.886152
PB498	Y	6.12	9.88	8.83	33.11	34.1	33.9	76.27	82.58	122.57		2.83188	3.44361	3.29719	5.09212	5.1334	5.12516	6.27184	6.38509	6.94918		0.978968	0.882091	0.91147	0.878902	0.979571	0.87461	0.866221
PB5014	Y	0.94	0.98	0.9	3.95	3.78	3.53	6.52	5.97	8.54		0.956057	0.9855	0.925999	2.30743	2.25701	2.17951	2.91073	2.80116	3.25399		0.982135	0.844871	0.87439	0.907123	0.971149	0.84579	0.893266
PB5047	Y	3.57	34.94	11.36	38.99	98.02	41.66	0.74	3.06	4.23		2.19219	5.16752	3.62761	5.32157	6.62965	5.41481	0.799087	2.02148	2.38681		-0.165287	-0.608797	-0.533099	0.0996004	-0.442804	-0.667963	0.150176
PB5083	Y	0.72	1.92	4.57	0.51	0.29	1.33	11.28	7.88	12.76		0.782409	1.54597	2.47768	0.594549	0.367371	1.22033	3.61824	3.15056	3.78241		0.433021	0.807969	0.781435	0.177505	0.661809	0.819798	0.107512
PB5275	Y	0.58	1.79	2.19	7.01	18.45	11.78	20.54	52.2	23.19		0.659925	1.48027	1.67356	3.0018	4.2817	3.67582	4.42895	5.73335	4.59634		0.956517	0.787161	0.809314	0.819081	0.898818	0.776439	0.865417
PB5382	Y	82.4	80	89.11	93.74	106.04	82.71	11.3	10.77	7.59		6.38198	6.33985	6.49362	6.5659	6.74201	6.38733	3.62059	3.55704	3.10266		-0.673412	-0.949283	-0.931632	-0.426435	-0.854128	-0.961529	-0.394274
PB5640	Y	172.15	234.98	160.15	191.58	253.37	148.5	31.26	55.02	52.28		7.43588	7.88252	7.33226	7.58931	7.99078	7.224	5.01167	5.80787	5.73552		-0.639676	-0.909173	-0.874408	-0.401618	-0.833284	-0.943749	-0.345555
PB5647	Y	3.62	2.56	4.29	3.93	3.81	2.2	0.64	0.55	0.21		2.20789	1.83188	2.40327	2.30159	2.26604	1.67807	0.713696	0.632268	0.275007		-0.70541	-0.974851	-0.956513	-0.499002	-0.866636	-0.969247	-0.462404
PB5693	Y	21.97	21.33	24.86	251.85	237.44	266.81	158.45	139.79	140.25		4.52168	4.48091	4.69265	7.98214	7.89748	8.06507	7.31696	7.1374	7.14211		0.872177	0.460342	0.500999	0.956215	0.712324	0.452359	0.964983
PB5743	Y	3.43	3.55	5.25	46.43	14.11	33.61	76.7	70.83	114.07		2.14731	2.18587	2.64386	5.56773	3.91743	5.11312	6.27984	6.16651	6.84637		0.949566	0.864286	0.87949	0.892361	0.976955	0.861936	0.846856
PB5927	Y	28.9	25.11	22.54	6.8	6.04	5.52	5.18	5.15	5.31		4.90207	4.70653	4.55704	2.96347	2.81558	2.70487	2.62761	2.62059	2.65764		-0.974108	-0.693976	-0.725353	-0.958257	-0.881298	-0.687374	-0.963914
PB5954	Y	2.91	3.26	5.74	54.26	51.57	52.98	37.1	38.97	29.79		1.96717	2.09085	2.75275	5.78816	5.71617	5.75435	5.25172	5.32085	4.94439		0.89623	0.499031	0.538975	0.945758	0.745582	0.491777	0.959333
PB5983	Y	1.47	2.09	2.91	13.94	10.94	12.39	19.88	19.83	17.41		1.30451	1.62761	1.96717	3.90111	3.57773	3.74308	4.38405	4.38059	4.20242		0.984907	0.762893	0.795588	0.933787	0.927382	0.759201	0.927977
PB6035	Y	67.65	43.01	66.65	14.9	8.08	12.99	14.47	11.35	9.79		6.10119	5.45976	6.08002	3.99095	3.18269	3.80632	3.9514	3.62644	3.43162		-0.942128	-0.604369	-0.660046	-0.946761	-0.796327	-0.583973	-0.983254
PB6064	Y	3.5	3.81	3.04	107.79	63.23	84.11	185.46	126.42	163.56		2.16993	2.26604	2.01436	6.7654	6.00518	6.41126	7.54272	6.99345	7.36247		0.981813	0.751207	0.785195	0.961991	0.920427	0.749747	0.950586
PB6152	Y	7.04	6.03	5.3	52.2	25.53	32.76	94.38	121.02	134.78		3.0072	2.81352	2.65535	5.73335	4.72955	5.07724	6.57561	6.93097	7.08513		0.966757	0.879635	0.89742	0.874745	0.982195	0.879545	0.860344
PB6155	Y	39.79	38.87	44.52	13.93	10.35	17.89	11.05	8.23	10.07		5.35014	5.31723	5.50843	3.90014	3.50462	4.23955	3.59096	3.20633	3.46858		-0.976492	-0.720455	-0.763357	-0.892808	-0.885502	-0.71886	-0.938087
PB6242	Y	5.33	5.14	8.77	24.73	17.5	23.2	36.95	41.87	27.88		2.66221	2.61824	3.28836	4.68538	4.20945	4.59694	5.24603	5.4219	4.852		0.95781	0.788634	0.801032	0.87281	0.933554	0.792499	0.867341
PB6260	Y	0	0.22	0.38	5.59	5.06	5.21	23.41	25.64	20.25		0	0.286881	0.464668	2.72028	2.59932	2.63459	4.6094	4.73552	4.40939		0.977057	0.887542	0.907049	0.845379	0.98239	0.890708	0.843628
PB6334	Y	53.19	61.99	41.8	9.77	9.13	10.67	4.16	4.15	4.43		5.75995	5.97705	5.41954	3.42895	3.34056	3.54473	2.36737	2.36457	2.44095		-0.985469	-0.802556	-0.824726	-0.895323	-0.953387	-0.810378	-0.899011
PB635	Y	61.3	159.17	79.44	110.65	204.57	71.04	5.79	13.09	14.93		5.96116	7.32346	6.32984	6.80284	7.68349	6.17073	2.76341	3.8166	3.99367		-0.566336	-0.876995	-0.824726	-0.323145	-0.782921	-0.917254	-0.268473
PB6358	Y	2.56	2.91	2.38	18	3.18	9.29	24.34	33.14	26.45		1.83188	1.96717	1.75702	4.24793	2.0635	3.36317	4.66334	5.09339	4.77873		0.869952	0.905649	0.910997	0.768706	0.945853	0.899257	0.724072
PB6410	Y	10.06	17.92	9.71	89.26	46.21	46.62	55.04	66.78	49.68		3.46728	4.24184	3.42089	6.49601	5.56102	5.5735	5.80839	6.08279	5.66334		0.922646	0.616999	0.680354	0.947811	0.797671	0.593322	0.95609
PB6534	Y	1.27	3.79	1.28	47.76	20.83	9.5	58.17	43.68	62.1		1.18269	2.26003	1.18903	5.60763	4.44824	3.39232	5.88679	5.48156	5.97957		0.957483	0.764085	0.831735	0.899818	0.903674	0.757688	0.892691
PB6598	Y	20.35	21.83	31.04	0.62	0.62	1.77	0	0.17	0		4.41616	4.51286	5.0018	0.695994	0.695994	1.46989	0	0.226509	0		-0.983453	-0.730999	-0.77354	-0.943156	-0.905795	-0.732742	-0.954437
PB6659	Y	3.81	4.28	6.42	0.47	0.19	0.68	0	0	0.03		2.26604	2.40054	2.89142	0.555816	0.250962	0.748461	0	0	0.0426443		-0.976505	-0.731571	-0.768887	-0.923932	-0.894585	-0.733605	-0.949518
PB6671	Y	0.36	0.25	0.73	17.24	9.8	10.13	36.5	49.75	35.11		0.443607	0.321928	0.790772	4.18903	3.43296	3.47638	5.22882	5.66534	5.17433		0.983328	0.828845	0.851322	0.890304	0.963687	0.831322	0.890258
PB6732	Y	15.8	14.53	20.12	9.23	10.05	12.83	2.95	2.33	7.18		4.07039	3.95699	4.40054	3.35473	3.46597	3.78973	1.98185	1.73552	3.0321		-0.818447	-0.850268	-0.863407	-0.581116	-0.851036	-0.864263	-0.620958
PB6739	Y	0.68	0.38	0.33	1.01	1.28	1.65	7.45	6.94	3.98		0.748461	0.464668	0.411426	1.0072	1.18903	1.40599	3.07895	2.98914	2.31615		0.842037	0.932222	0.916532	0.617688	0.92593	0.953865	0.623772
PB6796	Y	6.33	5.13	5.62	11.57	11.27	15.28	0.83	0.59	0.81		2.87381	2.61589	2.72683	3.65191	3.61706	4.02503	0.871844	0.669027	0.85599		-0.43661	-0.807027	-0.791715	-0.123426	-0.64368	-0.825262	-0.111486
PB6914	Y	0.49	0.5	0.77	4.39	3.59	4.65	5.99	7.22	4.53		0.575312	0.584963	0.823749	2.43029	2.19849	2.49825	2.80529	3.03914	2.46728		0.97175	0.748102	0.766108	0.916025	0.909108	0.746043	0.925315
PB6946	Y	5.26	6.21	6.51	38.97	30.3	25.09	53.56	56.5	47.69		2.64616	2.85	2.90881	5.32085	4.96809	4.70543	5.76977	5.84549	5.60555		0.990741	0.771469	0.811017	0.924025	0.931953	0.770694	0.929644
PB7034	Y	91.92	92.75	78.49	101.11	112.96	101.58	16.44	16.96	12.69		6.53792	6.55075	6.3127	6.67398	6.83238	6.68061	4.12433	4.16672	3.77505		-0.64186	-0.924701	-0.907332	-0.383287	-0.830706	-0.941807	-0.348326
PB7038	Y	23.25	17.92	22.1	17.64	32.34	24.63	4.84	5.58	5.52		4.59991	4.24184	4.52982	4.22033	5.05918	4.67976	2.54597	2.71809	2.70487		-0.631593	-0.927304	-0.92413	-0.389592	-0.81687	-0.937117	-0.341751
PB7046	Y	0.95	1.04	2.01	12.1	13	15.32	1.1	0.31	0.95		0.963474	1.02857	1.58976	3.71149	3.80735	4.02857	1.07039	0.389567	0.963474		0.127512	-0.409907	-0.364597	0.42604	-0.12945	-0.427422	0.42983
PB716	Y	0.58	0.26	0.9	21.92	4.69	2.24	7.68	4.73	8		0.659925	0.333424	0.925999	4.51854	2.50843	1.69599	3.1177	2.51854	3.16993		0.797509	0.480129	0.551155	0.84245	0.714958	0.488754	0.812558
PB7198	Y	2.38	2.64	1.99	0.81	0.6	0.34	0.82	0.19	0.95		1.75702	1.86394	1.58015	0.85599	0.678072	0.422233	0.863938	0.250962	0.963474		-0.865386	-0.573018	-0.567476	-0.837423	-0.753232	-0.561439	-0.887884
PB733	Y	72.82	136.43	95.4	73.81	31.14	62.21	0.41	0.69	1.57		6.20594	7.10255	6.59096	6.22516	5.0063	5.98208	0.495695	0.757023	1.36177		-0.78525	-0.915575	-0.906394	-0.527312	-0.895046	-0.943208	-0.534112
PB7440	Y	5.28	4.01	3.84	10.74	5.99	5.9	24.06	23.22	23.87		2.65076	2.32481	2.27501	3.55336	2.80529	2.7866	4.64731	4.59813	4.63633		0.843587	0.925208	0.932771	0.663145	0.944377	0.942335	0.639629
PB7470	Y	6.6	4.96	6.42	30.21	20.6	30.63	35.9	43.27	62.22		2.926	2.57531	2.89142	4.96394	4.43296	4.98322	5.20555	5.46826	5.98231		0.963838	0.808147	0.818698	0.931083	0.9552	0.805085	0.90846
PB7490	Y	12.6	9.03	13.76	4.36	3.31	4.59	0.11	0.38	0.22		3.76553	3.32625	3.88362	2.42223	2.10769	2.48285	0.15056	0.464668	0.286881		-0.925179	-0.931027	-0.954976	-0.749832	-0.966562	-0.937872	-0.746475
PB7514	Y	27.23	19.9	34.57	53.37	37.36	61.38	145.07	126.88	148.21		4.81916	4.38543	5.15259	5.76474	5.26153	5.96301	7.19052	6.99865	7.2212		0.869774	0.930277	0.913195	0.717905	0.975579	0.947952	0.67316
PB7533	Y	1.12	7.21	0.9	31.31	37.82	29.12	3.04	4.64	3.22		1.08406	3.03738	0.925999	5.01391	5.27873	4.91265	2.01436	2.4957	2.07724		0.38735	-0.133102	-0.0525329	0.617488	0.0965144	-0.182075	0.664972
PB754	Y	114.65	74.21	124.27	9.01	13.1	25.01	15.8	16.9	19.29		6.85362	6.23285	6.9689	3.32337	3.81762	4.70099	4.07039	4.16189	4.3427		-0.908142	-0.525312	-0.602396	-0.941045	-0.74814	-0.513391	-0.963447
PB7573	Y	10.66	7.06	9.38	42.43	43.14	69.34	53.25	54.68	40.45		3.5435	3.01078	3.37573	5.44062	5.46401	6.13627	5.76155	5.79909	5.3733		0.913958	0.624951	0.629305	0.925407	0.822101	0.627317	0.93366
PB7665	Y	0.99	1.15	0.87	27.51	19.47	10.91	8.79	14.65	9.34		0.992768	1.10434	0.903038	4.8334	4.35544	3.5741	3.29131	3.96809	3.37016		0.865108	0.430933	0.491004	0.926592	0.684987	0.417192	0.963993
PB7724	Y	15.61	14.21	15.25	81.25	58.94	89.91	3.95	4.04	2.17		4.05398	3.92695	4.02237	6.36194	5.90545	6.50637	2.30743	2.33342	1.66448		-0.222101	-0.673286	-0.647071	0.0811873	-0.465562	-0.694752	0.105541
PB7737	Y	47.61	32.62	55.18	110.35	183.98	214.49	1.26	1.26	7.66		5.60318	5.07125	5.81198	6.79896	7.53123	7.75148	1.17632	1.17632	3.11437		-0.429977	-0.797738	-0.781139	-0.110093	-0.62644	-0.819816	-0.103365
PB7766	Y	1.54	1.8	0.58	11.78	12.72	10.52	7.66	13.69	13.48		1.34483	1.48543	0.659925	3.67582	3.77821	3.52607	3.11437	3.87676	3.85599		0.934062	0.617248	0.658606	0.958012	0.807303	0.596901	0.990131
PB780	Y	1.83	0.44	0.95	7.98	12.51	10.6	17.03	20.24	11.55		1.5008	0.526069	0.963474	3.16672	3.75596	3.53605	4.17233	4.40871	3.64962		0.94688	0.705395	0.711728	0.873529	0.878091	0.720202	0.907851
PB7919	Y	0.1	0.29	0.15	2.01	2.55	2.71	2.36	2.59	3.35		0.137504	0.367371	0.201634	1.58976	1.82782	1.89142	1.74846	1.84398	2.12102		0.96791	0.694514	0.729088	0.972677	0.873514	0.679637	0.9776
PB7930	Y	7.11	5.95	12.08	2.03	1.89	2.06	0	0	0		3.0197	2.79701	3.70929	1.59932	1.53107	1.61353	0	0	0		-0.954193	-0.911371	-0.933227	-0.819268	-0.968909	-0.912061	-0.822754
PB7937	Y	8.37	12.35	18.06	13.09	5.92	14.29	100.08	104.45	133.74		3.22805	3.73877	4.25248	3.8166	2.79077	3.93452	6.65935	6.72042	7.07403		0.646432	0.939816	0.919688	0.413353	0.843027	0.946315	0.35622
PB7956	Y	1.15	1.34	2.56	8.23	7.46	8.1	22.97	30.1	17.99		1.10434	1.22651	1.83188	3.20633	3.08066	3.18587	4.58316	4.95884	4.24717		0.960727	0.869166	0.880713	0.814801	0.967084	0.873973	0.819654
PB7987	Y	1.9	1.14	2.74	1.65	0.69	2.68	0.03	0.02	0		1.53605	1.09761	1.90304	1.40599	0.757023	1.87971	0.0426443	0.0285692	0		-0.723687	-0.811286	-0.855314	-0.474035	-0.772534	-0.819309	-0.512688
PB8060	Y	1.27	0.77	1.06	13.86	12.23	15.6	12.12	8.25	15.86		1.18269	0.823749	1.04264	3.89336	3.72574	4.05311	3.7137	3.20945	4.07553		0.911985	0.579955	0.612023	0.97955	0.807837	0.578167	0.962961
PB8061	Y	85.09	56.92	97.81	35.73	34.75	32.9	17.52	21.8	13.74		6.42777	5.85599	6.62659	5.19889	5.15987	5.08321	4.21101	4.51096	3.88166		-0.952219	-0.893633	-0.930395	-0.865321	-0.958489	-0.883715	-0.843212
PB8085	Y	1.44	1.15	2.39	3.04	2.7	2.88	0.35	0.35	0.21		1.28688	1.10434	1.76129	2.01436	1.88753	1.95606	0.432959	0.432959	0.275007		-0.409667	-0.81213	-0.795477	-0.12811	-0.617793	-0.822956	-0.112198
PB8225	Y	7.56	5.57	9.76	19.68	12.91	12.32	38.23	34.13	29.76		3.09761	2.71589	3.42761	4.37016	3.79805	3.73552	5.29389	5.13463	4.94298		0.891266	0.859317	0.868887	0.730029	0.948791	0.88349	0.710117
PB8312	Y	19.58	18.73	16.55	32.66	18.72	16.41	4.25	5.14	4.36		4.36317	4.30232	4.1334	5.07296	4.30159	4.12184	2.39232	2.61824	2.42223		-0.606462	-0.894323	-0.863211	-0.330687	-0.782517	-0.914499	-0.311339
PB8337	Y	1.58	1.02	1.64	4.76	1.86	4.55	0	0.03	0.04		1.36737	1.01436	1.40054	2.52607	1.51602	2.47249	0	0.0426443	0.0565835		-0.346291	-0.696296	-0.691576	-0.016349	-0.520149	-0.717536	-0.034191
PB8391	Y	6.26	7.51	7.94	8.04	5	7.1	0.42	1.13	0.82		2.85997	3.08916	3.16027	3.17632	2.58496	3.01792	0.505891	1.09085	0.863938		-0.718095	-0.903048	-0.898266	-0.459121	-0.850705	-0.933468	-0.450166
PB840	Y	5.74	2.84	5.38	37.51	58.4	41.5	2.74	2.05	1.39		2.75275	1.94111	2.67356	5.26716	5.89239	5.40939	1.90304	1.60881	1.25701		0.0289825	-0.521944	-0.486765	0.301426	-0.243964	-0.528818	0.343673
PB8413	Y	18	55.27	38.18	36.97	54.51	73.94	1.81	2.05	2.44		4.24793	5.81429	5.29205	5.24679	5.79468	6.22766	1.49057	1.60881	1.78241		-0.568139	-0.849202	-0.82234	-0.291274	-0.761695	-0.886438	-0.275388
PB8419	Y	2.1	1.73	5.19	0.81	2.83	4.13	0.1	0.09	0		1.63227	1.4489	2.62994	0.85599	1.93734	2.35896	0.137504	0.124328	0		-0.679102	-0.832561	-0.866777	-0.500515	-0.784704	-0.836958	-0.483132
PB8423	Y	15.89	18.06	20.05	1.22	0.8	1.58	0.09	0.05	0		4.0781	4.25248	4.39575	1.15056	0.847997	1.36737	0.124328	0.0703893	0		-0.991093	-0.774129	-0.805458	-0.925469	-0.932582	-0.776752	-0.938816
PB8471	Y	46.49	45.21	45.52	10.53	7.74	10.34	10.06	8.79	10.54		5.56955	5.53013	5.53978	3.52732	3.12763	3.50335	3.46728	3.29131	3.52857		-0.95065	-0.597973	-0.638837	-0.948744	-0.813849	-0.592817	-0.981763
PB8511	Y	0.85	0.6	0.79	5.12	4.75	3.85	4.75	4.81	2.87		0.887525	0.678072	0.83996	2.61353	2.52356	2.27798	2.52356	2.53854	1.95233		0.904681	0.530152	0.569197	0.906375	0.761496	0.535778	0.940231
PB8516	Y	0.78	0.59	0.12	0.62	0.38	1.84	9.21	6.8	15.19		0.831877	0.669027	0.163499	0.695994	0.464668	1.50589	3.35191	2.96347	4.01703		0.735864	0.97008	0.947329	0.555234	0.901996	0.979128	0.503384
PB8606	Y	45.58	39.76	47.54	35.99	29.27	45.65	3.18	3.8	3.99		5.54164	5.34908	5.6011	5.20906	4.91982	5.54381	2.0635	2.26303	2.31904		-0.760374	-0.930143	-0.936107	-0.501989	-0.881786	-0.948323	-0.497209
PB8651	Y	7.24	4.84	6.54	0.34	0.14	0.53	6.7	6.03	15.47		3.04264	2.54597	2.91456	0.422233	0.189034	0.613532	2.94486	2.81352	4.04177		-0.11615	0.434002	0.377524	-0.353783	0.183149	0.457055	-0.414673
PB8657	Y	7.64	5.35	9.7	24.63	18.62	23.94	36.65	44.69	31.34		3.11103	2.66676	3.41954	4.67976	4.29425	4.64039	5.23458	5.51381	5.01525		0.94842	0.800643	0.799954	0.852972	0.942422	0.811073	0.85117
PB8659	Y	1.36	1.44	2.29	0.84	0.75	1.34	37.45	28.16	82.98		1.23879	1.28688	1.71809	0.879706	0.807355	1.22651	5.26491	4.86592	6.39197		0.631647	0.918342	0.901149	0.392213	0.825876	0.933887	0.345081
PB8682	Y	1.29	1.23	0.83	5.2	5.65	6.94	13.97	14.14	17.2		1.19535	1.15704	0.871844	2.63227	2.73335	2.98914	3.904	3.92029	4.18587		0.973704	0.890325	0.90251	0.873244	0.981759	0.891091	0.866187
PB8691	Y	4.37	8.78	8.99	2.18	1.13	1.53	6.96	6.14	7.89		2.42492	3.28983	3.32048	1.66903	1.09085	1.33914	2.99277	2.83592	3.15218		-0.220051	0.312463	0.294747	-0.44984	0.0400365	0.314399	-0.516683
PB8751	Y	4.63	2.68	5.25	15.96	17.91	21.7	0.77	0.74	0.86		2.49313	1.87971	2.64386	4.08406	4.24108	4.50462	0.823749	0.799087	0.895303		-0.205465	-0.674885	-0.656293	0.102088	-0.442241	-0.689473	0.123501
PB8832	Y	18.48	17	15.87	7.18	5.41	6.83	4.73	4.04	3.95		4.28392	4.16993	4.07639	3.0321	2.68032	2.96901	2.51854	2.33342	2.30743		-0.990802	-0.782714	-0.813694	-0.906397	-0.933716	-0.780297	-0.925083
PB8900	Y	77.33	58.05	77.27	210.94	264.13	268.76	49.73	51.28	44.04		6.29149	5.88387	6.29039	7.72751	8.05056	8.07553	5.66477	5.70819	5.49313		0.0208459	-0.51015	-0.483747	0.301868	-0.243744	-0.523874	0.340287
PB8994	Y	123	117.45	122.48	7.28	6.36	6.53	0.24	0	0.37		6.9542	6.88813	6.94813	3.04963	2.87971	2.91265	0.31034	0	0.454176		-0.984647	-0.870627	-0.888631	-0.866571	-0.976236	-0.873791	-0.871948
PB8995	Y	0.77	1.68	0.87	4.29	1.41	3.04	3.92	5.22	7.08		0.823749	1.42223	0.903038	2.40327	1.26903	2.01436	2.29866	2.63691	3.01436		0.869998	0.881173	0.907119	0.826858	0.922211	0.850555	0.77013
PB9011	Y	17.16	16.06	23.09	1.13	1.36	2.02	0.98	1.1	2.23		4.18269	4.09255	4.59036	1.09085	1.23879	1.59455	0.9855	1.07039	1.69153		-0.949975	-0.625311	-0.671301	-0.943185	-0.824316	-0.623024	-0.968009
PB9113	Y	0	0.34	0	8.34	6.51	7.62	14.66	12.62	14.04		0	0.422233	0	3.22342	2.90881	3.10769	3.96901	3.76765	3.91073		0.99245	0.779839	0.816053	0.954882	0.932644	0.773942	0.94949
PB9130	Y	32.52	57.02	55.3	76.65	145.09	123.55	26.4	21.42	13.84		5.06695	5.85848	5.81506	6.27891	7.19071	6.96058	4.7761	4.48671	3.89142		-0.228672	-0.682448	-0.638947	0.0148104	-0.500826	-0.70599	0.0635835
PB915	Y	1.51	5.28	1.61	26.48	27.85	15.28	4.08	3.16	1.87		1.32769	2.65076	1.38405	4.78031	4.8505	4.02503	2.34483	2.05658	1.52105		0.312653	-0.247271	-0.156931	0.541915	0.00781103	-0.279237	0.589296
PB9159	Y	5.03	5.29	4.42	11.83	2.88	6.49	0.15	0	0.04		2.59216	2.65306	2.43829	3.68145	1.95606	2.90497	0.201634	0	0.0565835		-0.612608	-0.835847	-0.819079	-0.309927	-0.748898	-0.858678	-0.332117
PB9160	Y	0.19	0.19	0.24	5.08	3.43	4.95	5.77	4.63	14.92		0.250962	0.250962	0.31034	2.60407	2.14731	2.57289	2.75916	2.49313	3.99277		0.94145	0.763515	0.792219	0.95152	0.921273	0.755749	0.909806
PB9173	Y	4.8	2.17	10.36	2.61	2.79	7.22	0.31	0.29	0.78		2.53605	1.66448	3.50589	1.852	1.9222	3.03914	0.389567	0.367371	0.831877		-0.709225	-0.806172	-0.85827	-0.488357	-0.751219	-0.805516	-0.518131
PB9217	Y	2.1	2.02	0.69	1.3	0.07	0.43	12.03	8.88	8.62		1.63227	1.59455	0.757023	1.20163	0.0976108	0.516015	3.70377	3.30451	3.26604		0.489011	0.856557	0.841354	0.233775	0.701787	0.876262	0.191812
PB9236	Y	8.64	4.63	4.82	84.95	53.03	71.46	53.82	51.43	36.74		3.26903	2.49313	2.54102	6.42543	5.75569	6.17911	5.77663	5.71232	5.23802		0.874321	0.51005	0.536224	0.937285	0.743643	0.51095	0.947648
PB948	Y	0.16	0.15	0.25	75.95	94.92	63.44	0.29	0.17	0.28		0.214125	0.201634	0.321928	6.26585	6.58376	6.00988	0.367371	0.226509	0.356144		0.258416	-0.313162	-0.259545	0.529543	-0.0199337	-0.33381	0.561454
PB9487	Y	7.88	7.22	6.87	21.28	26.78	26.43	4.92	5.13	4.09		3.15056	3.03914	2.97636	4.47768	4.79597	4.77768	2.5656	2.61589	2.34767		0.00501724	-0.519962	-0.485081	0.288574	-0.270783	-0.54031	0.332901
PB9503	Y	3	2.76	1.81	31.7	10.33	16.69	37.86	36.14	32.12		2	1.91073	1.49057	5.03122	3.50208	4.14486	5.28021	5.2149	5.04963		0.955322	0.805186	0.832031	0.913177	0.936067	0.80368	0.892631
PB9507	Y	0	0.14	0.23	0.55	0.51	0.3	2.06	1.71	1.13		0	0.189034	0.298658	0.632268	0.594549	0.378512	1.61353	1.43829	1.09085		0.852801	0.880399	0.903809	0.624683	0.905486	0.899447	0.626477
PB9515	Y	3.54	1.75	2.33	53.57	43.73	58.61	55.19	40.97	68.74		2.18269	1.45943	1.73552	5.77004	5.48317	5.89748	5.81224	5.39129	6.12391		0.940289	0.641384	0.667198	0.973131	0.852714	0.642716	0.964301
PB9570	Y	68.6	74.06	54.58	18.94	15.06	15.85	1.09	0.86	0.79		6.12102	6.22997	5.79649	4.31759	4.0054	4.07468	1.0635	0.895303	0.83996		-0.91479	-0.939111	-0.9425	-0.73078	-0.980022	-0.949814	-0.724253
PB9584	Y	0.39	0.34	0.23	3.29	1.33	1.13	10.65	10.71	19.25		0.475085	0.422233	0.298658	2.10098	1.22033	1.09085	3.54226	3.54967	4.33985		0.867418	0.930972	0.94814	0.709335	0.959894	0.938176	0.678113
PB9625	Y	1.84	3.6	3.25	6.21	5.13	8.46	0	0	0		1.50589	2.20163	2.08746	2.85	2.61589	3.24184	0	0	0		-0.425613	-0.7789	-0.751277	-0.11748	-0.637321	-0.813477	-0.111272
PB9632	Y	15.26	14.07	11.33	9.35	14.9	14.58	1.13	0.31	3.07		4.02326	3.91361	3.6241	3.37156	3.99095	3.96162	1.09085	0.389567	2.02503		-0.691569	-0.887858	-0.875432	-0.406709	-0.821854	-0.903292	-0.415277
PB9661	Y	11.19	10.25	14.55	12.45	15.13	8.56	2.8	1.48	1.58		3.60763	3.49185	3.95884	3.74953	4.01167	3.25701	1.926	1.31034	1.36737		-0.691716	-0.972609	-0.942441	-0.461289	-0.864753	-0.971	-0.438518
PB9666	Y	9.2	13.54	12.94	70.13	96.89	87.81	58.58	61.44	93.57		3.3505	3.86196	3.80116	6.15239	6.61309	6.47265	5.89676	5.9644	6.56331		0.92321	0.562367	0.610195	0.975514	0.784225	0.544455	0.983135
PB9740	Y	193.77	193.96	275.91	61.58	60.16	118.71	22.03	16.69	28.21		7.60563	7.60703	8.11327	5.96763	5.93452	6.9034	4.52544	4.14486	4.86839		-0.929281	-0.863096	-0.892735	-0.751351	-0.932924	-0.872373	-0.780856
PB9807	Y	12.98	17.16	16.41	0.66	0.61	1.37	0.47	0.57	0.57		3.80529	4.18269	4.12184	0.731183	0.687061	1.24489	0.555816	0.650765	0.650765		-0.965209	-0.654597	-0.69384	-0.952516	-0.862637	-0.658187	-0.968902
PB9842	Y	0.3	1.76	0.25	4.17	1.64	3.19	14.65	22.39	16.11		0.378512	1.46467	0.321928	2.37016	1.40054	2.06695	3.96809	4.54782	4.09677		0.889183	0.966328	0.983103	0.723827	0.956523	0.952939	0.708577
PB9895	Y	6.87	13.78	10.4	40.01	52.03	30.64	0.78	1.61	1.18		2.97636	3.88557	3.51096	5.3579	5.72874	4.98368	0.831877	1.38405	1.12433		-0.302004	-0.758734	-0.707501	-0.0123484	-0.567155	-0.792289	0.0319577
PB990	Y	2.55	1.81	3.23	57.7	75.19	71.55	29.81	28.9	22.31		1.82782	1.49057	2.08066	5.87529	6.25153	6.1809	4.94533	4.90207	4.54288		0.825811	0.375	0.412114	0.916274	0.643358	0.369978	0.940583
PB9913	Y	42.13	20.15	44.07	69.77	41.37	63.39	1.4	1.1	1.74		5.43062	4.40259	5.4941	6.14507	5.40497	6.00876	1.26303	1.07039	1.45418		-0.601831	-0.894062	-0.890397	-0.306182	-0.761641	-0.904191	-0.305249
PB9944	Y	0.27	0.26	0.28	32.62	37.9	34.08	2.89	5.11	6.05		0.344828	0.333424	0.356144	5.07125	5.2817	5.13258	1.95977	2.61117	2.81762		0.644449	0.121324	0.169411	0.832719	0.411803	0.0982761	0.861622
PB9963	Y	1.98	1.65	1.08	11.25	10.46	7.04	20.34	23.99	23.01		1.57531	1.40599	1.05658	3.61471	3.51854	3.0072	4.41549	4.64328	4.58556		0.980097	0.82713	0.857781	0.881062	0.952609	0.83078	0.894516

## Sheet: sheet
S15 Table. Expression profiles of 437 TFs were corrected with those of structual genes in isoflavone biosynthesis.
Transcript ID	Nr_annotation	KEGG_annotation	GO_annotation	TF Family Name	Pearson correlation coefficient（r）							Number of co-expression structural genes
					CHS	CHI	IFS	HID	PLUGT2	PLUGT43	IF7MAT
PB18974	PREDICTED: AP2-like ethylene-responsive transcription factor ANT [Glycine max]	K09285|0|gmx:100787223|AP2-like ethylene-responsive transcription factor ANT-like; K09285 AP2-like factor, ANT lineage (A)	--	AP2/ERF->AP2/ERF-AP2	0.853051	0.866884	0.857034	0.858477	0.845445	0.97705	0.963524	7
PB34021	hypothetical protein PHAVU_001G031200g [Phaseolus vulgaris]	K09285|0|pvu:PHAVU_001G031200g|hypothetical protein; K09285 AP2-like factor, ANT lineage (A)	--	AP2/ERF->AP2/ERF-AP2	0.889307	0.897915	0.894306	0.841684	0.838916	0.971182	0.980848	7
PB14056	PREDICTED: ethylene-responsive transcription factor-like protein At4g13040 isoform X4 [Glycine max]	--	Molecular Function: DNA binding (GO:0003677);; Molecular Function: sequence-specific DNA binding transcription factor activity (GO:0003700);; Biological Process: regulation of transcription, DNA-templated (GO:0006355);;	AP2/ERF->AP2/ERF-ERF	-0.872727	-0.908023	-0.875565	-0.828621	-0.814043	-0.956911	-0.953913	7
PB4137	ethylene-responsive transcription factor ERF003-like [Cajanus cajan]	--	Biological Process: transcription, DNA-templated (GO:0006351);;	AP2/ERF->AP2/ERF-ERF	0.896778	0.896428	0.908444	0.819655	0.832625	0.953973	0.987846	7
PB12593	PREDICTED: B3 domain-containing protein REM16-like [Glycine max]	--	Molecular Function: DNA binding (GO:0003677);; Cellular Component: nucleus (GO:0005634);; Biological Process: regulation of transcription, DNA-templated (GO:0006355);;	B3->B3	0.8259	0.843748	0.834985	0.8872	0.904315	0.970066	0.963434	7
PB28634	PREDICTED: auxin response factor 19-like isoform X1 [Glycine max]	--	Molecular Function: DNA binding (GO:0003677);; Cellular Component: nucleus (GO:0005634);; Biological Process: regulation of transcription, DNA-templated (GO:0006355);; Biological Process: auxin-activated signaling pathway (GO:0009734);; Molecular Function: protein dimerization activity (GO:0046983);;	B3->B3-ARF	-0.851052	-0.898422	-0.817617	-0.820838	-0.854669	-0.88919	-0.886975	7
PB11244	PREDICTED: transcription factor HBI1-like isoform X1 [Glycine max]	--	Molecular Function: protein dimerization activity (GO:0046983);;	bHLH	-0.885158	-0.920675	-0.882563	-0.853861	-0.850785	-0.970208	-0.962939	7
PB11490	inducer of CBF expression 2 [Glycine max]	--	Molecular Function: protein dimerization activity (GO:0046983);;	bHLH	-0.827818	-0.865674	-0.831792	-0.893254	-0.88522	-0.987891	-0.950631	7
PB12680	PREDICTED: transcription factor bHLH106-like [Glycine max]	--	Molecular Function: protein dimerization activity (GO:0046983);;	bHLH	0.843488	0.861576	0.851501	0.85989	0.86102	0.965202	0.965387	7
PB35286	hypothetical protein PHAVU_003G286400g [Phaseolus vulgaris]	--	Molecular Function: protein dimerization activity (GO:0046983);;	bHLH	0.80082	0.801146	0.819913	0.806594	0.810034	0.921591	0.933275	7
PB36536	PREDICTED: transcription factor bHLH61-like [Glycine max]	--	Molecular Function: protein dimerization activity (GO:0046983);;	bHLH	0.836628	0.873045	0.844753	0.820031	0.834605	0.942063	0.95544	7
PB6671	hypothetical protein GLYMA_19G236900 [Glycine max]	--	Molecular Function: protein dimerization activity (GO:0046983);;	bHLH	0.828845	0.851322	0.831322	0.890258	0.890304	0.983328	0.963687	7
PB9963	transcription factor UNE12-like isoform X2 [Cajanus cajan]	--	Molecular Function: protein dimerization activity (GO:0046983);;	bHLH	0.82713	0.857781	0.83078	0.894516	0.881062	0.980097	0.952609	7
PB39179	hypothetical protein VIGAN_09073900 [Vigna angularis var. angularis]	--	Molecular Function: ATP binding (GO:0005524);; Biological Process: defense response (GO:0006952);; Biological Process: signal transduction (GO:0007165);; Molecular Function: nucleoside-triphosphatase activity (GO:0017111);; Molecular Function: ADP binding (GO:0043531);;	bZIP	0.85713	0.884463	0.860345	0.851727	0.863026	0.97001	0.96988	7
PB43649	hypothetical protein VIGAN_09073900 [Vigna angularis var. angularis]	--	Molecular Function: ATP binding (GO:0005524);; Biological Process: defense response (GO:0006952);; Biological Process: signal transduction (GO:0007165);; Molecular Function: nucleoside-triphosphatase activity (GO:0017111);; Molecular Function: ADP binding (GO:0043531);;	bZIP	0.836594	0.857037	0.842869	0.868638	0.88535	0.975351	0.9724	7
PB22076	Zinc finger protein CONSTANS-LIKE 9 [Glycine soja]	--	--	C2C2->C2C2-CO-like	-0.904165	-0.90349	-0.901344	-0.808243	-0.810723	-0.936919	-0.952806	7
PB16477	hypothetical protein PHAVU_001G080800g, partial [Phaseolus vulgaris]	--	Molecular Function: DNA binding (GO:0003677);; Biological Process: regulation of transcription, DNA-templated (GO:0006355);;	C2C2->C2C2-Dof	0.848988	0.86316	0.858713	0.864438	0.879506	0.967551	0.97448	7
PB35557	hypothetical protein PHAVU_003G248500g [Phaseolus vulgaris]	--	Molecular Function: DNA binding (GO:0003677);; Biological Process: regulation of transcription, DNA-templated (GO:0006355);;	C2C2->C2C2-Dof	0.897655	0.905608	0.907754	0.821956	0.830733	0.95367	0.9827	7
PB6260	hypothetical protein PHAVU_003G248500g [Phaseolus vulgaris]	--	Molecular Function: DNA binding (GO:0003677);; Biological Process: regulation of transcription, DNA-templated (GO:0006355);;	C2C2->C2C2-Dof	0.887542	0.907049	0.890708	0.843628	0.845379	0.977057	0.98239	7
PB8061	uncharacterized protein LOC100306356 [Glycine max]	--	Molecular Function: DNA binding (GO:0003677);; Biological Process: defense response, incompatible interaction (GO:0009814);; Biological Process: positive regulation of plant-type hypersensitive response (GO:0034052);; Biological Process: regulation of removal of superoxide radicals (GO:2000121);;	C2C2->C2C2-LSD	-0.893633	-0.930395	-0.883715	-0.843212	-0.865321	-0.952219	-0.958489	7
PB7930	axial regulator YABBY 1 [Jatropha curcas]	--	Molecular Function: sequence-specific DNA binding transcription factor activity (GO:0003700);; Biological Process: chromatin assembly or disassembly (GO:0006333);; Biological Process: regulation of transcription, DNA-templated (GO:0006355);; Biological Process: response to abscisic acid (GO:0009737);; Biological Process: embryo development ending in seed dormancy (GO:0009793);; Biological Process…	C2C2->C2C2-YABBY	-0.911371	-0.933227	-0.912061	-0.822754	-0.819268	-0.954193	-0.968909	7
PB12147	hypothetical protein PHAVU_005G124800g [Phaseolus vulgaris]	--	Molecular Function: nucleic acid binding (GO:0003676);; Molecular Function: metal ion binding (GO:0046872);;	C2H2	0.870621	0.893952	0.873296	0.806685	0.852934	0.92741	0.965547	7
PB20327	PREDICTED: protein indeterminate-domain 5, chloroplastic-like [Glycine max]	--	Molecular Function: binding (GO:0005488);;	C2H2	-0.8011	-0.827043	-0.807323	-0.864673	-0.835331	-0.958685	-0.913514	7
PB37190	PREDICTED: protein indeterminate-domain 2-like [Vigna angularis]	--	--	C2H2	-0.897749	-0.923442	-0.907544	-0.806255	-0.807447	-0.954226	-0.973708	7
PB5743	PREDICTED: zinc finger CCCH domain-containing protein 20-like [Glycine max]	--	Molecular Function: metal ion binding (GO:0046872);;	C3H	0.864286	0.87949	0.861936	0.846856	0.892361	0.949566	0.976955	7
PB8994	hypothetical protein GLYMA_20G166400 [Glycine max]	K03841|0|gmx:100815943|fructose-1,6-bisphosphatase, cytosolic-like; K03841 fructose-1,6-bisphosphatase I [EC:3.1.3.11] (A)	Biological Process: carbohydrate metabolic process (GO:0005975);; Molecular Function: fructose 1,6-bisphosphate 1-phosphatase activity (GO:0042132);;	C3H	-0.870627	-0.888631	-0.873791	-0.871948	-0.866571	-0.984647	-0.976236	7
PB15587	PREDICTED: B-box zinc finger protein 21-like isoform X1 [Glycine max]	--	Cellular Component: intracellular (GO:0005622);; Molecular Function: zinc ion binding (GO:0008270);;	DBB	0.874344	0.877058	0.881535	0.835468	0.855218	0.957727	0.98318	7
PB11672	Homeobox-leucine zipper protein HAT5 [Glycine soja]	K09338|0|gmx:100813420|homeobox-leucine zipper protein HAT5-like; K09338 homeobox-leucine zipper protein (A)	Molecular Function: transcription regulatory region sequence-specific DNA binding (GO:0000976);; Molecular Function: sequence-specific DNA binding transcription factor activity (GO:0003700);; Cellular Component: nucleus (GO:0005634);; Biological Process: regulation of transcription, DNA-templated (GO:0006355);;	HB->HB-HD-ZIP	0.812997	0.818472	0.819272	0.894037	0.898584	0.974048	0.95312	7
PB14817	Homeobox-leucine zipper protein HOX19 [Glycine soja]	K09338|5.64523e-143|gmx:100797650|homeobox-leucine zipper protein HAT9-like; K09338 homeobox-leucine zipper protein (A)	Molecular Function: sequence-specific DNA binding transcription factor activity (GO:0003700);; Cellular Component: nucleus (GO:0005634);; Biological Process: regulation of transcription, DNA-templated (GO:0006355);; Molecular Function: sequence-specific DNA binding (GO:0043565);;	HB->HB-HD-ZIP	0.860434	0.871483	0.857732	0.894342	0.909208	0.98026	0.976568	7
PB9503	PREDICTED: homeobox-leucine zipper protein HOX15-like [Glycine max]	K09338|2.33734e-90|gmx:100790927|homeobox-leucine zipper protein HOX19-like; K09338 homeobox-leucine zipper protein (A)	--	HB->HB-HD-ZIP	0.805186	0.832031	0.80368	0.892631	0.913177	0.955322	0.936067	7
PB1876	uncharacterized protein LOC100781015 [Glycine max]	--	Molecular Function: sequence-specific DNA binding transcription factor activity (GO:0003700);; Cellular Component: nucleus (GO:0005634);; Biological Process: regulation of transcription, DNA-templated (GO:0006355);; Molecular Function: sequence-specific DNA binding (GO:0043565);;	HB->HB-WOX	0.821658	0.838363	0.823293	0.87489	0.839972	0.962765	0.934448	7
PB6152	PREDICTED: LOB domain-containing protein 38-like [Glycine max]	--	--	LOB	0.879635	0.89742	0.879545	0.860344	0.874745	0.966757	0.982195	7
PB4734	agamous-like MADS-box protein AGL12-like protein [Glycine max]	--	Molecular Function: DNA binding (GO:0003677);; Molecular Function: sequence-specific DNA binding transcription factor activity (GO:0003700);; Cellular Component: nucleus (GO:0005634);; Biological Process: regulation of transcription, DNA-templated (GO:0006355);; Molecular Function: protein dimerization activity (GO:0046983);;	MADS->MADS-MIKC	0.865564	0.902488	0.872117	0.814186	0.812936	0.956901	0.958018	7
PB12160	MADS-box protein JOINTLESS-like [Cajanus cajan]	--	Molecular Function: DNA binding (GO:0003677);; Molecular Function: sequence-specific DNA binding transcription factor activity (GO:0003700);; Cellular Component: nucleus (GO:0005634);; Biological Process: regulation of transcription, DNA-templated (GO:0006355);; Molecular Function: protein dimerization activity (GO:0046983);;	MADS->MADS-M-type	-0.887274	-0.912251	-0.889253	-0.845168	-0.833534	-0.970268	-0.96587	7
PB39762	agamous-like MADS-box protein AGL65 isoform X1 [Cajanus cajan]	--	--	MADS->MADS-M-type	-0.830906	-0.838076	-0.822646	-0.877693	-0.916473	-0.949994	-0.950258	7
PB12997	myb-related protein 308-like [Glycine max]	K09422|2.95397e-143|pvu:PHAVU_009G158200g|hypothetical protein; K09422 myb proto-oncogene protein, plant (A)	Molecular Function: DNA binding (GO:0003677);; Molecular Function: chromatin binding (GO:0003682);;	MYB->MYB	0.889147	0.886364	0.887251	0.83606	0.844155	0.957289	0.979713	7
PB35616	PREDICTED: myb-related protein Hv33-like [Glycine max]	K09422|0|gmx:100791795|myb-like protein Q-like; K09422 myb proto-oncogene protein, plant (A)	Molecular Function: DNA binding (GO:0003677);; Molecular Function: chromatin binding (GO:0003682);;	MYB->MYB	0.842428	0.864734	0.850648	0.869521	0.891102	0.966063	0.969991	7
PB8682	transcription factor MYB14-like [Cajanus cajan]	K09422|3.74298e-162|gmx:100807569|GMMYB29B2; myb-related protein Myb4-like; K09422 myb proto-oncogene protein, plant (A)	Molecular Function: DNA binding (GO:0003677);; Molecular Function: chromatin binding (GO:0003682);;	MYB->MYB	0.890325	0.90251	0.891091	0.866187	0.873244	0.973704	0.981759	7
PB10470	unknown, partial [Glycine max]	--	Molecular Function: DNA binding (GO:0003677);; Molecular Function: chromatin binding (GO:0003682);; Cellular Component: nucleus (GO:0005634);;	MYB->MYB-related	-0.891419	-0.918798	-0.893277	-0.821601	-0.806787	-0.962854	-0.963486	7
PB13590	probable transcription factor At5g61620 [Cajanus cajan]	--	Molecular Function: DNA binding (GO:0003677);; Molecular Function: chromatin binding (GO:0003682);; Molecular Function: zinc ion binding (GO:0008270);;	MYB->MYB-related	-0.882552	-0.898575	-0.887721	-0.848796	-0.837932	-0.97211	-0.967016	7
PB7470	hypothetical protein VIGAN_10076000 [Vigna angularis var. angularis]	--	Molecular Function: DNA binding (GO:0003677);; Molecular Function: chromatin binding (GO:0003682);; Molecular Function: zinc ion binding (GO:0008270);;	MYB->MYB-related	0.808147	0.818698	0.805085	0.90846	0.931083	0.963838	0.9552	7
PB498	PREDICTED: nuclear transcription factor Y subunit B-3 [Glycine max]	--	Cellular Component: nucleus (GO:0005634);; Biological Process: regulation of transcription, DNA-templated (GO:0006355);; Molecular Function: sequence-specific DNA binding (GO:0043565);; Molecular Function: protein heterodimerization activity (GO:0046982);;	NF-Y->NF-YB	0.882091	0.91147	0.87461	0.866221	0.878902	0.978968	0.979571	7
PB5014	PREDICTED: nuclear transcription factor Y subunit B-3 [Glycine max]	--	Cellular Component: nucleus (GO:0005634);; Biological Process: regulation of transcription, DNA-templated (GO:0006355);; Molecular Function: sequence-specific DNA binding (GO:0043565);; Molecular Function: protein heterodimerization activity (GO:0046982);;	NF-Y->NF-YB	0.844871	0.87439	0.84579	0.893266	0.907123	0.982135	0.971149	7
PB1788	squamosa promoter-binding-like protein 4 [Cajanus cajan]	--	Molecular Function: DNA binding (GO:0003677);; Cellular Component: nucleus (GO:0005634);;	SBP	-0.846143	-0.881377	-0.848548	-0.891766	-0.894527	-0.98918	-0.965022	7
PB17791	hypothetical protein PHAVU_006G030400g [Phaseolus vulgaris]	--	--	SRS	0.853918	0.869668	0.860655	0.852975	0.867082	0.970852	0.978046	7
PB37207	PREDICTED: protein LATERAL ROOT PRIMORDIUM 1-like, partial [Vigna radiata var. radiata]	--	Biological Process: anatomical structure morphogenesis (GO:0009653);; Biological Process: epidermal cell differentiation (GO:0009913);; Biological Process: cellular component organization (GO:0016043);; Biological Process: root development (GO:0048364);; Biological Process: cell development (GO:0048468);;	SRS	0.892119	0.892545	0.901763	0.8194	0.826843	0.954055	0.986814	7
PB12605	hypothetical protein PHAVU_001G089100g [Phaseolus vulgaris]	--	--	TCP	0.821103	0.823882	0.839896	0.8525	0.837178	0.951208	0.942715	7
PB17199	PREDICTED: transcription factor TCP5-like [Glycine max]	--	--	TCP	-0.839318	-0.875085	-0.827254	-0.917325	-0.912274	-0.98887	-0.943452	7
PB18430	hypothetical protein PHAVU_001G089100g [Phaseolus vulgaris]	--	--	TCP	0.833931	0.868931	0.822865	0.888926	0.901808	0.975309	0.946958	7
PB17242	PREDICTED: protein TIFY 6B [Glycine max]	K13464|1.73851e-96|gmx:100799314|protein TIFY 6B-like; K13464 jasmonate ZIM domain-containing protein (A)	--	Tify	-0.84265	-0.848893	-0.836555	-0.847339	-0.843206	-0.954758	-0.936141	7
PB26066	protein TIFY 6B-like isoform X1 [Cajanus cajan]	K13464|3.22286e-80|gmx:100799314|protein TIFY 6B-like; K13464 jasmonate ZIM domain-containing protein (A)	--	Tify	-0.898372	-0.904126	-0.895503	-0.844625	-0.863836	-0.955855	-0.972989	7
PB32239	PREDICTED: ribonuclease J-like isoform X1 [Glycine max]	--	Molecular Function: chromatin binding (GO:0003682);; Molecular Function: RNA binding (GO:0003723);; Molecular Function: hydrolase activity, acting on ester bonds (GO:0016788);; Molecular Function: metal ion binding (GO:0046872);;	Trihelix	-0.811242	-0.843381	-0.808396	-0.930186	-0.927463	-0.996549	-0.952732	7
PB32969	PREDICTED: ribonuclease J-like isoform X4 [Glycine max]	--	--	Trihelix	-0.828491	-0.844091	-0.820139	-0.882304	-0.890221	-0.965714	-0.934792	7
PB34502	Trihelix transcription factor GT-2 [Glycine soja]	--	--	Trihelix	0.873523	0.892838	0.878558	0.862672	0.8749	0.968862	0.975156	7
PB42909	hypothetical protein GLYMA_06G171400 [Glycine max]	--	Molecular Function: chromatin binding (GO:0003682);; Molecular Function: RNA binding (GO:0003723);; Molecular Function: hydrolase activity, acting on ester bonds (GO:0016788);; Molecular Function: metal ion binding (GO:0046872);;	Trihelix	-0.821623	-0.848184	-0.829599	-0.887673	-0.909345	-0.979446	-0.96212	7
PB7956	PREDICTED: trihelix transcription factor ASIL1-like [Glycine max]	--	Molecular Function: chromatin binding (GO:0003682);;	Trihelix	0.869166	0.880713	0.873973	0.819654	0.814801	0.960727	0.967084	7
PB10317	transcription factor [Glycine max]	--	Molecular Function: sequence-specific DNA binding transcription factor activity (GO:0003700);; Biological Process: regulation of transcription, DNA-templated (GO:0006355);; Molecular Function: sequence-specific DNA binding (GO:0043565);;	WRKY	0.856638	0.866607	0.859115	0.879704	0.877424	0.975618	0.965682	7
PB2104	Ethylene-responsive transcription factor RAP2-3 [Glycine soja]	K09286|3.017e-52|gmx:100527415|uncharacterized LOC100527415; K09286 EREBP-like factor (A)	--	AP2/ERF->AP2/ERF-ERF	0.805703	0.857382	0.79882	0.896014	0.877612	0.981346	0.916067	6
PB28222	PREDICTED: auxin response factor 5-like [Glycine max]	K14486|0|gmx:100790289|auxin response factor 5-like; K14486 auxin response factor (A)	--	B3->B3-ARF	0.917449	0.927361	0.921253	0.798809	0.818134	0.948251	0.994844	6
PB13569	Transcription factor bHLH25 [Glycine soja]	--	Molecular Function: protein dimerization activity (GO:0046983);;	bHLH	0.89702	0.913807	0.903499	0.783469	0.811855	0.932776	0.983526	6
PB20879	transcription factor bHLH62-like [Cajanus cajan]	--	Molecular Function: protein dimerization activity (GO:0046983);;	bHLH	0.818796	0.83611	0.829904	0.830446	0.798873	0.957405	0.933403	6
PB22188	PREDICTED: transcription factor bHLH94-like [Vigna radiata var. radiata]	--	Molecular Function: protein dimerization activity (GO:0046983);;	bHLH	0.877341	0.897293	0.886109	0.799621	0.804287	0.941716	0.968658	6
PB36424	transcription factor bHLH93-like isoform X2 [Cajanus cajan]	--	Molecular Function: protein dimerization activity (GO:0046983);;	bHLH	0.892163	0.887605	0.910047	0.789858	0.812229	0.933814	0.984687	6
PB10516	hypothetical protein PHAVU_002G306100g [Phaseolus vulgaris]	--	Molecular Function: metal ion binding (GO:0046872);;	C3H	0.878191	0.887511	0.880229	0.774701	0.808998	0.908647	0.961458	6
PB13003	PREDICTED: DELLA protein DWARF8-like [Glycine max]	K14494|0|gmx:100805968|DELLA protein DWARF8-like; K14494 DELLA protein (A)	Biological Process: regulation of transcription, DNA-templated (GO:0006355);;	GRAS	0.900409	0.884256	0.913731	0.767746	0.801179	0.909658	0.982292	6
PB19066	PREDICTED: scarecrow-like protein 1 [Glycine max]	--	Biological Process: regulation of transcription, DNA-templated (GO:0006355);;	GRAS	0.922838	0.941493	0.927902	0.786255	0.815041	0.939986	0.987136	6
PB19509	PREDICTED: BEL1-like homeodomain protein 4 [Glycine max]	--	--	HB->HB-BELL	-0.801145	-0.803396	-0.780141	-0.834082	-0.874148	-0.90609	-0.904519	6
PB8995	CCAAT-binding transcription factor family protein [Glycine max]	K08064|0|gmx:100500765|NF-YA1; CCAAT-binding transcription factor family protein; K08064 nuclear transcription factor Y, alpha (A)	Molecular Function: DNA binding (GO:0003677);; Molecular Function: sequence-specific DNA binding transcription factor activity (GO:0003700);; Biological Process: regulation of transcription, DNA-templated (GO:0006355);; Cellular Component: CCAAT-binding factor complex (GO:0016602);;	NF-Y->NF-YA	0.881173	0.907119	0.850555	0.77013	0.826858	0.869998	0.922211	6
PB8657	PREDICTED: transcription factor TCP8-like [Vigna angularis]	--	--	TCP	0.800643	0.799954	0.811073	0.85117	0.852972	0.94842	0.942422	6
PB15523	probable WRKY transcription factor 13 isoform X2 [Cajanus cajan]	--	Molecular Function: sequence-specific DNA binding transcription factor activity (GO:0003700);; Biological Process: regulation of transcription, DNA-templated (GO:0006355);; Molecular Function: sequence-specific DNA binding (GO:0043565);;	WRKY	0.85321	0.85434	0.866418	0.80005	0.776994	0.933616	0.947194	6
PB2831	hypothetical protein PHAVU_006G183200g [Phaseolus vulgaris]	--	Molecular Function: DNA binding (GO:0003677);; Molecular Function: sequence-specific DNA binding transcription factor activity (GO:0003700);; Cellular Component: nucleus (GO:0005634);; Biological Process: regulation of transcription, DNA-templated (GO:0006355);; Biological Process: ethylene-activated signaling pathway (GO:0009873);;	AP2/ERF->AP2/ERF-ERF	0.89265	0.906787	0.904669	0.724231	0.760094	0.879785	0.956378	5
PB2382	B3 domain-containing protein [Glycine soja]	--	Molecular Function: DNA binding (GO:0003677);; Cellular Component: nucleus (GO:0005634);; Biological Process: regulation of transcription, DNA-templated (GO:0006355);;	B3->B3	-0.924829	-0.945891	-0.926247	-0.661763	-0.648167	-0.857623	-0.920521	5
PB29616	auxin response factor 18-like [Cajanus cajan]	--	--	B3->B3-ARF	-0.86756	-0.890459	-0.871323	-0.678559	-0.714664	-0.805679	-0.863817	5
PB32304	PREDICTED: auxin response factor 18-like [Glycine max]	--	--	B3->B3-ARF	-0.803208	-0.834805	-0.780423	-0.769818	-0.812531	-0.839036	-0.839476	5
PB11666	transcription factor bHLH48-like [Cajanus cajan]	--	Molecular Function: protein dimerization activity (GO:0046983);;	bHLH	-0.943362	-0.950518	-0.9573	-0.576014	-0.571656	-0.810471	-0.906834	5
PB13439	PREDICTED: transcription factor bHLH93-like [Glycine max]	--	Molecular Function: protein dimerization activity (GO:0046983);;	bHLH	0.933055	0.944828	0.940837	0.681845	0.707634	0.867811	0.960952	5
PB13696	Transcription factor bHLH96 [Glycine soja]	--	Molecular Function: protein dimerization activity (GO:0046983);;	bHLH	0.949369	0.945875	0.96438	0.619093	0.65038	0.842943	0.960363	5
PB14354	PREDICTED: transcription factor bHLH48-like isoform X1 [Glycine max]	--	Molecular Function: protein dimerization activity (GO:0046983);;	bHLH	-0.932865	-0.959969	-0.939718	-0.659673	-0.659202	-0.869105	-0.934988	5
PB14440	PREDICTED: transcription factor bHLH137-like [Glycine max]	--	--	bHLH	-0.927499	-0.948004	-0.934689	-0.753076	-0.752407	-0.929003	-0.973259	5
PB16674	hypothetical protein PHAVU_002G088400g [Phaseolus vulgaris]	--	Molecular Function: DNA binding (GO:0003677);; Molecular Function: sequence-specific DNA binding transcription factor activity (GO:0003700);; Biological Process: regulation of transcription, DNA-templated (GO:0006355);; Biological Process: photomorphogenesis (GO:0009640);; Molecular Function: protein dimerization activity (GO:0046983);; Biological Process: regulation of timing of transition from …	bHLH	-0.933118	-0.957408	-0.937533	-0.707795	-0.697984	-0.897476	-0.943475	5
PB16893	Transcription factor PIF1, partial [Glycine soja]	--	Molecular Function: DNA binding (GO:0003677);; Biological Process: regulation of transcription, DNA-templated (GO:0006355);; Molecular Function: protein dimerization activity (GO:0046983);;	bHLH	-0.928967	-0.946856	-0.939924	-0.695798	-0.69499	-0.894363	-0.958054	5
PB17277	PREDICTED: transcription factor bHLH30-like [Glycine max]	--	Molecular Function: protein dimerization activity (GO:0046983);;	bHLH	0.938602	0.934061	0.956925	0.67334	0.676878	0.874909	0.96106	5
PB20040	transcription factor bHLH62-like [Cajanus cajan]	--	Molecular Function: protein dimerization activity (GO:0046983);;	bHLH	0.79048	0.809893	0.786188	0.914187	0.884016	0.98036	0.918325	5
PB21363	hypothetical protein GLYMA_04G012500 [Glycine max]	--	Molecular Function: protein dimerization activity (GO:0046983);;	bHLH	-0.77038	-0.829756	-0.753495	-0.870615	-0.835886	-0.922741	-0.847991	5
PB28856	PREDICTED: transcription factor bHLH49-like isoform X1 [Glycine max]	--	--	bHLH	0.859496	0.876225	0.886531	0.585454	0.562471	0.805803	0.87671	5
PB36889	PREDICTED: transcription factor bHLH25-like isoform X1 [Glycine max]	--	Molecular Function: protein dimerization activity (GO:0046983);;	bHLH	0.963877	0.9605	0.975787	0.599171	0.609179	0.834733	0.944038	5
PB4115	PREDICTED: transcription factor PRE5 [Glycine max]	--	Molecular Function: protein dimerization activity (GO:0046983);;	bHLH	-0.892846	-0.912739	-0.897408	-0.599938	-0.567995	-0.807013	-0.858688	5
PB6732	PREDICTED: transcription factor bHLH48-like isoform X2 [Glycine max]	--	Molecular Function: protein dimerization activity (GO:0046983);;	bHLH	-0.850268	-0.863407	-0.864263	-0.620958	-0.581116	-0.818447	-0.851036	5
PB6946	PREDICTED: transcription factor UNE12-like [Vigna angularis]	--	Molecular Function: protein dimerization activity (GO:0046983);;	bHLH	0.771469	0.811017	0.770694	0.929644	0.924025	0.990741	0.931953	5
PB9584	PREDICTED: transcription factor bHLH93-like [Glycine max]	--	Molecular Function: protein dimerization activity (GO:0046983);;	bHLH	0.930972	0.94814	0.938176	0.678113	0.709335	0.867418	0.959894	5
PB11572	bZIP transcription factor bZIP36 [Glycine max]	--	Molecular Function: sequence-specific DNA binding transcription factor activity (GO:0003700);; Biological Process: regulation of transcription, DNA-templated (GO:0006355);; Molecular Function: zinc ion binding (GO:0008270);; Molecular Function: sequence-specific DNA binding (GO:0043565);;	bZIP	-0.926086	-0.943981	-0.941025	-0.572376	-0.593619	-0.808314	-0.916515	5
PB33535	hypothetical protein GLYMA_08G140100 [Glycine max]	K14431|0|gmx:100780003|transcription factor TGA1-like; K14431 transcription factor TGA (A)	--	bZIP	0.93551	0.948264	0.937218	0.696216	0.763671	0.872416	0.970946	5
PB40161	hypothetical protein VIGAN_09073900 [Vigna angularis var. angularis]	--	Molecular Function: ATP binding (GO:0005524);; Biological Process: defense response (GO:0006952);; Biological Process: signal transduction (GO:0007165);; Molecular Function: nucleoside-triphosphatase activity (GO:0017111);; Molecular Function: ADP binding (GO:0043531);;	bZIP	0.8889	0.902917	0.910446	0.713553	0.717977	0.902925	0.958186	5
PB9113	PREDICTED: basic leucine zipper 43-like [Vigna angularis]	--	Molecular Function: sequence-specific DNA binding transcription factor activity (GO:0003700);; Biological Process: regulation of transcription, DNA-templated (GO:0006355);; Molecular Function: sequence-specific DNA binding (GO:0043565);;	bZIP	0.779839	0.816053	0.773942	0.94949	0.954882	0.99245	0.932644	5
PB11787	PREDICTED: zinc finger protein CONSTANS-LIKE 5 [Vigna angularis]	--	Molecular Function: sequence-specific DNA binding transcription factor activity (GO:0003700);; Cellular Component: intracellular (GO:0005622);; Biological Process: regulation of transcription, DNA-templated (GO:0006355);; Molecular Function: zinc ion binding (GO:0008270);; Biological Process: cellular response to water deprivation (GO:0042631);;	C2C2->C2C2-CO-like	-0.94167	-0.93331	-0.964075	-0.556883	-0.56827	-0.802338	-0.925797	5
PB13075	zinc finger protein CONSTANS-LIKE 5-like [Glycine max]	--	Molecular Function: sequence-specific DNA binding transcription factor activity (GO:0003700);; Cellular Component: intracellular (GO:0005622);; Biological Process: regulation of transcription, DNA-templated (GO:0006355);; Molecular Function: zinc ion binding (GO:0008270);; Biological Process: cellular response to water deprivation (GO:0042631);;	C2C2->C2C2-CO-like	-0.946499	-0.931806	-0.967844	-0.573357	-0.572438	-0.813263	-0.924232	5
PB14578	zinc finger protein CONSTANS-LIKE 16-like [Glycine max]	--	Cellular Component: intracellular (GO:0005622);; Molecular Function: zinc ion binding (GO:0008270);;	C2C2->C2C2-CO-like	-0.926727	-0.935279	-0.941059	-0.723713	-0.721681	-0.911269	-0.965982	5
PB16889	zinc finger protein CONSTANS-LIKE 14-like [Glycine max]	--	--	C2C2->C2C2-CO-like	-0.943182	-0.958281	-0.957098	-0.675663	-0.69274	-0.888585	-0.964306	5
PB21330	PREDICTED: zinc finger protein CONSTANS-LIKE 9-like [Glycine max]	--	Cellular Component: intracellular (GO:0005622);; Molecular Function: zinc ion binding (GO:0008270);;	C2C2->C2C2-CO-like	-0.900024	-0.932617	-0.898367	-0.792609	-0.785887	-0.934643	-0.949193	5
PB37161	PREDICTED: zinc finger protein CONSTANS-LIKE 16-like [Glycine max]	--	Cellular Component: intracellular (GO:0005622);; Molecular Function: zinc ion binding (GO:0008270);;	C2C2->C2C2-CO-like	-0.905888	-0.926689	-0.912698	-0.788435	-0.777344	-0.945703	-0.96441	5
PB12506	hypothetical protein PHAVU_003G248500g [Phaseolus vulgaris]	--	Molecular Function: DNA binding (GO:0003677);; Biological Process: regulation of transcription, DNA-templated (GO:0006355);;	C2C2->C2C2-Dof	0.931048	0.945483	0.932699	0.747486	0.75202	0.920088	0.97233	5
PB14985	hypothetical protein PHAVU_003G182100g [Phaseolus vulgaris]	--	--	C2C2->C2C2-Dof	-0.881113	-0.899899	-0.885615	-0.724629	-0.680355	-0.889538	-0.908194	5
PB7440	PREDICTED: dof zinc finger protein DOF2.5-like isoform X1 [Vigna radiata var. radiata]	--	Molecular Function: DNA binding (GO:0003677);; Biological Process: regulation of transcription, DNA-templated (GO:0006355);;	C2C2->C2C2-Dof	0.925208	0.932771	0.942335	0.639629	0.663145	0.843587	0.944377	5
PB16969	GATA transcription factor 21 [Cajanus cajan]	--	Molecular Function: sequence-specific DNA binding transcription factor activity (GO:0003700);; Biological Process: regulation of transcription, DNA-templated (GO:0006355);; Molecular Function: zinc ion binding (GO:0008270);; Molecular Function: sequence-specific DNA binding (GO:0043565);;	C2C2->C2C2-GATA	-0.792597	-0.829894	-0.795229	-0.922143	-0.90549	-0.991137	-0.937632	5
PB22677	uncharacterized protein LOC100306356 [Glycine max]	--	Molecular Function: DNA binding (GO:0003677);; Biological Process: defense response, incompatible interaction (GO:0009814);; Biological Process: positive regulation of plant-type hypersensitive response (GO:0034052);; Biological Process: regulation of removal of superoxide radicals (GO:2000121);;	C2C2->C2C2-LSD	-0.798167	-0.817991	-0.775479	-0.911998	-0.924346	-0.933277	-0.89016	5
PB299	uncharacterized protein LOC100500091 [Glycine max]	--	--	C2C2->C2C2-YABBY	-0.910908	-0.934352	-0.919811	-0.776503	-0.775201	-0.941319	-0.974048	5
PB20089	PREDICTED: protein indeterminate-domain 5, chloroplastic-like [Glycine max]	--	Molecular Function: binding (GO:0005488);;	C2H2	-0.945207	-0.962749	-0.954637	-0.67117	-0.6883	-0.873199	-0.956283	5
PB20311	protein indeterminate-domain 11-like [Cajanus cajan]	--	Molecular Function: binding (GO:0005488);;	C2H2	0.940131	0.903324	0.952791	0.597604	0.611402	0.817106	0.937874	5
PB35257	zinc finger protein WIP2-like [Cajanus cajan]	--	Molecular Function: nucleic acid binding (GO:0003676);; Molecular Function: metal ion binding (GO:0046872);;	C2H2	0.919949	0.936791	0.930723	0.680985	0.681135	0.884858	0.946011	5
PB9842	PREDICTED: zinc finger protein 5-like [Vigna radiata var. radiata]	--	Molecular Function: nucleic acid binding (GO:0003676);; Molecular Function: metal ion binding (GO:0046872);;	C2H2	0.966328	0.983103	0.952939	0.708577	0.723827	0.889183	0.956523	5
PB19396	PREDICTED: tRNA-dihydrouridine(47) synthase [NAD(P)(+)]-like isoform X2 [Glycine max]	K05544|0|gmx:100783494|tRNA-dihydrouridine(47) synthase [NAD(P)(+)]-like; K05544 tRNA-dihydrouridine synthase 3 [EC:1.3.1.89] (A)	Biological Process: tRNA dihydrouridine synthesis (GO:0002943);; Molecular Function: nucleic acid binding (GO:0003676);; Cellular Component: vacuole (GO:0005773);; Molecular Function: zinc ion binding (GO:0008270);; Molecular Function: tRNA dihydrouridine synthase activity (GO:0017150);; Molecular Function: flavin adenine dinucleotide binding (GO:0050660);; Biological Process: oxidation-reduction…	C3H	-0.910209	-0.913291	-0.929653	-0.68575	-0.67571	-0.881672	-0.935163	5
PB11614	hypothetical protein GLYMA_15G029500 [Glycine max]	--	Cellular Component: intracellular (GO:0005622);; Molecular Function: zinc ion binding (GO:0008270);;	DBB	-0.956129	-0.953955	-0.971997	-0.608529	-0.629557	-0.839332	-0.951269	5
PB35108	PREDICTED: B-box zinc finger protein 24 [Vigna angularis]	--	Cellular Component: intracellular (GO:0005622);; Molecular Function: zinc ion binding (GO:0008270);;	DBB	-0.953704	-0.945658	-0.969879	-0.5691	-0.571551	-0.814226	-0.927472	5
PB20893	PREDICTED: LOW QUALITY PROTEIN: two-component response regulator ARR11-like [Glycine max]	K14491|0|gmx:100797421|two-component response regulator ARR11-like; K14491 two-component response regulator ARR-B family (A)	Molecular Function: phosphorelay response regulator activity (GO:0000156);; Biological Process: phosphorelay signal transduction system (GO:0000160);; Molecular Function: DNA binding (GO:0003677);; Molecular Function: chromatin binding (GO:0003682);; Molecular Function: sequence-specific DNA binding transcription factor activity (GO:0003700);; Biological Process: regulation of transcription, DNA-…	GARP->GARP-ARR-B	0.910343	0.927284	0.925947	0.750844	0.755676	0.930439	0.972227	5
PB35751	PREDICTED: protein PHR1-LIKE 1-like isoform X1 [Glycine max]	--	--	GARP->GARP-G2-like	0.972373	0.959933	0.983177	0.565957	0.612002	0.804264	0.949249	5
PB35349	Scarecrow-like protein 33 [Glycine soja]	--	--	GRAS	0.939168	0.969537	0.919173	0.761033	0.783503	0.90857	0.939419	5
PB10952	Homeobox-leucine zipper protein HOX19 [Glycine soja]	K09338|3.07331e-143|gmx:100797650|homeobox-leucine zipper protein HAT9-like; K09338 homeobox-leucine zipper protein (A)	Molecular Function: sequence-specific DNA binding transcription factor activity (GO:0003700);; Cellular Component: nucleus (GO:0005634);; Biological Process: regulation of transcription, DNA-templated (GO:0006355);; Molecular Function: sequence-specific DNA binding (GO:0043565);;	HB->HB-HD-ZIP	0.796565	0.81578	0.795149	0.929851	0.940481	0.984135	0.949234	5
PB11512	homeobox-leucine zipper protein ATHB-6-like [Cajanus cajan]	K09338|1.69087e-149|gmx:100777924|homeobox-leucine zipper protein ATHB-6-like; K09338 homeobox-leucine zipper protein (A)	Molecular Function: transcription regulatory region sequence-specific DNA binding (GO:0000976);; Molecular Function: sequence-specific DNA binding transcription factor activity (GO:0003700);; Cellular Component: nucleus (GO:0005634);; Biological Process: regulation of transcription, DNA-templated (GO:0006355);;	HB->HB-HD-ZIP	0.955232	0.939092	0.972231	0.640579	0.684991	0.850851	0.971919	5
PB24587	PREDICTED: homeobox-leucine zipper protein ANTHOCYANINLESS 2-like [Vigna radiata var. radiata]	K09338|0|pvu:PHAVU_008G072700g|hypothetical protein; K09338 homeobox-leucine zipper protein (A)	Molecular Function: sequence-specific DNA binding transcription factor activity (GO:0003700);; Cellular Component: nucleus (GO:0005634);; Biological Process: regulation of transcription, DNA-templated (GO:0006355);; Biological Process: anthocyanin accumulation in tissues in response to UV light (GO:0043481);; Molecular Function: sequence-specific DNA binding (GO:0043565);; Biological Process: roo…	HB->HB-HD-ZIP	-0.905649	-0.927283	-0.916165	-0.73446	-0.717766	-0.915382	-0.947499	5
PB27841	hypothetical protein GLYMA_03G016600 [Glycine max]	K09338|0|gmx:100818372|homeobox-leucine zipper protein ANTHOCYANINLESS 2-like; K09338 homeobox-leucine zipper protein (A)	Molecular Function: sequence-specific DNA binding transcription factor activity (GO:0003700);; Cellular Component: nucleus (GO:0005634);; Biological Process: regulation of transcription, DNA-templated (GO:0006355);; Molecular Function: sequence-specific DNA binding (GO:0043565);;	HB->HB-HD-ZIP	-0.920282	-0.941508	-0.930346	-0.7281	-0.71953	-0.909346	-0.953356	5
PB29732	Homeobox-leucine zipper protein REVOLUTA [Glycine soja]	K09338|0|gmx:100813804|homeobox-leucine zipper protein REVOLUTA-like; K09338 homeobox-leucine zipper protein (A)	Molecular Function: sequence-specific DNA binding transcription factor activity (GO:0003700);; Cellular Component: nucleus (GO:0005634);; Biological Process: regulation of transcription, DNA-templated (GO:0006355);; Biological Process: cell adhesion (GO:0007155);; Molecular Function: lipid binding (GO:0008289);; Biological Process: determination of bilateral symmetry (GO:0009855);; Biological Pro…	HB->HB-HD-ZIP	0.852863	0.856752	0.8713	0.645445	0.646449	0.849123	0.915986	5
PB31963	PREDICTED: homeobox-leucine zipper protein HDG2-like isoform X1 [Glycine max]	K09338|0|gmx:100809556|homeobox-leucine zipper protein HDG2-like; K09338 homeobox-leucine zipper protein (A)	Molecular Function: sequence-specific DNA binding transcription factor activity (GO:0003700);; Cellular Component: nucleus (GO:0005634);; Biological Process: regulation of transcription, DNA-templated (GO:0006355);; Molecular Function: sequence-specific DNA binding (GO:0043565);;	HB->HB-HD-ZIP	-0.954326	-0.959625	-0.965327	-0.563859	-0.569834	-0.80895	-0.918317	5
PB38983	PREDICTED: homeobox-leucine zipper protein ANTHOCYANINLESS 2-like [Vigna radiata var. radiata]	K09338|0|pvu:PHAVU_008G072700g|hypothetical protein; K09338 homeobox-leucine zipper protein (A)	Molecular Function: sequence-specific DNA binding transcription factor activity (GO:0003700);; Cellular Component: nucleus (GO:0005634);; Biological Process: regulation of transcription, DNA-templated (GO:0006355);; Biological Process: anthocyanin accumulation in tissues in response to UV light (GO:0043481);; Molecular Function: sequence-specific DNA binding (GO:0043565);; Biological Process: roo…	HB->HB-HD-ZIP	-0.904395	-0.923344	-0.911713	-0.728189	-0.705769	-0.899611	-0.93473	5
PB41288	PREDICTED: homeobox-leucine zipper protein ANTHOCYANINLESS 2-like [Vigna radiata var. radiata]	K09338|0|pvu:PHAVU_008G072700g|hypothetical protein; K09338 homeobox-leucine zipper protein (A)	Molecular Function: sequence-specific DNA binding transcription factor activity (GO:0003700);; Cellular Component: nucleus (GO:0005634);; Biological Process: regulation of transcription, DNA-templated (GO:0006355);; Biological Process: anthocyanin accumulation in tissues in response to UV light (GO:0043481);; Molecular Function: sequence-specific DNA binding (GO:0043565);; Biological Process: roo…	HB->HB-HD-ZIP	-0.887144	-0.913769	-0.890726	-0.789369	-0.780153	-0.916246	-0.933585	5
PB7514	homeobox-leucine zipper protein ATHB-6-like [Cajanus cajan]	K09338|1.24565e-154|gmx:100777924|homeobox-leucine zipper protein ATHB-6-like; K09338 homeobox-leucine zipper protein (A)	Molecular Function: transcription regulatory region sequence-specific DNA binding (GO:0000976);; Molecular Function: sequence-specific DNA binding transcription factor activity (GO:0003700);; Cellular Component: nucleus (GO:0005634);; Biological Process: regulation of transcription, DNA-templated (GO:0006355);;	HB->HB-HD-ZIP	0.930277	0.913195	0.947952	0.67316	0.717905	0.869774	0.975579	5
PB35604	Homeobox protein knotted-1-like 7 [Glycine soja]	--	Molecular Function: sequence-specific DNA binding transcription factor activity (GO:0003700);; Cellular Component: nucleus (GO:0005634);; Biological Process: regulation of transcription, DNA-templated (GO:0006355);; Molecular Function: sequence-specific DNA binding (GO:0043565);;	HB->HB-KNOX	-0.906807	-0.928417	-0.915288	-0.775401	-0.771698	-0.933328	-0.968127	5
PB18145	Homeobox-leucine zipper protein HOX19 [Glycine soja]	K09338|5.91324e-57|gmx:100797650|homeobox-leucine zipper protein HAT9-like; K09338 homeobox-leucine zipper protein (A)	Molecular Function: sequence-specific DNA binding transcription factor activity (GO:0003700);; Cellular Component: nucleus (GO:0005634);; Biological Process: regulation of transcription, DNA-templated (GO:0006355);; Molecular Function: sequence-specific DNA binding (GO:0043565);;	HB->HB-other	0.839585	0.852403	0.84883	0.711625	0.720969	0.86215	0.910066	5
PB22655	PREDICTED: homeobox-leucine zipper protein ATHB-8-like [Glycine max]	K09338|0|gmx:100815727|homeobox-leucine zipper protein ATHB-8-like; K09338 homeobox-leucine zipper protein (A)	Molecular Function: sequence-specific DNA binding transcription factor activity (GO:0003700);; Cellular Component: nucleus (GO:0005634);; Biological Process: regulation of transcription, DNA-templated (GO:0006355);; Biological Process: sister chromatid cohesion (GO:0007062);; Biological Process: cell adhesion (GO:0007155);; Biological Process: positive regulation of cell proliferation (GO:0008284…	HB->HB-other	0.815665	0.826311	0.845811	0.647346	0.704007	0.816396	0.867184	5
PB7490	Heat shock factor protein HSF30 [Glycine soja]	K09419|0|gmx:100778558|HSF; heat stress transcription factor A-2-like; K09419 heat shock transcription factor, other eukaryote (A)	Molecular Function: DNA binding (GO:0003677);; Biological Process: response to stress (GO:0006950);;	HSF	-0.931027	-0.954976	-0.937872	-0.746475	-0.749832	-0.925179	-0.966562	5
PB11470	PREDICTED: LOB domain-containing protein 41 [Vigna radiata var. radiata]	--	--	LOB	0.789773	0.852214	0.784064	0.871589	0.884078	0.960628	0.92562	5
PB15853	PREDICTED: LOB domain-containing protein 4-like [Glycine max]	--	--	LOB	0.954349	0.953957	0.968025	0.56583	0.569113	0.807565	0.918742	5
PB18227	PREDICTED: LOB domain-containing protein 41-like [Glycine max]	--	--	LOB	0.837928	0.892453	0.839384	0.73953	0.780561	0.877466	0.917132	5
PB6534	PREDICTED: LOB domain-containing protein 41 [Vigna radiata var. radiata]	--	--	LOB	0.764085	0.831735	0.757688	0.892691	0.899818	0.957483	0.903674	5
PB17670	PREDICTED: MADS-box protein FLOWERING LOCUS C isoform X2 [Glycine max]	--	Molecular Function: DNA binding (GO:0003677);; Molecular Function: sequence-specific DNA binding transcription factor activity (GO:0003700);; Cellular Component: nucleus (GO:0005634);; Biological Process: regulation of transcription, DNA-templated (GO:0006355);; Molecular Function: protein dimerization activity (GO:0046983);;	MADS->MADS-MIKC	-0.976874	-0.963871	-0.987182	-0.560391	-0.600217	-0.80769	-0.944496	5
PB11072	PREDICTED: transcription factor MYB51 [Glycine max]	K09422|0|gmx:100818639|uncharacterized LOC100818639; K09422 myb proto-oncogene protein, plant (A)	Molecular Function: DNA binding (GO:0003677);; Molecular Function: chromatin binding (GO:0003682);;	MYB->MYB	-0.916941	-0.948965	-0.924228	-0.687997	-0.682668	-0.885895	-0.932522	5
PB12405	hypothetical protein PHAVU_003G176800g [Phaseolus vulgaris]	--	Molecular Function: DNA binding (GO:0003677);; Molecular Function: chromatin binding (GO:0003682);; Cellular Component: nucleus (GO:0005634);;	MYB->MYB	-0.887238	-0.917019	-0.895994	-0.797735	-0.788684	-0.952743	-0.961734	5
PB12621	uncharacterized protein LOC100819082 [Glycine max]	K09422|0|gmx:100819082|PHAN3; transcription factor AS1-like; K09422 myb proto-oncogene protein, plant (A)	Cellular Component: condensed chromosome (GO:0000793);; Molecular Function: DNA binding (GO:0003677);; Molecular Function: chromatin binding (GO:0003682);; Molecular Function: sequence-specific DNA binding transcription factor activity (GO:0003700);; Cellular Component: nucleolus (GO:0005730);; Biological Process: asymmetric cell division (GO:0008356);; Biological Process: response to virus (GO:0…	MYB->MYB	-0.912639	-0.94406	-0.913607	-0.785447	-0.791192	-0.937399	-0.967506	5
PB15357	Transcription factor MYB39 [Glycine soja]	K09422|1.51406e-114|gmx:100101835|MYB11, GmMYB11; MYB11 protein; K09422 myb proto-oncogene protein, plant (A)	Molecular Function: DNA binding (GO:0003677);; Molecular Function: chromatin binding (GO:0003682);;	MYB->MYB	-0.882992	-0.923762	-0.885442	-0.78566	-0.769368	-0.940118	-0.944181	5
PB17498	PREDICTED: myb-related protein Myb4-like [Glycine max]	K09422|1.01468e-154|gmx:100803345|myb-related protein 330-like; K09422 myb proto-oncogene protein, plant (A)	Molecular Function: DNA binding (GO:0003677);; Molecular Function: chromatin binding (GO:0003682);;	MYB->MYB	0.925045	0.95329	0.922789	0.764806	0.798537	0.929577	0.981382	5
PB35106	PREDICTED: transcription factor MYB108-like [Vigna angularis]	K09422|5.13966e-163|pvu:PHAVU_006G120800g|hypothetical protein; K09422 myb proto-oncogene protein, plant (A)	Molecular Function: DNA binding (GO:0003677);; Molecular Function: chromatin binding (GO:0003682);;	MYB->MYB	0.852614	0.866078	0.847284	0.733354	0.799287	0.846011	0.924507	5
PB5275	PREDICTED: transcription factor MYB98-like [Glycine max]	--	Molecular Function: binding (GO:0005488);;	MYB->MYB	0.787161	0.809314	0.776439	0.865417	0.819081	0.956517	0.898818	5
PB12295	PREDICTED: transcription factor MYB12-like [Glycine max]	K09422|9.34661e-124|gmx:100814275|transcription factor MYB12-like; K09422 myb proto-oncogene protein, plant (A)	--	MYB->MYB-related	-0.903844	-0.907824	-0.927997	-0.585189	-0.596229	-0.81466	-0.92219	5
PB14738	PREDICTED: myb-related protein 306-like [Glycine max]	K09422|4.58368e-129|gmx:100799402|myb-related protein 306-like; K09422 myb proto-oncogene protein, plant (A)	Molecular Function: DNA binding (GO:0003677);; Molecular Function: chromatin binding (GO:0003682);;	MYB->MYB-related	-0.931174	-0.943555	-0.945596	-0.622833	-0.622292	-0.8502	-0.935407	5
PB41223	PREDICTED: myb-related protein Myb4-like [Juglans regia]	K09422|1.34053e-51|mdm:103430094|myb-related protein 315-like; K09422 myb proto-oncogene protein, plant (A)	Molecular Function: DNA binding (GO:0003677);; Molecular Function: chromatin binding (GO:0003682);;	MYB->MYB-related	-0.783281	-0.850181	-0.771648	-0.836976	-0.814517	-0.912566	-0.855253	5
PB40117	PREDICTED: NAC domain-containing protein 14-like [Glycine max]	--	Molecular Function: DNA binding (GO:0003677);; Biological Process: regulation of transcription, DNA-templated (GO:0006355);;	NAC	0.832904	0.870516	0.842829	0.719249	0.69425	0.903219	0.900483	5
PB6358	NAC domain-containing protein 29 [Glycine soja]	--	Molecular Function: DNA binding (GO:0003677);; Molecular Function: sequence-specific DNA binding transcription factor activity (GO:0003700);; Biological Process: regulation of transcription, DNA-templated (GO:0006355);; Biological Process: amino acid transport (GO:0006865);; Biological Process: organ senescence (GO:0010260);;	NAC	0.905649	0.910997	0.899257	0.724072	0.768706	0.869952	0.945853	5
PB3527	PREDICTED: squamosa promoter-binding protein 1-like isoform X1 [Vigna angularis]	--	Molecular Function: DNA binding (GO:0003677);; Cellular Component: nucleus (GO:0005634);;	SBP	-0.972269	-0.966461	-0.975332	-0.604924	-0.603483	-0.833652	-0.928003	5
PB40591	hypothetical protein PHAVU_001G089100g [Phaseolus vulgaris]	--	--	TCP	0.785014	0.842341	0.780322	0.899155	0.897253	0.966577	0.91337	5
PB6242	PREDICTED: transcription factor TCP8-like [Vigna angularis]	--	--	TCP	0.788634	0.801032	0.792499	0.867341	0.87281	0.95781	0.933554	5
PB8423	PREDICTED: transcription factor TCP13 [Vigna radiata var. radiata]	--	--	TCP	-0.774129	-0.805458	-0.776752	-0.938816	-0.925469	-0.991093	-0.932582	5
PB10712	hypothetical protein glysoja_021468, partial [Glycine soja]	--	Biological Process: response to stress (GO:0006950);; Biological Process: pattern specification process (GO:0007389);; Biological Process: regulation of cellular metabolic process (GO:0031323);; Biological Process: single-organism developmental process (GO:0044767);; Biological Process: meristem development (GO:0048507);;	Trihelix	0.834211	0.877416	0.840522	0.641868	0.697996	0.80477	0.888662	5
PB20785	hypothetical protein GLYMA_02G082000 [Glycine max]	--	--	Trihelix	-0.934263	-0.961852	-0.933551	-0.76591	-0.770583	-0.928712	-0.967046	5
PB22985	PREDICTED: trihelix transcription factor PTL-like [Glycine max]	--	--	Trihelix	0.760555	0.805249	0.747772	0.935379	0.914535	0.987633	0.905347	5
PB42555	PREDICTED: trihelix transcription factor GT-2-like [Glycine max]	--	Molecular Function: DNA binding (GO:0003677);; Molecular Function: chromatin binding (GO:0003682);;	Trihelix	-0.797986	-0.811855	-0.791486	-0.820754	-0.822385	-0.894778	-0.859873	5
PB8225	PREDICTED: trihelix transcription factor ASIL2-like [Glycine max]	--	--	Trihelix	0.859317	0.868887	0.88349	0.710117	0.730029	0.891266	0.948791	5
PB9507	PREDICTED: trihelix transcription factor ASIL1-like [Glycine max]	--	--	Trihelix	0.880399	0.903809	0.899447	0.626477	0.624683	0.852801	0.905486	5
PB18003	WRKY [Glycine max]	--	Molecular Function: sequence-specific DNA binding transcription factor activity (GO:0003700);; Biological Process: regulation of transcription, DNA-templated (GO:0006355);; Molecular Function: sequence-specific DNA binding (GO:0043565);;	WRKY	0.964609	0.97654	0.96157	0.667983	0.710346	0.867403	0.96004	5
PB18290	transcription factor [Glycine max]	--	Molecular Function: sequence-specific DNA binding transcription factor activity (GO:0003700);; Biological Process: regulation of transcription, DNA-templated (GO:0006355);; Molecular Function: sequence-specific DNA binding (GO:0043565);;	WRKY	0.76596	0.809553	0.753079	0.902542	0.868936	0.95868	0.881876	5
PB34616	PREDICTED: probable WRKY transcription factor 70 [Vigna radiata var. radiata]	--	--	WRKY	0.926351	0.918686	0.952538	0.553362	0.56936	0.806204	0.915585	5
PB34717	PREDICTED: probable WRKY transcription factor 43 [Glycine max]	--	Molecular Function: sequence-specific DNA binding transcription factor activity (GO:0003700);; Biological Process: regulation of transcription, DNA-templated (GO:0006355);; Molecular Function: sequence-specific DNA binding (GO:0043565);;	WRKY	0.986732	0.973572	0.983427	0.578705	0.591884	0.812422	0.92801	5
PB40375	Putative WRKY transcription factor 35 [Glycine soja]	--	--	WRKY	0.769987	0.804958	0.779728	0.824186	0.872803	0.90136	0.910721	5
PB6739	PREDICTED: probable WRKY transcription factor 70 [Vigna radiata var. radiata]	--	--	WRKY	0.932222	0.916532	0.953865	0.623772	0.617688	0.842037	0.92593	5
PB13169	PREDICTED: zinc-finger homeodomain protein 2-like isoform X1 [Glycine max]	--	Molecular Function: DNA binding (GO:0003677);;	zf-HD	-0.954033	-0.948655	-0.970376	-0.556083	-0.562989	-0.804021	-0.923376	5
PB10020	PREDICTED: zinc finger protein WIP2-like [Glycine max]	--	Molecular Function: nucleic acid binding (GO:0003676);; Molecular Function: metal ion binding (GO:0046872);;	C2H2	0.724869	0.746179	0.723967	0.947408	0.946224	0.970192	0.904468	4
PB23254	hypothetical protein PHAVU_003G232600g [Phaseolus vulgaris]	K09285|0|pvu:PHAVU_003G232600g|hypothetical protein; K09285 AP2-like factor, ANT lineage (A)	--	AP2/ERF->AP2/ERF-AP2	0.595407	0.629095	0.590837	0.973124	0.955614	0.942279	0.815706	4
PB11985	PREDICTED: ethylene-responsive transcription factor TINY-like [Vigna radiata var. radiata]	K09286|4.08645e-99|pvu:PHAVU_002G310200g|hypothetical protein; K09286 EREBP-like factor (A)	Molecular Function: DNA binding (GO:0003677);; Molecular Function: sequence-specific DNA binding transcription factor activity (GO:0003700);; Cellular Component: nucleus (GO:0005634);; Biological Process: regulation of transcription, DNA-templated (GO:0006355);;	AP2/ERF->AP2/ERF-ERF	-0.935565	-0.918234	-0.961992	-0.394882	-0.445557	-0.679411	-0.862691	4
PB1299	PREDICTED: ethylene-responsive transcription factor ERF023-like [Glycine max]	K09286|3.59606e-93|gmx:100819971|ethylene-responsive transcription factor ERF023-like; K09286 EREBP-like factor (A)	Molecular Function: DNA binding (GO:0003677);; Molecular Function: sequence-specific DNA binding transcription factor activity (GO:0003700);; Cellular Component: nucleus (GO:0005634);; Biological Process: regulation of transcription, DNA-templated (GO:0006355);;	AP2/ERF->AP2/ERF-ERF	-0.743388	-0.799733	-0.751095	-0.858494	-0.823862	-0.95082	-0.886935	4
PB17420	Ethylene-responsive transcription factor WRI1 [Glycine soja]	--	Molecular Function: DNA binding (GO:0003677);; Molecular Function: sequence-specific DNA binding transcription factor activity (GO:0003700);; Cellular Component: nucleus (GO:0005634);; Biological Process: regulation of transcription, DNA-templated (GO:0006355);;	AP2/ERF->AP2/ERF-ERF	0.87726	0.879967	0.89352	0.410306	0.478085	0.653711	0.825477	4
PB1786	hypothetical protein PHAVU_006G183200g [Phaseolus vulgaris]	--	Molecular Function: DNA binding (GO:0003677);; Molecular Function: sequence-specific DNA binding transcription factor activity (GO:0003700);; Cellular Component: nucleus (GO:0005634);; Biological Process: regulation of transcription, DNA-templated (GO:0006355);; Biological Process: ethylene-activated signaling pathway (GO:0009873);;	AP2/ERF->AP2/ERF-ERF	0.901998	0.894329	0.886135	0.556832	0.557208	0.769613	0.842602	4
PB17955	PREDICTED: ethylene-responsive transcription factor 1B-like [Glycine max]	K14516|2.5906e-67|gmx:100790598|ethylene-responsive transcription factor 1B-like; K14516 ethylene-responsive transcription factor 1 (A)	Molecular Function: DNA binding (GO:0003677);; Molecular Function: sequence-specific DNA binding transcription factor activity (GO:0003700);; Cellular Component: nucleus (GO:0005634);; Biological Process: regulation of transcription, DNA-templated (GO:0006355);;	AP2/ERF->AP2/ERF-ERF	0.88731	0.905817	0.86791	0.611784	0.64699	0.781091	0.868362	4
PB20136	PREDICTED: AP2-like ethylene-responsive transcription factor AIL5 [Glycine max]	K09285|0|gmx:100797828|AP2-like ethylene-responsive transcription factor AIL5-like; K09285 AP2-like factor, ANT lineage (A)	Molecular Function: DNA binding (GO:0003677);; Molecular Function: sequence-specific DNA binding transcription factor activity (GO:0003700);; Cellular Component: nucleus (GO:0005634);; Biological Process: regulation of transcription, DNA-templated (GO:0006355);; Biological Process: photomorphogenesis (GO:0009640);; Biological Process: response to abscisic acid (GO:0009737);; Biological Process: e…	AP2/ERF->AP2/ERF-ERF	0.742028	0.746609	0.749992	0.907738	0.901237	0.959268	0.909564	4
PB20716	ethylene-responsive transcription factor RAP2-3-like [Glycine max]	K09286|6.04334e-50|gmx:100817253|ERF5; ethylene-responsive transcription factor RAP2-3-like; K09286 EREBP-like factor (A)	Molecular Function: DNA binding (GO:0003677);; Molecular Function: sequence-specific DNA binding transcription factor activity (GO:0003700);; Cellular Component: nucleus (GO:0005634);; Biological Process: regulation of transcription, DNA-templated (GO:0006355);;	AP2/ERF->AP2/ERF-ERF	0.766019	0.798755	0.759808	0.948844	0.965533	0.983949	0.928914	4
PB37318	PREDICTED: AP2-like ethylene-responsive transcription factor At2g41710 [Glycine max]	K09285|0|gmx:100795084|AP2-like ethylene-responsive transcription factor At2g41710-like; K09285 AP2-like factor, ANT lineage (A)	Molecular Function: DNA binding (GO:0003677);; Molecular Function: sequence-specific DNA binding transcription factor activity (GO:0003700);; Cellular Component: nucleus (GO:0005634);; Biological Process: regulation of transcription, DNA-templated (GO:0006355);;	AP2/ERF->AP2/ERF-ERF	0.586865	0.61658	0.576182	0.956902	0.923271	0.930476	0.805646	4
PB38816	ethylene-responsive transcription factor RAP2-3-like [Glycine max]	K09286|4.25259e-57|gmx:100817253|ERF5; ethylene-responsive transcription factor RAP2-3-like; K09286 EREBP-like factor (A)	Molecular Function: DNA binding (GO:0003677);; Molecular Function: sequence-specific DNA binding transcription factor activity (GO:0003700);; Cellular Component: nucleus (GO:0005634);; Biological Process: regulation of transcription, DNA-templated (GO:0006355);;	AP2/ERF->AP2/ERF-ERF	0.749496	0.780042	0.745083	0.949059	0.966104	0.97944	0.922541	4
PB6064	ethylene-responsive transcription factor RAP2-3-like [Glycine max]	K09286|3.26213e-61|gmx:100817253|ERF5; ethylene-responsive transcription factor RAP2-3-like; K09286 EREBP-like factor (A)	Molecular Function: DNA binding (GO:0003677);; Molecular Function: sequence-specific DNA binding transcription factor activity (GO:0003700);; Cellular Component: nucleus (GO:0005634);; Biological Process: regulation of transcription, DNA-templated (GO:0006355);;	AP2/ERF->AP2/ERF-ERF	0.751207	0.785195	0.749747	0.950586	0.961991	0.981813	0.920427	4
PB780	ethylene-responsive element binding protein 1 [Glycine max]	K09286|7.61459e-109|gmx:548037|EREBP1; ethylene-responsive element binding protein 1; K09286 EREBP-like factor (A)	Molecular Function: DNA binding (GO:0003677);; Molecular Function: sequence-specific DNA binding transcription factor activity (GO:0003700);; Cellular Component: nucleus (GO:0005634);; Biological Process: regulation of transcription, DNA-templated (GO:0006355);;	AP2/ERF->AP2/ERF-ERF	0.705395	0.711728	0.720202	0.907851	0.873529	0.94688	0.878091	4
PB16799	B3 domain-containing transcription factor VRN1-like [Cajanus cajan]	--	--	B3->B3	0.673491	0.709745	0.667442	0.945388	0.97202	0.942498	0.872648	4
PB44064	PREDICTED: auxin response factor 3-like [Glycine max]	K14486|0|gmx:100789906|auxin response factor 3-like; K14486 auxin response factor (A)	Molecular Function: DNA binding (GO:0003677);; Molecular Function: sequence-specific DNA binding transcription factor activity (GO:0003700);; Cellular Component: nucleus (GO:0005634);; Biological Process: regulation of transcription, DNA-templated (GO:0006355);; Biological Process: virus induced gene silencing (GO:0009616);; Biological Process: response to auxin (GO:0009733);; Biological Process:…	B3->B3-ARF	-0.715554	-0.746292	-0.715721	-0.934439	-0.942199	-0.971273	-0.897813	4
PB14480	BES1/BZR1 like protein 4 [Glycine soja]	--	--	BES1	0.762633	0.787501	0.762571	0.931628	0.922082	0.986843	0.922734	4
PB11869	PREDICTED: transcription factor bHLH94-like [Glycine max]	--	Molecular Function: protein dimerization activity (GO:0046983);;	bHLH	0.942573	0.931557	0.961804	0.444728	0.464403	0.720821	0.875838	4
PB16662	PREDICTED: transcription factor bHLH63-like [Glycine max]	--	Molecular Function: protein dimerization activity (GO:0046983);;	bHLH	-0.738672	-0.79325	-0.729147	-0.898177	-0.860303	-0.943136	-0.845437	4
PB20037	PREDICTED: transcription factor PIF4 [Glycine max]	K16189|0|gmx:100784531|transcription factor PIF4-like; K16189 phytochrome-interacting factor 4 (A)	--	bHLH	-0.932498	-0.949195	-0.941473	-0.536371	-0.532562	-0.781867	-0.883462	4
PB42795	PREDICTED: transcription factor PIF4 [Glycine max]	K16189|0|gmx:100784531|transcription factor PIF4-like; K16189 phytochrome-interacting factor 4 (A)	--	bHLH	-0.874343	-0.895445	-0.886318	-0.473741	-0.446294	-0.720618	-0.80695	4
PB43545	PREDICTED: transcription factor PIF1-like isoform X1 [Glycine max]	--	--	bHLH	-0.928741	-0.936311	-0.949087	-0.513088	-0.522037	-0.769163	-0.889551	4
PB5983	PREDICTED: transcription factor UNE12-like [Vigna angularis]	--	--	bHLH	0.762893	0.795588	0.759201	0.927977	0.933787	0.984907	0.927382	4
PB7038	hypothetical protein PHAVU_003G072000g [Phaseolus vulgaris]	--	--	bHLH	-0.927304	-0.92413	-0.937117	-0.341751	-0.389592	-0.631593	-0.81687	4
PB10813	PREDICTED: uncharacterized protein LOC100526976 isoform X1 [Glycine max]	K14431|0|gmx:100775882|transcription factor TGA7-like; K14431 transcription factor TGA (A)	Molecular Function: sequence-specific DNA binding transcription factor activity (GO:0003700);; Biological Process: regulation of transcription, DNA-templated (GO:0006355);; Molecular Function: sequence-specific DNA binding (GO:0043565);;	bZIP	0.650996	0.673532	0.647418	0.967745	0.969956	0.946777	0.855852	4
PB12638	PREDICTED: ocs element-binding factor 1-like [Vigna radiata var. radiata]	--	Molecular Function: sequence-specific DNA binding transcription factor activity (GO:0003700);; Biological Process: regulation of transcription, DNA-templated (GO:0006355);; Molecular Function: sequence-specific DNA binding (GO:0043565);;	bZIP	0.598862	0.641004	0.595708	0.969224	0.969319	0.944273	0.827688	4
PB1302	bZIP transcription factor bZIP73A [Glycine max]	--	Molecular Function: sequence-specific DNA binding transcription factor activity (GO:0003700);; Biological Process: regulation of transcription, DNA-templated (GO:0006355);; Molecular Function: sequence-specific DNA binding (GO:0043565);;	bZIP	0.728085	0.761864	0.732987	0.950525	0.949946	0.979259	0.909665	4
PB14086	bZIP transcription factor bZIP36 [Glycine max]	--	Molecular Function: sequence-specific DNA binding transcription factor activity (GO:0003700);; Biological Process: regulation of transcription, DNA-templated (GO:0006355);; Molecular Function: zinc ion binding (GO:0008270);; Molecular Function: sequence-specific DNA binding (GO:0043565);;	bZIP	-0.935983	-0.928957	-0.949557	-0.522435	-0.524656	-0.769607	-0.87849	4
PB16713	PREDICTED: ocs element-binding factor 1-like [Vigna radiata var. radiata]	--	Molecular Function: sequence-specific DNA binding transcription factor activity (GO:0003700);; Biological Process: regulation of transcription, DNA-templated (GO:0006355);; Molecular Function: sequence-specific DNA binding (GO:0043565);;	bZIP	0.590501	0.641258	0.579465	0.98991	0.983554	0.942725	0.80842	4
PB17495	PREDICTED: transcription factor RF2b-like [Glycine max]	--	--	bZIP	0.698358	0.707395	0.69517	0.861198	0.81263	0.924553	0.849043	4
PB1914	Transcription factor HY5-like [Glycine soja]	--	Molecular Function: sequence-specific DNA binding transcription factor activity (GO:0003700);; Biological Process: regulation of transcription, DNA-templated (GO:0006355);; Molecular Function: sequence-specific DNA binding (GO:0043565);;	bZIP	-0.938324	-0.938041	-0.958268	-0.502894	-0.536397	-0.75936	-0.904274	4
PB21597	transcription factor TGA2.3-like [Cajanus cajan]	K14431|0|pvu:PHAVU_001G123300g|hypothetical protein; K14431 transcription factor TGA (A)	Molecular Function: sequence-specific DNA binding transcription factor activity (GO:0003700);; Biological Process: regulation of transcription, DNA-templated (GO:0006355);; Molecular Function: sequence-specific DNA binding (GO:0043565);;	bZIP	-0.753879	-0.766845	-0.750621	-0.893301	-0.87599	-0.918784	-0.859246	4
PB32547	hypothetical protein VIGAN_09073900 [Vigna angularis var. angularis]	--	Molecular Function: ATP binding (GO:0005524);; Biological Process: defense response (GO:0006952);; Biological Process: signal transduction (GO:0007165);; Molecular Function: nucleoside-triphosphatase activity (GO:0017111);; Molecular Function: ADP binding (GO:0043531);;	bZIP	0.947745	0.934032	0.963931	0.441407	0.464618	0.716212	0.879607	4
PB35566	PREDICTED: transcription factor TGA2-like isoform X2 [Glycine max]	K14431|0|gmx:100775461|TGACG-sequence-specific DNA-binding protein TGA-2.1-like; K14431 transcription factor TGA (A)	--	bZIP	0.715142	0.759964	0.711933	0.945816	0.952801	0.973962	0.902697	4
PB35970	bZIP transcription factor bZIP62 [Glycine max]	--	Molecular Function: sequence-specific DNA binding transcription factor activity (GO:0003700);; Biological Process: regulation of transcription, DNA-templated (GO:0006355);; Molecular Function: sequence-specific DNA binding (GO:0043565);;	bZIP	0.74573	0.768717	0.748224	0.928318	0.953982	0.959387	0.925227	4
PB4475	PREDICTED: bZIP transcription factor 44-like [Vigna angularis]	--	Molecular Function: sequence-specific DNA binding transcription factor activity (GO:0003700);; Biological Process: regulation of transcription, DNA-templated (GO:0006355);; Biological Process: negative regulation of translation (GO:0017148);; Biological Process: cellular response to stress (GO:0033554);; Biological Process: response to chemical (GO:0042221);; Molecular Function: sequence-specific…	bZIP	0.607869	0.6576	0.588284	0.982023	0.976595	0.941447	0.81214	4
PB8060	bHLH transcription factor [Glycine max]	--	Molecular Function: sequence-specific DNA binding transcription factor activity (GO:0003700);; Biological Process: regulation of transcription, DNA-templated (GO:0006355);; Molecular Function: sequence-specific DNA binding (GO:0043565);;	bZIP	0.579955	0.612023	0.578167	0.962961	0.97955	0.911985	0.807837	4
PB9515	bHLH transcription factor [Glycine max]	--	Molecular Function: sequence-specific DNA binding transcription factor activity (GO:0003700);; Biological Process: regulation of transcription, DNA-templated (GO:0006355);; Molecular Function: sequence-specific DNA binding (GO:0043565);;	bZIP	0.641384	0.667198	0.642716	0.964301	0.973131	0.940289	0.852714	4
PB12534	hypothetical protein PHAVU_003G036000g [Phaseolus vulgaris]	--	--	C2C2->C2C2-CO-like	-0.945349	-0.932423	-0.963782	-0.414344	-0.432779	-0.695566	-0.854586	4
PB10053	hypothetical protein PHAVU_002G226100g [Phaseolus vulgaris]	--	Molecular Function: DNA binding (GO:0003677);; Biological Process: regulation of transcription, DNA-templated (GO:0006355);;	C2C2->C2C2-Dof	0.763858	0.768951	0.777711	0.850887	0.884046	0.898819	0.912825	4
PB10506	hypothetical protein GLYMA_04G158800 [Glycine max]	--	--	C2C2->C2C2-Dof	-0.865656	-0.894547	-0.872536	-0.566611	-0.523324	-0.785645	-0.836101	4
PB1104	hypothetical protein LR48_Vigan01g047400 [Vigna angularis]	--	Molecular Function: DNA binding (GO:0003677);; Biological Process: regulation of transcription, DNA-templated (GO:0006355);;	C2C2->C2C2-Dof	0.918757	0.933915	0.926438	0.451343	0.461357	0.714129	0.847424	4
PB14511	hypothetical protein VIGAN_09175300 [Vigna angularis var. angularis]	--	Molecular Function: DNA binding (GO:0003677);; Biological Process: regulation of transcription, DNA-templated (GO:0006355);;	C2C2->C2C2-Dof	0.732573	0.746145	0.739776	0.912643	0.926132	0.958492	0.916855	4
PB18475	hypothetical protein GLYMA_13G329000 [Glycine max]	--	Molecular Function: DNA binding (GO:0003677);; Biological Process: regulation of transcription, DNA-templated (GO:0006355);;	C2C2->C2C2-Dof	0.694472	0.720929	0.694191	0.964376	0.941164	0.964495	0.872056	4
PB5647	hypothetical protein PHAVU_003G182100g [Phaseolus vulgaris]	--	--	C2C2->C2C2-Dof	-0.974851	-0.956513	-0.969247	-0.462404	-0.499002	-0.70541	-0.866636	4
PB12724	PREDICTED: putative GATA transcription factor 22 [Glycine max]	--	--	C2C2->C2C2-GATA	-0.725493	-0.756741	-0.728022	-0.952843	-0.939989	-0.985291	-0.909427	4
PB1609	PREDICTED: GATA transcription factor 2-like [Glycine max]	--	Molecular Function: sequence-specific DNA binding transcription factor activity (GO:0003700);; Biological Process: regulation of transcription, DNA-templated (GO:0006355);; Molecular Function: zinc ion binding (GO:0008270);; Molecular Function: sequence-specific DNA binding (GO:0043565);;	C2C2->C2C2-GATA	-0.894305	-0.8839	-0.920349	-0.565899	-0.591541	-0.770619	-0.899048	4
PB6598	PREDICTED: putative GATA transcription factor 22 [Glycine max]	--	Molecular Function: sequence-specific DNA binding transcription factor activity (GO:0003700);; Biological Process: regulation of transcription, DNA-templated (GO:0006355);; Molecular Function: zinc ion binding (GO:0008270);; Molecular Function: sequence-specific DNA binding (GO:0043565);;	C2C2->C2C2-GATA	-0.730999	-0.77354	-0.732742	-0.954437	-0.943156	-0.983453	-0.905795	4
PB11980	uncharacterized protein LOC100802773 [Glycine max]	--	Molecular Function: nucleic acid binding (GO:0003676);; Molecular Function: metal ion binding (GO:0046872);;	C2H2	0.701231	0.730301	0.705159	0.869228	0.886375	0.907367	0.867125	4
PB15717	PREDICTED: zinc finger protein WIP2-like [Vigna radiata var. radiata]	--	Molecular Function: nucleic acid binding (GO:0003676);; Cellular Component: nucleus (GO:0005634);; Biological Process: pollen tube growth (GO:0009860);; Molecular Function: metal ion binding (GO:0046872);;	C2H2	0.747128	0.768903	0.752959	0.919949	0.91094	0.966661	0.910785	4
PB16056	hypothetical protein GLYMA_07G158000 [Glycine max]	--	--	C2H2	-0.720798	-0.757686	-0.708516	-0.957552	-0.951183	-0.963994	-0.875075	4
PB17981	PREDICTED: uncharacterized protein LOC100787323 [Glycine max]	--	--	C2H2	-0.660046	-0.702831	-0.656447	-0.955808	-0.964073	-0.958485	-0.856736	4
PB21233	PREDICTED: protein indeterminate-domain 5, chloroplastic-like [Glycine max]	--	--	C2H2	-0.647078	-0.700672	-0.627088	-0.987888	-0.976123	-0.956058	-0.828185	4
PB28137	PREDICTED: protein indeterminate-domain 2-like [Glycine max]	--	Molecular Function: nucleic acid binding (GO:0003676);; Molecular Function: metal ion binding (GO:0046872);;	C2H2	0.698239	0.700941	0.708904	0.901856	0.898696	0.907232	0.85323	4
PB34188	PREDICTED: protein indeterminate-domain 2-like [Glycine max]	--	Molecular Function: nucleic acid binding (GO:0003676);; Molecular Function: metal ion binding (GO:0046872);;	C2H2	0.636461	0.65655	0.627817	0.896963	0.902969	0.913665	0.835295	4
PB35728	PREDICTED: zinc finger protein 4-like [Glycine max]	--	Molecular Function: metal ion binding (GO:0046872);;	C2H2	0.87702	0.866324	0.840739	0.64742	0.678878	0.770177	0.820716	4
PB36269	hypothetical protein glysoja_041172 [Glycine soja]	--	Molecular Function: metal ion binding (GO:0046872);;	C2H2	-0.700579	-0.727722	-0.706335	-0.947211	-0.939656	-0.97051	-0.893452	4
PB37531	PREDICTED: protein indeterminate-domain 5, chloroplastic-like [Glycine max]	--	--	C2H2	-0.766701	-0.794346	-0.769637	-0.914349	-0.904638	-0.973171	-0.914834	4
PB39516	Zinc finger protein MAGPIE, partial [Cajanus cajan]	--	--	C2H2	-0.759317	-0.781208	-0.756701	-0.947091	-0.932757	-0.971343	-0.904587	4
PB6914	PREDICTED: zinc finger protein WIP2-like [Vigna radiata var. radiata]	--	Molecular Function: nucleic acid binding (GO:0003676);; Cellular Component: nucleus (GO:0005634);; Biological Process: pollen tube growth (GO:0009860);; Molecular Function: metal ion binding (GO:0046872);;	C2H2	0.748102	0.766108	0.746043	0.925315	0.916025	0.97175	0.909108	4
PB7573	PREDICTED: uncharacterized protein LOC100785244 [Glycine max]	--	Biological Process: primary metabolic process (GO:0044238);; Molecular Function: metal ion binding (GO:0046872);; Biological Process: biological regulation (GO:0065007);; Biological Process: organic cyclic compound biosynthetic process (GO:1901362);;	C2H2	0.624951	0.629305	0.627317	0.93366	0.925407	0.913958	0.822101	4
PB1070	PREDICTED: probable glutathione S-transferase [Vigna angularis]	K00799|2.8211e-110|cam:101508481|probable glutathione S-transferase-like; K00799 glutathione S-transferase [EC:2.5.1.18] (A)	Molecular Function: glutathione transferase activity (GO:0004364);; Cellular Component: cytoplasm (GO:0005737);; Biological Process: metabolic process (GO:0008152);;	C3H	-0.849681	-0.839178	-0.885605	-0.537228	-0.501933	-0.774265	-0.851392	4
PB15608	hypothetical protein GLYMA_20G166400 [Glycine max]	K03841|0|gmx:100815943|fructose-1,6-bisphosphatase, cytosolic-like; K03841 fructose-1,6-bisphosphatase I [EC:3.1.3.11] (A)	Biological Process: carbohydrate metabolic process (GO:0005975);; Molecular Function: fructose 1,6-bisphosphate 1-phosphatase activity (GO:0042132);;	C3H	-0.729104	-0.769018	-0.7294	-0.954664	-0.955781	-0.984194	-0.907062	4
PB19185	hypothetical protein GLYMA_14G223400 [Glycine max]	--	Biological Process: cell adhesion (GO:0007155);; Biological Process: proximal/distal pattern formation (GO:0009954);; Biological Process: floral organ abscission (GO:0010227);; Biological Process: flower morphogenesis (GO:0048439);;	C3H	0.692239	0.714148	0.682172	0.934891	0.928423	0.951407	0.865872	4
PB733	PREDICTED: probable glutathione S-transferase [Vigna angularis]	K00799|6.91915e-110|cam:101508481|probable glutathione S-transferase-like; K00799 glutathione S-transferase [EC:2.5.1.18] (A)	Molecular Function: glutathione transferase activity (GO:0004364);; Cellular Component: cytoplasm (GO:0005737);; Biological Process: metabolic process (GO:0008152);;	C3H	-0.915575	-0.906394	-0.943208	-0.534112	-0.527312	-0.78525	-0.895046	4
PB26619	hypothetical protein GLYMA_07G242000 [Glycine max]	--	Molecular Function: DNA binding (GO:0003677);; Cellular Component: nucleus (GO:0005634);;	CAMTA	0.865389	0.851214	0.866874	0.570591	0.537367	0.760375	0.856611	4
PB1190	PREDICTED: B-box zinc finger protein 18-like isoform X3 [Vigna radiata var. radiata]	--	Cellular Component: intracellular (GO:0005622);; Molecular Function: zinc ion binding (GO:0008270);;	DBB	0.610778	0.649349	0.608776	0.964834	0.924084	0.941286	0.818368	4
PB14135	PREDICTED: B-box zinc finger protein 21 [Glycine max]	--	--	DBB	0.89212	0.893566	0.915808	0.524006	0.542031	0.782989	0.897176	4
PB35510	PREDICTED: B-box zinc finger protein 21 [Glycine max]	--	--	DBB	0.954683	0.919335	0.976907	0.484497	0.513884	0.748488	0.90763	4
PB8606	PREDICTED: B-box zinc finger protein 24 [Vigna angularis]	--	Cellular Component: intracellular (GO:0005622);; Molecular Function: zinc ion binding (GO:0008270);;	DBB	-0.930143	-0.936107	-0.948323	-0.497209	-0.501989	-0.760374	-0.881786	4
PB31283	probable protein phosphatase 2C 27 [Cajanus cajan]	K14803|4.26945e-115|pvu:PHAVU_003G174000g|hypothetical protein; K14803 protein phosphatase 2C homolog 2/3 [EC:3.1.3.16] (A)	Molecular Function: protein serine/threonine phosphatase activity (GO:0004722);; Biological Process: protein dephosphorylation (GO:0006470);; Molecular Function: metal ion binding (GO:0046872);;	DBP	-0.932093	-0.918991	-0.957297	-0.553067	-0.55198	-0.796558	-0.913222	4
PB23397	PREDICTED: ETHYLENE INSENSITIVE 3-like 1 protein [Glycine max]	K14514|0|gmx:100791051|protein ETHYLENE INSENSITIVE 3-like; K14514 ethylene-insensitive protein 3 (A)	Molecular Function: sequence-specific DNA binding transcription factor activity (GO:0003700);; Cellular Component: nucleus (GO:0005634);; Biological Process: regulation of transcription, DNA-templated (GO:0006355);;	EIL	0.645408	0.678745	0.637729	0.966389	0.979193	0.944852	0.850862	4
PB2000	myb family transcription factor PHL7-like [Cajanus cajan]	--	Molecular Function: DNA binding (GO:0003677);;	GARP->GARP-G2-like	0.919907	0.915029	0.937971	0.430661	0.476905	0.690273	0.85752	4
PB28081	PREDICTED: transcription activator GLK1-like [Glycine max]	--	Molecular Function: DNA binding (GO:0003677);; Molecular Function: chromatin binding (GO:0003682);;	GARP->GARP-G2-like	-0.665609	-0.707689	-0.662099	-0.969258	-0.944739	-0.956501	-0.846349	4
PB35530	PREDICTED: probable transcription factor KAN4 [Glycine max]	--	Molecular Function: DNA binding (GO:0003677);; Molecular Function: chromatin binding (GO:0003682);;	GARP->GARP-G2-like	-0.650192	-0.705368	-0.643929	-0.978169	-0.965438	-0.959971	-0.841478	4
PB36207	hypothetical protein PHAVU_005G100700g [Phaseolus vulgaris]	--	Molecular Function: DNA binding (GO:0003677);; Molecular Function: chromatin binding (GO:0003682);;	GARP->GARP-G2-like	-0.746306	-0.779268	-0.747142	-0.950401	-0.935798	-0.981296	-0.906118	4
PB15255	PREDICTED: nodulation-signaling pathway 1 protein-like [Glycine max]	--	Biological Process: transcription, DNA-templated (GO:0006351);;	GRAS	0.858235	0.860667	0.86956	0.432915	0.503197	0.653948	0.818019	4
PB25782	PREDICTED: TMV resistance protein N-like [Glycine max]	--	--	GRAS	0.969639	0.950546	0.98328	0.486687	0.50773	0.751293	0.90479	4
PB29366	PREDICTED: scarecrow-like protein 9 [Glycine max]	--	--	GRAS	0.909242	0.899327	0.929973	0.359051	0.399279	0.646512	0.831603	4
PB38911	PREDICTED: TMV resistance protein N-like [Glycine max]	--	--	GRAS	0.948189	0.933649	0.968123	0.558582	0.57138	0.797989	0.924205	4
PB42652	PREDICTED: growth-regulating factor 4-like isoform X1 [Vigna angularis]	--	Molecular Function: ATP binding (GO:0005524);; Cellular Component: nucleus (GO:0005634);; Biological Process: regulation of transcription, DNA-templated (GO:0006355);; Molecular Function: hydrolase activity, acting on acid anhydrides, in phosphorus-containing anhydrides (GO:0016818);;	GRF	0.729866	0.771282	0.715905	0.873659	0.871593	0.921469	0.846247	4
PB26892	PREDICTED: BEL1-like homeodomain protein 8 [Glycine max]	--	--	HB->HB-BELL	0.623858	0.644188	0.609528	0.951946	0.972096	0.916396	0.83072	4
PB17820	PREDICTED: homeobox-leucine zipper protein HOX11-like [Glycine max]	K09338|1.8975e-144|gmx:100784703|homeobox-leucine zipper protein HOX11-like; K09338 homeobox-leucine zipper protein (A)	Molecular Function: DNA binding (GO:0003677);; Biological Process: transcription, DNA-templated (GO:0006351);;	HB->HB-HD-ZIP	0.681528	0.69049	0.695612	0.891541	0.869157	0.937952	0.862655	4
PB26950	PREDICTED: homeobox-leucine zipper protein ATHB-15 [Vigna radiata var. radiata]	K09338|0|pvu:PHAVU_005G166900g|hypothetical protein; K09338 homeobox-leucine zipper protein (A)	Molecular Function: sequence-specific DNA binding transcription factor activity (GO:0003700);; Cellular Component: nucleus (GO:0005634);; Biological Process: regulation of transcription, DNA-templated (GO:0006355);; Molecular Function: sequence-specific DNA binding (GO:0043565);;	HB->HB-HD-ZIP	0.624111	0.648766	0.630313	0.955685	0.928172	0.934998	0.827716	4
PB27489	PREDICTED: homeobox-leucine zipper protein ATHB-15 [Vigna angularis]	K09338|0|pvu:PHAVU_010G146200g|hypothetical protein; K09338 homeobox-leucine zipper protein (A)	Molecular Function: sequence-specific DNA binding transcription factor activity (GO:0003700);; Cellular Component: nucleus (GO:0005634);; Biological Process: regulation of transcription, DNA-templated (GO:0006355);; Molecular Function: sequence-specific DNA binding (GO:0043565);;	HB->HB-HD-ZIP	0.608642	0.627842	0.618297	0.940173	0.916294	0.931369	0.824957	4
PB29669	PREDICTED: homeobox-leucine zipper protein REVOLUTA [Vigna radiata var. radiata]	K09338|0|gmx:100804870|homeobox-leucine zipper protein REVOLUTA-like; K09338 homeobox-leucine zipper protein (A)	Molecular Function: sequence-specific DNA binding transcription factor activity (GO:0003700);; Cellular Component: nucleus (GO:0005634);; Biological Process: regulation of transcription, DNA-templated (GO:0006355);; Biological Process: cell adhesion (GO:0007155);; Molecular Function: lipid binding (GO:0008289);; Biological Process: determination of bilateral symmetry (GO:0009855);; Biological Pro…	HB->HB-HD-ZIP	0.730735	0.754566	0.740764	0.920073	0.906236	0.969594	0.908571	4
PB29719	PREDICTED: homeobox-leucine zipper protein ANTHOCYANINLESS 2-like [Vigna radiata var. radiata]	K09338|0|pvu:PHAVU_008G072700g|hypothetical protein; K09338 homeobox-leucine zipper protein (A)	Molecular Function: sequence-specific DNA binding transcription factor activity (GO:0003700);; Cellular Component: nucleus (GO:0005634);; Biological Process: regulation of transcription, DNA-templated (GO:0006355);; Biological Process: anthocyanin accumulation in tissues in response to UV light (GO:0043481);; Molecular Function: sequence-specific DNA binding (GO:0043565);; Biological Process: roo…	HB->HB-HD-ZIP	-0.601276	-0.664056	-0.614134	-0.87749	-0.860043	-0.918231	-0.821208	4
PB31088	PREDICTED: homeobox-leucine zipper protein REVOLUTA [Vigna radiata var. radiata]	K09338|0|gmx:100804870|homeobox-leucine zipper protein REVOLUTA-like; K09338 homeobox-leucine zipper protein (A)	Molecular Function: sequence-specific DNA binding transcription factor activity (GO:0003700);; Cellular Component: nucleus (GO:0005634);; Biological Process: regulation of transcription, DNA-templated (GO:0006355);; Biological Process: cell adhesion (GO:0007155);; Molecular Function: lipid binding (GO:0008289);; Biological Process: determination of bilateral symmetry (GO:0009855);; Biological Pro…	HB->HB-HD-ZIP	0.755751	0.777016	0.767518	0.893344	0.883314	0.968239	0.921961	4
PB31905	PREDICTED: homeobox-leucine zipper protein REVOLUTA [Vigna radiata var. radiata]	K09338|0|gmx:100813804|homeobox-leucine zipper protein REVOLUTA-like; K09338 homeobox-leucine zipper protein (A)	Molecular Function: sequence-specific DNA binding transcription factor activity (GO:0003700);; Cellular Component: nucleus (GO:0005634);; Biological Process: regulation of transcription, DNA-templated (GO:0006355);; Biological Process: cell adhesion (GO:0007155);; Molecular Function: lipid binding (GO:0008289);; Biological Process: determination of bilateral symmetry (GO:0009855);; Biological Pro…	HB->HB-HD-ZIP	0.661774	0.719437	0.678613	0.86061	0.844975	0.93112	0.84504	4
PB34294	PREDICTED: homeobox-leucine zipper protein ATHB-15 [Vigna radiata var. radiata]	K09338|0|pvu:PHAVU_005G166900g|hypothetical protein; K09338 homeobox-leucine zipper protein (A)	Molecular Function: sequence-specific DNA binding transcription factor activity (GO:0003700);; Cellular Component: nucleus (GO:0005634);; Biological Process: regulation of transcription, DNA-templated (GO:0006355);; Molecular Function: sequence-specific DNA binding (GO:0043565);;	HB->HB-HD-ZIP	0.657136	0.681496	0.660794	0.941733	0.928311	0.955516	0.861882	4
PB34342	homeobox-leucine zipper protein ATHB-14-like [Cajanus cajan]	K09338|0|gmx:100807637|homeobox-leucine zipper protein ATHB-14-like; K09338 homeobox-leucine zipper protein (A)	Molecular Function: sequence-specific DNA binding transcription factor activity (GO:0003700);; Cellular Component: nucleus (GO:0005634);; Biological Process: regulation of transcription, DNA-templated (GO:0006355);; Molecular Function: sequence-specific DNA binding (GO:0043565);;	HB->HB-HD-ZIP	0.702777	0.730208	0.705938	0.947436	0.923736	0.976602	0.88742	4
PB34369	PREDICTED: homeobox-leucine zipper protein ATHB-15 [Vigna angularis]	K09338|0|pvu:PHAVU_010G146200g|hypothetical protein; K09338 homeobox-leucine zipper protein (A)	Molecular Function: sequence-specific DNA binding transcription factor activity (GO:0003700);; Cellular Component: nucleus (GO:0005634);; Biological Process: regulation of transcription, DNA-templated (GO:0006355);; Molecular Function: sequence-specific DNA binding (GO:0043565);;	HB->HB-HD-ZIP	0.705189	0.732506	0.705346	0.954471	0.929775	0.959929	0.871393	4
PB36939	uncharacterized protein LOC100793260 [Glycine max]	K09338|3.5775e-144|gmx:100793260|homeobox-leucine zipper protein ATHB-7-like; K09338 homeobox-leucine zipper protein (A)	Molecular Function: transcription regulatory region sequence-specific DNA binding (GO:0000976);; Molecular Function: sequence-specific DNA binding transcription factor activity (GO:0003700);; Cellular Component: nucleus (GO:0005634);; Biological Process: regulation of transcription, DNA-templated (GO:0006355);;	HB->HB-HD-ZIP	0.693789	0.720221	0.691332	0.926776	0.951884	0.932428	0.87388	4
PB40945	Homeobox-leucine zipper protein HAT4 [Glycine soja]	K09338|2.72808e-41|gmx:100798480|homeobox-leucine zipper protein HAT3-like; K09338 homeobox-leucine zipper protein (A)	Molecular Function: sequence-specific DNA binding transcription factor activity (GO:0003700);; Cellular Component: nucleus (GO:0005634);; Biological Process: regulation of transcription, DNA-templated (GO:0006355);; Molecular Function: sequence-specific DNA binding (GO:0043565);;	HB->HB-HD-ZIP	-0.657545	-0.732717	-0.643294	-0.925198	-0.880144	-0.946753	-0.809731	4
PB43138	Homeobox-leucine zipper protein ROC3 [Glycine soja]	--	Molecular Function: sequence-specific DNA binding transcription factor activity (GO:0003700);; Cellular Component: nucleus (GO:0005634);; Biological Process: regulation of transcription, DNA-templated (GO:0006355);; Molecular Function: sequence-specific DNA binding (GO:0043565);;	HB->HB-HD-ZIP	-0.946508	-0.94038	-0.960909	-0.467204	-0.480062	-0.722333	-0.868414	4
PB18322	PREDICTED: homeobox protein knotted-1-like 6 [Glycine max]	--	Molecular Function: DNA binding (GO:0003677);;	HB->HB-KNOX	0.95202	0.94025	0.968108	0.482143	0.490119	0.749381	0.89058	4
PB28611	Homeobox-leucine zipper protein ROC3 [Glycine soja]	--	Molecular Function: sequence-specific DNA binding transcription factor activity (GO:0003700);; Cellular Component: nucleus (GO:0005634);; Biological Process: regulation of transcription, DNA-templated (GO:0006355);; Molecular Function: sequence-specific DNA binding (GO:0043565);;	HB->HB-other	-0.862952	-0.879487	-0.885846	-0.534743	-0.50929	-0.769046	-0.850491	4
PB13914	WOX4 protein, partial [Glycine max]	--	Molecular Function: sequence-specific DNA binding transcription factor activity (GO:0003700);; Cellular Component: nucleus (GO:0005634);; Biological Process: regulation of transcription, DNA-templated (GO:0006355);; Molecular Function: sequence-specific DNA binding (GO:0043565);;	HB->HB-WOX	0.873698	0.840201	0.871643	0.609398	0.554819	0.791392	0.857238	4
PB10354	heat stress transcription factor B-4-like [Glycine max]	K09419|0|gmx:100782841|heat stress transcription factor B-4-like; K09419 heat shock transcription factor, other eukaryote (A)	Molecular Function: sequence-specific DNA binding transcription factor activity (GO:0003700);; Cellular Component: nucleus (GO:0005634);; Biological Process: regulation of transcription, DNA-templated (GO:0006355);; Biological Process: response to heat (GO:0009408);; Molecular Function: sequence-specific DNA binding (GO:0043565);;	HSF	0.71248	0.740056	0.709613	0.952178	0.958889	0.96392	0.891159	4
PB10663	PREDICTED: heat stress transcription factor B-4-like [Vigna radiata var. radiata]	K09419|0|gmx:100780813|heat stress transcription factor B-4-like; K09419 heat shock transcription factor, other eukaryote (A)	Molecular Function: sequence-specific DNA binding transcription factor activity (GO:0003700);; Cellular Component: nucleus (GO:0005634);; Biological Process: regulation of transcription, DNA-templated (GO:0006355);; Biological Process: asymmetric cell division (GO:0008356);; Biological Process: response to heat (GO:0009408);; Molecular Function: sequence-specific DNA binding (GO:0043565);;	HSF	0.663218	0.678008	0.667819	0.940757	0.932325	0.946188	0.866006	4
PB8516	heat stress transcription factor Hsf-06 [Glycine max]	K09419|7.72822e-137|gmx:100802739|heat stress transcription factor B-3-like; K09419 heat shock transcription factor, other eukaryote (A)	Molecular Function: sequence-specific DNA binding transcription factor activity (GO:0003700);; Cellular Component: nucleus (GO:0005634);; Biological Process: regulation of transcription, DNA-templated (GO:0006355);; Biological Process: toxin catabolic process (GO:0009407);; Biological Process: response to heat (GO:0009408);; Molecular Function: sequence-specific DNA binding (GO:0043565);; Biologi…	HSF	0.97008	0.947329	0.979128	0.503384	0.555234	0.735864	0.901996	4
PB5382	uncharacterized protein LOC100499957 [Glycine max]	K09377|8.54421e-140|gmx:100499957|uncharacterized LOC100499957; K09377 cysteine and glycine-rich protein (A)	Molecular Function: zinc ion binding (GO:0008270);;	LIM	-0.949283	-0.931632	-0.961529	-0.394274	-0.426435	-0.673412	-0.854128	4
PB7034	uncharacterized protein LOC100499957 [Glycine max]	K09377|1.15004e-139|gmx:100499957|uncharacterized LOC100499957; K09377 cysteine and glycine-rich protein (A)	Molecular Function: zinc ion binding (GO:0008270);;	LIM	-0.924701	-0.907332	-0.941807	-0.348326	-0.383287	-0.64186	-0.830706	4
PB15224	LOB domain-containing protein 4 [Glycine soja]	--	Biological Process: determination of bilateral symmetry (GO:0009855);; Biological Process: polarity specification of adaxial/abaxial axis (GO:0009944);; Biological Process: meristem initiation (GO:0010014);; Biological Process: regulation of meristem growth (GO:0010075);;	LOB	0.728451	0.765923	0.722225	0.91448	0.952987	0.938282	0.899423	4
PB15672	PREDICTED: LOB domain-containing protein 29-like [Vigna angularis]	K13945|4.89184e-125|gmx:100805623|LOB domain-containing protein 29-like; K13945 LOB domain-containing protein 29 (A)	--	LOB	0.896105	0.898369	0.921154	0.402836	0.46482	0.669077	0.837819	4
PB16726	PREDICTED: LOB domain-containing protein 4-like [Glycine max]	--	--	LOB	0.952631	0.946668	0.966352	0.524849	0.540238	0.782224	0.915244	4
PB18722	LOB domain-containing protein 41-like [Cajanus cajan]	--	--	LOB	0.702869	0.775349	0.694174	0.906521	0.899437	0.957683	0.873941	4
PB2014	PREDICTED: LOB domain-containing protein 21-like [Vigna angularis]	--	--	LOB	-0.909033	-0.895814	-0.935097	-0.402418	-0.41346	-0.683807	-0.840147	4
PB31484	PREDICTED: LOB domain-containing protein 4-like [Vigna radiata var. radiata]	--	--	LOB	0.949849	0.943143	0.966135	0.463717	0.49178	0.734917	0.890965	4
PB12118	PREDICTED: truncated transcription factor CAULIFLOWER A-like [Glycine max]	K09264|4.02035e-154|gmx:100787971|floral homeotic protein APETALA 1-like; K09264 MADS-box transcription factor, plant (A)	Molecular Function: binding (GO:0005488);; Biological Process: transcription, DNA-templated (GO:0006351);;	MADS->MADS-MIKC	-0.696757	-0.758139	-0.694416	-0.893711	-0.848265	-0.95736	-0.848466	4
PB12189	hypothetical protein VIGAN_01148000 [Vigna angularis var. angularis]	--	Molecular Function: DNA binding (GO:0003677);; Molecular Function: sequence-specific DNA binding transcription factor activity (GO:0003700);; Cellular Component: nucleus (GO:0005634);; Biological Process: regulation of transcription, DNA-templated (GO:0006355);; Molecular Function: protein dimerization activity (GO:0046983);;	MADS->MADS-MIKC	-0.912786	-0.917334	-0.918365	-0.478395	-0.542834	-0.705375	-0.832154	4
PB17929	PREDICTED: floral homeotic protein AGAMOUS-like [Vigna radiata var. radiata]	K09264|6.23599e-137|pvu:PHAVU_002G243200g|hypothetical protein; K09264 MADS-box transcription factor, plant (A)	Molecular Function: DNA binding (GO:0003677);; Molecular Function: sequence-specific DNA binding transcription factor activity (GO:0003700);; Cellular Component: nucleus (GO:0005634);; Biological Process: regulation of transcription, DNA-templated (GO:0006355);; Biological Process: plant-type cell wall modification (GO:0009827);; Biological Process: pollen tube growth (GO:0009860);; Biological Pr…	MADS->MADS-MIKC	-0.73604	-0.774546	-0.733527	-0.963593	-0.951669	-0.988421	-0.907906	4
PB2756	PREDICTED: MADS-box transcription factor 23-like isoform X2 [Glycine max]	--	--	MADS->MADS-MIKC	0.948265	0.939359	0.96735	0.456848	0.478951	0.733568	0.885378	4
PB34888	PREDICTED: MADS-box protein FLOWERING LOCUS C isoform X2 [Glycine max]	--	Molecular Function: DNA binding (GO:0003677);; Molecular Function: sequence-specific DNA binding transcription factor activity (GO:0003700);; Cellular Component: nucleus (GO:0005634);; Biological Process: regulation of transcription, DNA-templated (GO:0006355);; Molecular Function: protein dimerization activity (GO:0046983);;	MADS->MADS-MIKC	-0.952166	-0.945652	-0.970085	-0.476187	-0.494813	-0.749407	-0.891197	4
PB10174	PREDICTED: transcription factor RAX3 [Glycine max]	K09422|0|gmx:778079|MYB161; MYB transcription factor MYB161; K09422 myb proto-oncogene protein, plant (A)	Molecular Function: DNA binding (GO:0003677);; Molecular Function: chromatin binding (GO:0003682);;	MYB->MYB	0.939602	0.91918	0.958886	0.425763	0.432243	0.706688	0.86165	4
PB13025	transcription factor MYB80-like [Cajanus cajan]	K09422|6.42878e-164|pvu:PHAVU_004G053500g|hypothetical protein; K09422 myb proto-oncogene protein, plant (A)	--	MYB->MYB	0.603814	0.639979	0.596066	0.968361	0.990302	0.920353	0.824067	4
PB13077	R2R3-MYB factor [Lablab purpureus]	K09422|6.87139e-149|pvu:PHAVU_007G132300g|hypothetical protein; K09422 myb proto-oncogene protein, plant (A)	Molecular Function: DNA binding (GO:0003677);; Molecular Function: chromatin binding (GO:0003682);;	MYB->MYB	0.918053	0.905354	0.931582	0.426555	0.453868	0.682585	0.851041	4
PB14448	PREDICTED: myb-related protein 308 [Vigna radiata var. radiata]	K09422|9.93005e-137|gmx:780553|transcription factor MYBZ2; K09422 myb proto-oncogene protein, plant (A)	Molecular Function: DNA binding (GO:0003677);; Molecular Function: chromatin binding (GO:0003682);;	MYB->MYB	-0.868036	-0.892477	-0.876245	-0.497951	-0.510961	-0.710526	-0.804778	4
PB15202	transcription factor MYB86-like [Cajanus cajan]	K09422|0|pvu:PHAVU_005G047400g|hypothetical protein; K09422 myb proto-oncogene protein, plant (A)	Molecular Function: binding (GO:0005488);;	MYB->MYB	0.959372	0.951286	0.969472	0.434134	0.463922	0.708793	0.871567	4
PB16321	hypothetical protein LR48_Vigan04g190900 [Vigna angularis]	K09422|1.50824e-149|gmx:100782792|transcription factor MYB39-like; K09422 myb proto-oncogene protein, plant (A)	Molecular Function: DNA binding (GO:0003677);; Molecular Function: chromatin binding (GO:0003682);;	MYB->MYB	0.959427	0.937862	0.970894	0.491258	0.498388	0.75204	0.895241	4
PB36632	myb-related protein 306-like isoform X1 [Cajanus cajan]	K09422|0|gmx:780542|MYB53; MYB transcription factor MYB53; K09422 myb proto-oncogene protein, plant (A)	Molecular Function: DNA binding (GO:0003677);; Molecular Function: chromatin binding (GO:0003682);;	MYB->MYB	-0.945916	-0.936818	-0.95827	-0.47617	-0.474144	-0.740935	-0.87265	4
PB4776	transcription factor MYBZ1 [Glycine max]	K09422|1.00267e-81|gmx:778159|transcription factor MYBZ1; K09422 myb proto-oncogene protein, plant (A)	Molecular Function: DNA binding (GO:0003677);; Molecular Function: chromatin binding (GO:0003682);;	MYB->MYB	-0.918821	-0.933914	-0.930132	-0.403941	-0.427353	-0.684397	-0.826581	4
PB12531	hypothetical protein GLYMA_15G041100 [Glycine max]	K09422|1.19998e-109|gmx:778055|MYB139; MYB transcription factor MYB139; K09422 myb proto-oncogene protein, plant (A)	Molecular Function: DNA binding (GO:0003677);; Molecular Function: chromatin binding (GO:0003682);;	MYB->MYB-related	0.941597	0.942484	0.960577	0.521976	0.554326	0.776455	0.908963	4
PB2128	PREDICTED: protein RADIALIS-like 3 [Glycine max]	--	Molecular Function: DNA binding (GO:0003677);; Molecular Function: chromatin binding (GO:0003682);; Cellular Component: nucleus (GO:0005634);;	MYB->MYB-related	-0.709703	-0.739132	-0.714119	-0.952502	-0.944208	-0.978157	-0.902489	4
PB43574	PREDICTED: protein LHY isoform X1 [Glycine max]	K12133|0|gmx:100101859|MYB155, MYB123; MYB transcription factor MYB155; K12133 MYB-related transcription factor LHY (A)	Molecular Function: DNA binding (GO:0003677);; Molecular Function: chromatin binding (GO:0003682);;	MYB->MYB-related	0.855499	0.836829	0.893594	0.581256	0.568564	0.789525	0.883002	4
PB44019	PREDICTED: cysteine proteinase RD21a [Glycine max]	--	Biological Process: proteolysis (GO:0006508);; Molecular Function: cysteine-type peptidase activity (GO:0008234);;	MYB->MYB-related	0.952847	0.947532	0.951611	0.574662	0.625948	0.789257	0.932309	4
PB7919	uncharacterized protein LOC100791349 [Glycine max]	K09422|1.45332e-86|gmx:100791349|uncharacterized LOC100791349; K09422 myb proto-oncogene protein, plant (A)	Molecular Function: DNA binding (GO:0003677);; Molecular Function: chromatin binding (GO:0003682);;	MYB->MYB-related	0.694514	0.729088	0.679637	0.9776	0.972677	0.96791	0.873514	4
PB10769	NAC domain-containing protein 55 [Glycine soja]	--	Molecular Function: DNA binding (GO:0003677);; Biological Process: regulation of transcription, DNA-templated (GO:0006355);;	NAC	0.810233	0.852114	0.779419	0.759566	0.787685	0.844961	0.868789	4
PB15924	hypothetical protein GLYMA_14G140100 [Glycine max]	--	Molecular Function: DNA binding (GO:0003677);; Biological Process: regulation of transcription, DNA-templated (GO:0006355);;	NAC	0.937493	0.924759	0.958054	0.429688	0.440842	0.713606	0.86365	4
PB20127	NAC domain-containing protein 86-like [Cajanus cajan]	--	--	NAC	0.692984	0.724702	0.688278	0.873778	0.903788	0.886337	0.849	4
PB9807	PREDICTED: NAC domain-containing protein 35 [Vigna angularis]	--	--	NAC	-0.654597	-0.69384	-0.658187	-0.968902	-0.952516	-0.965209	-0.862637	4
PB12307	nuclear transcription factor Y subunit A-10-like [Cajanus cajan]	K08064|0|gmx:100527677|uncharacterized LOC100527677; K08064 nuclear transcription factor Y, alpha (A)	Molecular Function: sequence-specific DNA binding transcription factor activity (GO:0003700);; Biological Process: regulation of transcription, DNA-templated (GO:0006355);;	NF-Y->NF-YA	0.940412	0.932234	0.953061	0.537338	0.612987	0.773992	0.930142	4
PB20783	putative CCAAT-binding transcription factor NF-YA1a [Glycine max]	K08064|0|gmx:100527677|uncharacterized LOC100527677; K08064 nuclear transcription factor Y, alpha (A)	Molecular Function: sequence-specific DNA binding transcription factor activity (GO:0003700);; Biological Process: regulation of transcription, DNA-templated (GO:0006355);;	NF-Y->NF-YA	0.913877	0.905294	0.941573	0.543692	0.601444	0.783188	0.926859	4
PB42078	Nuclear transcription factor Y subunit A-3 [Glycine soja]	K08064|1.19818e-140|gmx:100793856|nuclear transcription factor Y subunit A-3-like; K08064 nuclear transcription factor Y, alpha (A)	Molecular Function: DNA binding (GO:0003677);; Molecular Function: sequence-specific DNA binding transcription factor activity (GO:0003700);; Biological Process: regulation of transcription, DNA-templated (GO:0006355);; Cellular Component: CCAAT-binding factor complex (GO:0016602);;	NF-Y->NF-YA	0.975783	0.966296	0.981413	0.502656	0.557032	0.753317	0.916905	4
PB7937	Nuclear transcription factor Y subunit A-3 [Glycine soja]	K08064|2.97106e-115|gmx:100793856|nuclear transcription factor Y subunit A-3-like; K08064 nuclear transcription factor Y, alpha (A)	Molecular Function: DNA binding (GO:0003677);; Molecular Function: sequence-specific DNA binding transcription factor activity (GO:0003700);; Biological Process: regulation of transcription, DNA-templated (GO:0006355);; Cellular Component: CCAAT-binding factor complex (GO:0016602);;	NF-Y->NF-YA	0.939816	0.919688	0.946315	0.35622	0.413353	0.646432	0.843027	4
PB8659	Nuclear transcription factor Y subunit A-10 [Glycine soja]	K08064|5.03469e-163|gmx:100808195|nuclear transcription factor Y subunit A-10-like; K08064 nuclear transcription factor Y, alpha (A)	Molecular Function: sequence-specific DNA binding transcription factor activity (GO:0003700);; Biological Process: regulation of transcription, DNA-templated (GO:0006355);;	NF-Y->NF-YA	0.918342	0.901149	0.933887	0.345081	0.392213	0.631647	0.825876	4
PB23372	PREDICTED: protein NLP2-like [Glycine max]	--	--	RWP-RK	0.896567	0.895656	0.910742	0.420989	0.479185	0.668641	0.84042	4
PB28381	PREDICTED: protein NLP9-like [Glycine max]	--	--	RWP-RK	0.856742	0.855325	0.872425	0.389518	0.46053	0.6333	0.80897	4
PB44248	PREDICTED: receptor-like protein 12 [Glycine max]	--	--	SBP	0.923267	0.919953	0.943188	0.52477	0.520355	0.782253	0.896856	4
PB1359	hypothetical protein PHAVU_002G166700g [Phaseolus vulgaris]	--	--	SRS	0.737278	0.739236	0.739022	0.921361	0.913853	0.958583	0.906842	4
PB9160	PREDICTED: protein LATERAL ROOT PRIMORDIUM 1-like [Glycine max]	--	--	SRS	0.763515	0.792219	0.755749	0.909806	0.95152	0.94145	0.921273	4
PB20262	PREDICTED: transcription factor TCP8 [Theobroma cacao]	--	--	TCP	0.814897	0.877475	0.819818	0.560858	0.555975	0.771813	0.81454	4
PB23250	PREDICTED: transcription factor TCP13-like [Glycine max]	--	--	TCP	-0.68872	-0.737306	-0.672656	-0.983274	-0.975163	-0.974109	-0.864466	4
PB36587	PREDICTED: transcription factor TCP4-like [Vigna radiata var. radiata]	--	--	TCP	-0.731969	-0.770397	-0.724003	-0.96051	-0.956675	-0.977325	-0.896098	4
PB6659	PREDICTED: transcription factor TCP13-like [Glycine max]	--	--	TCP	-0.731571	-0.768887	-0.733605	-0.949518	-0.923932	-0.976505	-0.894585	4
PB9011	PREDICTED: transcription factor TCP4-like [Vigna radiata var. radiata]	--	--	TCP	-0.625311	-0.671301	-0.623024	-0.968009	-0.943185	-0.949975	-0.824316	4
PB13148	uncharacterized protein LOC100306332 [Glycine max]	K13464|2.87487e-114|gmx:100306332|uncharacterized LOC100306332; K13464 jasmonate ZIM domain-containing protein (A)	--	Tify	-0.909708	-0.882441	-0.948392	-0.453997	-0.488644	-0.715161	-0.868666	4
PB16022	uncharacterized protein LOC100306332 [Glycine max]	K13464|1.46551e-114|gmx:100306332|uncharacterized LOC100306332; K13464 jasmonate ZIM domain-containing protein (A)	--	Tify	-0.951465	-0.92661	-0.976848	-0.472884	-0.502458	-0.738686	-0.898858	4
PB20315	hypothetical protein GLYMA_13G116100 [Glycine max]	K13464|6.04036e-66|gmx:100306282|uncharacterized LOC100306282; K13464 jasmonate ZIM domain-containing protein (A)	--	Tify	-0.85906	-0.805417	-0.892022	-0.388434	-0.443346	-0.610802	-0.801506	4
PB5640	protein TIFY 11B-like [Glycine max]	K13464|2.19966e-149|gmx:100778559|protein TIFY 11B-like; K13464 jasmonate ZIM domain-containing protein (A)	--	Tify	-0.909173	-0.874408	-0.943749	-0.345555	-0.401618	-0.639676	-0.833284	4
PB17660	PREDICTED: putative mediator of RNA polymerase II transcription subunit 26 isoform X1 [Glycine max]	--	--	Trihelix	0.808194	0.863074	0.818862	0.618437	0.666119	0.790796	0.862425	4
PB1968	hypothetical protein GLYMA_10G2251001, partial [Glycine max]	--	Molecular Function: DNA binding (GO:0003677);; Molecular Function: chromatin binding (GO:0003682);; Molecular Function: sequence-specific DNA binding transcription factor activity (GO:0003700);; Biological Process: regulation of transcription, DNA-templated (GO:0006355);;	Trihelix	-0.922746	-0.943113	-0.926183	-0.522423	-0.515303	-0.756785	-0.846846	4
PB20274	PREDICTED: trihelix transcription factor GTL2-like [Glycine max]	--	--	Trihelix	-0.953244	-0.966836	-0.959332	-0.549332	-0.553686	-0.796964	-0.900452	4
PB22770	PREDICTED: ribonuclease J isoform X1 [Glycine max]	--	Molecular Function: chromatin binding (GO:0003682);; Molecular Function: RNA binding (GO:0003723);; Molecular Function: hydrolase activity, acting on ester bonds (GO:0016788);; Molecular Function: metal ion binding (GO:0046872);;	Trihelix	-0.705213	-0.731192	-0.712535	-0.916675	-0.903605	-0.962277	-0.887769	4
PB26355	PREDICTED: ribonuclease J-like isoform X3 [Glycine max]	--	--	Trihelix	-0.758903	-0.788624	-0.764194	-0.935219	-0.922922	-0.989236	-0.926509	4
PB27517	hypothetical protein GLYMA_06G171400 [Glycine max]	--	--	Trihelix	-0.72259	-0.798347	-0.684416	-0.919523	-0.91945	-0.927176	-0.830916	4
PB29427	hypothetical protein GLYMA_06G171400 [Glycine max]	--	Molecular Function: chromatin binding (GO:0003682);; Molecular Function: RNA binding (GO:0003723);; Molecular Function: hydrolase activity, acting on ester bonds (GO:0016788);; Molecular Function: metal ion binding (GO:0046872);;	Trihelix	-0.62383	-0.657592	-0.623535	-0.936206	-0.937405	-0.938071	-0.832405	4
PB29683	putative metallo beta subunit lactamase [Oryza sativa Japonica Group]	--	Molecular Function: DNA binding (GO:0003677);; Molecular Function: chromatin binding (GO:0003682);; Molecular Function: RNA binding (GO:0003723);; Cellular Component: chloroplast (GO:0009507);; Biological Process: embryo development ending in seed dormancy (GO:0009793);; Biological Process: photosynthesis (GO:0015979);; Molecular Function: hydrolase activity, acting on ester bonds (GO:0016788);; …	Trihelix	-0.683585	-0.738431	-0.67026	-0.957765	-0.966808	-0.967025	-0.863947	4
PB30656	hypothetical protein GLYMA_17G128500 [Glycine max]	--	--	Trihelix	-0.709336	-0.756026	-0.711771	-0.952705	-0.950779	-0.977563	-0.894256	4
PB39265	hypothetical protein GLYMA_17G128500 [Glycine max]	--	--	Trihelix	-0.722341	-0.766311	-0.723346	-0.954888	-0.944925	-0.987537	-0.901488	4
PB39972	PREDICTED: ribonuclease J-like isoform X2 [Glycine max]	--	Molecular Function: chromatin binding (GO:0003682);; Molecular Function: RNA binding (GO:0003723);; Molecular Function: hydrolase activity, acting on ester bonds (GO:0016788);; Molecular Function: metal ion binding (GO:0046872);;	Trihelix	-0.73859	-0.733899	-0.727582	-0.84983	-0.879645	-0.90081	-0.876604	4
PB42988	hypothetical protein GLYMA_06G171400 [Glycine max]	--	--	Trihelix	-0.74376	-0.768413	-0.755802	-0.877296	-0.873164	-0.958485	-0.922229	4
PB43189	hypothetical protein GLYMA_17G128500 [Glycine max]	--	--	Trihelix	-0.672297	-0.71878	-0.672687	-0.964239	-0.942727	-0.962381	-0.856195	4
PB12785	PREDICTED: probable WRKY transcription factor 70 [Glycine max]	--	--	WRKY	0.940691	0.927399	0.959277	0.425167	0.437139	0.708342	0.862807	4
PB17755	PREDICTED: WRKY40 isoform X1 [Glycine max]	--	Molecular Function: sequence-specific DNA binding transcription factor activity (GO:0003700);; Biological Process: regulation of transcription, DNA-templated (GO:0006355);; Molecular Function: sequence-specific DNA binding (GO:0043565);;	WRKY	0.738892	0.756353	0.750553	0.916508	0.912667	0.969003	0.918114	4
PB17880	Putative WRKY transcription factor 70 [Glycine soja]	--	--	WRKY	-0.909988	-0.930594	-0.921566	-0.547415	-0.551238	-0.773306	-0.8777	4
PB18213	hypothetical protein PHAVU_005G080200g [Phaseolus vulgaris]	--	--	WRKY	0.942332	0.927449	0.957963	0.441864	0.446127	0.719318	0.86741	4
PB20636	transcription factor [Glycine max]	--	Molecular Function: sequence-specific DNA binding transcription factor activity (GO:0003700);; Biological Process: regulation of transcription, DNA-templated (GO:0006355);; Molecular Function: sequence-specific DNA binding (GO:0043565);;	WRKY	0.733461	0.755584	0.734382	0.922553	0.928811	0.961978	0.90319	4
PB36858	PREDICTED: probable WRKY transcription factor 21 isoform X1 [Vigna radiata var. radiata]	--	Molecular Function: sequence-specific DNA binding transcription factor activity (GO:0003700);; Biological Process: regulation of transcription, DNA-templated (GO:0006355);; Molecular Function: sequence-specific DNA binding (GO:0043565);;	WRKY	0.734817	0.757234	0.732502	0.933605	0.937071	0.967198	0.904727	4
PB37592	Putative WRKY transcription factor 72, partial [Glycine soja]	--	--	WRKY	0.932085	0.924451	0.944854	0.436017	0.476584	0.696821	0.866025	4
PB39809	PREDICTED: probable WRKY transcription factor 47 isoform X2 [Glycine max]	--	Molecular Function: sequence-specific DNA binding transcription factor activity (GO:0003700);; Biological Process: regulation of transcription, DNA-templated (GO:0006355);; Molecular Function: sequence-specific DNA binding (GO:0043565);;	WRKY	0.974594	0.957692	0.977768	0.519427	0.554516	0.756859	0.915137	4
PB43085	PREDICTED: probable WRKY transcription factor 47 [Glycine max]	--	Molecular Function: sequence-specific DNA binding transcription factor activity (GO:0003700);; Biological Process: regulation of transcription, DNA-templated (GO:0006355);; Molecular Function: sequence-specific DNA binding (GO:0043565);;	WRKY	0.942904	0.951412	0.960617	0.489799	0.545665	0.747458	0.896714	4
PB10634	PREDICTED: zinc-finger homeodomain protein 9 [Glycine max]	--	Molecular Function: DNA binding (GO:0003677);;	zf-HD	-0.90466	-0.90345	-0.921397	-0.408789	-0.40444	-0.688513	-0.828313	4
PB8391	PREDICTED: zinc-finger homeodomain protein 9 [Glycine max]	--	Molecular Function: DNA binding (GO:0003677);;	zf-HD	-0.903048	-0.898266	-0.933468	-0.450166	-0.459121	-0.718095	-0.850705	4
PB1203	protein PPLZ02-like [Cajanus cajan]	--	Molecular Function: DNA binding (GO:0003677);; Molecular Function: sequence-specific DNA binding transcription factor activity (GO:0003700);; Cellular Component: nucleus (GO:0005634);; Biological Process: regulation of transcription, DNA-templated (GO:0006355);; Biological Process: gibberellic acid mediated signaling pathway (GO:0009740);; Biological Process: ethylene-activated signaling pathway …	AP2/ERF->AP2/ERF-ERF	0.852873	0.825541	0.861534	0.298507	0.287299	0.591471	0.746604	3
PB754	PREDICTED: ethylene-responsive transcription factor ERF023 [Glycine max]	K09286|6.22951e-95|gmx:100802845|ethylene-responsive transcription factor ERF023-like; K09286 EREBP-like factor (A)	Molecular Function: DNA binding (GO:0003677);; Molecular Function: sequence-specific DNA binding transcription factor activity (GO:0003700);; Cellular Component: nucleus (GO:0005634);; Biological Process: regulation of transcription, DNA-templated (GO:0006355);;	AP2/ERF->AP2/ERF-ERF	-0.525312	-0.602396	-0.513391	-0.963447	-0.941045	-0.908142	-0.74814	3
PB23936	PREDICTED: auxin response factor 4-like isoform X2 [Glycine max]	--	--	B3->B3-ARF	0.381511	0.41849	0.389726	0.924367	0.895726	0.832921	0.663026	3
PB33426	PREDICTED: auxin response factor 19-like [Vigna radiata var. radiata]	--	Molecular Function: DNA binding (GO:0003677);; Cellular Component: nucleus (GO:0005634);; Biological Process: regulation of transcription, DNA-templated (GO:0006355);; Biological Process: auxin-activated signaling pathway (GO:0009734);; Molecular Function: protein dimerization activity (GO:0046983);;	B3->B3-ARF	0.384979	0.419047	0.373031	0.920468	0.910691	0.80776	0.633308	3
PB11269	PREDICTED: transcription factor UNE10-like [Glycine max]	--	Biological Process: regulation of transcription, DNA-templated (GO:0006355);; Molecular Function: protein dimerization activity (GO:0046983);;	bHLH	-0.862078	-0.856232	-0.885602	-0.246698	-0.261791	-0.552755	-0.736198	3
PB18601	Transcription factor bHLH35 [Glycine soja]	--	Molecular Function: DNA binding (GO:0003677);; Molecular Function: sequence-specific DNA binding transcription factor activity (GO:0003700);; Biological Process: regulation of transcription, DNA-templated (GO:0006355);; Molecular Function: protein dimerization activity (GO:0046983);;	bHLH	0.339202	0.412641	0.311153	0.948192	0.897184	0.805355	0.576274	3
PB35480	PREDICTED: transcription factor bHLH18-like [Glycine max]	--	--	bHLH	-0.90118	-0.891214	-0.91532	-0.326563	-0.334738	-0.610858	-0.783824	3
PB37469	PREDICTED: transcription factor bHLH57 [Glycine max]	--	Molecular Function: protein dimerization activity (GO:0046983);;	bHLH	-0.424609	-0.490964	-0.417116	-0.970286	-0.926152	-0.871002	-0.677068	3
PB8312	PREDICTED: transcription factor bHLH25-like [Glycine max]	--	--	bHLH	-0.894323	-0.863211	-0.914499	-0.311339	-0.330687	-0.606462	-0.782517	3
PB17026	PREDICTED: basic leucine zipper 61-like [Glycine max]	--	Molecular Function: sequence-specific DNA binding transcription factor activity (GO:0003700);; Biological Process: regulation of transcription, DNA-templated (GO:0006355);; Molecular Function: sequence-specific DNA binding (GO:0043565);;	bZIP	-0.84057	-0.887877	-0.836186	-0.518672	-0.521981	-0.712833	-0.790794	3
PB33289	Transcription factor RF2b [Glycine soja]	--	Molecular Function: sequence-specific DNA binding transcription factor activity (GO:0003700);; Biological Process: regulation of transcription, DNA-templated (GO:0006355);; Molecular Function: sequence-specific DNA binding (GO:0043565);;	bZIP	0.779292	0.773049	0.789495	0.803822	0.753841	0.911878	0.889669	3
PB8419	PREDICTED: basic leucine zipper 61-like [Glycine max]	--	Molecular Function: sequence-specific DNA binding transcription factor activity (GO:0003700);; Biological Process: regulation of transcription, DNA-templated (GO:0006355);; Molecular Function: sequence-specific DNA binding (GO:0043565);;	bZIP	-0.832561	-0.866777	-0.836958	-0.483132	-0.500515	-0.679102	-0.784704	3
PB9666	PREDICTED: bZIP transcription factor 44-like [Vigna angularis]	--	Molecular Function: sequence-specific DNA binding transcription factor activity (GO:0003700);; Biological Process: regulation of transcription, DNA-templated (GO:0006355);; Biological Process: response to xenobiotic stimulus (GO:0009410);; Biological Process: endoplasmic reticulum unfolded protein response (GO:0030968);; Molecular Function: sequence-specific DNA binding (GO:0043565);; Molecular F…	bZIP	0.562367	0.610195	0.544455	0.983135	0.975514	0.92321	0.784225	3
PB10866	hypothetical protein PHAVU_003G182100g [Phaseolus vulgaris]	--	--	C2C2->C2C2-Dof	-0.891693	-0.890587	-0.918255	-0.339273	-0.357298	-0.63682	-0.798439	3
PB14315	hypothetical protein VIGAN_01341700 [Vigna angularis var. angularis]	--	Molecular Function: DNA binding (GO:0003677);; Biological Process: regulation of transcription, DNA-templated (GO:0006355);;	C2C2->C2C2-Dof	0.522523	0.540271	0.53486	0.869041	0.868589	0.860601	0.771738	3
PB16420	PREDICTED: dof zinc finger protein DOF5.3-like [Glycine max]	--	Molecular Function: DNA binding (GO:0003677);; Biological Process: regulation of transcription, DNA-templated (GO:0006355);;	C2C2->C2C2-Dof	0.527729	0.559053	0.528664	0.941713	0.945025	0.891527	0.76885	3
PB17291	PREDICTED: dof zinc finger protein DOF5.7 [Vigna radiata var. radiata]	--	Molecular Function: DNA binding (GO:0003677);; Biological Process: regulation of transcription, DNA-templated (GO:0006355);;	C2C2->C2C2-Dof	0.549124	0.58241	0.543547	0.948674	0.934525	0.87894	0.758019	3
PB17984	PREDICTED: dof zinc finger protein DOF5.3-like [Glycine max]	--	Molecular Function: DNA binding (GO:0003677);; Biological Process: regulation of transcription, DNA-templated (GO:0006355);;	C2C2->C2C2-Dof	0.53709	0.567328	0.537082	0.925453	0.926791	0.881971	0.771635	3
PB9236	hypothetical protein VIGAN_01341700 [Vigna angularis var. angularis]	--	Molecular Function: DNA binding (GO:0003677);; Biological Process: regulation of transcription, DNA-templated (GO:0006355);;	C2C2->C2C2-Dof	0.51005	0.536224	0.51095	0.947648	0.937285	0.874321	0.743643	3
PB17295	PREDICTED: protein LOL1-like [Glycine max]	--	--	C2C2->C2C2-LSD	-0.824189	-0.804869	-0.839202	-0.118263	-0.145985	-0.447799	-0.657306	3
PB17851	hypothetical protein GLYMA_06G050300 [Glycine max]	--	Molecular Function: metal ion binding (GO:0046872);;	C3H	0.581513	0.598899	0.580676	0.927148	0.911082	0.8955	0.791966	3
PB2726	PREDICTED: probable glutathione S-transferase [Vigna angularis]	K00799|5.72512e-110|pvu:PHAVU_007G134700g|hypothetical protein; K00799 glutathione S-transferase [EC:2.5.1.18] (A)	Molecular Function: glutathione transferase activity (GO:0004364);; Cellular Component: cytoplasm (GO:0005737);; Biological Process: metabolic process (GO:0008152);;	C3H	-0.883299	-0.864024	-0.914832	-0.338187	-0.343611	-0.632627	-0.796996	3
PB12477	PREDICTED: uncharacterized protein LOC100785723 [Glycine max]	--	--	GARP->GARP-G2-like	0.475902	0.528956	0.471738	0.926528	0.854418	0.848264	0.677528	3
PB13372	hypothetical protein PHAVU_007G019900g [Phaseolus vulgaris]	--	Molecular Function: DNA binding (GO:0003677);; Molecular Function: chromatin binding (GO:0003682);;	GARP->GARP-G2-like	0.853876	0.833477	0.86891	0.153754	0.191484	0.485629	0.69847	3
PB21323	PREDICTED: scarecrow-like protein 9 [Glycine max]	--	--	GRAS	0.902214	0.895807	0.914009	0.319743	0.346994	0.601599	0.788123	3
PB19633	PREDICTED: BEL1-like homeodomain protein 8 [Glycine max]	--	--	HB->HB-BELL	0.581684	0.61823	0.572625	0.969576	0.974697	0.920327	0.797669	3
PB21923	PREDICTED: BEL1-like homeodomain protein 8 [Glycine max]	--	--	HB->HB-BELL	0.494485	0.534451	0.487107	0.963905	0.94425	0.89079	0.733437	3
PB32034	Homeobox protein BEL1 like [Glycine soja]	--	Molecular Function: sequence-specific DNA binding transcription factor activity (GO:0003700);; Cellular Component: nucleus (GO:0005634);; Biological Process: regulation of transcription, DNA-templated (GO:0006355);; Molecular Function: sequence-specific DNA binding (GO:0043565);;	HB->HB-BELL	-0.36342	-0.421683	-0.356545	-0.930752	-0.881447	-0.816505	-0.608489	3
PB11468	homeobox-leucine zipper protein ATHB-13-like [Cajanus cajan]	K09338|2.31002e-180|pvu:PHAVU_002G088600g|hypothetical protein; K09338 homeobox-leucine zipper protein (A)	Molecular Function: transcription regulatory region sequence-specific DNA binding (GO:0000976);; Molecular Function: sequence-specific DNA binding transcription factor activity (GO:0003700);; Cellular Component: nucleus (GO:0005634);; Biological Process: regulation of transcription, DNA-templated (GO:0006355);;	HB->HB-HD-ZIP	-0.851566	-0.85978	-0.860359	-0.227262	-0.252888	-0.519485	-0.702873	3
PB18284	HDZip I protein [Glycine max]	--	Molecular Function: transcription regulatory region sequence-specific DNA binding (GO:0000976);; Molecular Function: sequence-specific DNA binding transcription factor activity (GO:0003700);; Cellular Component: nucleus (GO:0005634);; Biological Process: regulation of transcription, DNA-templated (GO:0006355);;	HB->HB-HD-ZIP	0.564232	0.608169	0.556303	0.977888	0.982253	0.919243	0.794562	3
PB19367	PREDICTED: homeobox-leucine zipper protein ANTHOCYANINLESS 2-like isoform X1 [Glycine max]	K09338|0|gmx:100820113|homeobox-leucine zipper protein ANTHOCYANINLESS 2-like; K09338 homeobox-leucine zipper protein (A)	--	HB->HB-HD-ZIP	-0.849583	-0.830129	-0.870621	-0.251817	-0.296888	-0.527356	-0.738864	3
PB36457	HDZip I protein [Glycine max]	--	Molecular Function: sequence-specific DNA binding transcription factor activity (GO:0003700);; Cellular Component: nucleus (GO:0005634);; Biological Process: regulation of transcription, DNA-templated (GO:0006355);; Molecular Function: sequence-specific DNA binding (GO:0043565);;	HB->HB-HD-ZIP	0.51923	0.540943	0.518626	0.961879	0.952373	0.880509	0.757394	3
PB10381	PREDICTED: homeobox protein knotted-1-like 2 [Glycine max]	--	Molecular Function: sequence-specific DNA binding transcription factor activity (GO:0003700);; Cellular Component: nucleus (GO:0005634);; Biological Process: regulation of transcription, DNA-templated (GO:0006355);; Molecular Function: sequence-specific DNA binding (GO:0043565);;	HB->HB-KNOX	0.515796	0.552096	0.50376	0.979399	0.973861	0.894986	0.751351	3
PB16841	heat stress transcription factor Hsf-16 [Glycine max]	K09419|1.02795e-124|gmx:100794896|heat stress transcription factor C-1-like; K09419 heat shock transcription factor, other eukaryote (A)	--	HSF	-0.767506	-0.774466	-0.76985	-0.824607	-0.776374	-0.90956	-0.854559	3
PB20241	PREDICTED: heat stress transcription factor A-3-like [Glycine max]	K09419|2.8718e-169|gmx:100788429|heat stress transcription factor A-3-like; K09419 heat shock transcription factor, other eukaryote (A)	--	HSF	-0.462457	-0.510594	-0.445664	-0.978153	-0.949632	-0.878108	-0.699759	3
PB23035	PREDICTED: heat stress transcription factor B-2b isoform X1 [Glycine max]	K09419|4.64967e-149|gmx:100795485|HSF; heat stress transcription factor B-2b-like; K09419 heat shock transcription factor, other eukaryote (A)	Molecular Function: sequence-specific DNA binding transcription factor activity (GO:0003700);; Cellular Component: nucleus (GO:0005634);; Biological Process: regulation of transcription, DNA-templated (GO:0006355);; Biological Process: response to heat (GO:0009408);; Molecular Function: sequence-specific DNA binding (GO:0043565);;	HSF	0.860599	0.820298	0.878478	0.141589	0.180654	0.443783	0.682657	3
PB20623	hypothetical protein PHAVU_007G044200g [Phaseolus vulgaris]	--	--	LOB	0.897708	0.884814	0.90745	0.293851	0.323236	0.578408	0.774441	3
PB484	LOB domain-containing protein 41-like [Cajanus cajan]	--	--	LOB	0.61435	0.71496	0.592007	0.886152	0.87003	0.900974	0.780441	3
PB31049	PREDICTED: truncated transcription factor CAULIFLOWER A-like isoform X3 [Glycine max]	K09264|3.45542e-62|cam:101507855|agamous-like MADS-box protein AGL8-like; K09264 MADS-box transcription factor, plant (A)	Molecular Function: DNA binding (GO:0003677);; Molecular Function: sequence-specific DNA binding transcription factor activity (GO:0003700);; Cellular Component: nucleus (GO:0005634);; Biological Process: regulation of transcription, DNA-templated (GO:0006355);; Molecular Function: protein dimerization activity (GO:0046983);;	MADS->MADS-M-type	-0.506935	-0.598183	-0.479372	-0.946045	-0.894126	-0.885796	-0.707011	3
PB10541	transcription factor DIVARICATA-like [Cajanus cajan]	--	Molecular Function: DNA binding (GO:0003677);; Molecular Function: chromatin binding (GO:0003682);; Cellular Component: nucleus (GO:0005634);;	MYB->MYB	0.396995	0.444492	0.379842	0.945357	0.936084	0.832603	0.656826	3
PB13969	transcription factor MYB30-like [Cajanus cajan]	K09422|0|gmx:778080|MYB60; MYB transcription factor MYB60; K09422 myb proto-oncogene protein, plant (A)	Molecular Function: DNA binding (GO:0003677);; Molecular Function: chromatin binding (GO:0003682);;	MYB->MYB	-0.851072	-0.829412	-0.874677	-0.174467	-0.201482	-0.489721	-0.705488	3
PB15799	hypothetical protein GLYMA_11G142900 [Glycine max]	K09422|6.20318e-68|gmx:100776886|transcription factor MYB59-like; K09422 myb proto-oncogene protein, plant (A)	Molecular Function: DNA binding (GO:0003677);; Molecular Function: chromatin binding (GO:0003682);;	MYB->MYB	0.810817	0.801897	0.834983	0.118146	0.146979	0.447765	0.657056	3
PB35145	PREDICTED: transcription factor WER-like [Glycine max]	K09422|1.49452e-152|gmx:100811746|transcriptional activator Myb-like; K09422 myb proto-oncogene protein, plant (A)	Molecular Function: DNA binding (GO:0003677);; Molecular Function: chromatin binding (GO:0003682);; Molecular Function: sequence-specific DNA binding transcription factor activity (GO:0003700);; Biological Process: regulation of transcription, DNA-templated (GO:0006355);; Biological Process: regulation of secondary cell wall biogenesis (GO:2000652);;	MYB->MYB	0.576111	0.627282	0.561084	0.969805	0.946616	0.919209	0.775116	3
PB6035	PREDICTED: myb-related protein 306 [Vigna radiata var. radiata]	K09422|5.1886e-178|pvu:PHAVU_001G107600g|hypothetical protein; K09422 myb proto-oncogene protein, plant (A)	Molecular Function: binding (GO:0005488);; Biological Process: response to abiotic stimulus (GO:0009628);; Biological Process: response to hormone (GO:0009725);; Biological Process: response to oxygen-containing compound (GO:1901700);;	MYB->MYB	-0.604369	-0.660046	-0.583973	-0.983254	-0.946761	-0.942128	-0.796327	3
PB7665	PREDICTED: protein ODORANT1 [Vigna angularis]	K09422|1.73292e-141|gmx:100786965|protein ODORANT1-like; K09422 myb proto-oncogene protein, plant (A)	Molecular Function: DNA binding (GO:0003677);; Molecular Function: chromatin binding (GO:0003682);;	MYB->MYB	0.430933	0.491004	0.417192	0.963993	0.926592	0.865108	0.684987	3
PB9913	hypothetical protein GLYMA_19G222200 [Glycine max]	K09422|0|pvu:PHAVU_001G219000g|hypothetical protein; K09422 myb proto-oncogene protein, plant (A)	Molecular Function: DNA binding (GO:0003677);; Molecular Function: chromatin binding (GO:0003682);;	MYB->MYB	-0.894062	-0.890397	-0.904191	-0.305249	-0.306182	-0.601831	-0.761641	3
PB13069	PREDICTED: transcription factor MYB1R1-like [Glycine max]	--	Molecular Function: DNA binding (GO:0003677);; Molecular Function: chromatin binding (GO:0003682);; Molecular Function: sequence-specific DNA binding transcription factor activity (GO:0003700);; Biological Process: regulation of transcription, DNA-templated (GO:0006355);; Molecular Function: zinc ion binding (GO:0008270);;	MYB->MYB-related	-0.839751	-0.818982	-0.867837	-0.255148	-0.257665	-0.558095	-0.743004	3
PB18058	hypothetical protein PHAVU_001G219000g [Phaseolus vulgaris]	K09422|1.02227e-158|pvu:PHAVU_001G219000g|hypothetical protein; K09422 myb proto-oncogene protein, plant (A)	Molecular Function: DNA binding (GO:0003677);; Molecular Function: chromatin binding (GO:0003682);;	MYB->MYB-related	-0.811088	-0.813735	-0.822577	-0.154197	-0.15617	-0.467345	-0.641889	3
PB22965	hypothetical protein PHAVU_001G219000g [Phaseolus vulgaris]	K09422|1.01552e-158|pvu:PHAVU_001G219000g|hypothetical protein; K09422 myb proto-oncogene protein, plant (A)	Molecular Function: DNA binding (GO:0003677);; Molecular Function: chromatin binding (GO:0003682);;	MYB->MYB-related	-0.846216	-0.823219	-0.854275	-0.250629	-0.242092	-0.528262	-0.684776	3
PB3791	hypothetical protein glysoja_017298 [Glycine soja]	--	Molecular Function: DNA binding (GO:0003677);; Molecular Function: chromatin binding (GO:0003682);; Cellular Component: nucleus (GO:0005634);;	MYB->MYB-related	-0.760822	-0.766477	-0.776295	-0.737546	-0.806468	-0.831754	-0.887831	3
PB4588	PREDICTED: transcription factor RADIALIS-like [Glycine max]	--	Molecular Function: DNA binding (GO:0003677);; Molecular Function: chromatin binding (GO:0003682);; Cellular Component: nucleus (GO:0005634);;	MYB->MYB-related	-0.893189	-0.866713	-0.916481	-0.280002	-0.317385	-0.580202	-0.789749	3
PB4790	MYB transcription factor MYB73 [Glycine max]	--	Molecular Function: DNA binding (GO:0003677);; Molecular Function: chromatin binding (GO:0003682);;	MYB->MYB-related	0.827606	0.828925	0.828532	0.149705	0.167678	0.45953	0.651741	3
PB9159	Myb-related protein 306 [Glycine soja]	K09422|2.37264e-130|gmx:100807020|MYBJ2; myb-related protein 306-like; K09422 myb proto-oncogene protein, plant (A)	Molecular Function: DNA binding (GO:0003677);; Molecular Function: chromatin binding (GO:0003682);;	MYB->MYB-related	-0.835847	-0.819079	-0.858678	-0.332117	-0.309927	-0.612608	-0.748898	3
PB9217	PREDICTED: transcription factor MYB59-like [Glycine max]	K09422|8.1506e-54|gmx:100776886|transcription factor MYB59-like; K09422 myb proto-oncogene protein, plant (A)	Molecular Function: DNA binding (GO:0003677);; Molecular Function: chromatin binding (GO:0003682);;	MYB->MYB-related	0.856557	0.841354	0.876262	0.191812	0.233775	0.489011	0.701787	3
PB635	uncharacterized protein LOC100815663 [Glycine max]	--	Molecular Function: DNA binding (GO:0003677);; Biological Process: regulation of transcription, DNA-templated (GO:0006355);;	NAC	-0.876995	-0.824726	-0.917254	-0.268473	-0.323145	-0.566336	-0.782921	3
PB8511	NAC domain-containing protein 21/22 [Glycine soja]	--	--	NAC	0.530152	0.569197	0.535778	0.940231	0.906375	0.904681	0.761496	3
PB39779	nuclear transcription factor Y subunit A-3-like [Cajanus cajan]	K08064|1.4972e-99|gmx:100500765|NF-YA1; CCAAT-binding transcription factor family protein; K08064 nuclear transcription factor Y, alpha (A)	Molecular Function: DNA binding (GO:0003677);; Molecular Function: sequence-specific DNA binding transcription factor activity (GO:0003700);; Biological Process: regulation of transcription, DNA-templated (GO:0006355);; Cellular Component: CCAAT-binding factor complex (GO:0016602);;	NF-Y->NF-YA	0.412916	0.464183	0.382146	0.924582	0.896589	0.804827	0.636253	3
PB36862	PREDICTED: uncharacterized protein LOC100820425 [Glycine max]	--	Cellular Component: intracellular (GO:0005622);; Molecular Function: zinc ion binding (GO:0008270);;	PLATZ	0.582098	0.634558	0.572107	0.988738	0.951598	0.937787	0.789259	3
PB6410	PREDICTED: uncharacterized protein LOC108319199 [Vigna angularis]	--	--	PLATZ	0.616999	0.680354	0.593322	0.95609	0.947811	0.922646	0.797671	3
PB30522	squamosa promoter-binding-like protein 3 isoform X2 [Cajanus cajan]	--	Molecular Function: DNA binding (GO:0003677);; Cellular Component: nucleus (GO:0005634);;	SBP	-0.501134	-0.569761	-0.467834	-0.98112	-0.972349	-0.882025	-0.714019	3
PB39817	hypothetical protein GLYMA_01G170700 [Glycine max]	--	--	SRS	0.566131	0.596626	0.562905	0.9716	0.9522	0.92578	0.795547	3
PB24326	hypothetical protein LR48_Vigan09g222200 [Vigna angularis]	--	--	TCP	-0.471129	-0.529257	-0.467035	-0.964197	-0.930004	-0.889062	-0.710278	3
PB36958	PREDICTED: transcription factor TCP4-like [Glycine max]	--	--	TCP	-0.352426	-0.416601	-0.343983	-0.950574	-0.899136	-0.823294	-0.61204	3
PB40016	uncharacterized protein LOC110763071 isoform X2 [Prunus avium]	--	--	Trihelix	-0.568278	-0.66864	-0.539726	-0.909176	-0.875064	-0.883979	-0.736384	3
PB10206	transcription factor [Glycine max]	--	Molecular Function: sequence-specific DNA binding transcription factor activity (GO:0003700);; Biological Process: regulation of transcription, DNA-templated (GO:0006355);; Molecular Function: sequence-specific DNA binding (GO:0043565);;	WRKY	-0.82715	-0.802903	-0.859944	-0.166259	-0.185735	-0.488064	-0.697742	3
PB14861	probable WRKY transcription factor 12 [Cajanus cajan]	--	Molecular Function: sequence-specific DNA binding transcription factor activity (GO:0003700);; Biological Process: regulation of transcription, DNA-templated (GO:0006355);; Molecular Function: sequence-specific DNA binding (GO:0043565);;	WRKY	0.337614	0.376507	0.327657	0.930641	0.894496	0.800664	0.604192	3
PB16335	Putative WRKY transcription factor 12 [Glycine soja]	--	Molecular Function: sequence-specific DNA binding transcription factor activity (GO:0003700);; Biological Process: regulation of transcription, DNA-templated (GO:0006355);; Molecular Function: sequence-specific DNA binding (GO:0043565);;	WRKY	0.496731	0.533618	0.486674	0.969368	0.945339	0.894745	0.736574	3
PB24738	Putative WRKY transcription factor 70 [Glycine soja]	--	Molecular Function: sequence-specific DNA binding transcription factor activity (GO:0003700);; Biological Process: regulation of transcription, DNA-templated (GO:0006355);; Molecular Function: sequence-specific DNA binding (GO:0043565);;	WRKY	-0.826813	-0.843581	-0.855105	-0.417484	-0.420325	-0.670795	-0.796683	3
PB8413	PREDICTED: probable WRKY transcription factor 40 [Glycine max]	--	--	WRKY	-0.849202	-0.82234	-0.886438	-0.275388	-0.291274	-0.568139	-0.761695	3
PB9173	Putative WRKY transcription factor 70 [Glycine soja]	--	--	WRKY	-0.806172	-0.85827	-0.805516	-0.518131	-0.488357	-0.709225	-0.751219	3
PB10074	PREDICTED: zinc-finger homeodomain protein 6-like [Glycine max]	--	--	zf-HD	-0.872615	-0.862812	-0.895303	-0.327176	-0.32026	-0.615673	-0.770195	3
PB14225	PREDICTED: zinc-finger homeodomain protein 9-like [Glycine max]	--	--	zf-HD	-0.893205	-0.887033	-0.914452	-0.359395	-0.363991	-0.637258	-0.798707	3
PB7987	hypothetical protein PHAVU_003G091100g [Phaseolus vulgaris]	--	Molecular Function: DNA binding (GO:0003677);;	zf-HD	-0.811286	-0.855314	-0.819309	-0.512688	-0.474035	-0.723687	-0.772534	3
PB990	PREDICTED: mini zinc finger protein 3-like [Glycine max]	--	Molecular Function: DNA binding (GO:0003677);;	zf-HD	0.375	0.412114	0.369978	0.940583	0.916274	0.825811	0.643358	3
PB716	hypothetical protein GLYMA_19G213100 [Glycine max]	--	--	AP2/ERF->AP2/ERF-ERF	0.480129	0.551155	0.488754	0.812558	0.84245	0.797509	0.714958	2
PB17189	hypothetical protein PHAVU_003G094700g [Phaseolus vulgaris]	--	Molecular Function: protein dimerization activity (GO:0046983);;	bHLH	0.148221	0.190098	0.133451	0.816892	0.832089	0.619898	0.437215	2
PB26514	uncharacterized protein LOC100802773 [Glycine max]	--	Molecular Function: nucleic acid binding (GO:0003676);; Molecular Function: metal ion binding (GO:0046872);;	C2H2	0.758024	0.789489	0.756092	0.731592	0.754192	0.83273	0.850802	2
PB6796	PREDICTED: protein SHOOT GRAVITROPISM 5-like isoform X1 [Vigna angularis]	--	Molecular Function: nucleic acid binding (GO:0003676);; Molecular Function: metal ion binding (GO:0046872);;	C2H2	-0.807027	-0.791715	-0.825262	-0.111486	-0.123426	-0.43661	-0.64368	2
PB21085	PREDICTED: transcription repressor KAN1-like isoform X1 [Glycine max]	--	--	GARP->GARP-G2-like	0.349732	0.370045	0.336748	0.916393	0.891957	0.778821	0.601767	2
PB21141	PREDICTED: transcription repressor KAN1 [Vigna radiata var. radiata]	--	Molecular Function: DNA binding (GO:0003677);; Molecular Function: chromatin binding (GO:0003682);;	GARP->GARP-G2-like	-0.806736	-0.796704	-0.831227	-0.185345	-0.17489	-0.493354	-0.670961	2
PB16503	PREDICTED: protein SHORT-ROOT-like [Glycine max]	--	Biological Process: regulation of transcription, DNA-templated (GO:0006355);;	GRAS	0.223224	0.280223	0.197747	0.890026	0.897053	0.694138	0.49887	2
PB24910	PREDICTED: BEL1-like homeodomain protein 8 [Glycine max]	--	--	HB->HB-BELL	0.313111	0.354012	0.30428	0.896097	0.891752	0.73684	0.569108	2
PB2513	Homeobox-leucine zipper protein ATHB-7 [Glycine soja]	K09338|2.39711e-144|gmx:100811208|homeobox-leucine zipper protein ATHB-12-like; K09338 homeobox-leucine zipper protein (A)	Molecular Function: transcription regulatory region sequence-specific DNA binding (GO:0000976);; Molecular Function: sequence-specific DNA binding transcription factor activity (GO:0003700);; Cellular Component: nucleus (GO:0005634);; Biological Process: regulation of transcription, DNA-templated (GO:0006355);;	HB->HB-HD-ZIP	0.301405	0.337573	0.285774	0.864538	0.882811	0.696276	0.551593	2
PB40129	PREDICTED: homeobox-leucine zipper protein ANTHOCYANINLESS 2-like isoform X1 [Glycine max]	K09338|0|gmx:100820113|homeobox-leucine zipper protein ANTHOCYANINLESS 2-like; K09338 homeobox-leucine zipper protein (A)	--	HB->HB-HD-ZIP	-0.82835	-0.790191	-0.848603	-0.0969795	-0.141464	-0.407389	-0.65583	2
PB40588	PREDICTED: homeobox-leucine zipper protein ANTHOCYANINLESS 2-like [Vigna radiata var. radiata]	K09338|0|pvu:PHAVU_008G072700g|hypothetical protein; K09338 homeobox-leucine zipper protein (A)	Molecular Function: sequence-specific DNA binding transcription factor activity (GO:0003700);; Cellular Component: nucleus (GO:0005634);; Biological Process: regulation of transcription, DNA-templated (GO:0006355);; Biological Process: anthocyanin accumulation in tissues in response to UV light (GO:0043481);; Molecular Function: sequence-specific DNA binding (GO:0043565);; Biological Process: roo…	HB->HB-HD-ZIP	-0.756008	-0.804532	-0.739537	-0.788562	-0.735931	-0.866484	-0.793645	2
PB17141	PREDICTED: homeobox protein knotted-1-like 1 isoform X2 [Vigna angularis]	--	--	HB->HB-KNOX	0.227514	0.276035	0.201198	0.905295	0.87087	0.718901	0.492811	2
PB36550	PREDICTED: homeobox protein knotted-1-like 1 isoform X2 [Vigna angularis]	--	--	HB->HB-KNOX	0.262426	0.295843	0.25295	0.893198	0.873838	0.738302	0.53957	2
PB9944	PREDICTED: homeobox protein SBH1 isoform X1 [Vigna angularis]	--	Molecular Function: sequence-specific DNA binding transcription factor activity (GO:0003700);; Cellular Component: nucleus (GO:0005634);; Biological Process: regulation of transcription, DNA-templated (GO:0006355);; Molecular Function: sequence-specific DNA binding (GO:0043565);;	HB->HB-KNOX	0.121324	0.169411	0.0982761	0.861622	0.832719	0.644449	0.411803	2
PB12040	heat shock factor protein HSF30-like [Glycine max]	K09419|0|gmx:100794605|heat shock factor protein HSF30-like; K09419 heat shock transcription factor, other eukaryote (A)	Molecular Function: DNA binding (GO:0003677);; Biological Process: regulation of transcription, DNA-templated (GO:0006355);; Biological Process: response to heat (GO:0009408);;	HSF	-0.350404	-0.368715	-0.339378	-0.88212	-0.850642	-0.758302	-0.589798	2
PB12663	PREDICTED: transcription factor MYB59-like [Glycine max]	K09422|9.25519e-135|gmx:100776886|transcription factor MYB59-like; K09422 myb proto-oncogene protein, plant (A)	Molecular Function: binding (GO:0005488);;	MYB->MYB	0.819958	0.780545	0.849174	0.080575	0.135537	0.413993	0.66462	2
PB13874	transcription factor MYB30-like [Cajanus cajan]	K09422|1.77244e-110|gmx:778080|MYB60; MYB transcription factor MYB60; K09422 myb proto-oncogene protein, plant (A)	Molecular Function: DNA binding (GO:0003677);; Molecular Function: chromatin binding (GO:0003682);;	MYB->MYB-related	-0.812078	-0.783828	-0.8349	-0.0744115	-0.106928	-0.4024	-0.637895	2
PB5083	MYB transcription factor MYB145, partial [Glycine max]	K09422|5.20719e-41|gmx:100780267|transcription factor MYB59-like; K09422 myb proto-oncogene protein, plant (A)	Molecular Function: DNA binding (GO:0003677);; Molecular Function: chromatin binding (GO:0003682);;	MYB->MYB-related	0.807969	0.781435	0.819798	0.107512	0.177505	0.433021	0.661809	2
PB8085	squamosa promoter-binding-like protein 9 [Cajanus cajan]	--	--	SBP	-0.81213	-0.795477	-0.822956	-0.112198	-0.12811	-0.409667	-0.617793	2
PB16703	PREDICTED: probable WRKY transcription factor 40 [Glycine max]	--	Molecular Function: sequence-specific DNA binding transcription factor activity (GO:0003700);; Biological Process: regulation of transcription, DNA-templated (GO:0006355);; Molecular Function: sequence-specific DNA binding (GO:0043565);;	WRKY	-0.83805	-0.798147	-0.872573	-0.183711	-0.213136	-0.486724	-0.713129	2
PB39567	PREDICTED: auxin response factor 2-like isoform X1 [Glycine max]	--	Molecular Function: sequence-specific DNA binding transcription factor activity (GO:0003700);; Cellular Component: nucleus (GO:0005634);; Biological Process: negative regulation of cell proliferation (GO:0008285);; Biological Process: auxin-activated signaling pathway (GO:0009734);; Biological Process: response to abscisic acid (GO:0009737);; Biological Process: positive regulation of flower deve…	B3->B3-ARF	-0.548006	-0.582699	-0.585753	-0.772193	-0.732051	-0.814637	-0.754974	1
PB9625	PREDICTED: transcription factor bHLH18-like [Glycine max]	--	--	bHLH	-0.7789	-0.751277	-0.813477	-0.111272	-0.11748	-0.425613	-0.637321	1
PB19355	PREDICTED: protein SHOOT GRAVITROPISM 5-like isoform X1 [Vigna angularis]	--	Molecular Function: nucleic acid binding (GO:0003676);; Molecular Function: metal ion binding (GO:0046872);;	C2H2	-0.792226	-0.796659	-0.802896	-0.102643	-0.1274	-0.406563	-0.601758	1
PB17412	homeobox-leucine zipper protein ATHB-13-like [Cajanus cajan]	K09338|0|pvu:PHAVU_002G088600g|hypothetical protein; K09338 homeobox-leucine zipper protein (A)	Molecular Function: transcription regulatory region sequence-specific DNA binding (GO:0000976);; Molecular Function: sequence-specific DNA binding transcription factor activity (GO:0003700);; Cellular Component: nucleus (GO:0005634);; Biological Process: regulation of transcription, DNA-templated (GO:0006355);;	HB->HB-HD-ZIP	-0.793362	-0.795989	-0.80785	-0.177009	-0.212762	-0.455276	-0.654253	1
PB37281	heat stress transcription factor B-2b-like [Cajanus cajan]	K09419|5.69481e-73|gmx:100795485|HSF; heat stress transcription factor B-2b-like; K09419 heat shock transcription factor, other eukaryote (A)	Molecular Function: sequence-specific DNA binding transcription factor activity (GO:0003700);; Molecular Function: protein phosphatase inhibitor activity (GO:0004864);; Cellular Component: nucleus (GO:0005634);; Biological Process: response to heat (GO:0009408);; Biological Process: response to high light intensity (GO:0009644);; Biological Process: regulation of signal transduction (GO:0009966);…	HSF	0.781324	0.750944	0.8167	0.0888341	0.126355	0.397899	0.63557	1
PB22265	PREDICTED: squamosa promoter-binding-like protein 9 isoform X1 [Glycine max]	--	Molecular Function: DNA binding (GO:0003677);; Cellular Component: nucleus (GO:0005634);;	SBP	-0.771858	-0.700621	-0.81995	-0.125358	-0.170661	-0.420409	-0.662	1
PB37573	PREDICTED: squamosa promoter-binding-like protein 8 [Glycine max]	--	Molecular Function: DNA binding (GO:0003677);; Cellular Component: nucleus (GO:0005634);; Biological Process: gametophyte development (GO:0048229);; Biological Process: plant-type spore development (GO:0048236);;	SBP	-0.790183	-0.782325	-0.809737	-0.125768	-0.122061	-0.443418	-0.631258	1
