# Supplementary material for: Comprehensive transcriptome analysis reveals genes potentially involved in isoflavone biosynthesis in Pueraria thomsonii Benth
Source: PLoS One. 2019 Jun 4;14(6):e0217593. doi: 10.1371/journal.pone.0217593 (PMC6548387; doi:10.1371/journal.pone.0217593)
Supplement: S16 Table — (XLS) [file pone.0217593.s018.xls]

## Sheet: GO terms
	总		字符	个数	字符	个数
PB10017	GO:0000023		GO:0000023	2	GO:0005524	99	Molecular Function: ATP binding (GO:0005524)
PB10179	GO:0000023		GO:0000055	2	GO:0006952	75	Biological Process: defense response (GO:0006952
PB10342	GO:0000055		GO:0000064	1	GO:0043531	75
PB10681	GO:0000055		GO:0000079	1	GO:0007165	47
PB10712	GO:0000064		GO:0000085	2	GO:0016021	34	Cellular Component: integral component of membrane (GO:0016021)
PB10835	GO:0000079		GO:0000148	1	GO:0006468	32	Biological Process: protein phosphorylation (GO:0006468)
PB10971	GO:0000085		GO:0000155	1	GO:0005634	29	Cellular Component: nucleus (GO:0005634)
PB11005	GO:0000085		GO:0000160	1	GO:0055114	28	Biological Process: oxidation-reduction process (GO:0055114)
PB11034	GO:0000148		GO:0000166	19	GO:0004674	25	Molecular Function: protein serine/threonine kinase activity (GO:0004674)
PB11121	GO:0000155		GO:0000213	1	GO:0008270	25	Molecular Function: zinc ion binding (GO:0008270)
PB11192	GO:0000160		GO:0000226	1	GO:0017111	24
PB11253	GO:0000166		GO:0000271	1	GO:0006508	22
PB11277	GO:0000166		GO:0000272	2	GO:0003677	21
PB11422	GO:0000166		GO:0000278	4	GO:0000166	19
PB11489	GO:0000166		GO:0000287	5	GO:0050896	19
PB11759	GO:0000166		GO:0000394	2	GO:0003723	14
PB12340	GO:0000166		GO:0000398	1	GO:0004252	14
PB12422	GO:0000166		GO:0000719	1	GO:0005737	14
PB12620	GO:0000166		GO:0000724	4	GO:0006886	14
PB12949	GO:0000166		GO:0000790	4	GO:0046872	14
PB13900	GO:0000166		GO:0000904	1	GO:0003676	13
PB14155	GO:0000166		GO:0000911	1	GO:0016020	13
PB14203	GO:0000166		GO:0000956	1	GO:0005507	12
PB14400	GO:0000166		GO:0001104	2	GO:0005829	12
PB14433	GO:0000166		GO:0002237	1	GO:0006355	12
PB14463	GO:0000166		GO:0003002	1	GO:0048544	12
PB14547	GO:0000166		GO:0003006	1	GO:0005739	11
PB14550	GO:0000166		GO:0003676	13	GO:0005886	11
PB14684	GO:0000166		GO:0003677	21	GO:0007155	11
PB14822	GO:0000166		GO:0003682	1	GO:0016192	11
PB14892	GO:0000213		GO:0003700	7	GO:0004672	10
PB15198	GO:0000226		GO:0003723	14	GO:0005506	10
PB15236	GO:0000271		GO:0003735	3	GO:0009507	10
PB15303	GO:0000272		GO:0003743	4	GO:0032550	10
PB15647	GO:0000272		GO:0003777	5	GO:0032559	10
PB16080	GO:0000278		GO:0003779	1	GO:0043168	10
PB16206	GO:0000278		GO:0003824	6	GO:0071555	10
PB16281	GO:0000278		GO:0003843	1	GO:0005198	9
PB16440	GO:0000278		GO:0003899	4	GO:0006950	9
PB16574	GO:0000287		GO:0003904	1	GO:0008026	9
PB16623	GO:0000287		GO:0003918	1	GO:0009055	9
PB16780	GO:0000287		GO:0003924	1	GO:0010090	9
PB1687	GO:0000287		GO:0003993	1	GO:0016165	9
PB1692	GO:0000287		GO:0004012	5	GO:0030130	9
PB17027	GO:0000394		GO:0004022	4	GO:0030132	9
PB17417	GO:0000394		GO:0004108	2	GO:0031408	9
PB17579	GO:0000398		GO:0004146	1	GO:0045010	9
PB1788	GO:0000719		GO:0004176	4	GO:0048046	9
PB17976	GO:0000724		GO:0004177	2	GO:0005774	8
PB18046	GO:0000724		GO:0004190	3	GO:0006200	8
PB18411	GO:0000724		GO:0004222	3	GO:0006457	8
PB18505	GO:0000724		GO:0004252	14	GO:0006812	8
PB18617	GO:0000790		GO:0004425	2	GO:0030246	8
PB18635	GO:0000790		GO:0004497	1	GO:0048765	8
PB18776	GO:0000790		GO:0004553	2	GO:0003700	7
PB18952	GO:0000790		GO:0004559	7	GO:0004559	7
PB19139	GO:0000904		GO:0004601	1	GO:0006013	7
PB19146	GO:0000911		GO:0004611	1	GO:0006810	7
PB19258	GO:0000956		GO:0004617	1	GO:0009505	7
PB19281	GO:0001104		GO:0004672	10	GO:0051082	7
PB19341	GO:0001104		GO:0004674	25	GO:0070008	7
PB19405	GO:0002237		GO:0004713	5	GO:0003824	6
PB1941	GO:0003002		GO:0004722	1	GO:0005525	6
PB19413	GO:0003006		GO:0004784	1	GO:0005874	6
PB19441	GO:0003676		GO:0004799	1	GO:0007062	6
PB19452	GO:0003676		GO:0004842	1	GO:0009555	6
PB19464	GO:0003676		GO:0004849	1	GO:0016485	6
PB19483	GO:0003676		GO:0004869	1	GO:0016787	6
PB19516	GO:0003676		GO:0005198	9	GO:0019829	6
PB19542	GO:0003676		GO:0005200	1	GO:0000287	5
PB19644	GO:0003676		GO:0005215	2	GO:0003777	5
PB19666	GO:0003676		GO:0005487	1	GO:0004012	5
PB19714	GO:0003676		GO:0005488	1	GO:0004713	5
PB20213	GO:0003676		GO:0005506	10	GO:0005871	5
PB20574	GO:0003676		GO:0005507	12	GO:0006298	5
PB20590	GO:0003676		GO:0005509	3	GO:0007018	5
PB20689	GO:0003676		GO:0005515	1	GO:0007129	5
PB21071	GO:0003677		GO:0005516	2	GO:0007154	5
PB21453	GO:0003677		GO:0005524	99	GO:0008017	5
PB21529	GO:0003677		GO:0005525	6	GO:0008536	5
PB21552	GO:0003677		GO:0005544	1	GO:0009737	5
PB21651	GO:0003677		GO:0005618	2	GO:0009845	5
PB21729	GO:0003677		GO:0005622	3	GO:0010162	5
PB21813	GO:0003677		GO:0005634	29	GO:0015914	5
PB21916	GO:0003677		GO:0005635	2	GO:0016491	5
PB21920	GO:0003677		GO:0005643	2	GO:0019288	5
PB21958	GO:0003677		GO:0005694	2	GO:0019761	5
PB22018	GO:0003677		GO:0005737	14	GO:0030674	5
PB22233	GO:0003677		GO:0005739	11	GO:0030983	5
PB22265	GO:0003677		GO:0005742	2	GO:0042138	5
PB22412	GO:0003677		GO:0005759	1	GO:0043565	5
PB22473	GO:0003677		GO:0005768	1	GO:0045132	5
PB22479	GO:0003677		GO:0005773	3	GO:0048825	5
PB22549	GO:0003677		GO:0005774	8	GO:0000278	4
PB22680	GO:0003677		GO:0005779	1	GO:0000724	4
PB22807	GO:0003677		GO:0005782	4	GO:0000790	4
PB2288	GO:0003677		GO:0005783	1	GO:0003743	4
PB22920	GO:0003677		GO:0005788	1	GO:0003899	4
PB23037	GO:0003682		GO:0005789	1	GO:0004022	4
PB23052	GO:0003700		GO:0005794	2	GO:0004176	4
PB23086	GO:0003700		GO:0005798	1	GO:0005782	4
PB23101	GO:0003700		GO:0005801	1	GO:0006261	4
PB23168	GO:0003700		GO:0005802	1	GO:0006275	4
PB23256	GO:0003700		GO:0005819	1	GO:0006306	4
PB23422	GO:0003700		GO:0005829	12	GO:0006312	4
PB23584	GO:0003700		GO:0005840	1	GO:0006351	4
PB23611	GO:0003723		GO:0005856	2	GO:0006413	4
PB23635	GO:0003723		GO:0005871	5	GO:0006515	4
PB23672	GO:0003723		GO:0005874	6	GO:0006655	4
PB23732	GO:0003723		GO:0005886	11	GO:0008168	4
PB23737	GO:0003723		GO:0005975	3	GO:0009560	4
PB23796	GO:0003723		GO:0006007	1	GO:0009651	4
PB24134	GO:0003723		GO:0006013	7	GO:0010008	4
PB24307	GO:0003723		GO:0006075	1	GO:0010014	4
PB24350	GO:0003723		GO:0006094	3	GO:0010048	4
PB24351	GO:0003723		GO:0006096	3	GO:0010075	4
PB24453	GO:0003723		GO:0006098	2	GO:0010089	4
PB24486	GO:0003723		GO:0006099	2	GO:0010564	4
PB24494	GO:0003723		GO:0006184	1	GO:0012505	4
PB24608	GO:0003723		GO:0006200	8	GO:0016444	4
PB24662	GO:0003735		GO:0006222	1	GO:0016568	4
PB2470	GO:0003735		GO:0006231	1	GO:0031047	4
PB24700	GO:0003735		GO:0006259	2	GO:0032259	4
PB24705	GO:0003743		GO:0006261	4	GO:0044036	4
PB24778	GO:0003743		GO:0006265	1	GO:0046274	4
PB24789	GO:0003743		GO:0006275	4	GO:0050662	4
PB24866	GO:0003743		GO:0006284	1	GO:0051020	4
PB24868	GO:0003777		GO:0006298	5	GO:0052716	4
PB24903	GO:0003777		GO:0006306	4	GO:0055085	4
PB24969	GO:0003777		GO:0006312	4	GO:0003735	3
PB25132	GO:0003777		GO:0006342	1	GO:0004190	3
PB25198	GO:0003777		GO:0006351	4	GO:0004222	3
PB25254	GO:0003779		GO:0006355	12	GO:0005509	3
PB25266	GO:0003824		GO:0006357	2	GO:0005622	3
PB25291	GO:0003824		GO:0006364	1	GO:0005773	3
PB25336	GO:0003824		GO:0006396	1	GO:0005975	3
PB25347	GO:0003824		GO:0006397	1	GO:0006094	3
PB25364	GO:0003824		GO:0006399	1	GO:0006096	3
PB25371	GO:0003824		GO:0006406	1	GO:0006412	3
PB25384	GO:0003843		GO:0006412	3	GO:0006629	3
PB25448	GO:0003899		GO:0006413	4	GO:0007020	3
PB25456	GO:0003899		GO:0006457	8	GO:0007264	3
PB25507	GO:0003899		GO:0006468	32	GO:0008660	3
PB25540	GO:0003899		GO:0006470	1	GO:0009506	3
PB25615	GO:0003904		GO:0006486	1	GO:0009658	3
PB25627	GO:0003918		GO:0006499	1	GO:0009693	3
PB25715	GO:0003924		GO:0006508	22	GO:0009793	3
PB25820	GO:0003993		GO:0006515	4	GO:0016049	3
PB25928	GO:0004012		GO:0006545	1	GO:0016560	3
PB26065	GO:0004012		GO:0006561	1	GO:0016571	3
PB26132	GO:0004012		GO:0006564	1	GO:0016592	3
PB26185	GO:0004012		GO:0006568	2	GO:0019148	3
PB26189	GO:0004012		GO:0006569	1	GO:0019344	3
PB26220	GO:0004022		GO:0006606	2	GO:0019447	3
PB26242	GO:0004022		GO:0006612	1	GO:0022900	3
PB26267	GO:0004022		GO:0006629	3	GO:0030036	3
PB26274	GO:0004022		GO:0006635	1	GO:0030145	3
PB26451	GO:0004108		GO:0006655	4	GO:0031072	3
PB26465	GO:0004108		GO:0006730	1	GO:0032880	3
PB26508	GO:0004146		GO:0006754	1	GO:0038032	3
PB26725	GO:0004176		GO:0006801	1	GO:0040007	3
PB26853	GO:0004176		GO:0006810	7	GO:0042744	3
PB26871	GO:0004176		GO:0006812	8	GO:0044767	3
PB26922	GO:0004176		GO:0006855	1	GO:0045893	3
PB26927	GO:0004177		GO:0006886	14	GO:0046777	3
PB27024	GO:0004177		GO:0006888	1	GO:0048527	3
PB27214	GO:0004190		GO:0006950	9	GO:0048589	3
PB27343	GO:0004190		GO:0006952	75	GO:0050897	3
PB27403	GO:0004190		GO:0006970	1	GO:0000023	2
PB27490	GO:0004222		GO:0006972	1	GO:0000055	2
PB27498	GO:0004222		GO:0006986	1	GO:0000085	2
PB27535	GO:0004222		GO:0007017	1	GO:0000272	2
PB27682	GO:0004252		GO:0007018	5	GO:0000394	2
PB27766	GO:0004252		GO:0007020	3	GO:0001104	2
PB27907	GO:0004252		GO:0007062	6	GO:0004108	2
PB27930	GO:0004252		GO:0007112	1	GO:0004177	2
PB27943	GO:0004252		GO:0007127	1	GO:0004425	2
PB28205	GO:0004252		GO:0007129	5	GO:0004553	2
PB28237	GO:0004252		GO:0007131	1	GO:0005215	2
PB28263	GO:0004252		GO:0007154	5	GO:0005516	2
PB28309	GO:0004252		GO:0007155	11	GO:0005618	2
PB28345	GO:0004252		GO:0007165	47	GO:0005635	2
PB28646	GO:0004252		GO:0007169	1	GO:0005643	2
PB28777	GO:0004252		GO:0007264	3	GO:0005694	2
PB28844	GO:0004252		GO:0007389	1	GO:0005742	2
PB28909	GO:0004252		GO:0008017	5	GO:0005794	2
PB28960	GO:0004425		GO:0008022	1	GO:0005856	2
PB2908	GO:0004425		GO:0008026	9	GO:0006098	2
PB29089	GO:0004497		GO:0008033	1	GO:0006099	2
PB29266	GO:0004553		GO:0008152	2	GO:0006259	2
PB29276	GO:0004553		GO:0008168	4	GO:0006357	2
PB29398	GO:0004559		GO:0008233	1	GO:0006568	2
PB29429	GO:0004559		GO:0008234	2	GO:0006606	2
PB29452	GO:0004559		GO:0008235	2	GO:0008152	2
PB29467	GO:0004559		GO:0008236	1	GO:0008234	2
PB29544	GO:0004559		GO:0008270	25	GO:0008235	2
PB29734	GO:0004559		GO:0008295	1	GO:0008324	2
PB29780	GO:0004559		GO:0008324	2	GO:0008565	2
PB29789	GO:0004601		GO:0008375	1	GO:0009086	2
PB29793	GO:0004611		GO:0008460	1	GO:0009408	2
PB29820	GO:0004617		GO:0008536	5	GO:0009416	2
PB29900	GO:0004672		GO:0008565	2	GO:0009640	2
PB29911	GO:0004672		GO:0008649	1	GO:0009644	2
PB30064	GO:0004672		GO:0008660	3	GO:0009664	2
PB30076	GO:0004672		GO:0008703	1	GO:0009734	2
PB30139	GO:0004672		GO:0008725	1	GO:0009791	2
PB30160	GO:0004672		GO:0008831	1	GO:0009809	2
PB30220	GO:0004672		GO:0008835	1	GO:0009902	2
PB30239	GO:0004672		GO:0009055	9	GO:0009941	2
PB30247	GO:0004672		GO:0009058	1	GO:0009965	2
PB30272	GO:0004672		GO:0009073	1	GO:0010027	2
PB30313	GO:0004674		GO:0009081	1	GO:0010050	2
PB30337	GO:0004674		GO:0009086	2	GO:0010207	2
PB30522	GO:0004674		GO:0009116	1	GO:0010267	2
PB30711	GO:0004674		GO:0009220	1	GO:0010388	2
PB30716	GO:0004674		GO:0009231	1	GO:0010413	2
PB30760	GO:0004674		GO:0009295	1	GO:0010599	2
PB30762	GO:0004674		GO:0009408	2	GO:0015079	2
PB30799	GO:0004674		GO:0009409	1	GO:0015934	2
PB30867	GO:0004674		GO:0009416	2	GO:0016310	2
PB31054	GO:0004674		GO:0009505	7	GO:0016558	2
PB31174	GO:0004674		GO:0009506	3	GO:0016579	2
PB31253	GO:0004674		GO:0009507	10	GO:0016621	2
PB31328	GO:0004674		GO:0009508	1	GO:0016818	2
PB31463	GO:0004674		GO:0009524	1	GO:0016887	2
PB31499	GO:0004674		GO:0009553	1	GO:0019031	2
PB31764	GO:0004674		GO:0009555	6	GO:0019252	2
PB31789	GO:0004674		GO:0009558	1	GO:0019867	2
PB31820	GO:0004674		GO:0009560	4	GO:0030131	2
PB31825	GO:0004674		GO:0009570	1	GO:0032504	2
PB31834	GO:0004674		GO:0009581	1	GO:0034660	2
PB31903	GO:0004674		GO:0009595	1	GO:0035195	2
PB31983	GO:0004674		GO:0009640	2	GO:0040034	2
PB32031	GO:0004674		GO:0009644	2	GO:0042273	2
PB32133	GO:0004674		GO:0009650	1	GO:0042802	2
PB32160	GO:0004674		GO:0009651	4	GO:0043086	2
PB32236	GO:0004713		GO:0009653	1	GO:0043484	2
PB32302	GO:0004713		GO:0009658	3	GO:0044237	2
PB32387	GO:0004713		GO:0009664	2	GO:0044238	2
PB32434	GO:0004713		GO:0009684	1	GO:0044262	2
PB32570	GO:0004713		GO:0009691	1	GO:0044699	2
PB32695	GO:0004722		GO:0009693	3	GO:0044763	2
PB32728	GO:0004784		GO:0009719	1	GO:0045040	2
PB32842	GO:0004799		GO:0009733	1	GO:0045492	2
PB32964	GO:0004842		GO:0009734	2	GO:0046686	2
PB33042	GO:0004849		GO:0009737	5	GO:0046983	2
PB33051	GO:0004869		GO:0009741	1	GO:0047172	2
PB33052	GO:0005198		GO:0009744	1	GO:0048513	2
PB33140	GO:0005198		GO:0009765	1	GO:0048608	2
PB33380	GO:0005198		GO:0009791	2	GO:0050794	2
PB33400	GO:0005198		GO:0009793	3	GO:0051301	2
PB33525	GO:0005198		GO:0009809	2	GO:0065008	2
PB33586	GO:0005198		GO:0009817	1	GO:0071805	2
PB33877	GO:0005198		GO:0009825	1	GO:0000064	1
PB33918	GO:0005198		GO:0009827	1	GO:0000079	1
PB33945	GO:0005198		GO:0009832	1	GO:0000148	1
PB34038	GO:0005200		GO:0009845	5	GO:0000155	1
PB34044	GO:0005215		GO:0009856	1	GO:0000160	1
PB34134	GO:0005215		GO:0009860	1	GO:0000213	1
PB34135	GO:0005487		GO:0009880	1	GO:0000226	1
PB34141	GO:0005488		GO:0009888	1	GO:0000271	1
PB34327	GO:0005506		GO:0009902	2	GO:0000398	1
PB34332	GO:0005506		GO:0009909	1	GO:0000719	1
PB34340	GO:0005506		GO:0009910	1	GO:0000904	1
PB34383	GO:0005506		GO:0009932	1	GO:0000911	1
PB34405	GO:0005506		GO:0009941	2	GO:0000956	1
PB34413	GO:0005506		GO:0009944	1	GO:0002237	1
PB34422	GO:0005506		GO:0009963	1	GO:0003002	1
PB34429	GO:0005506		GO:0009965	2	GO:0003006	1
PB34455	GO:0005506		GO:0010008	4	GO:0003682	1
PB34459	GO:0005506		GO:0010014	4	GO:0003779	1
PB34461	GO:0005507		GO:0010027	2	GO:0003843	1
PB34463	GO:0005507		GO:0010048	4	GO:0003904	1
PB34726	GO:0005507		GO:0010050	2	GO:0003918	1
PB35162	GO:0005507		GO:0010072	1	GO:0003924	1
PB35257	GO:0005507		GO:0010074	1	GO:0003993	1
PB35294	GO:0005507		GO:0010075	4	GO:0004146	1
PB35381	GO:0005507		GO:0010089	4	GO:0004497	1
PB35518	GO:0005507		GO:0010090	9	GO:0004601	1
PB35552	GO:0005507		GO:0010103	1	GO:0004611	1
PB35999	GO:0005507		GO:0010162	5	GO:0004617	1
PB36176	GO:0005507		GO:0010182	1	GO:0004722	1
PB36257	GO:0005507		GO:0010200	1	GO:0004784	1
PB36857	GO:0005509		GO:0010207	2	GO:0004799	1
PB36966	GO:0005509		GO:0010224	1	GO:0004842	1
PB36990	GO:0005509		GO:0010228	1	GO:0004849	1
PB36999	GO:0005515		GO:0010245	1	GO:0004869	1
PB37027	GO:0005516		GO:0010253	1	GO:0005200	1
PB37058	GO:0005516		GO:0010267	2	GO:0005487	1
PB37407	GO:0005524		GO:0010280	1	GO:0005488	1
PB37468	GO:0005524		GO:0010315	1	GO:0005515	1
PB37506	GO:0005524		GO:0010332	1	GO:0005544	1
PB37510	GO:0005524		GO:0010363	1	GO:0005759	1
PB37565	GO:0005524		GO:0010388	2	GO:0005768	1
PB37604	GO:0005524		GO:0010389	1	GO:0005779	1
PB37638	GO:0005524		GO:0010390	1	GO:0005783	1
PB37797	GO:0005524		GO:0010413	2	GO:0005788	1
PB37949	GO:0005524		GO:0010466	1	GO:0005789	1
PB37996	GO:0005524		GO:0010564	4	GO:0005798	1
PB37998	GO:0005524		GO:0010599	2	GO:0005801	1
PB38139	GO:0005524		GO:0010817	1	GO:0005802	1
PB38203	GO:0005524		GO:0012505	4	GO:0005819	1
PB38315	GO:0005524		GO:0015031	1	GO:0005840	1
PB38451	GO:0005524		GO:0015035	1	GO:0006007	1
PB38660	GO:0005524		GO:0015078	1	GO:0006075	1
PB38664	GO:0005524		GO:0015079	2	GO:0006184	1
PB38826	GO:0005524		GO:0015238	1	GO:0006222	1
PB38901	GO:0005524		GO:0015297	1	GO:0006231	1
PB38907	GO:0005524		GO:0015822	1	GO:0006265	1
PB39080	GO:0005524		GO:0015914	5	GO:0006284	1
PB39178	GO:0005524		GO:0015934	2	GO:0006342	1
PB39182	GO:0005524		GO:0015991	1	GO:0006364	1
PB39209	GO:0005524		GO:0015996	1	GO:0006396	1
PB3925	GO:0005524		GO:0016004	1	GO:0006397	1
PB39301	GO:0005524		GO:0016020	13	GO:0006399	1
PB39409	GO:0005524		GO:0016021	34	GO:0006406	1
PB39432	GO:0005524		GO:0016023	1	GO:0006470	1
PB39546	GO:0005524		GO:0016043	1	GO:0006486	1
PB39558	GO:0005524		GO:0016049	3	GO:0006499	1
PB39580	GO:0005524		GO:0016165	9	GO:0006545	1
PB39646	GO:0005524		GO:0016192	11	GO:0006561	1
PB39829	GO:0005524		GO:0016226	1	GO:0006564	1
PB39908	GO:0005524		GO:0016298	1	GO:0006569	1
PB39946	GO:0005524		GO:0016301	1	GO:0006612	1
PB40088	GO:0005524		GO:0016310	2	GO:0006635	1
PB40103	GO:0005524		GO:0016444	4	GO:0006730	1
PB40115	GO:0005524		GO:0016485	6	GO:0006754	1
PB40305	GO:0005524		GO:0016491	5	GO:0006801	1
PB40332	GO:0005524		GO:0016558	2	GO:0006855	1
PB40341	GO:0005524		GO:0016560	3	GO:0006888	1
PB40348	GO:0005524		GO:0016567	1	GO:0006970	1
PB40493	GO:0005524		GO:0016568	4	GO:0006972	1
PB40504	GO:0005524		GO:0016571	3	GO:0006986	1
PB40579	GO:0005524		GO:0016579	2	GO:0007017	1
PB40586	GO:0005524		GO:0016592	3	GO:0007112	1
PB40590	GO:0005524		GO:0016597	1	GO:0007127	1
PB40596	GO:0005524		GO:0016621	2	GO:0007131	1
PB40756	GO:0005524		GO:0016705	1	GO:0007169	1
PB40798	GO:0005524		GO:0016740	1	GO:0007389	1
PB40811	GO:0005524		GO:0016746	1	GO:0008022	1
PB40836	GO:0005524		GO:0016757	1	GO:0008033	1
PB40856	GO:0005524		GO:0016772	1	GO:0008233	1
PB40896	GO:0005524		GO:0016773	1	GO:0008236	1
PB41007	GO:0005524		GO:0016779	1	GO:0008295	1
PB41229	GO:0005524		GO:0016787	6	GO:0008375	1
PB41316	GO:0005524		GO:0016818	2	GO:0008460	1
PB41375	GO:0005524		GO:0016887	2	GO:0008649	1
PB41618	GO:0005524		GO:0016926	1	GO:0008703	1
PB41685	GO:0005524		GO:0016998	1	GO:0008725	1
PB41735	GO:0005524		GO:0017076	1	GO:0008831	1
PB41846	GO:0005524		GO:0017111	24	GO:0008835	1
PB41904	GO:0005524		GO:0019031	2	GO:0009058	1
PB41910	GO:0005524		GO:0019148	3	GO:0009073	1
PB42017	GO:0005524		GO:0019252	2	GO:0009081	1
PB42051	GO:0005524		GO:0019288	5	GO:0009116	1
PB42144	GO:0005524		GO:0019344	3	GO:0009220	1
PB42149	GO:0005524		GO:0019447	3	GO:0009231	1
PB42186	GO:0005524		GO:0019761	5	GO:0009295	1
PB42337	GO:0005524		GO:0019829	6	GO:0009409	1
PB42343	GO:0005524		GO:0019843	1	GO:0009508	1
PB42356	GO:0005524		GO:0019867	2	GO:0009524	1
PB42371	GO:0005524		GO:0019901	1	GO:0009553	1
PB42466	GO:0005524		GO:0019915	1	GO:0009558	1
PB42522	GO:0005524		GO:0020037	1	GO:0009570	1
PB42577	GO:0005524		GO:0022900	3	GO:0009581	1
PB42611	GO:0005524		GO:0023014	1	GO:0009595	1
PB42614	GO:0005524		GO:0030036	3	GO:0009650	1
PB42621	GO:0005524		GO:0030048	1	GO:0009653	1
PB42630	GO:0005524		GO:0030130	9	GO:0009684	1
PB42652	GO:0005524		GO:0030131	2	GO:0009691	1
PB42664	GO:0005524		GO:0030132	9	GO:0009719	1
PB42720	GO:0005524		GO:0030145	3	GO:0009733	1
PB42734	GO:0005524		GO:0030246	8	GO:0009741	1
PB42960	GO:0005524		GO:0030422	1	GO:0009744	1
PB42967	GO:0005524		GO:0030570	1	GO:0009765	1
PB43071	GO:0005524		GO:0030674	5	GO:0009817	1
PB43229	GO:0005524		GO:0030983	5	GO:0009825	1
PB43281	GO:0005524		GO:0031047	4	GO:0009827	1
PB43578	GO:0005524		GO:0031072	3	GO:0009832	1
PB43591	GO:0005524		GO:0031167	1	GO:0009856	1
PB43601	GO:0005524		GO:0031323	1	GO:0009860	1
PB43666	GO:0005524		GO:0031408	9	GO:0009880	1
PB43689	GO:0005524		GO:0032204	1	GO:0009888	1
PB43861	GO:0005524		GO:0032259	4	GO:0009909	1
PB43910	GO:0005524		GO:0032504	2	GO:0009910	1
PB43940	GO:0005524		GO:0032549	1	GO:0009932	1
PB43947	GO:0005524		GO:0032550	10	GO:0009944	1
PB43953	GO:0005524		GO:0032559	10	GO:0009963	1
PB44037	GO:0005525		GO:0032880	3	GO:0010072	1
PB44126	GO:0005525		GO:0033043	1	GO:0010074	1
PB44282	GO:0005525		GO:0033095	1	GO:0010103	1
PB44295	GO:0005525		GO:0033179	1	GO:0010182	1
PB44302	GO:0005525		GO:0033523	1	GO:0010200	1
PB44327	GO:0005525		GO:0034660	2	GO:0010224	1
PB4737	GO:0005544		GO:0034976	1	GO:0010228	1
PB4890	GO:0005618		GO:0035195	2	GO:0010245	1
PB5189	GO:0005618		GO:0035196	1	GO:0010253	1
PB5393	GO:0005622		GO:0035281	1	GO:0010280	1
PB5518	GO:0005622		GO:0038032	3	GO:0010315	1
PB5550	GO:0005622		GO:0040007	3	GO:0010332	1
PB5747	GO:0005634		GO:0040034	2	GO:0010363	1
PB5815	GO:0005634		GO:0042138	5	GO:0010389	1
PB629	GO:0005634		GO:0042175	1	GO:0010390	1
PB6306	GO:0005634		GO:0042273	2	GO:0010466	1
PB6318	GO:0005634		GO:0042542	1	GO:0010817	1
PB6334	GO:0005634		GO:0042578	1	GO:0015031	1
PB6402	GO:0005634		GO:0042626	1	GO:0015035	1
PB6474	GO:0005634		GO:0042742	1	GO:0015078	1
PB661	GO:0005634		GO:0042744	3	GO:0015238	1
PB6883	GO:0005634		GO:0042793	1	GO:0015297	1
PB6885	GO:0005634		GO:0042802	2	GO:0015822	1
PB693	GO:0005634		GO:0042803	1	GO:0015991	1
PB7070	GO:0005634		GO:0043086	2	GO:0015996	1
PB7495	GO:0005634		GO:0043091	1	GO:0016004	1
PB7735	GO:0005634		GO:0043168	10	GO:0016023	1
PB8092	GO:0005634		GO:0043229	1	GO:0016043	1
PB8196	GO:0005634		GO:0043247	1	GO:0016226	1
PB8226	GO:0005634		GO:0043481	1	GO:0016298	1
PB8446	GO:0005634		GO:0043484	2	GO:0016301	1
PB8451	GO:0005634		GO:0043531	75	GO:0016567	1
PB8454	GO:0005634		GO:0043565	5	GO:0016597	1
PB8542	GO:0005634		GO:0043687	1	GO:0016705	1
PB8781	GO:0005634		GO:0044036	4	GO:0016740	1
PB8983	GO:0005634		GO:0044237	2	GO:0016746	1
PB940	GO:0005634		GO:0044238	2	GO:0016757	1
PB9453	GO:0005634		GO:0044260	1	GO:0016772	1
PB9518	GO:0005634		GO:0044262	2	GO:0016773	1
PB9751	GO:0005634		GO:0044424	1	GO:0016779	1
PB9753	GO:0005634		GO:0044699	2	GO:0016926	1
PB9940	GO:0005635		GO:0044710	1	GO:0016998	1
PB9997	GO:0005635		GO:0044763	2	GO:0017076	1
	GO:0005643		GO:0044767	3	GO:0019843	1
	GO:0005643		GO:0045010	9	GO:0019901	1
	GO:0005694		GO:0045036	1	GO:0019915	1
	GO:0005694		GO:0045040	2	GO:0020037	1
	GO:0005737		GO:0045132	5	GO:0023014	1
	GO:0005737		GO:0045226	1	GO:0030048	1
	GO:0005737		GO:0045454	1	GO:0030422	1
	GO:0005737		GO:0045492	2	GO:0030570	1
	GO:0005737		GO:0045552	1	GO:0031167	1
	GO:0005737		GO:0045595	1	GO:0031323	1
	GO:0005737		GO:0045727	1	GO:0032204	1
	GO:0005737		GO:0045735	1	GO:0032549	1
	GO:0005737		GO:0045893	3	GO:0033043	1
	GO:0005737		GO:0046274	4	GO:0033095	1
	GO:0005737		GO:0046488	1	GO:0033179	1
	GO:0005737		GO:0046654	1	GO:0033523	1
	GO:0005737		GO:0046686	2	GO:0034976	1
	GO:0005737		GO:0046688	1	GO:0035196	1
	GO:0005739		GO:0046777	3	GO:0035281	1
	GO:0005739		GO:0046872	14	GO:0042175	1
	GO:0005739		GO:0046983	2	GO:0042542	1
	GO:0005739		GO:0047172	2	GO:0042578	1
	GO:0005739		GO:0048015	1	GO:0042626	1
	GO:0005739		GO:0048046	9	GO:0042742	1
	GO:0005739		GO:0048364	1	GO:0042793	1
	GO:0005739		GO:0048449	1	GO:0042803	1
	GO:0005739		GO:0048507	1	GO:0043091	1
	GO:0005739		GO:0048513	2	GO:0043229	1
	GO:0005739		GO:0048527	3	GO:0043247	1
	GO:0005742		GO:0048544	12	GO:0043481	1
	GO:0005742		GO:0048589	3	GO:0043687	1
	GO:0005759		GO:0048598	1	GO:0044260	1
	GO:0005768		GO:0048608	2	GO:0044424	1
	GO:0005773		GO:0048765	8	GO:0044710	1
	GO:0005773		GO:0048767	1	GO:0045036	1
	GO:0005773		GO:0048825	5	GO:0045226	1
	GO:0005774		GO:0048868	1	GO:0045454	1
	GO:0005774		GO:0050377	1	GO:0045552	1
	GO:0005774		GO:0050661	1	GO:0045595	1
	GO:0005774		GO:0050662	4	GO:0045727	1
	GO:0005774		GO:0050665	1	GO:0045735	1
	GO:0005774		GO:0050794	2	GO:0046488	1
	GO:0005774		GO:0050826	1	GO:0046654	1
	GO:0005774		GO:0050896	19	GO:0046688	1
	GO:0005779		GO:0050897	3	GO:0048015	1
	GO:0005782		GO:0051015	1	GO:0048364	1
	GO:0005782		GO:0051020	4	GO:0048449	1
	GO:0005782		GO:0051082	7	GO:0048507	1
	GO:0005782		GO:0051225	1	GO:0048598	1
	GO:0005783		GO:0051258	1	GO:0048767	1
	GO:0005788		GO:0051276	1	GO:0048868	1
	GO:0005789		GO:0051287	1	GO:0050377	1
	GO:0005794		GO:0051301	2	GO:0050661	1
	GO:0005794		GO:0051555	1	GO:0050665	1
	GO:0005798		GO:0051567	1	GO:0050826	1
	GO:0005801		GO:0052654	1	GO:0051015	1
	GO:0005802		GO:0052655	1	GO:0051225	1
	GO:0005819		GO:0052656	1	GO:0051258	1
	GO:0005829		GO:0052716	4	GO:0051276	1
	GO:0005829		GO:0052861	1	GO:0051287	1
	GO:0005829		GO:0052862	1	GO:0051555	1
	GO:0005829		GO:0055085	4	GO:0051567	1
	GO:0005829		GO:0055114	28	GO:0052654	1
	GO:0005829		GO:0065008	2	GO:0052655	1
	GO:0005829		GO:0070008	7	GO:0052656	1
	GO:0005829		GO:0070461	1	GO:0052861	1
	GO:0005829		GO:0070652	1	GO:0052862	1
	GO:0005829		GO:0070727	1	GO:0070461	1
	GO:0005829		GO:0071310	1	GO:0070652	1
	GO:0005829		GO:0071554	1	GO:0070727	1
	GO:0005840		GO:0071555	10	GO:0071310	1
	GO:0005856		GO:0071704	1	GO:0071554	1
	GO:0005856		GO:0071805	2	GO:0071704	1
	GO:0005871		GO:0080175	1	GO:0080175	1
	GO:0005871		GO:0097159	1	GO:0097159	1
	GO:0005871		GO:1901363	1	GO:1901363	1
	GO:0005871		GO:1901700	1	GO:1901700	1
	GO:0005871
	GO:0005874
	GO:0005874
	GO:0005874
	GO:0005874
	GO:0005874
	GO:0005874
	GO:0005886
	GO:0005886
	GO:0005886
	GO:0005886
	GO:0005886
	GO:0005886
	GO:0005886
	GO:0005886
	GO:0005886
	GO:0005886
	GO:0005886
	GO:0005975
	GO:0005975
	GO:0005975
	GO:0006007
	GO:0006013
	GO:0006013
	GO:0006013
	GO:0006013
	GO:0006013
	GO:0006013
	GO:0006013
	GO:0006075
	GO:0006094
	GO:0006094
	GO:0006094
	GO:0006096
	GO:0006096
	GO:0006096
	GO:0006098
	GO:0006098
	GO:0006099
	GO:0006099
	GO:0006184
	GO:0006200
	GO:0006200
	GO:0006200
	GO:0006200
	GO:0006200
	GO:0006200
	GO:0006200
	GO:0006200
	GO:0006222
	GO:0006231
	GO:0006259
	GO:0006259
	GO:0006261
	GO:0006261
	GO:0006261
	GO:0006261
	GO:0006265
	GO:0006275
	GO:0006275
	GO:0006275
	GO:0006275
	GO:0006284
	GO:0006298
	GO:0006298
	GO:0006298
	GO:0006298
	GO:0006298
	GO:0006306
	GO:0006306
	GO:0006306
	GO:0006306
	GO:0006312
	GO:0006312
	GO:0006312
	GO:0006312
	GO:0006342
	GO:0006351
	GO:0006351
	GO:0006351
	GO:0006351
	GO:0006355
	GO:0006355
	GO:0006355
	GO:0006355
	GO:0006355
	GO:0006355
	GO:0006355
	GO:0006355
	GO:0006355
	GO:0006355
	GO:0006355
	GO:0006355
	GO:0006357
	GO:0006357
	GO:0006364
	GO:0006396
	GO:0006397
	GO:0006399
	GO:0006406
	GO:0006412
	GO:0006412
	GO:0006412
	GO:0006413
	GO:0006413
	GO:0006413
	GO:0006413
	GO:0006457
	GO:0006457
	GO:0006457
	GO:0006457
	GO:0006457
	GO:0006457
	GO:0006457
	GO:0006457
	GO:0006468
	GO:0006468
	GO:0006468
	GO:0006468
	GO:0006468
	GO:0006468
	GO:0006468
	GO:0006468
	GO:0006468
	GO:0006468
	GO:0006468
	GO:0006468
	GO:0006468
	GO:0006468
	GO:0006468
	GO:0006468
	GO:0006468
	GO:0006468
	GO:0006468
	GO:0006468
	GO:0006468
	GO:0006468
	GO:0006468
	GO:0006468
	GO:0006468
	GO:0006468
	GO:0006468
	GO:0006468
	GO:0006468
	GO:0006468
	GO:0006468
	GO:0006468
	GO:0006470
	GO:0006486
	GO:0006499
	GO:0006508
	GO:0006508
	GO:0006508
	GO:0006508
	GO:0006508
	GO:0006508
	GO:0006508
	GO:0006508
	GO:0006508
	GO:0006508
	GO:0006508
	GO:0006508
	GO:0006508
	GO:0006508
	GO:0006508
	GO:0006508
	GO:0006508
	GO:0006508
	GO:0006508
	GO:0006508
	GO:0006508
	GO:0006508
	GO:0006515
	GO:0006515
	GO:0006515
	GO:0006515
	GO:0006545
	GO:0006561
	GO:0006564
	GO:0006568
	GO:0006568
	GO:0006569
	GO:0006606
	GO:0006606
	GO:0006612
	GO:0006629
	GO:0006629
	GO:0006629
	GO:0006635
	GO:0006655
	GO:0006655
	GO:0006655
	GO:0006655
	GO:0006730
	GO:0006754
	GO:0006801
	GO:0006810
	GO:0006810
	GO:0006810
	GO:0006810
	GO:0006810
	GO:0006810
	GO:0006810
	GO:0006812
	GO:0006812
	GO:0006812
	GO:0006812
	GO:0006812
	GO:0006812
	GO:0006812
	GO:0006812
	GO:0006855
	GO:0006886
	GO:0006886
	GO:0006886
	GO:0006886
	GO:0006886
	GO:0006886
	GO:0006886
	GO:0006886
	GO:0006886
	GO:0006886
	GO:0006886
	GO:0006886
	GO:0006886
	GO:0006886
	GO:0006888
	GO:0006950
	GO:0006950
	GO:0006950
	GO:0006950
	GO:0006950
	GO:0006950
	GO:0006950
	GO:0006950
	GO:0006950
	GO:0006952
	GO:0006952
	GO:0006952
	GO:0006952
	GO:0006952
	GO:0006952
	GO:0006952
	GO:0006952
	GO:0006952
	GO:0006952
	GO:0006952
	GO:0006952
	GO:0006952
	GO:0006952
	GO:0006952
	GO:0006952
	GO:0006952
	GO:0006952
	GO:0006952
	GO:0006952
	GO:0006952
	GO:0006952
	GO:0006952
	GO:0006952
	GO:0006952
	GO:0006952
	GO:0006952
	GO:0006952
	GO:0006952
	GO:0006952
	GO:0006952
	GO:0006952
	GO:0006952
	GO:0006952
	GO:0006952
	GO:0006952
	GO:0006952
	GO:0006952
	GO:0006952
	GO:0006952
	GO:0006952
	GO:0006952
	GO:0006952
	GO:0006952
	GO:0006952
	GO:0006952
	GO:0006952
	GO:0006952
	GO:0006952
	GO:0006952
	GO:0006952
	GO:0006952
	GO:0006952
	GO:0006952
	GO:0006952
	GO:0006952
	GO:0006952
	GO:0006952
	GO:0006952
	GO:0006952
	GO:0006952
	GO:0006952
	GO:0006952
	GO:0006952
	GO:0006952
	GO:0006952
	GO:0006952
	GO:0006952
	GO:0006952
	GO:0006952
	GO:0006952
	GO:0006952
	GO:0006952
	GO:0006952
	GO:0006952
	GO:0006970
	GO:0006972
	GO:0006986
	GO:0007017
	GO:0007018
	GO:0007018
	GO:0007018
	GO:0007018
	GO:0007018
	GO:0007020
	GO:0007020
	GO:0007020
	GO:0007062
	GO:0007062
	GO:0007062
	GO:0007062
	GO:0007062
	GO:0007062
	GO:0007112
	GO:0007127
	GO:0007129
	GO:0007129
	GO:0007129
	GO:0007129
	GO:0007129
	GO:0007131
	GO:0007154
	GO:0007154
	GO:0007154
	GO:0007154
	GO:0007154
	GO:0007155
	GO:0007155
	GO:0007155
	GO:0007155
	GO:0007155
	GO:0007155
	GO:0007155
	GO:0007155
	GO:0007155
	GO:0007155
	GO:0007155
	GO:0007165
	GO:0007165
	GO:0007165
	GO:0007165
	GO:0007165
	GO:0007165
	GO:0007165
	GO:0007165
	GO:0007165
	GO:0007165
	GO:0007165
	GO:0007165
	GO:0007165
	GO:0007165
	GO:0007165
	GO:0007165
	GO:0007165
	GO:0007165
	GO:0007165
	GO:0007165
	GO:0007165
	GO:0007165
	GO:0007165
	GO:0007165
	GO:0007165
	GO:0007165
	GO:0007165
	GO:0007165
	GO:0007165
	GO:0007165
	GO:0007165
	GO:0007165
	GO:0007165
	GO:0007165
	GO:0007165
	GO:0007165
	GO:0007165
	GO:0007165
	GO:0007165
	GO:0007165
	GO:0007165
	GO:0007165
	GO:0007165
	GO:0007165
	GO:0007165
	GO:0007165
	GO:0007165
	GO:0007169
	GO:0007264
	GO:0007264
	GO:0007264
	GO:0007389
	GO:0008017
	GO:0008017
	GO:0008017
	GO:0008017
	GO:0008017
	GO:0008022
	GO:0008026
	GO:0008026
	GO:0008026
	GO:0008026
	GO:0008026
	GO:0008026
	GO:0008026
	GO:0008026
	GO:0008026
	GO:0008033
	GO:0008152
	GO:0008152
	GO:0008168
	GO:0008168
	GO:0008168
	GO:0008168
	GO:0008233
	GO:0008234
	GO:0008234
	GO:0008235
	GO:0008235
	GO:0008236
	GO:0008270
	GO:0008270
	GO:0008270
	GO:0008270
	GO:0008270
	GO:0008270
	GO:0008270
	GO:0008270
	GO:0008270
	GO:0008270
	GO:0008270
	GO:0008270
	GO:0008270
	GO:0008270
	GO:0008270
	GO:0008270
	GO:0008270
	GO:0008270
	GO:0008270
	GO:0008270
	GO:0008270
	GO:0008270
	GO:0008270
	GO:0008270
	GO:0008270
	GO:0008295
	GO:0008324
	GO:0008324
	GO:0008375
	GO:0008460
	GO:0008536
	GO:0008536
	GO:0008536
	GO:0008536
	GO:0008536
	GO:0008565
	GO:0008565
	GO:0008649
	GO:0008660
	GO:0008660
	GO:0008660
	GO:0008703
	GO:0008725
	GO:0008831
	GO:0008835
	GO:0009055
	GO:0009055
	GO:0009055
	GO:0009055
	GO:0009055
	GO:0009055
	GO:0009055
	GO:0009055
	GO:0009055
	GO:0009058
	GO:0009073
	GO:0009081
	GO:0009086
	GO:0009086
	GO:0009116
	GO:0009220
	GO:0009231
	GO:0009295
	GO:0009408
	GO:0009408
	GO:0009409
	GO:0009416
	GO:0009416
	GO:0009505
	GO:0009505
	GO:0009505
	GO:0009505
	GO:0009505
	GO:0009505
	GO:0009505
	GO:0009506
	GO:0009506
	GO:0009506
	GO:0009507
	GO:0009507
	GO:0009507
	GO:0009507
	GO:0009507
	GO:0009507
	GO:0009507
	GO:0009507
	GO:0009507
	GO:0009507
	GO:0009508
	GO:0009524
	GO:0009553
	GO:0009555
	GO:0009555
	GO:0009555
	GO:0009555
	GO:0009555
	GO:0009555
	GO:0009558
	GO:0009560
	GO:0009560
	GO:0009560
	GO:0009560
	GO:0009570
	GO:0009581
	GO:0009595
	GO:0009640
	GO:0009640
	GO:0009644
	GO:0009644
	GO:0009650
	GO:0009651
	GO:0009651
	GO:0009651
	GO:0009651
	GO:0009653
	GO:0009658
	GO:0009658
	GO:0009658
	GO:0009664
	GO:0009664
	GO:0009684
	GO:0009691
	GO:0009693
	GO:0009693
	GO:0009693
	GO:0009719
	GO:0009733
	GO:0009734
	GO:0009734
	GO:0009737
	GO:0009737
	GO:0009737
	GO:0009737
	GO:0009737
	GO:0009741
	GO:0009744
	GO:0009765
	GO:0009791
	GO:0009791
	GO:0009793
	GO:0009793
	GO:0009793
	GO:0009809
	GO:0009809
	GO:0009817
	GO:0009825
	GO:0009827
	GO:0009832
	GO:0009845
	GO:0009845
	GO:0009845
	GO:0009845
	GO:0009845
	GO:0009856
	GO:0009860
	GO:0009880
	GO:0009888
	GO:0009902
	GO:0009902
	GO:0009909
	GO:0009910
	GO:0009932
	GO:0009941
	GO:0009941
	GO:0009944
	GO:0009963
	GO:0009965
	GO:0009965
	GO:0010008
	GO:0010008
	GO:0010008
	GO:0010008
	GO:0010014
	GO:0010014
	GO:0010014
	GO:0010014
	GO:0010027
	GO:0010027
	GO:0010048
	GO:0010048
	GO:0010048
	GO:0010048
	GO:0010050
	GO:0010050
	GO:0010072
	GO:0010074
	GO:0010075
	GO:0010075
	GO:0010075
	GO:0010075
	GO:0010089
	GO:0010089
	GO:0010089
	GO:0010089
	GO:0010090
	GO:0010090
	GO:0010090
	GO:0010090
	GO:0010090
	GO:0010090
	GO:0010090
	GO:0010090
	GO:0010090
	GO:0010103
	GO:0010162
	GO:0010162
	GO:0010162
	GO:0010162
	GO:0010162
	GO:0010182
	GO:0010200
	GO:0010207
	GO:0010207
	GO:0010224
	GO:0010228
	GO:0010245
	GO:0010253
	GO:0010267
	GO:0010267
	GO:0010280
	GO:0010315
	GO:0010332
	GO:0010363
	GO:0010388
	GO:0010388
	GO:0010389
	GO:0010390
	GO:0010413
	GO:0010413
	GO:0010466
	GO:0010564
	GO:0010564
	GO:0010564
	GO:0010564
	GO:0010599
	GO:0010599
	GO:0010817
	GO:0012505
	GO:0012505
	GO:0012505
	GO:0012505
	GO:0015031
	GO:0015035
	GO:0015078
	GO:0015079
	GO:0015079
	GO:0015238
	GO:0015297
	GO:0015822
	GO:0015914
	GO:0015914
	GO:0015914
	GO:0015914
	GO:0015914
	GO:0015934
	GO:0015934
	GO:0015991
	GO:0015996
	GO:0016004
	GO:0016020
	GO:0016020
	GO:0016020
	GO:0016020
	GO:0016020
	GO:0016020
	GO:0016020
	GO:0016020
	GO:0016020
	GO:0016020
	GO:0016020
	GO:0016020
	GO:0016020
	GO:0016021
	GO:0016021
	GO:0016021
	GO:0016021
	GO:0016021
	GO:0016021
	GO:0016021
	GO:0016021
	GO:0016021
	GO:0016021
	GO:0016021
	GO:0016021
	GO:0016021
	GO:0016021
	GO:0016021
	GO:0016021
	GO:0016021
	GO:0016021
	GO:0016021
	GO:0016021
	GO:0016021
	GO:0016021
	GO:0016021
	GO:0016021
	GO:0016021
	GO:0016021
	GO:0016021
	GO:0016021
	GO:0016021
	GO:0016021
	GO:0016021
	GO:0016021
	GO:0016021
	GO:0016021
	GO:0016023
	GO:0016043
	GO:0016049
	GO:0016049
	GO:0016049
	GO:0016165
	GO:0016165
	GO:0016165
	GO:0016165
	GO:0016165
	GO:0016165
	GO:0016165
	GO:0016165
	GO:0016165
	GO:0016192
	GO:0016192
	GO:0016192
	GO:0016192
	GO:0016192
	GO:0016192
	GO:0016192
	GO:0016192
	GO:0016192
	GO:0016192
	GO:0016192
	GO:0016226
	GO:0016298
	GO:0016301
	GO:0016310
	GO:0016310
	GO:0016444
	GO:0016444
	GO:0016444
	GO:0016444
	GO:0016485
	GO:0016485
	GO:0016485
	GO:0016485
	GO:0016485
	GO:0016485
	GO:0016491
	GO:0016491
	GO:0016491
	GO:0016491
	GO:0016491
	GO:0016558
	GO:0016558
	GO:0016560
	GO:0016560
	GO:0016560
	GO:0016567
	GO:0016568
	GO:0016568
	GO:0016568
	GO:0016568
	GO:0016571
	GO:0016571
	GO:0016571
	GO:0016579
	GO:0016579
	GO:0016592
	GO:0016592
	GO:0016592
	GO:0016597
	GO:0016621
	GO:0016621
	GO:0016705
	GO:0016740
	GO:0016746
	GO:0016757
	GO:0016772
	GO:0016773
	GO:0016779
	GO:0016787
	GO:0016787
	GO:0016787
	GO:0016787
	GO:0016787
	GO:0016787
	GO:0016818
	GO:0016818
	GO:0016887
	GO:0016887
	GO:0016926
	GO:0016998
	GO:0017076
	GO:0017111
	GO:0017111
	GO:0017111
	GO:0017111
	GO:0017111
	GO:0017111
	GO:0017111
	GO:0017111
	GO:0017111
	GO:0017111
	GO:0017111
	GO:0017111
	GO:0017111
	GO:0017111
	GO:0017111
	GO:0017111
	GO:0017111
	GO:0017111
	GO:0017111
	GO:0017111
	GO:0017111
	GO:0017111
	GO:0017111
	GO:0017111
	GO:0019031
	GO:0019031
	GO:0019148
	GO:0019148
	GO:0019148
	GO:0019252
	GO:0019252
	GO:0019288
	GO:0019288
	GO:0019288
	GO:0019288
	GO:0019288
	GO:0019344
	GO:0019344
	GO:0019344
	GO:0019447
	GO:0019447
	GO:0019447
	GO:0019761
	GO:0019761
	GO:0019761
	GO:0019761
	GO:0019761
	GO:0019829
	GO:0019829
	GO:0019829
	GO:0019829
	GO:0019829
	GO:0019829
	GO:0019843
	GO:0019867
	GO:0019867
	GO:0019901
	GO:0019915
	GO:0020037
	GO:0022900
	GO:0022900
	GO:0022900
	GO:0023014
	GO:0030036
	GO:0030036
	GO:0030036
	GO:0030048
	GO:0030130
	GO:0030130
	GO:0030130
	GO:0030130
	GO:0030130
	GO:0030130
	GO:0030130
	GO:0030130
	GO:0030130
	GO:0030131
	GO:0030131
	GO:0030132
	GO:0030132
	GO:0030132
	GO:0030132
	GO:0030132
	GO:0030132
	GO:0030132
	GO:0030132
	GO:0030132
	GO:0030145
	GO:0030145
	GO:0030145
	GO:0030246
	GO:0030246
	GO:0030246
	GO:0030246
	GO:0030246
	GO:0030246
	GO:0030246
	GO:0030246
	GO:0030422
	GO:0030570
	GO:0030674
	GO:0030674
	GO:0030674
	GO:0030674
	GO:0030674
	GO:0030983
	GO:0030983
	GO:0030983
	GO:0030983
	GO:0030983
	GO:0031047
	GO:0031047
	GO:0031047
	GO:0031047
	GO:0031072
	GO:0031072
	GO:0031072
	GO:0031167
	GO:0031323
	GO:0031408
	GO:0031408
	GO:0031408
	GO:0031408
	GO:0031408
	GO:0031408
	GO:0031408
	GO:0031408
	GO:0031408
	GO:0032204
	GO:0032259
	GO:0032259
	GO:0032259
	GO:0032259
	GO:0032504
	GO:0032504
	GO:0032549
	GO:0032550
	GO:0032550
	GO:0032550
	GO:0032550
	GO:0032550
	GO:0032550
	GO:0032550
	GO:0032550
	GO:0032550
	GO:0032550
	GO:0032559
	GO:0032559
	GO:0032559
	GO:0032559
	GO:0032559
	GO:0032559
	GO:0032559
	GO:0032559
	GO:0032559
	GO:0032559
	GO:0032880
	GO:0032880
	GO:0032880
	GO:0033043
	GO:0033095
	GO:0033179
	GO:0033523
	GO:0034660
	GO:0034660
	GO:0034976
	GO:0035195
	GO:0035195
	GO:0035196
	GO:0035281
	GO:0038032
	GO:0038032
	GO:0038032
	GO:0040007
	GO:0040007
	GO:0040007
	GO:0040034
	GO:0040034
	GO:0042138
	GO:0042138
	GO:0042138
	GO:0042138
	GO:0042138
	GO:0042175
	GO:0042273
	GO:0042273
	GO:0042542
	GO:0042578
	GO:0042626
	GO:0042742
	GO:0042744
	GO:0042744
	GO:0042744
	GO:0042793
	GO:0042802
	GO:0042802
	GO:0042803
	GO:0043086
	GO:0043086
	GO:0043091
	GO:0043168
	GO:0043168
	GO:0043168
	GO:0043168
	GO:0043168
	GO:0043168
	GO:0043168
	GO:0043168
	GO:0043168
	GO:0043168
	GO:0043229
	GO:0043247
	GO:0043481
	GO:0043484
	GO:0043484
	GO:0043531
	GO:0043531
	GO:0043531
	GO:0043531
	GO:0043531
	GO:0043531
	GO:0043531
	GO:0043531
	GO:0043531
	GO:0043531
	GO:0043531
	GO:0043531
	GO:0043531
	GO:0043531
	GO:0043531
	GO:0043531
	GO:0043531
	GO:0043531
	GO:0043531
	GO:0043531
	GO:0043531
	GO:0043531
	GO:0043531
	GO:0043531
	GO:0043531
	GO:0043531
	GO:0043531
	GO:0043531
	GO:0043531
	GO:0043531
	GO:0043531
	GO:0043531
	GO:0043531
	GO:0043531
	GO:0043531
	GO:0043531
	GO:0043531
	GO:0043531
	GO:0043531
	GO:0043531
	GO:0043531
	GO:0043531
	GO:0043531
	GO:0043531
	GO:0043531
	GO:0043531
	GO:0043531
	GO:0043531
	GO:0043531
	GO:0043531
	GO:0043531
	GO:0043531
	GO:0043531
	GO:0043531
	GO:0043531
	GO:0043531
	GO:0043531
	GO:0043531
	GO:0043531
	GO:0043531
	GO:0043531
	GO:0043531
	GO:0043531
	GO:0043531
	GO:0043531
	GO:0043531
	GO:0043531
	GO:0043531
	GO:0043531
	GO:0043531
	GO:0043531
	GO:0043531
	GO:0043531
	GO:0043531
	GO:0043531
	GO:0043565
	GO:0043565
	GO:0043565
	GO:0043565
	GO:0043565
	GO:0043687
	GO:0044036
	GO:0044036
	GO:0044036
	GO:0044036
	GO:0044237
	GO:0044237
	GO:0044238
	GO:0044238
	GO:0044260
	GO:0044262
	GO:0044262
	GO:0044424
	GO:0044699
	GO:0044699
	GO:0044710
	GO:0044763
	GO:0044763
	GO:0044767
	GO:0044767
	GO:0044767
	GO:0045010
	GO:0045010
	GO:0045010
	GO:0045010
	GO:0045010
	GO:0045010
	GO:0045010
	GO:0045010
	GO:0045010
	GO:0045036
	GO:0045040
	GO:0045040
	GO:0045132
	GO:0045132
	GO:0045132
	GO:0045132
	GO:0045132
	GO:0045226
	GO:0045454
	GO:0045492
	GO:0045492
	GO:0045552
	GO:0045595
	GO:0045727
	GO:0045735
	GO:0045893
	GO:0045893
	GO:0045893
	GO:0046274
	GO:0046274
	GO:0046274
	GO:0046274
	GO:0046488
	GO:0046654
	GO:0046686
	GO:0046686
	GO:0046688
	GO:0046777
	GO:0046777
	GO:0046777
	GO:0046872
	GO:0046872
	GO:0046872
	GO:0046872
	GO:0046872
	GO:0046872
	GO:0046872
	GO:0046872
	GO:0046872
	GO:0046872
	GO:0046872
	GO:0046872
	GO:0046872
	GO:0046872
	GO:0046983
	GO:0046983
	GO:0047172
	GO:0047172
	GO:0048015
	GO:0048046
	GO:0048046
	GO:0048046
	GO:0048046
	GO:0048046
	GO:0048046
	GO:0048046
	GO:0048046
	GO:0048046
	GO:0048364
	GO:0048449
	GO:0048507
	GO:0048513
	GO:0048513
	GO:0048527
	GO:0048527
	GO:0048527
	GO:0048544
	GO:0048544
	GO:0048544
	GO:0048544
	GO:0048544
	GO:0048544
	GO:0048544
	GO:0048544
	GO:0048544
	GO:0048544
	GO:0048544
	GO:0048544
	GO:0048589
	GO:0048589
	GO:0048589
	GO:0048598
	GO:0048608
	GO:0048608
	GO:0048765
	GO:0048765
	GO:0048765
	GO:0048765
	GO:0048765
	GO:0048765
	GO:0048765
	GO:0048765
	GO:0048767
	GO:0048825
	GO:0048825
	GO:0048825
	GO:0048825
	GO:0048825
	GO:0048868
	GO:0050377
	GO:0050661
	GO:0050662
	GO:0050662
	GO:0050662
	GO:0050662
	GO:0050665
	GO:0050794
	GO:0050794
	GO:0050826
	GO:0050896
	GO:0050896
	GO:0050896
	GO:0050896
	GO:0050896
	GO:0050896
	GO:0050896
	GO:0050896
	GO:0050896
	GO:0050896
	GO:0050896
	GO:0050896
	GO:0050896
	GO:0050896
	GO:0050896
	GO:0050896
	GO:0050896
	GO:0050896
	GO:0050896
	GO:0050897
	GO:0050897
	GO:0050897
	GO:0051015
	GO:0051020
	GO:0051020
	GO:0051020
	GO:0051020
	GO:0051082
	GO:0051082
	GO:0051082
	GO:0051082
	GO:0051082
	GO:0051082
	GO:0051082
	GO:0051225
	GO:0051258
	GO:0051276
	GO:0051287
	GO:0051301
	GO:0051301
	GO:0051555
	GO:0051567
	GO:0052654
	GO:0052655
	GO:0052656
	GO:0052716
	GO:0052716
	GO:0052716
	GO:0052716
	GO:0052861
	GO:0052862
	GO:0055085
	GO:0055085
	GO:0055085
	GO:0055085
	GO:0055114
	GO:0055114
	GO:0055114
	GO:0055114
	GO:0055114
	GO:0055114
	GO:0055114
	GO:0055114
	GO:0055114
	GO:0055114
	GO:0055114
	GO:0055114
	GO:0055114
	GO:0055114
	GO:0055114
	GO:0055114
	GO:0055114
	GO:0055114
	GO:0055114
	GO:0055114
	GO:0055114
	GO:0055114
	GO:0055114
	GO:0055114
	GO:0055114
	GO:0055114
	GO:0055114
	GO:0055114
	GO:0065008
	GO:0065008
	GO:0070008
	GO:0070008
	GO:0070008
	GO:0070008
	GO:0070008
	GO:0070008
	GO:0070008
	GO:0070461
	GO:0070652
	GO:0070727
	GO:0071310
	GO:0071554
	GO:0071555
	GO:0071555
	GO:0071555
	GO:0071555
	GO:0071555
	GO:0071555
	GO:0071555
	GO:0071555
	GO:0071555
	GO:0071555
	GO:0071704
	GO:0071805
	GO:0071805
	GO:0080175
	GO:0097159
	GO:1901363
	GO:1901700

## Sheet: Sheet2
PB10017	Molecular Function: oxidoreductase activity (GO:0016491);; Biological Process: oxidation-reduction process (GO:0055114);;
PB10179	Biological Process: metabolic process (GO:0008152);; Molecular Function: hydrolase activity (GO:0016787);;
PB10192	--
PB10342	Biological Process: polysaccharide biosynthetic process (GO:0000271);; Molecular Function: actin binding (GO:0003779);; Cellular Component: cytosol (GO:0005829);; Biological Process: glucose catabolic process (GO:0006007);; Biological Process: multidimensional cell growth (GO:0009825);; Biological Process: cell tip growth (GO:0009932);; Biological Process: regulation of hormone levels (GO:0010817…
PB10681	Molecular Function: protein serine/threonine kinase activity (GO:0004674);; Molecular Function: protein tyrosine kinase activity (GO:0004713);; Molecular Function: ATP binding (GO:0005524);; Biological Process: protein phosphorylation (GO:0006468);;
PB10712	Biological Process: response to stress (GO:0006950);; Biological Process: pattern specification process (GO:0007389);; Biological Process: regulation of cellular metabolic process (GO:0031323);; Biological Process: single-organism developmental process (GO:0044767);; Biological Process: meristem development (GO:0048507);;
PB10737	--
PB10835	Molecular Function: GTPase activity (GO:0003924);; Molecular Function: structural constituent of cytoskeleton (GO:0005200);; Molecular Function: GTP binding (GO:0005525);; Cellular Component: cytoplasm (GO:0005737);; Cellular Component: microtubule (GO:0005874);; Biological Process: GTP catabolic process (GO:0006184);; Biological Process: microtubule-based process (GO:0007017);; Biological Proces…
PB10971	Molecular Function: serine-type endopeptidase activity (GO:0004252);; Cellular Component: plasma membrane (GO:0005886);; Biological Process: proteolysis (GO:0006508);; Cellular Component: plasmodesma (GO:0009506);; Cellular Component: integral component of membrane (GO:0016021);;
PB11005	Molecular Function: ATP binding (GO:0005524);; Cellular Component: cytoplasm (GO:0005737);; Cellular Component: cytoskeleton (GO:0005856);;
PB11034	Molecular Function: manganese ion binding (GO:0030145);; Molecular Function: nutrient reservoir activity (GO:0045735);; Cellular Component: apoplast (GO:0048046);;
PB11121	Biological Process: transport (GO:0006810);; Cellular Component: integral component of membrane (GO:0016021);;
PB11192	Molecular Function: oxidoreductase activity (GO:0016491);; Biological Process: oxidation-reduction process (GO:0055114);;
PB11253	Molecular Function: calcium ion binding (GO:0005509);; Molecular Function: calcium-dependent phospholipid binding (GO:0005544);; Biological Process: plant-type cell wall modification (GO:0009827);; Biological Process: pollen tube growth (GO:0009860);; Biological Process: actin filament-based movement (GO:0030048);;
PB11262	--
PB11277	Molecular Function: calcium ion binding (GO:0005509);; Cellular Component: endoplasmic reticulum membrane (GO:0005789);; Biological Process: protein folding (GO:0006457);; Cellular Component: integral component of membrane (GO:0016021);; Molecular Function: unfolded protein binding (GO:0051082);;
PB11422	Molecular Function: protein serine/threonine kinase activity (GO:0004674);; Molecular Function: protein tyrosine kinase activity (GO:0004713);; Molecular Function: ATP binding (GO:0005524);; Biological Process: protein phosphorylation (GO:0006468);;
PB11489	Molecular Function: translation initiation factor activity (GO:0003743);; Cellular Component: cell wall (GO:0005618);; Biological Process: translational initiation (GO:0006413);; Cellular Component: chloroplast (GO:0009507);;
PB11759	Molecular Function: hydrolase activity (GO:0016787);;
PB12268	--
PB12340	Molecular Function: zinc ion binding (GO:0008270);;
PB12422	Molecular Function: ATP binding (GO:0005524);; Cellular Component: cytoplasm (GO:0005737);; Cellular Component: cytoskeleton (GO:0005856);;
PB12580	--
PB12620	Molecular Function: citrate (Si)-synthase activity (GO:0004108);; Biological Process: tricarboxylic acid cycle (GO:0006099);; Biological Process: cellular carbohydrate metabolic process (GO:0044262);;
PB12889	--
PB12949	Molecular Function: DNA binding (GO:0003677);; Cellular Component: nucleus (GO:0005634);;
PB13079	--
PB13097	--
PB13140	--
PB13850	#N/A
PB13900	Molecular Function: indole-3-glycerol-phosphate synthase activity (GO:0004425);; Biological Process: tryptophan metabolic process (GO:0006568);;
PB14017	--
PB14018	--
PB1409	#N/A
PB14102	--
PB14155	Cellular Component: integral component of membrane (GO:0016021);;
PB14203	Molecular Function: nucleotide binding (GO:0000166);; Molecular Function: DNA-directed RNA polymerase activity (GO:0003899);; Biological Process: transcription, DNA-templated (GO:0006351);;
PB14400	Cellular Component: nucleus (GO:0005634);; Biological Process: regulation of transcription, DNA-templated (GO:0006355);; Biological Process: auxin-activated signaling pathway (GO:0009734);; Molecular Function: protein dimerization activity (GO:0046983);;
PB14431	--
PB14433	Molecular Function: nucleotide binding (GO:0000166);; Cellular Component: cytosol (GO:0005829);; Biological Process: lignin biosynthetic process (GO:0009809);; Molecular Function: cinnamoyl-CoA reductase activity (GO:0016621);; Biological Process: glucosinolate biosynthetic process (GO:0019761);; Molecular Function: coenzyme binding (GO:0050662);;
PB14463	Biological Process: transport (GO:0006810);; Cellular Component: integral component of membrane (GO:0016021);;
PB14547	Cellular Component: mitochondrion (GO:0005739);; Cellular Component: cytosol (GO:0005829);; Biological Process: gluconeogenesis (GO:0006094);; Biological Process: glycolytic process (GO:0006096);; Molecular Function: 1-aminocyclopropane-1-carboxylate deaminase activity (GO:0008660);; Cellular Component: chloroplast (GO:0009507);; Biological Process: response to salt stress (GO:0009651);; Biologic…
PB14550	Molecular Function: acid phosphatase activity (GO:0003993);; Molecular Function: metal ion binding (GO:0046872);;
PB14638	--
PB14684	Molecular Function: protein serine/threonine kinase activity (GO:0004674);; Molecular Function: ATP binding (GO:0005524);; Biological Process: protein phosphorylation (GO:0006468);;
PB14822	Molecular Function: metal ion binding (GO:0046872);;
PB14881	--
PB14892	Molecular Function: L-ornithine transmembrane transporter activity (GO:0000064);; Cellular Component: mitochondrion (GO:0005739);; Biological Process: proline biosynthetic process (GO:0006561);; Biological Process: hyperosmotic response (GO:0006972);; Biological Process: ornithine transport (GO:0015822);; Cellular Component: integral component of membrane (GO:0016021);; Biological Process: L-argi…
PB15198	Molecular Function: zinc ion binding (GO:0008270);;
PB15200	--
PB15236	Cellular Component: plasma membrane (GO:0005886);; Biological Process: protein folding (GO:0006457);; Molecular Function: heat shock protein binding (GO:0031072);; Molecular Function: unfolded protein binding (GO:0051082);;
PB15303	Biological Process: defense response (GO:0006952);; Biological Process: signal transduction (GO:0007165);; Molecular Function: ADP binding (GO:0043531);; Biological Process: recognition of pollen (GO:0048544);;
PB15647	Biological Process: protein folding (GO:0006457);; Biological Process: response to stress (GO:0006950);; Molecular Function: heat shock protein binding (GO:0031072);; Molecular Function: unfolded protein binding (GO:0051082);;
PB15652	--
PB16021	--
PB16080	Molecular Function: protein serine/threonine kinase activity (GO:0004674);; Molecular Function: ATP binding (GO:0005524);; Biological Process: mRNA processing (GO:0006397);; Biological Process: positive regulation of translation (GO:0045727);; Biological Process: protein autophosphorylation (GO:0046777);;
PB16172	--
PB16206	Molecular Function: metal ion binding (GO:0046872);;
PB16281	Cellular Component: vacuole (GO:0005773);; Cellular Component: endoplasmic reticulum lumen (GO:0005788);; Biological Process: proteolysis (GO:0006508);; Molecular Function: cysteine-type peptidase activity (GO:0008234);; Cellular Component: aleurone grain (GO:0033095);;
PB16395	--
PB16440	Molecular Function: oxidoreductase activity (GO:0016491);; Biological Process: oxidation-reduction process (GO:0055114);;
PB16574	Molecular Function: catalytic activity (GO:0003824);; Biological Process: nucleoside metabolic process (GO:0009116);;
PB16623	Biological Process: response to stress (GO:0006950);; Biological Process: signal transduction (GO:0007165);; Molecular Function: zinc ion binding (GO:0008270);; Biological Process: response to endogenous stimulus (GO:0009719);; Biological Process: cellular response to organic substance (GO:0071310);; Biological Process: response to oxygen-containing compound (GO:1901700);;
PB16780	Molecular Function: aminopeptidase activity (GO:0004177);; Cellular Component: vacuole (GO:0005773);; Biological Process: proteolysis (GO:0006508);; Molecular Function: metalloexopeptidase activity (GO:0008235);; Cellular Component: cytoplasmic membrane-bounded vesicle (GO:0016023);; Molecular Function: manganese ion binding (GO:0030145);; Biological Process: response to cadmium ion (GO:0046686);;
PB1687	Molecular Function: RNA binding (GO:0003723);; Molecular Function: structural constituent of ribosome (GO:0003735);; Biological Process: translation (GO:0006412);; Cellular Component: large ribosomal subunit (GO:0015934);;
PB16871	--
PB1692	Molecular Function: hydrolase activity (GO:0016787);;
PB16968	--
PB17027	Cellular Component: vacuole (GO:0005773);; Biological Process: proteolysis (GO:0006508);; Molecular Function: cysteine-type peptidase activity (GO:0008234);; Cellular Component: chloroplast (GO:0009507);; Biological Process: response to salt stress (GO:0009651);; Cellular Component: apoplast (GO:0048046);;
PB17157	--
PB17199	--
PB17328	--
PB17417	Biological Process: defense response (GO:0006952);; Molecular Function: ADP binding (GO:0043531);;
PB17579	Molecular Function: uridine kinase activity (GO:0004849);; Molecular Function: ATP binding (GO:0005524);; Cellular Component: cytosol (GO:0005829);; Biological Process: UMP biosynthetic process (GO:0006222);; Biological Process: response to abscisic acid (GO:0009737);; Biological Process: phosphorylation (GO:0016310);; Molecular Function: phosphotransferase activity, alcohol group as acceptor (GO…
PB1788	Molecular Function: DNA binding (GO:0003677);; Cellular Component: nucleus (GO:0005634);;
PB17976	Molecular Function: serine-type endopeptidase activity (GO:0004252);; Biological Process: proteolysis (GO:0006508);; Molecular Function: serine-type exopeptidase activity (GO:0070008);;
PB18046	Cellular Component: mitochondrion (GO:0005739);; Cellular Component: cytosol (GO:0005829);; Biological Process: gluconeogenesis (GO:0006094);; Biological Process: glycolytic process (GO:0006096);; Molecular Function: 1-aminocyclopropane-1-carboxylate deaminase activity (GO:0008660);; Cellular Component: chloroplast (GO:0009507);; Biological Process: response to salt stress (GO:0009651);; Biologic…
PB18281	--
PB18405	--
PB18411	Cellular Component: mitochondrion (GO:0005739);; Cellular Component: cytosol (GO:0005829);; Biological Process: gluconeogenesis (GO:0006094);; Biological Process: glycolytic process (GO:0006096);; Molecular Function: 1-aminocyclopropane-1-carboxylate deaminase activity (GO:0008660);; Cellular Component: chloroplast (GO:0009507);; Biological Process: response to salt stress (GO:0009651);; Biologic…
PB18505	Cellular Component: integral component of membrane (GO:0016021);;
PB18617	Cellular Component: nucleus (GO:0005634);; Biological Process: regulation of transcription, DNA-templated (GO:0006355);; Biological Process: auxin-activated signaling pathway (GO:0009734);; Molecular Function: protein dimerization activity (GO:0046983);;
PB18635	Cellular Component: integral component of membrane (GO:0016021);;
PB18776	Molecular Function: aspartic-type endopeptidase activity (GO:0004190);; Biological Process: proteolysis (GO:0006508);; Biological Process: lipid metabolic process (GO:0006629);;
PB18909	--
PB18925	--
PB18952	Molecular Function: RNA binding (GO:0003723);; Molecular Function: ATP binding (GO:0005524);; Cellular Component: nucleus (GO:0005634);; Molecular Function: ATP-dependent helicase activity (GO:0008026);; Molecular Function: zinc ion binding (GO:0008270);;
PB18992	--
PB19139	Biological Process: response to light stimulus (GO:0009416);; Biological Process: post-embryonic development (GO:0009791);; Biological Process: single-organism cellular process (GO:0044763);; Biological Process: single-organism developmental process (GO:0044767);; Biological Process: reproductive structure development (GO:0048608);; Biological Process: regulation of cellular process (GO:0050794);;
PB19146	Cellular Component: integral component of membrane (GO:0016021);; Biological Process: protein processing (GO:0016485);;
PB19154	--
PB1916	--
PB19173	--
PB19258	Molecular Function: serine-type endopeptidase activity (GO:0004252);; Biological Process: proteolysis (GO:0006508);; Molecular Function: serine-type exopeptidase activity (GO:0070008);;
PB19281	Molecular Function: copper ion binding (GO:0005507);; Biological Process: lignin catabolic process (GO:0046274);; Cellular Component: apoplast (GO:0048046);; Molecular Function: hydroquinone:oxygen oxidoreductase activity (GO:0052716);; Biological Process: oxidation-reduction process (GO:0055114);;
PB19341	Molecular Function: ATP binding (GO:0005524);;
PB19367	--
PB19405	Molecular Function: metal ion binding (GO:0046872);;
PB1941	Molecular Function: sequence-specific DNA binding transcription factor activity (GO:0003700);; Cellular Component: nucleus (GO:0005634);; Biological Process: regulation of transcription, DNA-templated (GO:0006355);; Molecular Function: sequence-specific DNA binding (GO:0043565);;
PB19413	Molecular Function: nucleotide binding (GO:0000166);; Cellular Component: cytosol (GO:0005829);; Molecular Function: dTDP-glucose 4,6-dehydratase activity (GO:0008460);; Molecular Function: dTDP-4-dehydrorhamnose reductase activity (GO:0008831);; Cellular Component: plasmodesma (GO:0009506);; Biological Process: response to sucrose (GO:0009744);; Biological Process: response to UV-B (GO:0010224);…
PB19441	Molecular Function: translation initiation factor activity (GO:0003743);; Biological Process: translational initiation (GO:0006413);;
PB19452	Cellular Component: plasma membrane (GO:0005886);;
PB19464	Cellular Component: spindle (GO:0005819);; Cellular Component: phragmoplast (GO:0009524);; Biological Process: spindle assembly (GO:0051225);; Cellular Component: HAUS complex (GO:0070652);; Biological Process: phragmoplast microtubule organization (GO:0080175);;
PB19483	Molecular Function: microtubule motor activity (GO:0003777);; Molecular Function: ATP binding (GO:0005524);; Cellular Component: kinesin complex (GO:0005871);; Cellular Component: microtubule (GO:0005874);; Biological Process: microtubule-based movement (GO:0007018);; Biological Process: male meiosis cytokinesis (GO:0007112);; Molecular Function: microtubule binding (GO:0008017);; Cellular Compon…
PB19516	Molecular Function: copper ion binding (GO:0005507);; Biological Process: lignin catabolic process (GO:0046274);; Biological Process: response to copper ion (GO:0046688);; Cellular Component: apoplast (GO:0048046);; Molecular Function: hydroquinone:oxygen oxidoreductase activity (GO:0052716);; Biological Process: oxidation-reduction process (GO:0055114);;
PB19542	Molecular Function: ATP binding (GO:0005524);;
PB19580	--
PB19644	Cellular Component: integral component of membrane (GO:0016021);;
PB19666	Molecular Function: protein serine/threonine kinase activity (GO:0004674);; Molecular Function: ATP binding (GO:0005524);; Biological Process: protein phosphorylation (GO:0006468);; Biological Process: cell adhesion (GO:0007155);; Cellular Component: endosome membrane (GO:0010008);; Biological Process: meristem initiation (GO:0010014);; Biological Process: xylem development (GO:0010089);; Biologi…
PB19714	Molecular Function: protein kinase activity (GO:0004672);; Molecular Function: ATP binding (GO:0005524);; Biological Process: protein phosphorylation (GO:0006468);;
PB19876	--
PB2014	--
PB20200	--
PB20213	Molecular Function: serine-type endopeptidase activity (GO:0004252);; Biological Process: proteolysis (GO:0006508);; Molecular Function: serine-type exopeptidase activity (GO:0070008);;
PB20560	--
PB20574	Biological Process: mitotic G2 phase (GO:0000085);; Biological Process: mRNA splicing, via spliceosome (GO:0000398);; Molecular Function: ATP binding (GO:0005524);; Biological Process: ATP catabolic process (GO:0006200);; Biological Process: photomorphogenesis (GO:0009640);; Biological Process: embryo development ending in seed dormancy (GO:0009793);; Biological Process: cullin deneddylation (GO:…
PB20590	Cellular Component: mitochondrion (GO:0005739);; Biological Process: chloroplast organization (GO:0009658);; Biological Process: embryo development ending in seed dormancy (GO:0009793);; Cellular Component: chloroplast envelope (GO:0009941);; Biological Process: photosystem II assembly (GO:0010207);; Cellular Component: viral envelope (GO:0019031);; Cellular Component: outer membrane (GO:0019867)…
PB20689	Molecular Function: peroxidase activity (GO:0004601);; Cellular Component: nuclear envelope (GO:0005635);;
PB20742	--
PB21006	--
PB21071	Cellular Component: mitochondrion (GO:0005739);; Biological Process: chloroplast organization (GO:0009658);; Biological Process: embryo development ending in seed dormancy (GO:0009793);; Cellular Component: chloroplast envelope (GO:0009941);; Biological Process: photosystem II assembly (GO:0010207);; Cellular Component: viral envelope (GO:0019031);; Cellular Component: outer membrane (GO:0019867)…
PB21315	--
PB21358	--
PB21453	Molecular Function: nucleotide binding (GO:0000166);; Molecular Function: RNA binding (GO:0003723);; Molecular Function: metal ion binding (GO:0046872);;
PB21529	Molecular Function: methyltransferase activity (GO:0008168);; Biological Process: methylation (GO:0032259);;
PB21536	--
PB21552	Molecular Function: RNA binding (GO:0003723);; Molecular Function: ATP binding (GO:0005524);; Cellular Component: nucleus (GO:0005634);; Molecular Function: ATP-dependent helicase activity (GO:0008026);; Molecular Function: zinc ion binding (GO:0008270);;
PB21651	Molecular Function: sequence-specific DNA binding transcription factor activity (GO:0003700);; Biological Process: regulation of transcription, DNA-templated (GO:0006355);; Molecular Function: sequence-specific DNA binding (GO:0043565);;
PB21678	--
PB21729	Molecular Function: RNA polymerase II transcription cofactor activity (GO:0001104);; Biological Process: regulation of transcription from RNA polymerase II promoter (GO:0006357);; Cellular Component: mediator complex (GO:0016592);;
PB21754	--
PB21813	Molecular Function: protein serine/threonine kinase activity (GO:0004674);; Molecular Function: ATP binding (GO:0005524);; Biological Process: protein phosphorylation (GO:0006468);; Biological Process: cell adhesion (GO:0007155);; Cellular Component: endosome membrane (GO:0010008);; Biological Process: meristem initiation (GO:0010014);; Biological Process: xylem development (GO:0010089);; Biologi…
PB21850	--
PB21916	Molecular Function: calcium ion binding (GO:0005509);; Cellular Component: Golgi apparatus (GO:0005794);; Cellular Component: nuclear outer membrane-endoplasmic reticulum membrane network (GO:0042175);;
PB21920	Molecular Function: structural molecule activity (GO:0005198);; Biological Process: intracellular protein transport (GO:0006886);; Biological Process: vesicle-mediated transport (GO:0016192);; Cellular Component: clathrin coat of trans-Golgi network vesicle (GO:0030130);; Cellular Component: clathrin coat of coated pit (GO:0030132);;
PB21949	--
PB21958	Molecular Function: ATP binding (GO:0005524);; Biological Process: defense response (GO:0006952);; Biological Process: signal transduction (GO:0007165);; Molecular Function: nucleoside-triphosphatase activity (GO:0017111);; Molecular Function: ADP binding (GO:0043531);;
PB21979	--
PB22018	Biological Process: response to unfolded protein (GO:0006986);; Biological Process: response to heat (GO:0009408);;
PB22233	Biological Process: mitotic cell cycle (GO:0000278);; Biological Process: double-strand break repair via homologous recombination (GO:0000724);; Cellular Component: nuclear chromatin (GO:0000790);; Molecular Function: ATP binding (GO:0005524);; Biological Process: DNA-dependent DNA replication (GO:0006261);; Biological Process: regulation of DNA replication (GO:0006275);; Biological Process: mism…
PB22256	#N/A
PB22265	Molecular Function: DNA binding (GO:0003677);; Cellular Component: nucleus (GO:0005634);;
PB22354	--
PB22412	Molecular Function: iron ion binding (GO:0005506);; Cellular Component: cytoplasm (GO:0005737);; Molecular Function: linoleate 13S-lipoxygenase activity (GO:0016165);; Biological Process: oxylipin biosynthetic process (GO:0031408);; Biological Process: oxidation-reduction process (GO:0055114);;
PB22443	--
PB22473	Molecular Function: protein serine/threonine kinase activity (GO:0004674);; Molecular Function: ATP binding (GO:0005524);; Biological Process: protein phosphorylation (GO:0006468);;
PB22479	Molecular Function: transporter activity (GO:0005215);; Biological Process: transport (GO:0006810);; Cellular Component: membrane (GO:0016020);;
PB22481	--
PB22549	Biological Process: mitotic cell cycle (GO:0000278);; Biological Process: double-strand break repair via homologous recombination (GO:0000724);; Cellular Component: nuclear chromatin (GO:0000790);; Molecular Function: ATP binding (GO:0005524);; Biological Process: DNA-dependent DNA replication (GO:0006261);; Biological Process: regulation of DNA replication (GO:0006275);; Biological Process: mism…
PB22581	--
PB22596	--
PB22680	Molecular Function: iron ion binding (GO:0005506);; Molecular Function: linoleate 13S-lipoxygenase activity (GO:0016165);; Biological Process: oxylipin biosynthetic process (GO:0031408);; Biological Process: oxidation-reduction process (GO:0055114);;
PB22684	--
PB22726	--
PB22779	--
PB22807	Molecular Function: hydrogen ion transmembrane transporter activity (GO:0015078);; Biological Process: ATP hydrolysis coupled proton transport (GO:0015991);; Cellular Component: proton-transporting V-type ATPase, V0 domain (GO:0033179);;
PB2288	Molecular Function: hydrolase activity (GO:0016787);;
PB22920	Molecular Function: hydrolase activity, hydrolyzing O-glycosyl compounds (GO:0004553);; Biological Process: carbohydrate metabolic process (GO:0005975);;
PB22977	--
PB23019	--
PB23037	Molecular Function: RNA binding (GO:0003723);; Molecular Function: ATP binding (GO:0005524);; Cellular Component: nucleus (GO:0005634);; Molecular Function: ATP-dependent helicase activity (GO:0008026);; Molecular Function: zinc ion binding (GO:0008270);;
PB23052	Molecular Function: nucleotide binding (GO:0000166);; Molecular Function: DNA binding (GO:0003677);; Molecular Function: RNA binding (GO:0003723);; Molecular Function: zinc ion binding (GO:0008270);;
PB23086	Cellular Component: SAGA-type complex (GO:0070461);;
PB23101	Cellular Component: cis-Golgi network (GO:0005801);; Cellular Component: cytosol (GO:0005829);; Biological Process: ER to Golgi vesicle-mediated transport (GO:0006888);; Biological Process: plant-type cell wall biogenesis (GO:0009832);; Biological Process: glucuronoxylan metabolic process (GO:0010413);; Biological Process: xylan biosynthetic process (GO:0045492);;
PB23140	--
PB23168	Biological Process: mitotic cell cycle (GO:0000278);; Biological Process: double-strand break repair via homologous recombination (GO:0000724);; Cellular Component: nuclear chromatin (GO:0000790);; Molecular Function: ATP binding (GO:0005524);; Biological Process: DNA-dependent DNA replication (GO:0006261);; Biological Process: regulation of DNA replication (GO:0006275);; Biological Process: mism…
PB23256	Molecular Function: iron ion binding (GO:0005506);; Cellular Component: cytoplasm (GO:0005737);; Molecular Function: linoleate 13S-lipoxygenase activity (GO:0016165);; Biological Process: oxylipin biosynthetic process (GO:0031408);; Biological Process: oxidation-reduction process (GO:0055114);;
PB23366	--
PB23422	Molecular Function: ATP binding (GO:0005524);; Biological Process: protein folding (GO:0006457);; Biological Process: response to stress (GO:0006950);; Molecular Function: unfolded protein binding (GO:0051082);;
PB23522	--
PB23584	Cellular Component: nucleus (GO:0005634);; Biological Process: intracellular protein transport (GO:0006886);; Molecular Function: Ran GTPase binding (GO:0008536);;
PB23611	Molecular Function: alpha-mannosidase activity (GO:0004559);; Cellular Component: vacuolar membrane (GO:0005774);; Biological Process: mannose metabolic process (GO:0006013);; Biological Process: cell adhesion (GO:0007155);; Molecular Function: zinc ion binding (GO:0008270);; Cellular Component: plant-type cell wall (GO:0009505);; Biological Process: vernalization response (GO:0010048);; Biologic…
PB23635	Molecular Function: protein serine/threonine kinase activity (GO:0004674);; Molecular Function: ATP binding (GO:0005524);; Biological Process: protein phosphorylation (GO:0006468);; Cellular Component: integral component of membrane (GO:0016021);;
PB23672	Molecular Function: protein serine/threonine kinase activity (GO:0004674);; Molecular Function: ATP binding (GO:0005524);; Biological Process: protein phosphorylation (GO:0006468);; Cellular Component: integral component of membrane (GO:0016021);;
PB23732	Biological Process: response to stress (GO:0006950);; Molecular Function: purine ribonucleoside binding (GO:0032550);; Molecular Function: adenyl ribonucleotide binding (GO:0032559);; Molecular Function: anion binding (GO:0043168);;
PB23737	Biological Process: maltose metabolic process (GO:0000023);; Biological Process: polysaccharide catabolic process (GO:0000272);; Biological Process: pentose-phosphate shunt (GO:0006098);; Biological Process: phosphatidylglycerol biosynthetic process (GO:0006655);; Biological Process: plant-type cell wall organization (GO:0009664);; Biological Process: chloroplast relocation (GO:0009902);; Biologi…
PB23784	--
PB23796	Biological Process: cell communication (GO:0007154);; Biological Process: response to stimulus (GO:0050896);;
PB23940	--
PB23994	--
PB24072	--
PB24110	--
PB24132	--
PB24134	Molecular Function: nucleotide binding (GO:0000166);; Molecular Function: RNA binding (GO:0003723);; Molecular Function: metal ion binding (GO:0046872);;
PB24186	--
PB24195	--
PB24230	--
PB24307	Molecular Function: microtubule motor activity (GO:0003777);; Molecular Function: ATP binding (GO:0005524);; Cellular Component: kinesin complex (GO:0005871);; Cellular Component: microtubule (GO:0005874);; Biological Process: microtubule-based movement (GO:0007018);; Molecular Function: microtubule binding (GO:0008017);;
PB24313	--
PB24315	--
PB24326	--
PB24350	Molecular Function: DNA binding (GO:0003677);; Biological Process: defense response (GO:0006952);; Molecular Function: ADP binding (GO:0043531);;
PB24351	Biological Process: defense response (GO:0006952);; Molecular Function: ADP binding (GO:0043531);;
PB24362	--
PB24430	--
PB24446	--
PB24453	Biological Process: defense response (GO:0006952);; Biological Process: signal transduction (GO:0007165);; Molecular Function: ADP binding (GO:0043531);;
PB24486	Molecular Function: magnesium ion binding (GO:0000287);; Molecular Function: phospholipid-translocating ATPase activity (GO:0004012);; Molecular Function: ATP binding (GO:0005524);; Biological Process: cation transport (GO:0006812);; Biological Process: phospholipid transport (GO:0015914);; Cellular Component: integral component of membrane (GO:0016021);; Molecular Function: cation-transporting A…
PB24494	Molecular Function: protein kinase activity (GO:0004672);; Molecular Function: ATP binding (GO:0005524);; Biological Process: protein phosphorylation (GO:0006468);;
PB24504	--
PB24517	--
PB24526	--
PB24600	--
PB24608	Molecular Function: DNA binding (GO:0003677);; Cellular Component: nucleus (GO:0005634);;
PB24623	--
PB24662	Molecular Function: nucleotide binding (GO:0000166);; Molecular Function: RNA binding (GO:0003723);; Molecular Function: metal ion binding (GO:0046872);;
PB24683	--
PB2470	Cellular Component: mitochondrial outer membrane translocase complex (GO:0005742);; Biological Process: protein import into mitochondrial outer membrane (GO:0045040);;
PB24700	Molecular Function: metalloendopeptidase activity (GO:0004222);; Biological Process: proteolysis (GO:0006508);; Biological Process: cell adhesion (GO:0007155);; Molecular Function: zinc ion binding (GO:0008270);; Cellular Component: membrane (GO:0016020);;
PB24705	Molecular Function: DNA binding (GO:0003677);; Cellular Component: nucleus (GO:0005634);;
PB24778	Biological Process: defense response (GO:0006952);; Biological Process: signal transduction (GO:0007165);; Molecular Function: ADP binding (GO:0043531);;
PB24789	Molecular Function: ATP binding (GO:0005524);; Biological Process: defense response (GO:0006952);; Biological Process: signal transduction (GO:0007165);; Molecular Function: nucleoside-triphosphatase activity (GO:0017111);; Molecular Function: ADP binding (GO:0043531);;
PB24799	--
PB24841	--
PB24866	Biological Process: defense response (GO:0006952);; Molecular Function: ADP binding (GO:0043531);;
PB24868	Cellular Component: integral component of membrane (GO:0016021);;
PB24894	--
PB24903	Biological Process: defense response (GO:0006952);; Biological Process: signal transduction (GO:0007165);; Molecular Function: ADP binding (GO:0043531);;
PB24957	--
PB24969	Molecular Function: aspartic-type endopeptidase activity (GO:0004190);; Biological Process: proteolysis (GO:0006508);;
PB25024	--
PB25037	--
PB2505	--
PB25132	Molecular Function: magnesium ion binding (GO:0000287);; Molecular Function: phospholipid-translocating ATPase activity (GO:0004012);; Molecular Function: ATP binding (GO:0005524);; Biological Process: cation transport (GO:0006812);; Biological Process: phospholipid transport (GO:0015914);; Cellular Component: integral component of membrane (GO:0016021);; Molecular Function: cation-transporting A…
PB25198	Biological Process: defense response (GO:0006952);; Molecular Function: ADP binding (GO:0043531);;
PB25215	--
PB25221	--
PB25254	Molecular Function: ATP-dependent peptidase activity (GO:0004176);; Molecular Function: serine-type endopeptidase activity (GO:0004252);; Molecular Function: ATP binding (GO:0005524);; Cellular Component: peroxisomal matrix (GO:0005782);; Biological Process: ATP catabolic process (GO:0006200);; Biological Process: misfolded or incompletely synthesized protein catabolic process (GO:0006515);; Biol…
PB25266	Molecular Function: protein kinase activity (GO:0004672)
PB25288	--
PB25291	Biological Process: defense response (GO:0006952);; Biological Process: signal transduction (GO:0007165);; Molecular Function: ADP binding (GO:0043531);; Biological Process: recognition of pollen (GO:0048544);;
PB25308	--
PB25336	Molecular Function: transporter activity (GO:0005215);; Biological Process: transport (GO:0006810);; Cellular Component: membrane (GO:0016020);;
PB25347	Biological Process: defense response (GO:0006952);; Molecular Function: ADP binding (GO:0043531);;
PB25364	Molecular Function: protein serine/threonine kinase activity (GO:0004674);; Molecular Function: ATP binding (GO:0005524);; Biological Process: protein phosphorylation (GO:0006468);; Cellular Component: integral component of membrane (GO:0016021);;
PB25371	Biological Process: defense response (GO:0006952);; Biological Process: signal transduction (GO:0007165);; Molecular Function: ADP binding (GO:0043531);;
PB25384	Molecular Function: ATP-dependent peptidase activity (GO:0004176);; Molecular Function: serine-type endopeptidase activity (GO:0004252);; Molecular Function: ATP binding (GO:0005524);; Cellular Component: peroxisomal matrix (GO:0005782);; Biological Process: ATP catabolic process (GO:0006200);; Biological Process: misfolded or incompletely synthesized protein catabolic process (GO:0006515);; Biol…
PB25443	--
PB25448	Molecular Function: aminopeptidase activity (GO:0004177);; Cellular Component: cytoplasm (GO:0005737);; Biological Process: proteolysis (GO:0006508);; Molecular Function: metalloexopeptidase activity (GO:0008235);; Molecular Function: manganese ion binding (GO:0030145);;
PB25456	Biological Process: defense response (GO:0006952);; Molecular Function: ADP binding (GO:0043531);;
PB25464	--
PB25468	--
PB25507	Biological Process: defense response (GO:0006952);; Biological Process: signal transduction (GO:0007165);; Molecular Function: ADP binding (GO:0043531);; Biological Process: recognition of pollen (GO:0048544);;
PB25540	Molecular Function: RNA binding (GO:0003723);; Molecular Function: ATP binding (GO:0005524);; Molecular Function: ATP-dependent helicase activity (GO:0008026);;
PB25561	--
PB25601	--
PB25605	--
PB25615	Molecular Function: ATP binding (GO:0005524);; Cellular Component: nucleus (GO:0005634);; Biological Process: regulation of transcription, DNA-templated (GO:0006355);; Molecular Function: hydrolase activity, acting on acid anhydrides, in phosphorus-containing anhydrides (GO:0016818);;
PB25627	Molecular Function: serine-type endopeptidase activity (GO:0004252);; Biological Process: proteolysis (GO:0006508);; Molecular Function: identical protein binding (GO:0042802);; Biological Process: negative regulation of catalytic activity (GO:0043086);;
PB25660	--
PB25715	Biological Process: defense response (GO:0006952);; Biological Process: signal transduction (GO:0007165);; Molecular Function: ADP binding (GO:0043531);; Biological Process: recognition of pollen (GO:0048544);;
PB25781	--
PB25820	Biological Process: defense response (GO:0006952);; Molecular Function: ADP binding (GO:0043531);;
PB25850	--
PB25853	--
PB25860	--
PB25928	Molecular Function: GTP binding (GO:0005525);; Biological Process: small GTPase mediated signal transduction (GO:0007264);; Biological Process: protein transport (GO:0015031);;
PB25929	--
PB26038	--
PB26065	Biological Process: defense response (GO:0006952);; Biological Process: signal transduction (GO:0007165);; Molecular Function: ADP binding (GO:0043531);;
PB26095	--
PB26132	Biological Process: response to stimulus (GO:0050896);;
PB26183	--
PB26185	Biological Process: cell communication (GO:0007154);; Biological Process: response to stimulus (GO:0050896);;
PB26189	Molecular Function: ATP-dependent peptidase activity (GO:0004176);; Molecular Function: serine-type endopeptidase activity (GO:0004252);; Molecular Function: ATP binding (GO:0005524);; Cellular Component: peroxisomal matrix (GO:0005782);; Biological Process: ATP catabolic process (GO:0006200);; Biological Process: misfolded or incompletely synthesized protein catabolic process (GO:0006515);; Biol…
PB26215	--
PB26220	Molecular Function: iron ion binding (GO:0005506);; Cellular Component: cytoplasm (GO:0005737);; Molecular Function: linoleate 13S-lipoxygenase activity (GO:0016165);; Biological Process: oxylipin biosynthetic process (GO:0031408);; Biological Process: oxidation-reduction process (GO:0055114);;
PB26242	Molecular Function: ATP binding (GO:0005524);; Biological Process: defense response (GO:0006952);; Biological Process: signal transduction (GO:0007165);; Molecular Function: nucleoside-triphosphatase activity (GO:0017111);; Molecular Function: ADP binding (GO:0043531);;
PB26267	Molecular Function: ATP binding (GO:0005524);; Biological Process: defense response (GO:0006952);; Biological Process: signal transduction (GO:0007165);; Molecular Function: nucleoside-triphosphatase activity (GO:0017111);; Molecular Function: ADP binding (GO:0043531);;
PB26274	Biological Process: defense response (GO:0006952);; Biological Process: signal transduction (GO:0007165);; Molecular Function: ADP binding (GO:0043531);; Biological Process: recognition of pollen (GO:0048544);;
PB26287	--
PB26291	--
PB26292	--
PB26338	--
PB26379	--
PB26416	--
PB26423	--
PB26447	--
PB26451	Molecular Function: magnesium ion binding (GO:0000287);; Molecular Function: phospholipid-translocating ATPase activity (GO:0004012);; Molecular Function: ATP binding (GO:0005524);; Biological Process: cation transport (GO:0006812);; Biological Process: phospholipid transport (GO:0015914);; Cellular Component: integral component of membrane (GO:0016021);; Molecular Function: cation-transporting A…
PB26465	Molecular Function: ATP binding (GO:0005524);; Biological Process: defense response (GO:0006952);; Biological Process: signal transduction (GO:0007165);; Molecular Function: nucleoside-triphosphatase activity (GO:0017111);; Molecular Function: ADP binding (GO:0043531);;
PB26508	Molecular Function: structural molecule activity (GO:0005198);; Biological Process: intracellular protein transport (GO:0006886);; Biological Process: vesicle-mediated transport (GO:0016192);; Cellular Component: clathrin coat of trans-Golgi network vesicle (GO:0030130);; Cellular Component: clathrin coat of coated pit (GO:0030132);;
PB26554	--
PB26623	--
PB26725	Biological Process: response to light stimulus (GO:0009416);; Biological Process: post-embryonic development (GO:0009791);; Biological Process: single-organism cellular process (GO:0044763);; Biological Process: single-organism developmental process (GO:0044767);; Biological Process: reproductive structure development (GO:0048608);; Biological Process: regulation of cellular process (GO:0050794);;
PB26769	--
PB26778	--
PB26808	--
PB26819	--
PB26853	Molecular Function: transferase activity, transferring phosphorus-containing groups (GO:0016772);; Biological Process: primary metabolic process (GO:0044238);; Biological Process: cellular macromolecule metabolic process (GO:0044260);;
PB26871	Molecular Function: magnesium ion binding (GO:0000287);; Molecular Function: phospholipid-translocating ATPase activity (GO:0004012);; Molecular Function: ATP binding (GO:0005524);; Biological Process: cation transport (GO:0006812);; Biological Process: phospholipid transport (GO:0015914);; Cellular Component: integral component of membrane (GO:0016021);; Molecular Function: cation-transporting A…
PB26885	--
PB26922	Biological Process: defense response (GO:0006952);; Molecular Function: ADP binding (GO:0043531);;
PB26927	Molecular Function: ATP binding (GO:0005524);; Biological Process: defense response (GO:0006952);; Biological Process: signal transduction (GO:0007165);; Molecular Function: nucleoside-triphosphatase activity (GO:0017111);; Molecular Function: ADP binding (GO:0043531);;
PB26952	--
PB26961	--
PB27006	--
PB27024	Molecular Function: protein serine/threonine kinase activity (GO:0004674);; Molecular Function: ATP binding (GO:0005524);; Biological Process: protein phosphorylation (GO:0006468);;
PB27214	Molecular Function: protein kinase activity (GO:0004672);; Molecular Function: ATP binding (GO:0005524);; Biological Process: protein phosphorylation (GO:0006468);;
PB27307	--
PB27343	Biological Process: cell communication (GO:0007154);; Biological Process: response to stimulus (GO:0050896);;
PB27350	--
PB27362	--
PB27403	Biological Process: defense response (GO:0006952);; Molecular Function: ADP binding (GO:0043531);;
PB27480	--
PB27490	Molecular Function: protein kinase activity (GO:0004672);; Molecular Function: ATP binding (GO:0005524);; Biological Process: protein phosphorylation (GO:0006468);;
PB27498	Biological Process: defense response (GO:0006952);; Molecular Function: ADP binding (GO:0043531);;
PB27535	Biological Process: mitotic cell cycle (GO:0000278);; Biological Process: double-strand break repair via homologous recombination (GO:0000724);; Cellular Component: nuclear chromatin (GO:0000790);; Molecular Function: ATP binding (GO:0005524);; Biological Process: DNA-dependent DNA replication (GO:0006261);; Biological Process: regulation of DNA replication (GO:0006275);; Biological Process: mism…
PB27537	--
PB27592	--
PB27626	--
PB27679	--
PB27682	Biological Process: defense response (GO:0006952);; Molecular Function: ADP binding (GO:0043531);;
PB27685	--
PB27714	--
PB27766	Biological Process: cation transport (GO:0006812);; Molecular Function: cation transmembrane transporter activity (GO:0008324);; Cellular Component: integral component of membrane (GO:0016021);; Biological Process: transmembrane transport (GO:0055085);;
PB27907	Biological Process: protein glycosylation (GO:0006486);; Biological Process: response to osmotic stress (GO:0006970);; Biological Process: response to cold (GO:0009409);; Biological Process: response to high light intensity (GO:0009644);; Molecular Function: phosphoric ester hydrolase activity (GO:0042578);; Biological Process: phosphatidylinositol metabolic process (GO:0046488);; Biological Proc…
PB27930	Biological Process: defense response (GO:0006952);; Biological Process: signal transduction (GO:0007165);; Molecular Function: ADP binding (GO:0043531);; Biological Process: recognition of pollen (GO:0048544);;
PB27943	Molecular Function: RNA binding (GO:0003723);; Molecular Function: ATP binding (GO:0005524);; Molecular Function: ATP-dependent helicase activity (GO:0008026);;
PB27996	--
PB28008	--
PB28118	--
PB28122	--
PB28200	--
PB28205	Biological Process: defense response (GO:0006952);; Molecular Function: ADP binding (GO:0043531);;
PB28207	--
PB28216	--
PB28237	Biological Process: response to stimulus (GO:0050896);;
PB28263	Molecular Function: DNA binding (GO:0003677);; Cellular Component: nucleus (GO:0005634);;
PB28284	--
PB28309	Biological Process: single-organism process (GO:0044699);;
PB28345	Molecular Function: alpha-mannosidase activity (GO:0004559);; Cellular Component: vacuolar membrane (GO:0005774);; Biological Process: mannose metabolic process (GO:0006013);; Biological Process: microtubule nucleation (GO:0007020);; Molecular Function: zinc ion binding (GO:0008270);; Cellular Component: plant-type cell wall (GO:0009505);; Biological Process: cysteine biosynthetic process (GO:001…
PB28374	--
PB28477	--
PB28565	--
PB28604	--
PB28608	--
PB28623	--
PB28646	Molecular Function: nucleic acid binding (GO:0003676);; Molecular Function: catalytic activity (GO:0003824);; Biological Process: DNA metabolic process (GO:0006259);;
PB28684	--
PB28777	Molecular Function: ATP binding (GO:0005524);; Biological Process: defense response (GO:0006952);; Biological Process: signal transduction (GO:0007165);; Molecular Function: nucleoside-triphosphatase activity (GO:0017111);; Molecular Function: ADP binding (GO:0043531);;
PB28804	--
PB28844	Biological Process: defense response (GO:0006952);; Biological Process: signal transduction (GO:0007165);; Molecular Function: ADP binding (GO:0043531);; Biological Process: recognition of pollen (GO:0048544);;
PB28886	--
PB28909	Biological Process: response to stimulus (GO:0050896);;
PB28922	--
PB28928	--
PB28951	--
PB28960	Molecular Function: structural molecule activity (GO:0005198);; Biological Process: intracellular protein transport (GO:0006886);; Biological Process: vesicle-mediated transport (GO:0016192);; Cellular Component: clathrin coat of trans-Golgi network vesicle (GO:0030130);; Cellular Component: clathrin coat of coated pit (GO:0030132);;
PB28989	--
PB28993	--
PB28997	--
PB29071	--
PB2908	Cellular Component: plasma membrane (GO:0005886);; Biological Process: protein folding (GO:0006457);; Biological Process: response to heat (GO:0009408);; Biological Process: response to high light intensity (GO:0009644);; Biological Process: response to endoplasmic reticulum stress (GO:0034976);; Biological Process: response to hydrogen peroxide (GO:0042542);;
PB29089	Molecular Function: serine-type endopeptidase activity (GO:0004252);; Biological Process: proteolysis (GO:0006508);; Molecular Function: serine-type exopeptidase activity (GO:0070008);;
PB29114	--
PB29191	--
PB29220	--
PB29250	--
PB29266	Biological Process: defense response (GO:0006952);; Biological Process: signal transduction (GO:0007165);; Molecular Function: ADP binding (GO:0043531);;
PB29276	Molecular Function: ATP binding (GO:0005524);; Biological Process: defense response (GO:0006952);; Biological Process: signal transduction (GO:0007165);; Molecular Function: nucleoside-triphosphatase activity (GO:0017111);; Molecular Function: ADP binding (GO:0043531);;
PB29296	--
PB29337	--
PB29379	--
PB29398	Molecular Function: ATP binding (GO:0005524);; Biological Process: defense response (GO:0006952);; Biological Process: signal transduction (GO:0007165);; Molecular Function: nucleoside-triphosphatase activity (GO:0017111);; Molecular Function: ADP binding (GO:0043531);;
PB29410	--
PB29416	--
PB29429	Molecular Function: ATP binding (GO:0005524);; Biological Process: defense response (GO:0006952);; Biological Process: signal transduction (GO:0007165);; Molecular Function: nucleoside-triphosphatase activity (GO:0017111);; Molecular Function: ADP binding (GO:0043531);;
PB29452	Cellular Component: cytosol (GO:0005829);; Biological Process: proteolysis (GO:0006508);; Molecular Function: serine-type peptidase activity (GO:0008236);; Cellular Component: membrane (GO:0016020);;
PB29467	Molecular Function: protein serine/threonine kinase activity (GO:0004674);; Molecular Function: ATP binding (GO:0005524);; Biological Process: protein phosphorylation (GO:0006468);; Cellular Component: integral component of membrane (GO:0016021);;
PB29495	--
PB29544	Molecular Function: ATP-dependent peptidase activity (GO:0004176);; Molecular Function: serine-type endopeptidase activity (GO:0004252);; Molecular Function: ATP binding (GO:0005524);; Cellular Component: peroxisomal matrix (GO:0005782);; Biological Process: ATP catabolic process (GO:0006200);; Biological Process: misfolded or incompletely synthesized protein catabolic process (GO:0006515);; Biol…
PB29608	--
PB29734	Biological Process: defense response (GO:0006952);; Molecular Function: ADP binding (GO:0043531);;
PB29780	Molecular Function: protein serine/threonine kinase activity (GO:0004674);; Molecular Function: ATP binding (GO:0005524);; Biological Process: protein phosphorylation (GO:0006468);; Biological Process: cell adhesion (GO:0007155);; Cellular Component: endosome membrane (GO:0010008);; Biological Process: meristem initiation (GO:0010014);; Biological Process: xylem development (GO:0010089);; Biologi…
PB29789	Biological Process: defense response (GO:0006952);; Molecular Function: ADP binding (GO:0043531);;
PB29793	Molecular Function: RNA binding (GO:0003723);; Molecular Function: ATP binding (GO:0005524);; Molecular Function: ATP-dependent helicase activity (GO:0008026);;
PB29820	Molecular Function: magnesium ion binding (GO:0000287);; Molecular Function: phospholipid-translocating ATPase activity (GO:0004012);; Molecular Function: ATP binding (GO:0005524);; Biological Process: cation transport (GO:0006812);; Biological Process: phospholipid transport (GO:0015914);; Cellular Component: integral component of membrane (GO:0016021);; Molecular Function: cation-transporting A…
PB29886	--
PB29900	Biological Process: metabolic process (GO:0008152);; Biological Process: anatomical structure morphogenesis (GO:0009653);; Biological Process: cellular component organization (GO:0016043);; Biological Process: cell growth (GO:0016049);; Molecular Function: kinase activity (GO:0016301);; Biological Process: organ development (GO:0048513);; Biological Process: developmental growth (GO:0048589);; Bi…
PB29911	Molecular Function: serine-type endopeptidase activity (GO:0004252);; Biological Process: proteolysis (GO:0006508);; Molecular Function: serine-type exopeptidase activity (GO:0070008);;
PB29923	--
PB29979	#N/A
PB30064	Biological Process: response to stress (GO:0006950);; Molecular Function: purine ribonucleoside binding (GO:0032550);; Molecular Function: adenyl ribonucleotide binding (GO:0032559);; Molecular Function: anion binding (GO:0043168);;
PB30076	Molecular Function: calmodulin binding (GO:0005516);; Cellular Component: plasma membrane (GO:0005886);;
PB30139	Biological Process: intracellular protein transport (GO:0006886);; Biological Process: vesicle-mediated transport (GO:0016192);; Cellular Component: clathrin adaptor complex (GO:0030131);;
PB30149	--
PB30160	Molecular Function: protein serine/threonine kinase activity (GO:0004674);; Molecular Function: ATP binding (GO:0005524);; Biological Process: protein phosphorylation (GO:0006468);; Cellular Component: integral component of membrane (GO:0016021);;
PB30200	--
PB30210	--
PB30220	Molecular Function: protein serine/threonine kinase activity (GO:0004674);; Molecular Function: ATP binding (GO:0005524);; Biological Process: protein phosphorylation (GO:0006468);; Cellular Component: integral component of membrane (GO:0016021);;
PB30239	Molecular Function: protein kinase activity (GO:0004672);; Molecular Function: ATP binding (GO:0005524);; Biological Process: protein phosphorylation (GO:0006468);;
PB30247	Molecular Function: nucleotide binding (GO:0000166);;
PB30272	Biological Process: defense response (GO:0006952);; Molecular Function: ADP binding (GO:0043531);;
PB30313	Biological Process: cell morphogenesis involved in differentiation (GO:0000904);; Biological Process: developmental process involved in reproduction (GO:0003006);; Cellular Component: mitochondrion (GO:0005739);; Biological Process: DNA metabolic process (GO:0006259);; Biological Process: meiosis I (GO:0007127);; Biological Process: pollen development (GO:0009555);; Biological Process: pollinatio…
PB30337	Molecular Function: indole-3-glycerol-phosphate synthase activity (GO:0004425);; Biological Process: tryptophan metabolic process (GO:0006568);;
PB30373	--
PB30381	--
PB30414	--
PB30447	--
PB30458	--
PB30486	--
PB30491	--
PB30522	Molecular Function: DNA binding (GO:0003677);; Cellular Component: nucleus (GO:0005634);;
PB30525	--
PB30607	--
PB30612	--
PB30625	--
PB30632	--
PB30643	--
PB30711	Molecular Function: alpha-mannosidase activity (GO:0004559);; Cellular Component: vacuolar membrane (GO:0005774);; Biological Process: mannose metabolic process (GO:0006013);; Biological Process: cell adhesion (GO:0007155);; Molecular Function: zinc ion binding (GO:0008270);; Cellular Component: plant-type cell wall (GO:0009505);; Biological Process: vernalization response (GO:0010048);; Biologic…
PB30716	Biological Process: response to stress (GO:0006950);; Molecular Function: purine ribonucleoside binding (GO:0032550);; Molecular Function: adenyl ribonucleotide binding (GO:0032559);; Molecular Function: anion binding (GO:0043168);;
PB30754	--
PB30758	--
PB30760	Biological Process: defense response (GO:0006952);; Biological Process: signal transduction (GO:0007165);; Molecular Function: ADP binding (GO:0043531);;
PB30762	Biological Process: ribosomal large subunit export from nucleus (GO:0000055);; Biological Process: actin cytoskeleton organization (GO:0030036);; Biological Process: ribosomal large subunit biogenesis (GO:0042273);;
PB30763	--
PB30773	--
PB30794	--
PB30799	Molecular Function: DNA binding (GO:0003677);; Cellular Component: nucleus (GO:0005634);;
PB30829	--
PB30867	Biological Process: response to stimulus (GO:0050896);;
PB30871	--
PB30905	--
PB31004	--
PB31040	--
PB31054	Molecular Function: purine ribonucleoside binding (GO:0032550);; Molecular Function: adenyl ribonucleotide binding (GO:0032559);; Molecular Function: anion binding (GO:0043168);; Biological Process: response to stimulus (GO:0050896);;
PB31117	--
PB31174	Molecular Function: ATP binding (GO:0005524);; Biological Process: defense response (GO:0006952);; Biological Process: signal transduction (GO:0007165);; Molecular Function: nucleoside-triphosphatase activity (GO:0017111);; Molecular Function: ADP binding (GO:0043531);;
PB31199	--
PB31209	--
PB31232	--
PB31253	Biological Process: cation transport (GO:0006812);; Molecular Function: cation transmembrane transporter activity (GO:0008324);; Cellular Component: integral component of membrane (GO:0016021);; Biological Process: transmembrane transport (GO:0055085);;
PB31290	--
PB31299	--
PB31328	Molecular Function: acetylglucosaminyltransferase activity (GO:0008375);; Cellular Component: membrane (GO:0016020);;
PB31403	--
PB31452	--
PB31463	Molecular Function: microtubule motor activity (GO:0003777);; Molecular Function: ATP binding (GO:0005524);; Cellular Component: kinesin complex (GO:0005871);; Cellular Component: microtubule (GO:0005874);; Biological Process: microtubule-based movement (GO:0007018);; Molecular Function: microtubule binding (GO:0008017);;
PB31474	--
PB31475	--
PB31499	Cellular Component: 1,3-beta-D-glucan synthase complex (GO:0000148);; Molecular Function: 1,3-beta-D-glucan synthase activity (GO:0003843);; Biological Process: (1->3)-beta-D-glucan biosynthetic process (GO:0006075);;
PB31576	--
PB31764	Molecular Function: transferase activity (GO:0016740);;
PB31789	Molecular Function: nucleic acid binding (GO:0003676);;
PB31820	Molecular Function: protein serine/threonine kinase activity (GO:0004674);; Molecular Function: ATP binding (GO:0005524);; Biological Process: protein phosphorylation (GO:0006468);; Biological Process: cell adhesion (GO:0007155);; Cellular Component: endosome membrane (GO:0010008);; Biological Process: meristem initiation (GO:0010014);; Biological Process: xylem development (GO:0010089);; Biologi…
PB31825	Molecular Function: iron ion binding (GO:0005506);; Cellular Component: cytoplasm (GO:0005737);; Molecular Function: linoleate 13S-lipoxygenase activity (GO:0016165);; Biological Process: oxylipin biosynthetic process (GO:0031408);; Biological Process: oxidation-reduction process (GO:0055114);;
PB31834	Molecular Function: DNA binding (GO:0003677);; Biological Process: defense response (GO:0006952);; Molecular Function: ADP binding (GO:0043531);;
PB31858	--
PB31873	--
PB31902	--
PB31903	Molecular Function: nucleotide binding (GO:0000166);;
PB31983	Biological Process: defense response (GO:0006952);; Molecular Function: ADP binding (GO:0043531);;
PB32031	Molecular Function: structural molecule activity (GO:0005198);; Biological Process: intracellular protein transport (GO:0006886);; Biological Process: vesicle-mediated transport (GO:0016192);; Cellular Component: clathrin coat of trans-Golgi network vesicle (GO:0030130);; Cellular Component: clathrin coat of coated pit (GO:0030132);;
PB32036	--
PB32062	--
PB32102	--
PB32109	--
PB32125	--
PB32133	Molecular Function: DNA binding (GO:0003677);; Molecular Function: DNA-directed RNA polymerase activity (GO:0003899);; Biological Process: transcription, DNA-templated (GO:0006351);; Molecular Function: ribonucleoside binding (GO:0032549);;
PB32160	Biological Process: maltose metabolic process (GO:0000023);; Biological Process: polysaccharide catabolic process (GO:0000272);; Biological Process: pentose-phosphate shunt (GO:0006098);; Biological Process: phosphatidylglycerol biosynthetic process (GO:0006655);; Biological Process: plant-type cell wall organization (GO:0009664);; Biological Process: chloroplast relocation (GO:0009902);; Biologi…
PB32217	--
PB32236	Molecular Function: protein kinase activity (GO:0004672);; Molecular Function: ATP binding (GO:0005524);; Biological Process: protein phosphorylation (GO:0006468);;
PB32302	Cellular Component: nucleus (GO:0005634);; Biological Process: intracellular protein transport (GO:0006886);; Molecular Function: Ran GTPase binding (GO:0008536);;
PB32387	Biological Process: defense response (GO:0006952);; Molecular Function: ADP binding (GO:0043531);;
PB32401	--
PB32434	Biological Process: defense response (GO:0006952);; Biological Process: signal transduction (GO:0007165);; Molecular Function: ADP binding (GO:0043531);;
PB32532	--
PB32541	--
PB32570	Molecular Function: ATP binding (GO:0005524);; Biological Process: defense response (GO:0006952);; Biological Process: signal transduction (GO:0007165);; Molecular Function: nucleoside-triphosphatase activity (GO:0017111);; Molecular Function: ADP binding (GO:0043531);;
PB32598	--
PB32613	--
PB32637	--
PB32694	--
PB32695	Cellular Component: endosome (GO:0005768);; Cellular Component: Golgi apparatus (GO:0005794);; Cellular Component: trans-Golgi network (GO:0005802);;
PB32721	--
PB32728	Molecular Function: ATP binding (GO:0005524);; Biological Process: defense response (GO:0006952);; Biological Process: signal transduction (GO:0007165);; Molecular Function: nucleoside-triphosphatase activity (GO:0017111);; Molecular Function: ADP binding (GO:0043531);;
PB3282	#N/A
PB32842	Molecular Function: protein serine/threonine kinase activity (GO:0004674);; Molecular Function: ATP binding (GO:0005524);; Cellular Component: endoplasmic reticulum (GO:0005783);; Biological Process: protein phosphorylation (GO:0006468);; Biological Process: transmembrane receptor protein tyrosine kinase signaling pathway (GO:0007169);; Biological Process: response to auxin (GO:0009733);; Biologi…
PB32923	--
PB32943	--
PB32949	--
PB32964	Biological Process: defense response (GO:0006952);; Molecular Function: ADP binding (GO:0043531);;
PB33036	--
PB33042	Biological Process: cell communication (GO:0007154);; Biological Process: response to stimulus (GO:0050896);;
PB33051	Molecular Function: nucleic acid binding (GO:0003676);; Biological Process: vegetative phase change (GO:0010050);; Biological Process: production of ta-siRNAs involved in RNA interference (GO:0010267);; Biological Process: production of lsiRNA involved in RNA interference (GO:0010599);; Biological Process: gene silencing by miRNA (GO:0035195);; Biological Process: regulation of development, heter…
PB33052	Molecular Function: structural molecule activity (GO:0005198);; Biological Process: intracellular protein transport (GO:0006886);; Biological Process: vesicle-mediated transport (GO:0016192);; Cellular Component: clathrin coat of trans-Golgi network vesicle (GO:0030130);; Cellular Component: clathrin coat of coated pit (GO:0030132);;
PB33091	--
PB33117	--
PB33140	Molecular Function: ATP binding (GO:0005524);; Biological Process: defense response (GO:0006952);; Biological Process: signal transduction (GO:0007165);; Molecular Function: nucleoside-triphosphatase activity (GO:0017111);; Molecular Function: ADP binding (GO:0043531);;
PB33167	--
PB33179	--
PB33209	--
PB33365	--
PB33380	Molecular Function: purine ribonucleoside binding (GO:0032550);; Molecular Function: adenyl ribonucleotide binding (GO:0032559);; Molecular Function: anion binding (GO:0043168);; Biological Process: response to stimulus (GO:0050896);;
PB33400	Biological Process: response to molecule of bacterial origin (GO:0002237);; Molecular Function: protein serine/threonine kinase activity (GO:0004674);; Molecular Function: ATP binding (GO:0005524);; Biological Process: protein phosphorylation (GO:0006468);; Biological Process: detection of external stimulus (GO:0009581);; Biological Process: detection of biotic stimulus (GO:0009595);; Biological …
PB33442	--
PB33459	--
PB33525	Cellular Component: nucleus (GO:0005634);; Biological Process: intracellular protein transport (GO:0006886);; Molecular Function: Ran GTPase binding (GO:0008536);;
PB33529	--
PB33586	Molecular Function: DNA binding (GO:0003677);; Molecular Function: sequence-specific DNA binding transcription factor activity (GO:0003700);; Cellular Component: nucleus (GO:0005634);; Biological Process: regulation of transcription, DNA-templated (GO:0006355);;
PB33588	--
PB33631	--
PB33632	--
PB33681	--
PB33706	--
PB33775	--
PB33845	--
PB33877	Biological Process: defense response (GO:0006952);; Biological Process: signal transduction (GO:0007165);; Molecular Function: ADP binding (GO:0043531);; Biological Process: recognition of pollen (GO:0048544);;
PB33904	--
PB33913	--
PB33918	Biological Process: response to stimulus (GO:0050896);;
PB33945	Biological Process: RNA splicing, via endonucleolytic cleavage and ligation (GO:0000394);; Cellular Component: plasma membrane (GO:0005886);; Biological Process: methionine biosynthetic process (GO:0009086);; Biological Process: regulation of meristem growth (GO:0010075);; Molecular Function: potassium ion transmembrane transporter activity (GO:0015079);; Biological Process: potassium ion transme…
PB33986	--
PB33989	--
PB34038	Biological Process: base-excision repair (GO:0006284);; Molecular Function: DNA-3-methyladenine glycosylase activity (GO:0008725);;
PB34044	Molecular Function: structural molecule activity (GO:0005198);; Biological Process: intracellular protein transport (GO:0006886);; Biological Process: vesicle-mediated transport (GO:0016192);; Cellular Component: clathrin coat of trans-Golgi network vesicle (GO:0030130);; Cellular Component: clathrin coat of coated pit (GO:0030132);;
PB34068	--
PB34134	Biological Process: defense response (GO:0006952);; Molecular Function: ADP binding (GO:0043531);;
PB34135	Molecular Function: metalloendopeptidase activity (GO:0004222);; Biological Process: proteolysis (GO:0006508);; Biological Process: cell adhesion (GO:0007155);; Molecular Function: zinc ion binding (GO:0008270);; Cellular Component: membrane (GO:0016020);;
PB34141	Molecular Function: GTP binding (GO:0005525);;
PB34229	--
PB34245	--
PB34327	Biological Process: RNA splicing, via endonucleolytic cleavage and ligation (GO:0000394);; Cellular Component: plasma membrane (GO:0005886);; Biological Process: methionine biosynthetic process (GO:0009086);; Biological Process: regulation of meristem growth (GO:0010075);; Molecular Function: potassium ion transmembrane transporter activity (GO:0015079);; Biological Process: potassium ion transme…
PB34332	Molecular Function: iron ion binding (GO:0005506);; Cellular Component: cytoplasm (GO:0005737);; Molecular Function: linoleate 13S-lipoxygenase activity (GO:0016165);; Biological Process: oxylipin biosynthetic process (GO:0031408);; Biological Process: oxidation-reduction process (GO:0055114);;
PB34340	Molecular Function: ATP binding (GO:0005524);; Biological Process: ATP catabolic process (GO:0006200);; Biological Process: ATP biosynthetic process (GO:0006754);; Biological Process: cation transport (GO:0006812);; Cellular Component: integral component of membrane (GO:0016021);; Molecular Function: cation-transporting ATPase activity (GO:0019829);; Molecular Function: metal ion binding (GO:0046…
PB34383	Molecular Function: protein serine/threonine kinase activity (GO:0004674);; Molecular Function: ATP binding (GO:0005524);; Biological Process: protein phosphorylation (GO:0006468);; Cellular Component: integral component of membrane (GO:0016021);;
PB34405	Cellular Component: nuclear pore (GO:0005643);; Biological Process: protein import into nucleus (GO:0006606);; Molecular Function: Ran GTPase binding (GO:0008536);; Molecular Function: protein transporter activity (GO:0008565);; Biological Process: regulation of RNA splicing (GO:0043484);;
PB34413	Molecular Function: RNA binding (GO:0003723);; Biological Process: regulation of transcription, DNA-templated (GO:0006355);; Molecular Function: rRNA methyltransferase activity (GO:0008649);; Biological Process: rRNA methylation (GO:0031167);;
PB34422	Molecular Function: nucleotide binding (GO:0000166);; Molecular Function: protein kinase activity (GO:0004672);; Cellular Component: membrane (GO:0016020);; Biological Process: phosphorylation (GO:0016310);;
PB34427	--
PB34429	Molecular Function: DNA binding (GO:0003677);; Molecular Function: DNA-directed RNA polymerase activity (GO:0003899);; Biological Process: transcription, DNA-templated (GO:0006351);; Cellular Component: chloroplast (GO:0009507);;
PB34455	Molecular Function: structural molecule activity (GO:0005198);; Biological Process: intracellular protein transport (GO:0006886);; Biological Process: vesicle-mediated transport (GO:0016192);; Cellular Component: clathrin coat of trans-Golgi network vesicle (GO:0030130);; Cellular Component: clathrin coat of coated pit (GO:0030132);;
PB34459	Molecular Function: DNA binding (GO:0003677);; Molecular Function: DNA-directed RNA polymerase activity (GO:0003899);; Biological Process: transcription, DNA-templated (GO:0006351);; Cellular Component: chloroplast (GO:0009507);;
PB34461	Molecular Function: alpha-mannosidase activity (GO:0004559);; Cellular Component: vacuolar membrane (GO:0005774);; Biological Process: mannose metabolic process (GO:0006013);; Biological Process: microtubule nucleation (GO:0007020);; Molecular Function: zinc ion binding (GO:0008270);; Cellular Component: plant-type cell wall (GO:0009505);; Biological Process: cysteine biosynthetic process (GO:001…
PB34463	Cellular Component: intracellular part (GO:0044424);;
PB34551	--
PB34726	Molecular Function: copper ion binding (GO:0005507);; Molecular Function: electron carrier activity (GO:0009055);;
PB34756	#N/A
PB35147	#N/A
PB35162	Biological Process: branched-chain amino acid metabolic process (GO:0009081);; Molecular Function: L-leucine transaminase activity (GO:0052654);; Molecular Function: L-valine transaminase activity (GO:0052655);; Molecular Function: L-isoleucine transaminase activity (GO:0052656);;
PB35197	--
PB35257	Molecular Function: nucleic acid binding (GO:0003676);; Molecular Function: metal ion binding (GO:0046872);;
PB35294	Cellular Component: integral component of membrane (GO:0016021);;
PB35320	--
PB35381	Molecular Function: protein serine/threonine kinase activity (GO:0004674);; Molecular Function: ATP binding (GO:0005524);; Biological Process: protein phosphorylation (GO:0006468);;
PB35518	Molecular Function: copper ion binding (GO:0005507);; Molecular Function: electron carrier activity (GO:0009055);; Biological Process: electron transport chain (GO:0022900);;
PB35552	Molecular Function: sequence-specific DNA binding transcription factor activity (GO:0003700);; Cellular Component: nucleus (GO:0005634);; Biological Process: regulation of transcription, DNA-templated (GO:0006355);; Molecular Function: methyltransferase activity (GO:0008168);; Biological Process: methylation (GO:0032259);;
PB35999	Biological Process: photoreactive repair (GO:0000719);; Molecular Function: deoxyribodipyrimidine photo-lyase activity (GO:0003904);; Biological Process: UV protection (GO:0009650);;
PB36176	Molecular Function: zinc ion binding (GO:0008270);; Molecular Function: 5-amino-6-(5-phosphoribosylamino)uracil reductase activity (GO:0008703);; Molecular Function: diaminohydroxyphosphoribosylaminopyrimidine deaminase activity (GO:0008835);; Biological Process: riboflavin biosynthetic process (GO:0009231);; Molecular Function: NADP binding (GO:0050661);; Biological Process: oxidation-reduction …
PB36257	Biological Process: transport (GO:0006810);; Cellular Component: integral component of membrane (GO:0016021);;
PB36399	--
PB36587	--
PB36857	Molecular Function: protein serine/threonine kinase activity (GO:0004674);; Molecular Function: protein tyrosine kinase activity (GO:0004713);; Molecular Function: ATP binding (GO:0005524);; Biological Process: protein phosphorylation (GO:0006468);;
PB36958	--
PB36966	Molecular Function: DNA binding (GO:0003677);; Cellular Component: nucleus (GO:0005634);;
PB36990	Molecular Function: cysteine-type endopeptidase inhibitor activity (GO:0004869);; Biological Process: proteolysis (GO:0006508);; Molecular Function: peptidase activity (GO:0008233);; Biological Process: negative regulation of peptidase activity (GO:0010466);;
PB36999	Molecular Function: GTP binding (GO:0005525);;
PB37027	Molecular Function: tRNA-intron endonuclease activity (GO:0000213);; Cellular Component: mitochondrion (GO:0005739);; Biological Process: tRNA processing (GO:0008033);; Biological Process: spermidine biosynthetic process (GO:0008295);; Biological Process: embryo sac development (GO:0009553);; Biological Process: pollen tube development (GO:0048868);;
PB37058	Molecular Function: DNA binding (GO:0003677);; Cellular Component: nucleus (GO:0005634);;
PB37145	--
PB37333	--
PB37407	Biological Process: regulation of cyclin-dependent protein serine/threonine kinase activity (GO:0000079);; Cellular Component: nucleus (GO:0005634);; Molecular Function: protein kinase binding (GO:0019901);; Biological Process: cell division (GO:0051301);;
PB37442	--
PB37468	Cellular Component: integral component of membrane (GO:0016021);;
PB37506	Molecular Function: sequence-specific DNA binding transcription factor activity (GO:0003700);; Biological Process: regulation of transcription, DNA-templated (GO:0006355);; Molecular Function: sequence-specific DNA binding (GO:0043565);;
PB37510	Molecular Function: RNA polymerase II transcription cofactor activity (GO:0001104);; Biological Process: regulation of transcription from RNA polymerase II promoter (GO:0006357);; Cellular Component: mediator complex (GO:0016592);;
PB37565	Molecular Function: dihydrofolate reductase activity (GO:0004146);; Molecular Function: thymidylate synthase activity (GO:0004799);; Biological Process: dTMP biosynthetic process (GO:0006231);; Biological Process: glycine biosynthetic process (GO:0006545);; Biological Process: one-carbon metabolic process (GO:0006730);; Biological Process: methylation (GO:0032259);; Biological Process: tetrahydro…
PB37604	Molecular Function: copper ion binding (GO:0005507);; Molecular Function: GTP binding (GO:0005525);; Cellular Component: vacuolar membrane (GO:0005774);; Cellular Component: Golgi-associated vesicle (GO:0005798);; Cellular Component: cytosol (GO:0005829);; Cellular Component: plasma membrane (GO:0005886);; Biological Process: N-terminal protein myristoylation (GO:0006499);; Biological Process: sm…
PB37638	Molecular Function: ATP binding (GO:0005524);; Cellular Component: mitochondrial matrix (GO:0005759);; Biological Process: ATP catabolic process (GO:0006200);; Biological Process: protein folding (GO:0006457);; Biological Process: chlorophyll catabolic process (GO:0015996);; Molecular Function: ATPase activity (GO:0016887);; Molecular Function: unfolded protein binding (GO:0051082);;
PB37765	--
PB37797	Molecular Function: serine-type endopeptidase activity (GO:0004252);; Biological Process: proteolysis (GO:0006508);; Molecular Function: identical protein binding (GO:0042802);; Biological Process: negative regulation of catalytic activity (GO:0043086);;
PB37949	Molecular Function: nucleic acid binding (GO:0003676);; Molecular Function: ATP binding (GO:0005524);; Molecular Function: ATP-dependent helicase activity (GO:0008026);;
PB37996	Molecular Function: nucleotide binding (GO:0000166);; Molecular Function: nucleic acid binding (GO:0003676);;
PB37998	Molecular Function: nucleotide binding (GO:0000166);; Molecular Function: nucleic acid binding (GO:0003676);;
PB38054	--
PB38139	Biological Process: ribosomal large subunit export from nucleus (GO:0000055);; Biological Process: actin cytoskeleton organization (GO:0030036);; Biological Process: ribosomal large subunit biogenesis (GO:0042273);;
PB38203	Biological Process: single-organism process (GO:0044699);;
PB38315	Molecular Function: hydrolase activity, hydrolyzing O-glycosyl compounds (GO:0004553);; Biological Process: carbohydrate metabolic process (GO:0005975);; Molecular Function: protein binding, bridging (GO:0030674);; Molecular Function: actin filament binding (GO:0051015);;
PB38325	--
PB38433	--
PB38451	Molecular Function: nucleotide binding (GO:0000166);; Molecular Function: nucleic acid binding (GO:0003676);; Cellular Component: intracellular (GO:0005622);; Biological Process: transport (GO:0006810);;
PB38570	#N/A
PB38660	Molecular Function: methyltransferase activity (GO:0008168);; Biological Process: methylation (GO:0032259);;
PB38664	Molecular Function: alcohol dehydrogenase (NAD) activity (GO:0004022);; Molecular Function: zinc ion binding (GO:0008270);; Biological Process: oxidation-reduction process (GO:0055114);;
PB38826	Molecular Function: ATP binding (GO:0005524);; Biological Process: protein folding (GO:0006457);; Biological Process: response to stress (GO:0006950);; Molecular Function: unfolded protein binding (GO:0051082);;
PB38894	--
PB38901	Molecular Function: protein kinase activity (GO:0004672);; Molecular Function: ATP binding (GO:0005524);; Biological Process: protein phosphorylation (GO:0006468);;
PB38907	Cellular Component: integral component of peroxisomal membrane (GO:0005779);; Biological Process: fatty acid beta-oxidation (GO:0006635);; Molecular Function: protein C-terminus binding (GO:0008022);; Molecular Function: zinc ion binding (GO:0008270);; Biological Process: protein import into peroxisome matrix (GO:0016558);; Biological Process: embryonic morphogenesis (GO:0048598);;
PB39080	Molecular Function: ATP binding (GO:0005524);; Biological Process: defense response (GO:0006952);; Biological Process: signal transduction (GO:0007165);; Molecular Function: nucleoside-triphosphatase activity (GO:0017111);; Molecular Function: ADP binding (GO:0043531);;
PB3910	--
PB39178	Molecular Function: ATP binding (GO:0005524);; Biological Process: defense response (GO:0006952);; Biological Process: signal transduction (GO:0007165);; Molecular Function: nucleoside-triphosphatase activity (GO:0017111);; Molecular Function: ADP binding (GO:0043531);;
PB39182	Biological Process: response to stress (GO:0006950);; Molecular Function: purine ribonucleoside binding (GO:0032550);; Molecular Function: adenyl ribonucleotide binding (GO:0032559);; Molecular Function: anion binding (GO:0043168);;
PB39207	--
PB39209	Molecular Function: ATP binding (GO:0005524);; Molecular Function: nucleoside-triphosphatase activity (GO:0017111);;
PB3925	Molecular Function: sequence-specific DNA binding transcription factor activity (GO:0003700);; Cellular Component: nucleus (GO:0005634);; Biological Process: regulation of transcription, DNA-templated (GO:0006355);; Molecular Function: sequence-specific DNA binding (GO:0043565);;
PB39299	--
PB39301	Molecular Function: alpha-mannosidase activity (GO:0004559);; Cellular Component: vacuolar membrane (GO:0005774);; Biological Process: mannose metabolic process (GO:0006013);; Biological Process: microtubule nucleation (GO:0007020);; Molecular Function: zinc ion binding (GO:0008270);; Cellular Component: plant-type cell wall (GO:0009505);; Biological Process: cysteine biosynthetic process (GO:001…
PB39409	Biological Process: defense response (GO:0006952);; Biological Process: signal transduction (GO:0007165);; Molecular Function: ADP binding (GO:0043531);;
PB39432	Biological Process: defense response (GO:0006952);; Molecular Function: ADP binding (GO:0043531);;
PB39444	--
PB39448	--
PB39490	--
PB39538	--
PB39546	Molecular Function: alpha-mannosidase activity (GO:0004559);; Cellular Component: vacuolar membrane (GO:0005774);; Biological Process: mannose metabolic process (GO:0006013);; Biological Process: cell adhesion (GO:0007155);; Molecular Function: zinc ion binding (GO:0008270);; Cellular Component: plant-type cell wall (GO:0009505);; Biological Process: vernalization response (GO:0010048);; Biologic…
PB39558	Molecular Function: iron ion binding (GO:0005506);; Cellular Component: cytoplasm (GO:0005737);; Molecular Function: linoleate 13S-lipoxygenase activity (GO:0016165);; Biological Process: oxylipin biosynthetic process (GO:0031408);; Biological Process: oxidation-reduction process (GO:0055114);;
PB39579	--
PB39580	Biological Process: defense response (GO:0006952);; Molecular Function: ADP binding (GO:0043531);;
PB39633	--
PB39637	--
PB39646	Biological Process: defense response (GO:0006952);; Biological Process: signal transduction (GO:0007165);; Molecular Function: ADP binding (GO:0043531);; Biological Process: recognition of pollen (GO:0048544);;
PB39667	--
PB39690	--
PB39746	--
PB39780	--
PB39802	--
PB39829	Molecular Function: ATP binding (GO:0005524);; Biological Process: defense response (GO:0006952);; Biological Process: signal transduction (GO:0007165);; Molecular Function: nucleoside-triphosphatase activity (GO:0017111);; Molecular Function: ADP binding (GO:0043531);;
PB39895	--
PB39908	Biological Process: defense response (GO:0006952);; Molecular Function: ADP binding (GO:0043531);;
PB39926	--
PB39938	--
PB39946	Biological Process: defense response (GO:0006952);; Molecular Function: ADP binding (GO:0043531);;
PB39992	--
PB40079	--
PB40088	Cellular Component: mitochondrial outer membrane translocase complex (GO:0005742);; Biological Process: protein import into mitochondrial outer membrane (GO:0045040);;
PB40103	Molecular Function: structural molecule activity (GO:0005198);; Biological Process: intracellular protein transport (GO:0006886);; Biological Process: vesicle-mediated transport (GO:0016192);; Cellular Component: clathrin coat of trans-Golgi network vesicle (GO:0030130);; Cellular Component: clathrin coat of coated pit (GO:0030132);;
PB40115	Molecular Function: purine ribonucleoside binding (GO:0032550);; Molecular Function: adenyl ribonucleotide binding (GO:0032559);; Molecular Function: anion binding (GO:0043168);; Biological Process: response to stimulus (GO:0050896);;
PB40119	--
PB40125	--
PB40129	--
PB40216	--
PB40305	Molecular Function: DNA binding (GO:0003677);; Molecular Function: DNA topoisomerase type II (ATP-hydrolyzing) activity (GO:0003918);; Molecular Function: ATP binding (GO:0005524);; Cellular Component: chromosome (GO:0005694);; Cellular Component: mitochondrion (GO:0005739);; Biological Process: DNA topological change (GO:0006265);; Biological Process: pyrimidine ribonucleotide biosynthetic proce…
PB4031	#N/A
PB40332	Biological Process: defense response (GO:0006952);; Molecular Function: ADP binding (GO:0043531);;
PB40341	Molecular Function: microtubule motor activity (GO:0003777);; Molecular Function: ATP binding (GO:0005524);; Cellular Component: kinesin complex (GO:0005871);; Cellular Component: microtubule (GO:0005874);; Biological Process: microtubule-based movement (GO:0007018);; Molecular Function: microtubule binding (GO:0008017);;
PB40348	Cellular Component: membrane (GO:0016020);;
PB40358	--
PB40369	--
PB40382	--
PB40471	--
PB40493	Molecular Function: copper ion binding (GO:0005507);; Biological Process: lignin catabolic process (GO:0046274);; Cellular Component: apoplast (GO:0048046);; Molecular Function: hydroquinone:oxygen oxidoreductase activity (GO:0052716);; Biological Process: oxidation-reduction process (GO:0055114);;
PB40504	Molecular Function: calmodulin binding (GO:0005516);; Cellular Component: plasma membrane (GO:0005886);;
PB40565	--
PB40579	Biological Process: cell wall macromolecule catabolic process (GO:0016998);; Molecular Function: glucan endo-1,3-beta-glucanase activity, C-3 substituted reducing group (GO:0052861);; Molecular Function: glucan endo-1,4-beta-glucanase activity, C-3 substituted reducing group (GO:0052862);;
PB40586	Biological Process: mitotic G2 phase (GO:0000085);; Biological Process: nuclear-transcribed mRNA catabolic process (GO:0000956);; Biological Process: regionalization (GO:0003002);; Molecular Function: ubiquitin-protein transferase activity (GO:0004842);; Cellular Component: mitochondrion (GO:0005739);; Biological Process: RNA processing (GO:0006396);; Biological Process: mRNA export from nucleus …
PB40589	--
PB40590	Molecular Function: ATP binding (GO:0005524);; Cellular Component: chromosome (GO:0005694);; Biological Process: mismatch repair (GO:0006298);; Biological Process: sister chromatid cohesion (GO:0007062);; Biological Process: synapsis (GO:0007129);; Biological Process: reciprocal meiotic recombination (GO:0007131);; Biological Process: cytokinin biosynthetic process (GO:0009691);; Biological Proce…
PB40592	--
PB40596	Molecular Function: RNA binding (GO:0003723);; Molecular Function: ATP binding (GO:0005524);; Molecular Function: ATP-dependent helicase activity (GO:0008026);;
PB40756	Biological Process: defense response (GO:0006952);; Biological Process: signal transduction (GO:0007165);; Molecular Function: ADP binding (GO:0043531);; Biological Process: recognition of pollen (GO:0048544);;
PB40785	--
PB40798	Molecular Function: ATP binding (GO:0005524);; Biological Process: defense response (GO:0006952);; Biological Process: signal transduction (GO:0007165);; Molecular Function: nucleoside-triphosphatase activity (GO:0017111);; Molecular Function: ADP binding (GO:0043531);;
PB40811	Biological Process: cell communication (GO:0007154);; Biological Process: response to stimulus (GO:0050896);;
PB40818	--
PB40836	Molecular Function: hydrolase activity (GO:0016787);; Molecular Function: purine ribonucleoside binding (GO:0032550);; Molecular Function: adenyl ribonucleotide binding (GO:0032559);; Molecular Function: anion binding (GO:0043168);; Biological Process: response to stimulus (GO:0050896);;
PB40846	--
PB40856	Biological Process: defense response (GO:0006952);; Biological Process: signal transduction (GO:0007165);; Molecular Function: ADP binding (GO:0043531);; Biological Process: recognition of pollen (GO:0048544);;
PB40896	Molecular Function: catalytic activity (GO:0003824);; Biological Process: cellular metabolic process (GO:0044237);; Molecular Function: coenzyme binding (GO:0050662);;
PB40921	--
PB40928	--
PB40946	--
PB40948	--
PB40981	--
PB41007	Biological Process: defense response (GO:0006952);; Biological Process: signal transduction (GO:0007165);; Molecular Function: ADP binding (GO:0043531);; Biological Process: recognition of pollen (GO:0048544);;
PB41142	--
PB41229	Molecular Function: serine-type endopeptidase activity (GO:0004252);; Biological Process: proteolysis (GO:0006508);; Molecular Function: serine-type exopeptidase activity (GO:0070008);;
PB41315	--
PB41316	Biological Process: defense response (GO:0006952);; Molecular Function: ADP binding (GO:0043531);;
PB41370	--
PB41375	Molecular Function: DNA binding (GO:0003677);; Cellular Component: nucleus (GO:0005634);;
PB41376	--
PB41476	--
PB41541	--
PB41618	Cellular Component: nuclear pore (GO:0005643);; Biological Process: protein import into nucleus (GO:0006606);; Molecular Function: Ran GTPase binding (GO:0008536);; Molecular Function: protein transporter activity (GO:0008565);; Biological Process: regulation of RNA splicing (GO:0043484);;
PB41636	--
PB41649	--
PB41685	Molecular Function: catalytic activity (GO:0003824);;
PB41735	Molecular Function: ATP binding (GO:0005524);; Biological Process: defense response (GO:0006952);; Biological Process: signal transduction (GO:0007165);; Molecular Function: nucleoside-triphosphatase activity (GO:0017111);; Molecular Function: ADP binding (GO:0043531);;
PB41737	--
PB41784	--
PB41800	--
PB41846	Molecular Function: purine ribonucleoside binding (GO:0032550);; Molecular Function: adenyl ribonucleotide binding (GO:0032559);; Molecular Function: anion binding (GO:0043168);; Biological Process: response to stimulus (GO:0050896);;
PB41904	Molecular Function: nucleotide binding (GO:0000166);;
PB41910	Molecular Function: ATP binding (GO:0005524);; Biological Process: defense response (GO:0006952);; Biological Process: signal transduction (GO:0007165);; Molecular Function: nucleoside-triphosphatase activity (GO:0017111);; Molecular Function: ADP binding (GO:0043531);;
PB42017	Molecular Function: protein serine/threonine kinase activity (GO:0004674);; Molecular Function: ATP binding (GO:0005524);; Biological Process: protein phosphorylation (GO:0006468);; Molecular Function: carbohydrate binding (GO:0030246);;
PB42051	Molecular Function: ATP binding (GO:0005524);; Biological Process: ATP catabolic process (GO:0006200);; Cellular Component: integral component of membrane (GO:0016021);; Molecular Function: ATPase activity, coupled to transmembrane movement of substances (GO:0042626);; Biological Process: transmembrane transport (GO:0055085);;
PB42144	Molecular Function: ATP binding (GO:0005524);; Biological Process: defense response (GO:0006952);; Biological Process: signal transduction (GO:0007165);; Molecular Function: nucleoside-triphosphatase activity (GO:0017111);; Molecular Function: ADP binding (GO:0043531);;
PB42149	Biological Process: defense response (GO:0006952);; Biological Process: signal transduction (GO:0007165);; Molecular Function: ADP binding (GO:0043531);;
PB42186	Molecular Function: nucleotide binding (GO:0000166);; Biological Process: response to stimulus (GO:0050896);;
PB42337	Molecular Function: DNA binding (GO:0003677);; Cellular Component: nucleus (GO:0005634);;
PB42343	Cellular Component: integral component of membrane (GO:0016021);; Biological Process: protein processing (GO:0016485);;
PB42356	Molecular Function: phosphoenolpyruvate carboxykinase activity (GO:0004611);; Molecular Function: purine nucleotide binding (GO:0017076);; Biological Process: primary metabolic process (GO:0044238);; Biological Process: organic substance metabolic process (GO:0071704);;
PB42371	Biological Process: intracellular protein transport (GO:0006886);; Biological Process: vesicle-mediated transport (GO:0016192);; Cellular Component: clathrin adaptor complex (GO:0030131);;
PB42393	--
PB42423	--
PB42437	--
PB42439	--
PB42457	--
PB42466	Molecular Function: protein kinase activity (GO:0004672);; Molecular Function: ATP binding (GO:0005524);; Biological Process: protein phosphorylation (GO:0006468);;
PB42493	--
PB42519	--
PB42522	Molecular Function: serine-type endopeptidase activity (GO:0004252);; Biological Process: proteolysis (GO:0006508);; Molecular Function: serine-type exopeptidase activity (GO:0070008);;
PB42525	--
PB42539	--
PB42577	Biological Process: microtubule cytoskeleton organization (GO:0000226);; Biological Process: cytokinesis by cell plate formation (GO:0000911);; Molecular Function: microtubule motor activity (GO:0003777);; Molecular Function: ATP binding (GO:0005524);; Cellular Component: kinesin complex (GO:0005871);; Cellular Component: microtubule (GO:0005874);; Biological Process: chromatin silencing (GO:0006…
PB42599	--
PB42611	Molecular Function: nucleic acid binding (GO:0003676);; Biological Process: vegetative phase change (GO:0010050);; Biological Process: production of ta-siRNAs involved in RNA interference (GO:0010267);; Biological Process: production of lsiRNA involved in RNA interference (GO:0010599);; Biological Process: gene silencing by miRNA (GO:0035195);; Biological Process: regulation of development, heter…
PB42614	Molecular Function: structural molecule activity (GO:0005198);; Biological Process: intracellular protein transport (GO:0006886);; Biological Process: vesicle-mediated transport (GO:0016192);; Cellular Component: clathrin coat of trans-Golgi network vesicle (GO:0030130);; Cellular Component: clathrin coat of coated pit (GO:0030132);;
PB42619	#N/A
PB42621	Molecular Function: nucleotide binding (GO:0000166);;
PB42630	Molecular Function: nucleotide binding (GO:0000166);; Molecular Function: nucleic acid binding (GO:0003676);;
PB42636	--
PB42652	Molecular Function: ATP binding (GO:0005524);; Cellular Component: nucleus (GO:0005634);; Biological Process: regulation of transcription, DNA-templated (GO:0006355);; Molecular Function: hydrolase activity, acting on acid anhydrides, in phosphorus-containing anhydrides (GO:0016818);;
PB42664	Molecular Function: oxidoreductase activity (GO:0016491);; Biological Process: oxidation-reduction process (GO:0055114);;
PB42720	Molecular Function: ATP binding (GO:0005524);; Biological Process: defense response (GO:0006952);; Biological Process: signal transduction (GO:0007165);; Molecular Function: nucleoside-triphosphatase activity (GO:0017111);; Molecular Function: ADP binding (GO:0043531);;
PB42734	Molecular Function: phosphoglycerate dehydrogenase activity (GO:0004617);; Cellular Component: nucleus (GO:0005634);; Cellular Component: cytosol (GO:0005829);; Biological Process: L-serine biosynthetic process (GO:0006564);; Biological Process: tryptophan catabolic process (GO:0006569);; Biological Process: protein targeting to membrane (GO:0006612);; Cellular Component: chloroplast stroma (GO:0…
PB42763	--
PB42792	--
PB42842	--
PB42960	Molecular Function: ATP binding (GO:0005524);; Biological Process: defense response (GO:0006952);; Biological Process: signal transduction (GO:0007165);; Molecular Function: nucleoside-triphosphatase activity (GO:0017111);; Molecular Function: ADP binding (GO:0043531);;
PB42967	Molecular Function: nucleic acid binding (GO:0003676);; Molecular Function: ATP binding (GO:0005524);; Molecular Function: ATP-dependent helicase activity (GO:0008026);;
PB43071	Biological Process: defense response (GO:0006952);; Molecular Function: ADP binding (GO:0043531);;
PB43117	--
PB43216	--
PB43229	Molecular Function: nucleocytoplasmic transporter activity (GO:0005487);; Cellular Component: nuclear envelope (GO:0005635);; Biological Process: negative regulation of flower development (GO:0009910);; Biological Process: polarity specification of adaxial/abaxial axis (GO:0009944);; Biological Process: leaf morphogenesis (GO:0009965);; Biological Process: pre-miRNA export from nucleus (GO:003528…
PB43259	--
PB43281	Biological Process: response to stimulus (GO:0050896);;
PB43371	--
PB43433	--
PB43493	--
PB43498	--
PB43534	--
PB43578	Molecular Function: alpha-mannosidase activity (GO:0004559);; Cellular Component: vacuolar membrane (GO:0005774);; Biological Process: mannose metabolic process (GO:0006013);; Biological Process: cell adhesion (GO:0007155);; Molecular Function: zinc ion binding (GO:0008270);; Cellular Component: plant-type cell wall (GO:0009505);; Biological Process: vernalization response (GO:0010048);; Biologic…
PB43591	Molecular Function: purine ribonucleoside binding (GO:0032550);; Molecular Function: adenyl ribonucleotide binding (GO:0032559);; Molecular Function: anion binding (GO:0043168);; Biological Process: response to stimulus (GO:0050896);;
PB43601	Biological Process: defense response (GO:0006952);; Molecular Function: ADP binding (GO:0043531);;
PB43602	--
PB43616	--
PB43648	--
PB43666	Biological Process: response to stimulus (GO:0050896);;
PB43689	Molecular Function: structural constituent of ribosome (GO:0003735);; Cellular Component: mitochondrion (GO:0005739);; Cellular Component: ribosome (GO:0005840);; Biological Process: translation (GO:0006412);; Cellular Component: chloroplast (GO:0009507);; Molecular Function: rRNA binding (GO:0019843);;
PB43855	--
PB43861	Molecular Function: alcohol dehydrogenase (NAD) activity (GO:0004022);; Molecular Function: zinc ion binding (GO:0008270);; Biological Process: oxidation-reduction process (GO:0055114);;
PB43910	Cellular Component: chloroplast (GO:0009507);; Biological Process: photosynthesis, light harvesting (GO:0009765);; Cellular Component: membrane (GO:0016020);; Molecular Function: metal ion binding (GO:0046872);;
PB43940	Molecular Function: copper ion binding (GO:0005507);; Molecular Function: electron carrier activity (GO:0009055);;
PB43947	Molecular Function: monooxygenase activity (GO:0004497);; Molecular Function: iron ion binding (GO:0005506);; Molecular Function: electron carrier activity (GO:0009055);; Molecular Function: oxidoreductase activity, acting on paired donors, with incorporation or reduction of molecular oxygen (GO:0016705);; Molecular Function: heme binding (GO:0020037);; Biological Process: oxidation-reduction pro…
PB43953	Molecular Function: DNA binding (GO:0003677);; Molecular Function: chromatin binding (GO:0003682);;
PB44037	Molecular Function: metalloendopeptidase activity (GO:0004222);; Biological Process: proteolysis (GO:0006508);; Molecular Function: metal ion binding (GO:0046872);;
PB44119	--
PB44126	Molecular Function: iron ion binding (GO:0005506);; Cellular Component: cytoplasm (GO:0005737);; Molecular Function: linoleate 13S-lipoxygenase activity (GO:0016165);; Biological Process: oxylipin biosynthetic process (GO:0031408);; Biological Process: oxidation-reduction process (GO:0055114);;
PB44224	--
PB44282	Molecular Function: iron ion binding (GO:0005506);; Molecular Function: linoleate 13S-lipoxygenase activity (GO:0016165);; Biological Process: oxylipin biosynthetic process (GO:0031408);; Biological Process: oxidation-reduction process (GO:0055114);;
PB44295	Molecular Function: binding (GO:0005488);; Molecular Function: methyltransferase activity (GO:0008168);; Biological Process: histone methylation (GO:0016571);; Cellular Component: intracellular organelle (GO:0043229);;
PB44302	Molecular Function: zinc ion binding (GO:0008270);;
PB44318	--
PB44327	Molecular Function: phosphorelay sensor kinase activity (GO:0000155);; Biological Process: phosphorelay signal transduction system (GO:0000160);; Molecular Function: protein serine/threonine kinase activity (GO:0004674);; Molecular Function: ATP binding (GO:0005524);; Biological Process: protein phosphorylation (GO:0006468);; Biological Process: signal transduction by phosphorylation (GO:0023014)…
PB4686	--
PB4737	Biological Process: aromatic amino acid family biosynthetic process (GO:0009073);; Biological Process: iron-sulfur cluster assembly (GO:0016226);;
PB4890	Molecular Function: GTP binding (GO:0005525);; Cellular Component: intracellular (GO:0005622);; Biological Process: small GTPase mediated signal transduction (GO:0007264);; Cellular Component: membrane (GO:0016020);;
PB5189	Molecular Function: superoxide dismutase activity (GO:0004784);; Cellular Component: cytoplasm (GO:0005737);; Biological Process: superoxide metabolic process (GO:0006801);; Molecular Function: metal ion binding (GO:0046872);; Biological Process: oxidation-reduction process (GO:0055114);;
PB5393	Molecular Function: copper ion binding (GO:0005507);; Molecular Function: electron carrier activity (GO:0009055);; Biological Process: electron transport chain (GO:0022900);;
PB5518	Molecular Function: RNA binding (GO:0003723);; Molecular Function: structural constituent of ribosome (GO:0003735);; Biological Process: translation (GO:0006412);; Cellular Component: large ribosomal subunit (GO:0015934);;
PB5550	Molecular Function: zinc ion binding (GO:0008270);; Molecular Function: oxidoreductase activity (GO:0016491);; Biological Process: oxidation-reduction process (GO:0055114);;
PB5747	Molecular Function: catalytic activity (GO:0003824);; Biological Process: carbohydrate metabolic process (GO:0005975);;
PB5815	Biological Process: drug transmembrane transport (GO:0006855);; Molecular Function: drug transmembrane transporter activity (GO:0015238);; Molecular Function: antiporter activity (GO:0015297);; Cellular Component: membrane (GO:0016020);;
PB629	Molecular Function: electron carrier activity (GO:0009055);; Molecular Function: protein disulfide oxidoreductase activity (GO:0015035);; Biological Process: cell redox homeostasis (GO:0045454);;
PB6306	Molecular Function: shikimate O-hydroxycinnamoyltransferase activity (GO:0047172);;
PB6318	Molecular Function: nucleotide binding (GO:0000166);; Molecular Function: nucleic acid binding (GO:0003676);; Cellular Component: intracellular (GO:0005622);; Biological Process: transport (GO:0006810);;
PB6334	Biological Process: rRNA processing (GO:0006364);; Biological Process: tRNA metabolic process (GO:0006399);; Biological Process: phosphatidylglycerol biosynthetic process (GO:0006655);; Cellular Component: plastid chromosome (GO:0009508);; Biological Process: chloroplast organization (GO:0009658);; Biological Process: stomatal complex morphogenesis (GO:0010103);; Biological Process: transcription…
PB6347	--
PB6402	Molecular Function: nucleotide binding (GO:0000166);; Cellular Component: cytosol (GO:0005829);; Biological Process: lignin biosynthetic process (GO:0009809);; Molecular Function: cinnamoyl-CoA reductase activity (GO:0016621);; Biological Process: glucosinolate biosynthetic process (GO:0019761);; Molecular Function: dihydrokaempferol 4-reductase activity (GO:0045552);; Molecular Function: coenzym…
PB6474	Molecular Function: translation initiation factor activity (GO:0003743);; Cellular Component: cell wall (GO:0005618);; Biological Process: translational initiation (GO:0006413);; Cellular Component: chloroplast (GO:0009507);;
PB661	Molecular Function: copper ion binding (GO:0005507);; Molecular Function: electron carrier activity (GO:0009055);;
PB6768	--
PB6883	Molecular Function: catalytic activity (GO:0003824);; Biological Process: cellular metabolic process (GO:0044237);; Biological Process: single-organism metabolic process (GO:0044710);;
PB6885	Cellular Component: membrane (GO:0016020);; Molecular Function: pectate lyase activity (GO:0030570);;
PB693	Molecular Function: copper ion binding (GO:0005507);; Molecular Function: electron carrier activity (GO:0009055);; Biological Process: electron transport chain (GO:0022900);;
PB7046	--
PB7070	Molecular Function: protein serine/threonine kinase activity (GO:0004674);; Molecular Function: protein tyrosine kinase activity (GO:0004713);; Molecular Function: ATP binding (GO:0005524);; Biological Process: protein phosphorylation (GO:0006468);;
PB7495	Molecular Function: shikimate O-hydroxycinnamoyltransferase activity (GO:0047172);;
PB7735	Molecular Function: nucleic acid binding (GO:0003676);; Molecular Function: metal ion binding (GO:0046872);;
PB8085	--
PB8092	Molecular Function: alcohol dehydrogenase (NAD) activity (GO:0004022);; Cellular Component: cytoplasm (GO:0005737);; Molecular Function: zinc ion binding (GO:0008270);; Biological Process: oxidation-reduction process (GO:0055114);;
PB8196	Biological Process: lipid metabolic process (GO:0006629);; Molecular Function: lipase activity (GO:0016298);;
PB8226	Molecular Function: copper ion binding (GO:0005507);; Biological Process: lignin catabolic process (GO:0046274);; Cellular Component: apoplast (GO:0048046);; Molecular Function: hydroquinone:oxygen oxidoreductase activity (GO:0052716);; Biological Process: oxidation-reduction process (GO:0055114);;
PB8446	Biological Process: defense response (GO:0006952);; Biological Process: signal transduction (GO:0007165);; Molecular Function: ADP binding (GO:0043531);;
PB8451	Molecular Function: translation initiation factor activity (GO:0003743);; Biological Process: translational initiation (GO:0006413);;
PB8454	Molecular Function: protein serine/threonine kinase activity (GO:0004674);; Molecular Function: protein tyrosine kinase activity (GO:0004713);; Molecular Function: ATP binding (GO:0005524);; Biological Process: protein phosphorylation (GO:0006468);;
PB8542	Molecular Function: protein binding (GO:0005515);;
PB8562	#N/A
PB8572	#N/A
PB8781	Biological Process: phosphatidylglycerol biosynthetic process (GO:0006655);; Molecular Function: transferase activity, transferring acyl groups (GO:0016746);;
PB8983	Cellular Component: plasma membrane (GO:0005886);; Biological Process: protein folding (GO:0006457);; Molecular Function: heat shock protein binding (GO:0031072);; Molecular Function: unfolded protein binding (GO:0051082);;
PB9011	--
PB9090	--
PB9104	--
PB9344	--
PB940	Molecular Function: copper ion binding (GO:0005507);; Molecular Function: electron carrier activity (GO:0009055);;
PB9453	Biological Process: biosynthetic process (GO:0009058);; Molecular Function: nucleotidyltransferase activity (GO:0016779);;
PB9518	Molecular Function: citrate (Si)-synthase activity (GO:0004108);; Biological Process: tricarboxylic acid cycle (GO:0006099);; Biological Process: cellular carbohydrate metabolic process (GO:0044262);;
PB9600	--
PB9751	Molecular Function: aspartic-type endopeptidase activity (GO:0004190);; Biological Process: proteolysis (GO:0006508);; Biological Process: lipid metabolic process (GO:0006629);;
PB9753	Molecular Function: alcohol dehydrogenase (NAD) activity (GO:0004022);; Cellular Component: cytoplasm (GO:0005737);; Molecular Function: zinc ion binding (GO:0008270);; Biological Process: oxidation-reduction process (GO:0055114);;
PB9940	Molecular Function: sequence-specific DNA binding transcription factor activity (GO:0003700);; Cellular Component: nucleus (GO:0005634);; Biological Process: regulation of transcription, DNA-templated (GO:0006355);; Molecular Function: sequence-specific DNA binding (GO:0043565);;
PB9997	Molecular Function: protein serine/threonine phosphatase activity (GO:0004722);; Cellular Component: plasma membrane (GO:0005886);; Biological Process: protein dephosphorylation (GO:0006470);; Molecular Function: metal ion binding (GO:0046872);;

## Sheet: Targets
miRNA name	Function of targets	Unigene ID of targets	Go	penalty score
156a	ABC transporter C family member 3-like isoform X1	PB42051	Molecular Function: ATP binding (GO:0005524);; Biological Process: ATP catabolic process (GO:0006200);; Cellular Component: integral component of membrane (GO:0016021);; Molecular Function: ATPase activity, coupled to transmembrane movement of substances (GO:0042626);; Biological Process: transmembrane transport (GO:0055085);;	3
156c-3p	AUGMIN subunit 3 isoform X2	PB19464	Cellular Component: spindle (GO:0005819);; Cellular Component: phragmoplast (GO:0009524);; Biological Process: spindle assembly (GO:0051225);; Cellular Component: HAUS complex (GO:0070652);; Biological Process: phragmoplast microtubule organization (GO:0080175);;	3
156c-3p	auxin transporter-like protein 2	PB24868	Cellular Component: integral component of membrane (GO:0016021);;	2.5
156c-3p	auxin transporter-like protein 2	PB37468	Cellular Component: integral component of membrane (GO:0016021);;	2.5
156c-3p	auxin transporter-like protein 2	PB19644	Cellular Component: integral component of membrane (GO:0016021);;	2.5
156c-3p	auxin transporter-like protein 4	PB14155	Cellular Component: integral component of membrane (GO:0016021);;	2.5
156a	bark storage protein A-like	PB16574	Molecular Function: catalytic activity (GO:0003824);; Biological Process: nucleoside metabolic process (GO:0009116);;	3
156b	beta-amylase 1	PB36399	--	3
156c-3p	bifunctional dihydrofolate reductase-thymidylate synthase-like	PB37565	Molecular Function: dihydrofolate reductase activity (GO:0004146);; Molecular Function: thymidylate synthase activity (GO:0004799);; Biological Process: dTMP biosynthetic process (GO:0006231);; Biological Process: glycine biosynthetic process (GO:0006545);; Biological Process: one-carbon metabolic process (GO:0006730);; Biological Process: methylation (GO:0032259);; Biological Process: tetrahydro…	3
156c-3p	cysteine-rich receptor-like protein kinase 10	PB42519	--	3
156b	cytochrome P450 84A1-like	PB43947	Molecular Function: monooxygenase activity (GO:0004497);; Molecular Function: iron ion binding (GO:0005506);; Molecular Function: electron carrier activity (GO:0009055);; Molecular Function: oxidoreductase activity, acting on paired donors, with incorporation or reduction of molecular oxygen (GO:0016705);; Molecular Function: heme binding (GO:0020037);; Biological Process: oxidation-reduction pro…	3
156a	DEAD-box ATP-dependent RNA helicase 28	PB30754	--	3
156a	DEAD-box ATP-dependent RNA helicase 28	PB37949	Molecular Function: nucleic acid binding (GO:0003676);; Molecular Function: ATP binding (GO:0005524);; Molecular Function: ATP-dependent helicase activity (GO:0008026);;	3
156c-3p	Disease resistance protein RPM1	PB26554	--	3
156c-3p	Disease resistance protein RPM1	PB32613	--	3
156c-3p	Disease resistance protein RPM1	PB27362	--	3
156c-3p	Disease resistance protein RPM1	PB27350	--	3
156c-3p	DNA mismatch repair protein MLH1	PB27535	Biological Process: mitotic cell cycle (GO:0000278);; Biological Process: double-strand break repair via homologous recombination (GO:0000724);; Cellular Component: nuclear chromatin (GO:0000790);; Molecular Function: ATP binding (GO:0005524);; Biological Process: DNA-dependent DNA replication (GO:0006261);; Biological Process: regulation of DNA replication (GO:0006275);; Biological Process: mism…	2
156c-3p	DNA mismatch repair protein MLH1	PB22549	Biological Process: mitotic cell cycle (GO:0000278);; Biological Process: double-strand break repair via homologous recombination (GO:0000724);; Cellular Component: nuclear chromatin (GO:0000790);; Molecular Function: ATP binding (GO:0005524);; Biological Process: DNA-dependent DNA replication (GO:0006261);; Biological Process: regulation of DNA replication (GO:0006275);; Biological Process: mism…	2
156c-3p	DNA mismatch repair protein MLH1	PB22233	Biological Process: mitotic cell cycle (GO:0000278);; Biological Process: double-strand break repair via homologous recombination (GO:0000724);; Cellular Component: nuclear chromatin (GO:0000790);; Molecular Function: ATP binding (GO:0005524);; Biological Process: DNA-dependent DNA replication (GO:0006261);; Biological Process: regulation of DNA replication (GO:0006275);; Biological Process: mism…	2
156c-3p	DNA mismatch repair protein MLH1	PB23168	Biological Process: mitotic cell cycle (GO:0000278);; Biological Process: double-strand break repair via homologous recombination (GO:0000724);; Cellular Component: nuclear chromatin (GO:0000790);; Molecular Function: ATP binding (GO:0005524);; Biological Process: DNA-dependent DNA replication (GO:0006261);; Biological Process: regulation of DNA replication (GO:0006275);; Biological Process: mism…	2
156b	DNA mismatch repair protein MLH3-like isoform X1	PB40590	Molecular Function: ATP binding (GO:0005524);; Cellular Component: chromosome (GO:0005694);; Biological Process: mismatch repair (GO:0006298);; Biological Process: sister chromatid cohesion (GO:0007062);; Biological Process: synapsis (GO:0007129);; Biological Process: reciprocal meiotic recombination (GO:0007131);; Biological Process: cytokinin biosynthetic process (GO:0009691);; Biological Proce…	3
156b	ELF3 protein	PB28608	--	2.5
156b	ELF3 protein	PB32721	--	2.5
156b	ELF3 protein	PB26725	Biological Process: response to light stimulus (GO:0009416);; Biological Process: post-embryonic development (GO:0009791);; Biological Process: single-organism cellular process (GO:0044763);; Biological Process: single-organism developmental process (GO:0044767);; Biological Process: reproductive structure development (GO:0048608);; Biological Process: regulation of cellular process (GO:0050794);;	2.5
156b	ELF3 protein	PB19139	Biological Process: response to light stimulus (GO:0009416);; Biological Process: post-embryonic development (GO:0009791);; Biological Process: single-organism cellular process (GO:0044763);; Biological Process: single-organism developmental process (GO:0044767);; Biological Process: reproductive structure development (GO:0048608);; Biological Process: regulation of cellular process (GO:0050794);;	2.5
156b	endo-1,3(4)-beta-glucanase 2	PB40579	Biological Process: cell wall macromolecule catabolic process (GO:0016998);; Molecular Function: glucan endo-1,3-beta-glucanase activity, C-3 substituted reducing group (GO:0052861);; Molecular Function: glucan endo-1,4-beta-glucanase activity, C-3 substituted reducing group (GO:0052862);;	3
156a	exportin-4-like	PB40565	--	2
156a	heat shock protein 90	PB38826	Molecular Function: ATP binding (GO:0005524);; Biological Process: protein folding (GO:0006457);; Biological Process: response to stress (GO:0006950);; Molecular Function: unfolded protein binding (GO:0051082);;	2.5
156a	importin-11-like isoform X2	PB44224	--	3
156a	intracellular protein transport protein USO1-like	PB30612	--	2
156a	lon protease homolog 2	PB25254	Molecular Function: ATP-dependent peptidase activity (GO:0004176);; Molecular Function: serine-type endopeptidase activity (GO:0004252);; Molecular Function: ATP binding (GO:0005524);; Cellular Component: peroxisomal matrix (GO:0005782);; Biological Process: ATP catabolic process (GO:0006200);; Biological Process: misfolded or incompletely synthesized protein catabolic process (GO:0006515);; Biol…	3
156a	lon protease homolog 2	PB29544	Molecular Function: ATP-dependent peptidase activity (GO:0004176);; Molecular Function: serine-type endopeptidase activity (GO:0004252);; Molecular Function: ATP binding (GO:0005524);; Cellular Component: peroxisomal matrix (GO:0005782);; Biological Process: ATP catabolic process (GO:0006200);; Biological Process: misfolded or incompletely synthesized protein catabolic process (GO:0006515);; Biol…	2
156a	lon protease homolog 2	PB26189	Molecular Function: ATP-dependent peptidase activity (GO:0004176);; Molecular Function: serine-type endopeptidase activity (GO:0004252);; Molecular Function: ATP binding (GO:0005524);; Cellular Component: peroxisomal matrix (GO:0005782);; Biological Process: ATP catabolic process (GO:0006200);; Biological Process: misfolded or incompletely synthesized protein catabolic process (GO:0006515);; Biol…	3
156a	lon protease homolog 2	PB25384	Molecular Function: ATP-dependent peptidase activity (GO:0004176);; Molecular Function: serine-type endopeptidase activity (GO:0004252);; Molecular Function: ATP binding (GO:0005524);; Cellular Component: peroxisomal matrix (GO:0005782);; Biological Process: ATP catabolic process (GO:0006200);; Biological Process: misfolded or incompletely synthesized protein catabolic process (GO:0006515);; Biol…	3
156a	LRR receptor-like serine/threonine-protein kinase GSO1	PB33989	--	3
156a	LRR receptor-like serine/threonine-protein kinase GSO1	PB31232	--	3
156b	myb-related protein Myb4-like	PB43953	Molecular Function: DNA binding (GO:0003677);; Molecular Function: chromatin binding (GO:0003682);;	3
156c-3p	Outer envelope protein 80	PB21071	Cellular Component: mitochondrion (GO:0005739);; Biological Process: chloroplast organization (GO:0009658);; Biological Process: embryo development ending in seed dormancy (GO:0009793);; Cellular Component: chloroplast envelope (GO:0009941);; Biological Process: photosystem II assembly (GO:0010207);; Cellular Component: viral envelope (GO:0019031);; Cellular Component: outer membrane (GO:0019867)…	3
156c-3p	outer envelope protein 80	PB20590	Cellular Component: mitochondrion (GO:0005739);; Biological Process: chloroplast organization (GO:0009658);; Biological Process: embryo development ending in seed dormancy (GO:0009793);; Cellular Component: chloroplast envelope (GO:0009941);; Biological Process: photosystem II assembly (GO:0010207);; Cellular Component: viral envelope (GO:0019031);; Cellular Component: outer membrane (GO:0019867)…	3
156b	pectate lyase-like	PB6885	Cellular Component: membrane (GO:0016020);; Molecular Function: pectate lyase activity (GO:0030570);;	3
156b	peroxisome biogenesis protein 12	PB38907	Cellular Component: integral component of peroxisomal membrane (GO:0005779);; Biological Process: fatty acid beta-oxidation (GO:0006635);; Molecular Function: protein C-terminus binding (GO:0008022);; Molecular Function: zinc ion binding (GO:0008270);; Biological Process: protein import into peroxisome matrix (GO:0016558);; Biological Process: embryonic morphogenesis (GO:0048598);;	3
156c-3p	plasma membrane ATPase 4-like	PB34340	Molecular Function: ATP binding (GO:0005524);; Biological Process: ATP catabolic process (GO:0006200);; Biological Process: ATP biosynthetic process (GO:0006754);; Biological Process: cation transport (GO:0006812);; Cellular Component: integral component of membrane (GO:0016021);; Molecular Function: cation-transporting ATPase activity (GO:0019829);; Molecular Function: metal ion binding (GO:0046…	3
156a	probable protein phosphatase 2C 10 isoform X2	PB9997	Molecular Function: protein serine/threonine phosphatase activity (GO:0004722);; Cellular Component: plasma membrane (GO:0005886);; Biological Process: protein dephosphorylation (GO:0006470);; Molecular Function: metal ion binding (GO:0046872);;	2.5
156a	probably inactive leucine-rich repeat receptor-like protein kinase At2g25790 isoform X2	PB32842	Molecular Function: protein serine/threonine kinase activity (GO:0004674);; Molecular Function: ATP binding (GO:0005524);; Cellular Component: endoplasmic reticulum (GO:0005783);; Biological Process: protein phosphorylation (GO:0006468);; Biological Process: transmembrane receptor protein tyrosine kinase signaling pathway (GO:0007169);; Biological Process: response to auxin (GO:0009733);; Biologi…	3
156b	protein argonaute 10-like	PB31789	Molecular Function: nucleic acid binding (GO:0003676);;	3
156b	protein CASEIN KINASE I-LIKE 3-like isoform X2	PB39444	--	2.5
156b	protein CASEIN KINASE I-LIKE 3-like isoform X2	PB42371	Biological Process: intracellular protein transport (GO:0006886);; Biological Process: vesicle-mediated transport (GO:0016192);; Cellular Component: clathrin adaptor complex (GO:0030131);;	2.5
156b	protein CASEIN KINASE I-LIKE 3-like isoform X2	PB25660	--	2.5
156b	protein PLASTID TRANSCRIPTIONALLY ACTIVE 14-like	PB6334	Biological Process: rRNA processing (GO:0006364);; Biological Process: tRNA metabolic process (GO:0006399);; Biological Process: phosphatidylglycerol biosynthetic process (GO:0006655);; Cellular Component: plastid chromosome (GO:0009508);; Biological Process: chloroplast organization (GO:0009658);; Biological Process: stomatal complex morphogenesis (GO:0010103);; Biological Process: transcription…	2.5
156b	Protein SUPPRESSOR OF PHYA-105 1	PB27214	Molecular Function: protein kinase activity (GO:0004672);; Molecular Function: ATP binding (GO:0005524);; Biological Process: protein phosphorylation (GO:0006468);;	2.5
156b	Protein SUPPRESSOR OF PHYA-105 1	PB24494	Molecular Function: protein kinase activity (GO:0004672);; Molecular Function: ATP binding (GO:0005524);; Biological Process: protein phosphorylation (GO:0006468);;	2.5
156b	protein SUPPRESSOR OF PHYA-105 1 isoform X2	PB32236	Molecular Function: protein kinase activity (GO:0004672);; Molecular Function: ATP binding (GO:0005524);; Biological Process: protein phosphorylation (GO:0006468);;	2.5
156b	protein SUPPRESSOR OF PHYA-105 1 isoform X2	PB27490	Molecular Function: protein kinase activity (GO:0004672);; Molecular Function: ATP binding (GO:0005524);; Biological Process: protein phosphorylation (GO:0006468);;	2.5
156b	protein SUPPRESSOR OF PHYA-105 1-like	PB30239	Molecular Function: protein kinase activity (GO:0004672);; Molecular Function: ATP binding (GO:0005524);; Biological Process: protein phosphorylation (GO:0006468);;	2.5
156b	protein SUPPRESSOR OF PHYA-105 1-like	PB38901	Molecular Function: protein kinase activity (GO:0004672);; Molecular Function: ATP binding (GO:0005524);; Biological Process: protein phosphorylation (GO:0006468);;	2.5
156b	protein SUPPRESSOR OF PHYA-105 1-like	PB42466	Molecular Function: protein kinase activity (GO:0004672);; Molecular Function: ATP binding (GO:0005524);; Biological Process: protein phosphorylation (GO:0006468);;	2.5
156a	RNA polymerase beta&apos	PB34459	Molecular Function: DNA binding (GO:0003677);; Molecular Function: DNA-directed RNA polymerase activity (GO:0003899);; Biological Process: transcription, DNA-templated (GO:0006351);; Cellular Component: chloroplast (GO:0009507);;	3
156a	RNA polymerase beta&apos	PB34429	Molecular Function: DNA binding (GO:0003677);; Molecular Function: DNA-directed RNA polymerase activity (GO:0003899);; Biological Process: transcription, DNA-templated (GO:0006351);; Cellular Component: chloroplast (GO:0009507);;	3
156a	squamosa promoter-binding-like protein 12 isoform X2	PB28263	Molecular Function: DNA binding (GO:0003677);; Cellular Component: nucleus (GO:0005634);;	1
156a	squamosa promoter-binding-like protein 3 isoform X1	PB36966	Molecular Function: DNA binding (GO:0003677);; Cellular Component: nucleus (GO:0005634);;	2
156a	squamosa promoter-binding-like protein 3 isoform X2	PB30522	Molecular Function: DNA binding (GO:0003677);; Cellular Component: nucleus (GO:0005634);;	2
156b	squamosa promoter-binding-like protein 4	PB1788	Molecular Function: DNA binding (GO:0003677);; Cellular Component: nucleus (GO:0005634);;	1
156b	squamosa promoter-binding-like protein 6 isoform X2	PB33586	Molecular Function: DNA binding (GO:0003677);; Molecular Function: sequence-specific DNA binding transcription factor activity (GO:0003700);; Cellular Component: nucleus (GO:0005634);; Biological Process: regulation of transcription, DNA-templated (GO:0006355);;	1
156a	squamosa promoter-binding-like protein 9	PB8085	--	1
156a	squamosa promoter-binding-like protein 9	PB41375	Molecular Function: DNA binding (GO:0003677);; Cellular Component: nucleus (GO:0005634);;	1
156a	squamosa promoter-binding-like protein 9 isoform X1	PB22265	Molecular Function: DNA binding (GO:0003677);; Cellular Component: nucleus (GO:0005634);;	1
156a	squamosa promoter-binding-like protein 9 isoform X1	PB30799	Molecular Function: DNA binding (GO:0003677);; Cellular Component: nucleus (GO:0005634);;	1
156a	squamosa promoter-binding-like protein 9 isoform X1	PB24705	Molecular Function: DNA binding (GO:0003677);; Cellular Component: nucleus (GO:0005634);;	1
156a	synaptotagmin-5-like	PB30763	--	1.5
156a	teosinte glume architecture 1-like	PB42337	Molecular Function: DNA binding (GO:0003677);; Cellular Component: nucleus (GO:0005634);;	2
156a	teosinte glume architecture 1-like	PB37058	Molecular Function: DNA binding (GO:0003677);; Cellular Component: nucleus (GO:0005634);;	2
156a	teosinte glume architecture 1-like	PB12949	Molecular Function: DNA binding (GO:0003677);; Cellular Component: nucleus (GO:0005634);;	2
156b	teosinte glume architecture 1-like	PB25037	--	1
156a	tetratricopeptide repeat protein 7A-like	PB40504	Molecular Function: calmodulin binding (GO:0005516);; Cellular Component: plasma membrane (GO:0005886);;	2.5
156a	tetratricopeptide repeat protein 7A-like	PB30076	Molecular Function: calmodulin binding (GO:0005516);; Cellular Component: plasma membrane (GO:0005886);;	2.5
156b	zinc finger CCCH domain-containing protein 40	PB24662	Molecular Function: nucleotide binding (GO:0000166);; Molecular Function: RNA binding (GO:0003723);; Molecular Function: metal ion binding (GO:0046872);;	2.5
156c-3p	Uncharacterized protein At1g76660 family	PB30373	--	3
156a	uncharacterized protein LOC100819568	PB23422	Molecular Function: ATP binding (GO:0005524);; Biological Process: protein folding (GO:0006457);; Biological Process: response to stress (GO:0006950);; Molecular Function: unfolded protein binding (GO:0051082);;	2.5
156b	unknown	PB24134	Molecular Function: nucleotide binding (GO:0000166);; Molecular Function: RNA binding (GO:0003723);; Molecular Function: metal ion binding (GO:0046872);;	2.5
156b	unknown	PB21453	Molecular Function: nucleotide binding (GO:0000166);; Molecular Function: RNA binding (GO:0003723);; Molecular Function: metal ion binding (GO:0046872);;	2.5
156a	unknown	PB24608	Molecular Function: DNA binding (GO:0003677);; Cellular Component: nucleus (GO:0005634);;	2
156c-3p	uncharacterized protein LOC100788337	PB32695	Cellular Component: endosome (GO:0005768);; Cellular Component: Golgi apparatus (GO:0005794);; Cellular Component: trans-Golgi network (GO:0005802);;	3
156a	uncharacterized protein LOC100802939 isoform X4	PB26287	--	3
156a	uncharacterized protein LOC100802939 isoform X4	PB27685	--	3
156a	uncharacterized protein LOC100802939 isoform X6	PB25468	--	3
156a	uncharacterized protein LOC100802939 isoform X6	PB24526	--	3
156a	uncharacterized protein LOC100812718 isoform X2	PB42842	--	3
156a	uncharacterized protein LOC100812718 isoform X3	PB33209	--	3
156a	uncharacterized protein LOC100812718 isoform X3	PB40785	--	3
156b	uncharacterized protein LOC108338370	PB23052	Molecular Function: nucleotide binding (GO:0000166);; Molecular Function: DNA binding (GO:0003677);; Molecular Function: RNA binding (GO:0003723);; Molecular Function: zinc ion binding (GO:0008270);;	2.5
156a	hypothetical protein GLYMA_03G251100	PB26952	--	2
156b	hypothetical protein GLYMA_06G121500	PB44318	--	2.5
156a	hypothetical protein glysoja_002934	PB28922	--	2
156c-3p	hypothetical protein PHAVU_001G067300g	PB38664	Molecular Function: alcohol dehydrogenase (NAD) activity (GO:0004022);; Molecular Function: zinc ion binding (GO:0008270);; Biological Process: oxidation-reduction process (GO:0055114);;	3
156a	hypothetical protein PHAVU_004G084300g	PB7735	Molecular Function: nucleic acid binding (GO:0003676);; Molecular Function: metal ion binding (GO:0046872);;	2.5
156a	hypothetical protein PHAVU_008G228400g	PB21006	--	2.5
156b	hypothetical protein PHAVU_009G165100g	PB7046	--	1
156b	hypothetical protein PHAVU_009G165100g	PB15200	--	1
156b	hypothetical protein PHAVU_010G111100g	PB19714	Molecular Function: protein kinase activity (GO:0004672);; Molecular Function: ATP binding (GO:0005524);; Biological Process: protein phosphorylation (GO:0006468);;	2.5
156b	hypothetical protein PRUPE_6G309600 [Prunus persica]	PB30139	Biological Process: intracellular protein transport (GO:0006886);; Biological Process: vesicle-mediated transport (GO:0016192);; Cellular Component: clathrin adaptor complex (GO:0030131);;	2.5
159-3p	calnexin homolog	PB11277	Molecular Function: calcium ion binding (GO:0005509);; Cellular Component: endoplasmic reticulum membrane (GO:0005789);; Biological Process: protein folding (GO:0006457);; Cellular Component: integral component of membrane (GO:0016021);; Molecular Function: unfolded protein binding (GO:0051082);;	3
159-5p	disease resistance protein At3g14460	PB33091	--	2.5
159-5p	disease resistance protein At3g14460	PB39780	--	2.5
159-5p	disease resistance protein At3g14460	PB29495	--	2.5
159-5p	disease resistance protein At3g14460	PB42763	--	2.5
159-5p	disease resistance protein At3g14460	PB29923	--	2.5
159-5p	disease resistance protein At3g14460	PB27626	--	2.5
159-5p	disease resistance protein At3g14460	PB39579	--	2.5
159-5p	disease resistance protein At3g14460	PB43493	--	3
159-5p	disease resistance RPP13-like protein 1	PB40332	Biological Process: defense response (GO:0006952);; Molecular Function: ADP binding (GO:0043531);;	2.5
159-5p	disease resistance RPP13-like protein 1	PB24351	Biological Process: defense response (GO:0006952);; Molecular Function: ADP binding (GO:0043531);;	2
159-5p	disease resistance RPP13-like protein 1	PB39926	--	2.5
159-5p	disease resistance RPP13-like protein 1	PB24186	--	2.5
159-5p	disease resistance RPP13-like protein 1	PB26038	--	2.5
159-5p	GDSL esterase/lipase EXL3	PB8196	Biological Process: lipid metabolic process (GO:0006629);; Molecular Function: lipase activity (GO:0016298);;	3
159-5p	heterogeneous nuclear ribonucleoprotein Q-like isoform X1	PB37998	Molecular Function: nucleotide binding (GO:0000166);; Molecular Function: nucleic acid binding (GO:0003676);;	3
159-5p	heterogeneous nuclear ribonucleoprotein Q-like isoform X1	PB42630	Molecular Function: nucleotide binding (GO:0000166);; Molecular Function: nucleic acid binding (GO:0003676);;	3
159-5p	kinesin-4-like	PB42577	Biological Process: microtubule cytoskeleton organization (GO:0000226);; Biological Process: cytokinesis by cell plate formation (GO:0000911);; Molecular Function: microtubule motor activity (GO:0003777);; Molecular Function: ATP binding (GO:0005524);; Cellular Component: kinesin complex (GO:0005871);; Cellular Component: microtubule (GO:0005874);; Biological Process: chromatin silencing (GO:0006…	3
159-5p	linoleate 9S-lipoxygenase	PB23256	Molecular Function: iron ion binding (GO:0005506);; Cellular Component: cytoplasm (GO:0005737);; Molecular Function: linoleate 13S-lipoxygenase activity (GO:0016165);; Biological Process: oxylipin biosynthetic process (GO:0031408);; Biological Process: oxidation-reduction process (GO:0055114);;	3
159-5p	linoleate 9S-lipoxygenase	PB22680	Molecular Function: iron ion binding (GO:0005506);; Molecular Function: linoleate 13S-lipoxygenase activity (GO:0016165);; Biological Process: oxylipin biosynthetic process (GO:0031408);; Biological Process: oxidation-reduction process (GO:0055114);;	3
159-5p	linoleate 9S-lipoxygenase	PB44282	Molecular Function: iron ion binding (GO:0005506);; Molecular Function: linoleate 13S-lipoxygenase activity (GO:0016165);; Biological Process: oxylipin biosynthetic process (GO:0031408);; Biological Process: oxidation-reduction process (GO:0055114);;	3
159-5p	lipoxygenase-10	PB22412	Molecular Function: iron ion binding (GO:0005506);; Cellular Component: cytoplasm (GO:0005737);; Molecular Function: linoleate 13S-lipoxygenase activity (GO:0016165);; Biological Process: oxylipin biosynthetic process (GO:0031408);; Biological Process: oxidation-reduction process (GO:0055114);;	3
159-5p	mediator of RNA polymerase II transcription subunit 17-like	PB37510	Molecular Function: RNA polymerase II transcription cofactor activity (GO:0001104);; Biological Process: regulation of transcription from RNA polymerase II promoter (GO:0006357);; Cellular Component: mediator complex (GO:0016592);;	2.5
159-5p	mediator of RNA polymerase II transcription subunit 17-like	PB21729	Molecular Function: RNA polymerase II transcription cofactor activity (GO:0001104);; Biological Process: regulation of transcription from RNA polymerase II promoter (GO:0006357);; Cellular Component: mediator complex (GO:0016592);;	2.5
159-3p	metalloendoproteinase 2-MMP-like	PB13140	--	3
159-5p	multicystatin, partial	PB36990	Molecular Function: cysteine-type endopeptidase inhibitor activity (GO:0004869);; Biological Process: proteolysis (GO:0006508);; Molecular Function: peptidase activity (GO:0008233);; Biological Process: negative regulation of peptidase activity (GO:0010466);;	2.5
159-5p	NB-LRR type disease resistance protein Rps1-k-2	PB32387	Biological Process: defense response (GO:0006952);; Molecular Function: ADP binding (GO:0043531);;	2.5
159-5p	patellin-6-like	PB14463	Biological Process: transport (GO:0006810);; Cellular Component: integral component of membrane (GO:0016021);;	3
159-5p	patellin-6-like	PB11121	Biological Process: transport (GO:0006810);; Cellular Component: integral component of membrane (GO:0016021);;	3
159-5p	predicted protein	PB10835	Molecular Function: GTPase activity (GO:0003924);; Molecular Function: structural constituent of cytoskeleton (GO:0005200);; Molecular Function: GTP binding (GO:0005525);; Cellular Component: cytoplasm (GO:0005737);; Cellular Component: microtubule (GO:0005874);; Biological Process: GTP catabolic process (GO:0006184);; Biological Process: microtubule-based process (GO:0007017);; Biological Proces…	3
159-5p	probable glucan 1,3-beta-glucosidase A	PB38315	Molecular Function: hydrolase activity, hydrolyzing O-glycosyl compounds (GO:0004553);; Biological Process: carbohydrate metabolic process (GO:0005975);; Molecular Function: protein binding, bridging (GO:0030674);; Molecular Function: actin filament binding (GO:0051015);;	3
159-3p	probable methyltransferase PMT3	PB21529	Molecular Function: methyltransferase activity (GO:0008168);; Biological Process: methylation (GO:0032259);;	3
159-5p	protein HASTY 1-like	PB43229	Molecular Function: nucleocytoplasmic transporter activity (GO:0005487);; Cellular Component: nuclear envelope (GO:0005635);; Biological Process: negative regulation of flower development (GO:0009910);; Biological Process: polarity specification of adaxial/abaxial axis (GO:0009944);; Biological Process: leaf morphogenesis (GO:0009965);; Biological Process: pre-miRNA export from nucleus (GO:003528…	3
159-5p	reverse transcriptase	PB28646	Molecular Function: nucleic acid binding (GO:0003676);; Molecular Function: catalytic activity (GO:0003824);; Biological Process: DNA metabolic process (GO:0006259);;	3
159-5p	telomere length regulation protein TEL2 homolog isoform X1	PB28477	--	2.5
159-5p	telomere length regulation protein TEL2 homolog isoform X2	PB41541	--	2.5
159-5p	Telomere length regulation protein TEL2 like	PB33167	--	2.5
159-5p	Telomere length regulation protein TEL2 like	PB30491	--	2.5
159-5p	Telomere length regulation protein TEL2 like	PB24504	--	2.5
159-3p	transcription factor GAMYB-like isoform X1	PB32694	--	1.5
159-5p	transportin MOS14 isoform X3	PB23584	Cellular Component: nucleus (GO:0005634);; Biological Process: intracellular protein transport (GO:0006886);; Molecular Function: Ran GTPase binding (GO:0008536);;	3
159-5p	transportin-3-like	PB32302	Cellular Component: nucleus (GO:0005634);; Biological Process: intracellular protein transport (GO:0006886);; Molecular Function: Ran GTPase binding (GO:0008536);;	3
159-5p	transportin-3-like	PB33525	Cellular Component: nucleus (GO:0005634);; Biological Process: intracellular protein transport (GO:0006886);; Molecular Function: Ran GTPase binding (GO:0008536);;	3
159-5p	transportin-3-like	PB41618	Cellular Component: nuclear pore (GO:0005643);; Biological Process: protein import into nucleus (GO:0006606);; Molecular Function: Ran GTPase binding (GO:0008536);; Molecular Function: protein transporter activity (GO:0008565);; Biological Process: regulation of RNA splicing (GO:0043484);;	3
159-5p	transportin-3-like	PB34405	Cellular Component: nuclear pore (GO:0005643);; Biological Process: protein import into nucleus (GO:0006606);; Molecular Function: Ran GTPase binding (GO:0008536);; Molecular Function: protein transporter activity (GO:0008565);; Biological Process: regulation of RNA splicing (GO:0043484);;	3
159-5p	hypothetical protein GLYMA_01G127700	PB28951	--	2.5
159-5p	hypothetical protein GLYMA_01G127700	PB39580	Biological Process: defense response (GO:0006952);; Molecular Function: ADP binding (GO:0043531);;	2.5
159-5p	hypothetical protein GLYMA_16G162600, partial	PB43910	Cellular Component: chloroplast (GO:0009507);; Biological Process: photosynthesis, light harvesting (GO:0009765);; Cellular Component: membrane (GO:0016020);; Molecular Function: metal ion binding (GO:0046872);;	3
159-3p	hypothetical protein GLYMA_17G224300	PB42017	Molecular Function: protein serine/threonine kinase activity (GO:0004674);; Molecular Function: ATP binding (GO:0005524);; Biological Process: protein phosphorylation (GO:0006468);; Molecular Function: carbohydrate binding (GO:0030246);;	3
159-3p	hypothetical protein TanjilG_22456	PB31576	--	3
159-3p	hypothetical protein TSUD_354740	PB14203	Molecular Function: nucleotide binding (GO:0000166);; Molecular Function: DNA-directed RNA polymerase activity (GO:0003899);; Biological Process: transcription, DNA-templated (GO:0006351);;	3
159-3p	uncharacterized protein LOC100500394 isoform X1	PB30525	--	2
159-3p	uncharacterized protein LOC100793951	PB43855	--	2.5
159-3p	uncharacterized protein LOC100799047 isoform X1	PB25443	--	3
159-3p	uncharacterized protein LOC100799047 isoform X4	PB25601	--	3
159-3p	uncharacterized protein LOC100817330 isoform X1	PB28684	--	3
159-3p	uncharacterized protein LOC100817330 isoform X1	PB29220	--	3
159-3p	uncharacterized protein LOC100817330 isoform X1	PB40369	--	3
159-3p	uncharacterized protein LOC100817330 isoform X1	PB26291	--	3
159-5p	uncharacterized protein LOC106434427	PB25215	--	3
159-3p	uncharacterized protein LOC106753853	PB31209	--	2.5
159-5p	uncharacterized protein LOC106799748	PB21850	--	3
159-5p	uncharacterized protein LOC100527228	PB2908	Cellular Component: plasma membrane (GO:0005886);; Biological Process: protein folding (GO:0006457);; Biological Process: response to heat (GO:0009408);; Biological Process: response to high light intensity (GO:0009644);; Biological Process: response to endoplasmic reticulum stress (GO:0034976);; Biological Process: response to hydrogen peroxide (GO:0042542);;	2.5
159-5p	uncharacterized protein LOC109811889	PB6474	Molecular Function: translation initiation factor activity (GO:0003743);; Cellular Component: cell wall (GO:0005618);; Biological Process: translational initiation (GO:0006413);; Cellular Component: chloroplast (GO:0009507);;	3
159-5p	uncharacterized protein LOC109811889	PB11489	Molecular Function: translation initiation factor activity (GO:0003743);; Cellular Component: cell wall (GO:0005618);; Biological Process: translational initiation (GO:0006413);; Cellular Component: chloroplast (GO:0009507);;	3
159-5p	uncharacterized protein LOC109811889	PB8451	Molecular Function: translation initiation factor activity (GO:0003743);; Biological Process: translational initiation (GO:0006413);;	3
159-5p	#N/A	PB22256	#N/A	3
159-5p	#N/A	PB34756	#N/A	3
159-5p	#N/A	PB13850	#N/A	3
159-5p	#N/A	PB38570	#N/A	3
167b-5p	autophagy-related protein 9	PB30200	--	3
167b-5p	autophagy-related protein 9-like	PB39992	--	3
167b-5p	autophagy-related protein 9-like	PB30643	--	3
167b-5p	autophagy-related protein 9-like	PB33588	--	3
167b-3p	bifunctional D-cysteine desulfhydrase/1-aminocyclopropane-1-carboxylate deaminase, mitochondrial isoform X2	PB14547	Cellular Component: mitochondrion (GO:0005739);; Cellular Component: cytosol (GO:0005829);; Biological Process: gluconeogenesis (GO:0006094);; Biological Process: glycolytic process (GO:0006096);; Molecular Function: 1-aminocyclopropane-1-carboxylate deaminase activity (GO:0008660);; Cellular Component: chloroplast (GO:0009507);; Biological Process: response to salt stress (GO:0009651);; Biologic…	3
167b-3p	bifunctional D-cysteine desulfhydrase/1-aminocyclopropane-1-carboxylate deaminase, mitochondrial isoform X2	PB18411	Cellular Component: mitochondrion (GO:0005739);; Cellular Component: cytosol (GO:0005829);; Biological Process: gluconeogenesis (GO:0006094);; Biological Process: glycolytic process (GO:0006096);; Molecular Function: 1-aminocyclopropane-1-carboxylate deaminase activity (GO:0008660);; Cellular Component: chloroplast (GO:0009507);; Biological Process: response to salt stress (GO:0009651);; Biologic…	3
167b-3p	bifunctional D-cysteine desulfhydrase/1-aminocyclopropane-1-carboxylate deaminase, mitochondrial isoform X2	PB18046	Cellular Component: mitochondrion (GO:0005739);; Cellular Component: cytosol (GO:0005829);; Biological Process: gluconeogenesis (GO:0006094);; Biological Process: glycolytic process (GO:0006096);; Molecular Function: 1-aminocyclopropane-1-carboxylate deaminase activity (GO:0008660);; Cellular Component: chloroplast (GO:0009507);; Biological Process: response to salt stress (GO:0009651);; Biologic…	3
167b-3p	citrate synthase	PB12620	Molecular Function: citrate (Si)-synthase activity (GO:0004108);; Biological Process: tricarboxylic acid cycle (GO:0006099);; Biological Process: cellular carbohydrate metabolic process (GO:0044262);;	3
167b-3p	citrate synthase	PB9518	Molecular Function: citrate (Si)-synthase activity (GO:0004108);; Biological Process: tricarboxylic acid cycle (GO:0006099);; Biological Process: cellular carbohydrate metabolic process (GO:0044262);;	3
167b-3p	E3 ubiquitin-protein ligase BRE1-like 1	PB40586	Biological Process: mitotic G2 phase (GO:0000085);; Biological Process: nuclear-transcribed mRNA catabolic process (GO:0000956);; Biological Process: regionalization (GO:0003002);; Molecular Function: ubiquitin-protein transferase activity (GO:0004842);; Cellular Component: mitochondrion (GO:0005739);; Biological Process: RNA processing (GO:0006396);; Biological Process: mRNA export from nucleus …	3
167b-3p	GMP synthase	PB34038	Biological Process: base-excision repair (GO:0006284);; Molecular Function: DNA-3-methyladenine glycosylase activity (GO:0008725);;	3
167b-5p	GTP-binding protein	PB34141	Molecular Function: GTP binding (GO:0005525);;	3
167b-5p	GTP-binding protein At3g49725	PB19876	--	3
167b-5p	GTP-binding protein At3g49725	PB36999	Molecular Function: GTP binding (GO:0005525);;	3
167b-5p	Heterogeneous nuclear ribonucleoprotein Q	PB37996	Molecular Function: nucleotide binding (GO:0000166);; Molecular Function: nucleic acid binding (GO:0003676);;	3
167b-3p	lateral organ boundaries-like 1	PB4686	--	3
167b-3p	leucine aminopeptidase 1	PB25448	Molecular Function: aminopeptidase activity (GO:0004177);; Cellular Component: cytoplasm (GO:0005737);; Biological Process: proteolysis (GO:0006508);; Molecular Function: metalloexopeptidase activity (GO:0008235);; Molecular Function: manganese ion binding (GO:0030145);;	3
167b-3p	leucine aminopeptidase 2	PB16780	Molecular Function: aminopeptidase activity (GO:0004177);; Cellular Component: vacuole (GO:0005773);; Biological Process: proteolysis (GO:0006508);; Molecular Function: metalloexopeptidase activity (GO:0008235);; Cellular Component: cytoplasmic membrane-bounded vesicle (GO:0016023);; Molecular Function: manganese ion binding (GO:0030145);; Biological Process: response to cadmium ion (GO:0046686);;	3
167b-3p	LOB domain-containing protein 21-like	PB2014	--	3
167b-3p	methylecgonone reductase	PB10017	Molecular Function: oxidoreductase activity (GO:0016491);; Biological Process: oxidation-reduction process (GO:0055114);;	3
167b-3p	methylecgonone reductase	PB11192	Molecular Function: oxidoreductase activity (GO:0016491);; Biological Process: oxidation-reduction process (GO:0055114);;	3
167b-5p	mitochondrial phosphate carrier protein 1	PB36257	Biological Process: transport (GO:0006810);; Cellular Component: integral component of membrane (GO:0016021);;	3
167b-3p	probable leucine-rich repeat receptor-like protein kinase At1g35710	PB41685	Molecular Function: catalytic activity (GO:0003824);;	3
167b-3p	probable protein S-acyltransferase 5	PB16623	Biological Process: response to stress (GO:0006950);; Biological Process: signal transduction (GO:0007165);; Molecular Function: zinc ion binding (GO:0008270);; Biological Process: response to endogenous stimulus (GO:0009719);; Biological Process: cellular response to organic substance (GO:0071310);; Biological Process: response to oxygen-containing compound (GO:1901700);;	3
167b-3p	protein NRT1/ PTR FAMILY 5.6-like	PB22479	Molecular Function: transporter activity (GO:0005215);; Biological Process: transport (GO:0006810);; Cellular Component: membrane (GO:0016020);;	2.5
167b-5p	Protein SDA1 like	PB30762	Biological Process: ribosomal large subunit export from nucleus (GO:0000055);; Biological Process: actin cytoskeleton organization (GO:0030036);; Biological Process: ribosomal large subunit biogenesis (GO:0042273);;	3
167b-5p	Protein SDA1 like	PB38139	Biological Process: ribosomal large subunit export from nucleus (GO:0000055);; Biological Process: actin cytoskeleton organization (GO:0030036);; Biological Process: ribosomal large subunit biogenesis (GO:0042273);;	3
167b-5p	protein SUPPRESSOR OF npr1-1, CONSTITUTIVE 1-like	PB43259	--	2.5
167b-3p	ras-related protein Rab11A-like	PB25928	Molecular Function: GTP binding (GO:0005525);; Biological Process: small GTPase mediated signal transduction (GO:0007264);; Biological Process: protein transport (GO:0015031);;	3
167b-5p	serine/threonine-protein kinase isoform X2	PB33400	Biological Process: response to molecule of bacterial origin (GO:0002237);; Molecular Function: protein serine/threonine kinase activity (GO:0004674);; Molecular Function: ATP binding (GO:0005524);; Biological Process: protein phosphorylation (GO:0006468);; Biological Process: detection of external stimulus (GO:0009581);; Biological Process: detection of biotic stimulus (GO:0009595);; Biological …	3
167b-5p	TMV resistance protein N	PB30758	--	2.5
167b-3p	V-type proton ATPase subunit e2	PB22807	Molecular Function: hydrogen ion transmembrane transporter activity (GO:0015078);; Biological Process: ATP hydrolysis coupled proton transport (GO:0015991);; Cellular Component: proton-transporting V-type ATPase, V0 domain (GO:0033179);;	3
167b-5p	uncharacterized protein LOC100780637	PB27006	--	3
167b-3p	uncharacterized protein LOC100797793 isoform X1	PB29410	--	3
167b-3p	uncharacterized protein LOC102660518	PB34551	--	3
167b-3p	uncharacterized protein LOC100815504	PB35294	Cellular Component: integral component of membrane (GO:0016021);;	2.5
167b-3p	uncharacterized protein LOC100815504	PB18635	Cellular Component: integral component of membrane (GO:0016021);;	2.5
167b-3p	uncharacterized protein LOC100815504	PB18505	Cellular Component: integral component of membrane (GO:0016021);;	2.5
167b-3p	hypothetical protein GLYMA_05G016700	PB17579	Molecular Function: uridine kinase activity (GO:0004849);; Molecular Function: ATP binding (GO:0005524);; Cellular Component: cytosol (GO:0005829);; Biological Process: UMP biosynthetic process (GO:0006222);; Biological Process: response to abscisic acid (GO:0009737);; Biological Process: phosphorylation (GO:0016310);; Molecular Function: phosphotransferase activity, alcohol group as acceptor (GO…	3
167b-3p	hypothetical protein GLYMA_07G018400	PB44302	Molecular Function: zinc ion binding (GO:0008270);;	3
167b-3p	hypothetical protein GLYMA_20G007900	PB43498	--	2.5
167b-3p	hypothetical protein KK1_035898	PB29416	--	2.5
167b-5p	hypothetical protein LR48_Vigan10g100500	PB42664	Molecular Function: oxidoreductase activity (GO:0016491);; Biological Process: oxidation-reduction process (GO:0055114);;	3
171a-5p	AC transposase	PB30829	--	3
171a-3p	alpha-mannosidase isoform X1	PB23611	Molecular Function: alpha-mannosidase activity (GO:0004559);; Cellular Component: vacuolar membrane (GO:0005774);; Biological Process: mannose metabolic process (GO:0006013);; Biological Process: cell adhesion (GO:0007155);; Molecular Function: zinc ion binding (GO:0008270);; Cellular Component: plant-type cell wall (GO:0009505);; Biological Process: vernalization response (GO:0010048);; Biologic…	3
171a-3p	alpha-mannosidase isoform X1	PB30711	Molecular Function: alpha-mannosidase activity (GO:0004559);; Cellular Component: vacuolar membrane (GO:0005774);; Biological Process: mannose metabolic process (GO:0006013);; Biological Process: cell adhesion (GO:0007155);; Molecular Function: zinc ion binding (GO:0008270);; Cellular Component: plant-type cell wall (GO:0009505);; Biological Process: vernalization response (GO:0010048);; Biologic…	3
171a-3p	alpha-mannosidase isoform X1	PB39546	Molecular Function: alpha-mannosidase activity (GO:0004559);; Cellular Component: vacuolar membrane (GO:0005774);; Biological Process: mannose metabolic process (GO:0006013);; Biological Process: cell adhesion (GO:0007155);; Molecular Function: zinc ion binding (GO:0008270);; Cellular Component: plant-type cell wall (GO:0009505);; Biological Process: vernalization response (GO:0010048);; Biologic…	3
171a-5p	annexin D5	PB11253	Molecular Function: calcium ion binding (GO:0005509);; Molecular Function: calcium-dependent phospholipid binding (GO:0005544);; Biological Process: plant-type cell wall modification (GO:0009827);; Biological Process: pollen tube growth (GO:0009860);; Biological Process: actin filament-based movement (GO:0030048);;	3
171a-5p	aspartic proteinase 2	PB9751	Molecular Function: aspartic-type endopeptidase activity (GO:0004190);; Biological Process: proteolysis (GO:0006508);; Biological Process: lipid metabolic process (GO:0006629);;	3
171a-5p	cysteine-rich receptor-like protein kinase 10	PB31474	--	3
171a-5p	cysteine-rich receptor-like protein kinase 6	PB27024	Molecular Function: protein serine/threonine kinase activity (GO:0004674);; Molecular Function: ATP binding (GO:0005524);; Biological Process: protein phosphorylation (GO:0006468);;	3
171a-5p	EIN3-binding F-box protein 1-like isoform X1	PB26379	--	3
171a-5p	EIN3-binding F-box protein 1-like isoform X1	PB32923	--	3
171a-3p	ethylene-insensitive protein 2-like	PB25336	Molecular Function: transporter activity (GO:0005215);; Biological Process: transport (GO:0006810);; Cellular Component: membrane (GO:0016020);;	3
171a-3p	G-type lectin S-receptor-like serine/threonine-protein kinase CES101	PB38054	--	3
171a-5p	Hydroxycinnamoyl-Coenzyme A shikimate/quinate hydroxycinnamoyltransferase	PB7495	Molecular Function: shikimate O-hydroxycinnamoyltransferase activity (GO:0047172);;	2.5
171a-5p	Hydroxycinnamoyl-Coenzyme A shikimate/quinate hydroxycinnamoyltransferase	PB6306	Molecular Function: shikimate O-hydroxycinnamoyltransferase activity (GO:0047172);;	2.5
171a-5p	LRR receptor-like serine/threonine-protein kinase GSO1	PB24683	--	3
171a-5p	MLP-like protein 43	PB28909	Biological Process: response to stimulus (GO:0050896);;	3
171a-5p	N-acylphosphatidylethanolamine synthase	PB8781	Biological Process: phosphatidylglycerol biosynthetic process (GO:0006655);; Molecular Function: transferase activity, transferring acyl groups (GO:0016746);;	3
171a-3p	phospholipid-transporting ATPase 4	PB26871	Molecular Function: magnesium ion binding (GO:0000287);; Molecular Function: phospholipid-translocating ATPase activity (GO:0004012);; Molecular Function: ATP binding (GO:0005524);; Biological Process: cation transport (GO:0006812);; Biological Process: phospholipid transport (GO:0015914);; Cellular Component: integral component of membrane (GO:0016021);; Molecular Function: cation-transporting A…	3
171a-5p	phototropin-1-like	PB44327	Molecular Function: phosphorelay sensor kinase activity (GO:0000155);; Biological Process: phosphorelay signal transduction system (GO:0000160);; Molecular Function: protein serine/threonine kinase activity (GO:0004674);; Molecular Function: ATP binding (GO:0005524);; Biological Process: protein phosphorylation (GO:0006468);; Biological Process: signal transduction by phosphorylation (GO:0023014)…	2
171a-3p	probable phospholipid-transporting ATPase 4 isoform X1	PB24486	Molecular Function: magnesium ion binding (GO:0000287);; Molecular Function: phospholipid-translocating ATPase activity (GO:0004012);; Molecular Function: ATP binding (GO:0005524);; Biological Process: cation transport (GO:0006812);; Biological Process: phospholipid transport (GO:0015914);; Cellular Component: integral component of membrane (GO:0016021);; Molecular Function: cation-transporting A…	3
171a-3p	probable phospholipid-transporting ATPase 4 isoform X2	PB38433	--	3
171a-3p	probable phospholipid-transporting ATPase 4 isoform X2	PB25132	Molecular Function: magnesium ion binding (GO:0000287);; Molecular Function: phospholipid-translocating ATPase activity (GO:0004012);; Molecular Function: ATP binding (GO:0005524);; Biological Process: cation transport (GO:0006812);; Biological Process: phospholipid transport (GO:0015914);; Cellular Component: integral component of membrane (GO:0016021);; Molecular Function: cation-transporting A…	3
171a-3p	probable phospholipid-transporting ATPase 4 isoform X2	PB26451	Molecular Function: magnesium ion binding (GO:0000287);; Molecular Function: phospholipid-translocating ATPase activity (GO:0004012);; Molecular Function: ATP binding (GO:0005524);; Biological Process: cation transport (GO:0006812);; Biological Process: phospholipid transport (GO:0015914);; Cellular Component: integral component of membrane (GO:0016021);; Molecular Function: cation-transporting A…	3
171a-5p	protein DETOXIFICATION 33-like	PB5815	Biological Process: drug transmembrane transport (GO:0006855);; Molecular Function: drug transmembrane transporter activity (GO:0015238);; Molecular Function: antiporter activity (GO:0015297);; Cellular Component: membrane (GO:0016020);;	2.5
171a-3p	ras GTPase-activating protein-binding protein 1-like	PB6318	Molecular Function: nucleotide binding (GO:0000166);; Molecular Function: nucleic acid binding (GO:0003676);; Cellular Component: intracellular (GO:0005622);; Biological Process: transport (GO:0006810);;	3
171a-3p	ras GTPase-activating protein-binding protein 1-like	PB38451	Molecular Function: nucleotide binding (GO:0000166);; Molecular Function: nucleic acid binding (GO:0003676);; Cellular Component: intracellular (GO:0005622);; Biological Process: transport (GO:0006810);;	3
171a-3p	receptor protein kinase-like protein At4g34220	PB18925	--	2
171a-3p	receptor protein kinase-like protein At4g34220	PB22726	--	2
171a-3p	receptor protein kinase-like protein At4g34220	PB25929	--	2
171a-3p	receptor protein kinase-like protein At4g34220	PB30794	--	2
171a-3p	receptor-like serine/threonine-protein kinase NCRK isoform X1	PB19666	Molecular Function: protein serine/threonine kinase activity (GO:0004674);; Molecular Function: ATP binding (GO:0005524);; Biological Process: protein phosphorylation (GO:0006468);; Biological Process: cell adhesion (GO:0007155);; Cellular Component: endosome membrane (GO:0010008);; Biological Process: meristem initiation (GO:0010014);; Biological Process: xylem development (GO:0010089);; Biologi…	3
171a-3p	receptor-like serine/threonine-protein kinase NCRK isoform X1	PB21813	Molecular Function: protein serine/threonine kinase activity (GO:0004674);; Molecular Function: ATP binding (GO:0005524);; Biological Process: protein phosphorylation (GO:0006468);; Biological Process: cell adhesion (GO:0007155);; Cellular Component: endosome membrane (GO:0010008);; Biological Process: meristem initiation (GO:0010014);; Biological Process: xylem development (GO:0010089);; Biologi…	3
171a-3p	receptor-like serine/threonine-protein kinase NCRK isoform X1	PB29780	Molecular Function: protein serine/threonine kinase activity (GO:0004674);; Molecular Function: ATP binding (GO:0005524);; Biological Process: protein phosphorylation (GO:0006468);; Biological Process: cell adhesion (GO:0007155);; Cellular Component: endosome membrane (GO:0010008);; Biological Process: meristem initiation (GO:0010014);; Biological Process: xylem development (GO:0010089);; Biologi…	3
171a-3p	receptor-like serine/threonine-protein kinase NCRK isoform X1	PB31820	Molecular Function: protein serine/threonine kinase activity (GO:0004674);; Molecular Function: ATP binding (GO:0005524);; Biological Process: protein phosphorylation (GO:0006468);; Biological Process: cell adhesion (GO:0007155);; Cellular Component: endosome membrane (GO:0010008);; Biological Process: meristem initiation (GO:0010014);; Biological Process: xylem development (GO:0010089);; Biologi…	3
171a-5p	RNA recognition domain-containing protein	PB14638	--	3
171a-3p	scarecrow-like protein 6	PB40079	--	1.5
171a-3p	scarecrow-like protein 6	PB24110	--	1.5
171a-3p	scarecrow-like protein 6	PB25781	--	1.5
171a-3p	scarecrow-like protein 6	PB34229	--	1.5
171a-3p	scarecrow-like protein 6	PB33036	--	1.5
171a-3p	scarecrow-like protein 6	PB24957	--	1.5
171a-3p	scarecrow-like protein 6	PB33117	--	1.5
171a-5p	zinc finger BED domain-containing protein DAYSLEEPER-like	PB24313	--	3
171a-5p	zinc finger BED domain-containing protein DAYSLEEPER-like	PB28284	--	3
171a-5p	uncharacterized protein LOC100796115 isoform X2	PB42792	--	2.5
171a-3p	uncharacterized protein LOC100808350	PB24700	Molecular Function: metalloendopeptidase activity (GO:0004222);; Biological Process: proteolysis (GO:0006508);; Biological Process: cell adhesion (GO:0007155);; Molecular Function: zinc ion binding (GO:0008270);; Cellular Component: membrane (GO:0016020);;	3
171a-3p	uncharacterized protein LOC100808350	PB34135	Molecular Function: metalloendopeptidase activity (GO:0004222);; Biological Process: proteolysis (GO:0006508);; Biological Process: cell adhesion (GO:0007155);; Molecular Function: zinc ion binding (GO:0008270);; Cellular Component: membrane (GO:0016020);;	3
171a-5p	uncharacterized protein LOC109805889	PB37027	Molecular Function: tRNA-intron endonuclease activity (GO:0000213);; Cellular Component: mitochondrion (GO:0005739);; Biological Process: tRNA processing (GO:0008033);; Biological Process: spermidine biosynthetic process (GO:0008295);; Biological Process: embryo sac development (GO:0009553);; Biological Process: pollen tube development (GO:0048868);;	3
171a-3p	hypothetical protein GLYMA_13G348200	PB29820	Molecular Function: magnesium ion binding (GO:0000287);; Molecular Function: phospholipid-translocating ATPase activity (GO:0004012);; Molecular Function: ATP binding (GO:0005524);; Biological Process: cation transport (GO:0006812);; Biological Process: phospholipid transport (GO:0015914);; Cellular Component: integral component of membrane (GO:0016021);; Molecular Function: cation-transporting A…	3
171a-3p	hypothetical protein GLYMA_19G103200	PB43578	Molecular Function: alpha-mannosidase activity (GO:0004559);; Cellular Component: vacuolar membrane (GO:0005774);; Biological Process: mannose metabolic process (GO:0006013);; Biological Process: cell adhesion (GO:0007155);; Molecular Function: zinc ion binding (GO:0008270);; Cellular Component: plant-type cell wall (GO:0009505);; Biological Process: vernalization response (GO:0010048);; Biologic…	3
171a-5p	hypothetical protein VIGAN_04377500	PB18776	Molecular Function: aspartic-type endopeptidase activity (GO:0004190);; Biological Process: proteolysis (GO:0006508);; Biological Process: lipid metabolic process (GO:0006629);;	3
319-3p	callose synthase 9	PB30313	Biological Process: cell morphogenesis involved in differentiation (GO:0000904);; Biological Process: developmental process involved in reproduction (GO:0003006);; Cellular Component: mitochondrion (GO:0005739);; Biological Process: DNA metabolic process (GO:0006259);; Biological Process: meiosis I (GO:0007127);; Biological Process: pollen development (GO:0009555);; Biological Process: pollinatio…	3
319-3p	callose synthase 9-like	PB31499	Cellular Component: 1,3-beta-D-glucan synthase complex (GO:0000148);; Molecular Function: 1,3-beta-D-glucan synthase activity (GO:0003843);; Biological Process: (1->3)-beta-D-glucan biosynthetic process (GO:0006075);;	3
319-5p	carbohydrate-binding module family 1 protein	PB26819	--	3
319-5p	cell division control protein 48 homolog C	PB39209	Molecular Function: ATP binding (GO:0005524);; Molecular Function: nucleoside-triphosphatase activity (GO:0017111);;	3
319-5p	cell division control protein 48 homolog C	PB20574	Biological Process: mitotic G2 phase (GO:0000085);; Biological Process: mRNA splicing, via spliceosome (GO:0000398);; Molecular Function: ATP binding (GO:0005524);; Biological Process: ATP catabolic process (GO:0006200);; Biological Process: photomorphogenesis (GO:0009640);; Biological Process: embryo development ending in seed dormancy (GO:0009793);; Biological Process: cullin deneddylation (GO:…	3
319-5p	choline-phosphate cytidylyltransferase 1-like	PB9453	Biological Process: biosynthetic process (GO:0009058);; Molecular Function: nucleotidyltransferase activity (GO:0016779);;	3
319-3p	Cyclin-A1-1	PB37407	Biological Process: regulation of cyclin-dependent protein serine/threonine kinase activity (GO:0000079);; Cellular Component: nucleus (GO:0005634);; Molecular Function: protein kinase binding (GO:0019901);; Biological Process: cell division (GO:0051301);;	3
319-5p	Disease resistance RPP8-like protein 3	PB24350	Molecular Function: DNA binding (GO:0003677);; Biological Process: defense response (GO:0006952);; Molecular Function: ADP binding (GO:0043531);;	3
319-5p	disease resistance RPP8-like protein 3	PB31834	Molecular Function: DNA binding (GO:0003677);; Biological Process: defense response (GO:0006952);; Molecular Function: ADP binding (GO:0043531);;	3
319-5p	dof zinc finger protein DOF4.6-like	PB16395	--	2
319-5p	dof zinc finger protein DOF4.6-like	PB17157	--	2
319-5p	homeobox-leucine zipper protein ANTHOCYANINLESS 2-like isoform X1	PB40129	--	2.5
319-5p	homeobox-leucine zipper protein ANTHOCYANINLESS 2-like isoform X1	PB19367	--	2.5
319-5p	indole-3-glycerol phosphate synthase	PB30337	Molecular Function: indole-3-glycerol-phosphate synthase activity (GO:0004425);; Biological Process: tryptophan metabolic process (GO:0006568);;	2.5
319-5p	indole-3-glycerol phosphate synthase	PB13900	Molecular Function: indole-3-glycerol-phosphate synthase activity (GO:0004425);; Biological Process: tryptophan metabolic process (GO:0006568);;	2.5
319-5p	mitochondrial-processing peptidase subunit alpha-like	PB44037	Molecular Function: metalloendopeptidase activity (GO:0004222);; Biological Process: proteolysis (GO:0006508);; Molecular Function: metal ion binding (GO:0046872);;	3
319-3p	nuclear pore complex protein NUP58-like	PB20689	Molecular Function: peroxidase activity (GO:0004601);; Cellular Component: nuclear envelope (GO:0005635);;	2.5
319-5p	nudix hydrolase 18, mitochondrial-like	PB2288	Molecular Function: hydrolase activity (GO:0016787);;	2
319-5p	pentatricopeptide repeat-containing protein At4g31850, chloroplastic	PB32160	Biological Process: maltose metabolic process (GO:0000023);; Biological Process: polysaccharide catabolic process (GO:0000272);; Biological Process: pentose-phosphate shunt (GO:0006098);; Biological Process: phosphatidylglycerol biosynthetic process (GO:0006655);; Biological Process: plant-type cell wall organization (GO:0009664);; Biological Process: chloroplast relocation (GO:0009902);; Biologi…	2.5
319-5p	pentatricopeptide repeat-containing protein At4g31850, chloroplastic	PB23737	Biological Process: maltose metabolic process (GO:0000023);; Biological Process: polysaccharide catabolic process (GO:0000272);; Biological Process: pentose-phosphate shunt (GO:0006098);; Biological Process: phosphatidylglycerol biosynthetic process (GO:0006655);; Biological Process: plant-type cell wall organization (GO:0009664);; Biological Process: chloroplast relocation (GO:0009902);; Biologi…	2.5
319-5p	probable glycosyltransferase At5g20260	PB29608	--	3
319-5p	probable glycosyltransferase At5g20260	PB24230	--	3
319-5p	probable glycosyltransferase At5g20260	PB22354	--	3
319-5p	probable glycosyltransferase At5g20260	PB23140	--	3
319-3p	protein SIEL isoform X1	PB38203	Biological Process: single-organism process (GO:0044699);;	2.5
319-3p	protein SIEL isoform X3	PB28309	Biological Process: single-organism process (GO:0044699);;	2.5
319-5p	receptor-like protein kinase	PB24841	--	3
319-5p	TMV resistance protein N-like	PB44119	--	2.5
319-3p	transcription factor GAMYB-like	PB32949	--	1.5
319-3p	transcription factor TCP4-like	PB36958	--	3
319-3p	transcription factor TCP4-like	PB9011	--	3
319-3p	transcription factor TCP4-like	PB36587	--	3
319-3p	transcription factor TCP5-like	PB17199	--	3
319-3p	uncharacterized protein LOC100780098 isoform X3	PB29337	--	3
319-3p	uncharacterized protein LOC100780098 isoform X3	PB25860	--	3
319-5p	uncharacterized protein LOC100802779	PB21916	Molecular Function: calcium ion binding (GO:0005509);; Cellular Component: Golgi apparatus (GO:0005794);; Cellular Component: nuclear outer membrane-endoplasmic reticulum membrane network (GO:0042175);;	3
319-3p	hypothetical protein GLYMA_04G194900	PB41315	--	3
319-3p	hypothetical protein GLYMA_04G194900	PB27714	--	3
319-5p	hypothetical protein GLYMA_05G096000	PB35320	--	2.5
319-5p	hypothetical protein GLYMA_07G100900	PB17328	--	2
319-3p	hypothetical protein LR48_Vigan09g222200	PB24326	--	2.5
319-5p	hypothetical protein PHAVU_001G229700g	PB11759	Molecular Function: hydrolase activity (GO:0016787);;	2
319-5p	hypothetical protein PHAVU_001G229700g	PB1692	Molecular Function: hydrolase activity (GO:0016787);;	2
319-3p	hypothetical protein VIGAN_03103300	PB40981	--	2.5
319-3p	#N/A	PB4031	#N/A	2
319-3p	#N/A	PB29979	#N/A	3
319-3p	#N/A	PB1409	#N/A	3
319-5p	#N/A	PB3282	#N/A	3
390-5p	Aminopeptidase N	PB43616	--	3
390-5p	Centromere-associated protein E	PB40341	Molecular Function: microtubule motor activity (GO:0003777);; Molecular Function: ATP binding (GO:0005524);; Cellular Component: kinesin complex (GO:0005871);; Cellular Component: microtubule (GO:0005874);; Biological Process: microtubule-based movement (GO:0007018);; Molecular Function: microtubule binding (GO:0008017);;	3
390-5p	E3 ubiquitin-protein ligase ATL6	PB12340	Molecular Function: zinc ion binding (GO:0008270);;	3
390-5p	germin-like protein subfamily 1 member 1-like precursor	PB11034	Molecular Function: manganese ion binding (GO:0030145);; Molecular Function: nutrient reservoir activity (GO:0045735);; Cellular Component: apoplast (GO:0048046);;	3
390-3p	glutathione S-transferase	PB40589	--	2
390-5p	Histone-lysine N-methyltransferase	PB44295	Molecular Function: binding (GO:0005488);; Molecular Function: methyltransferase activity (GO:0008168);; Biological Process: histone methylation (GO:0016571);; Cellular Component: intracellular organelle (GO:0043229);;	2.5
390-5p	kinesin-like protein KIN-7E	PB24307	Molecular Function: microtubule motor activity (GO:0003777);; Molecular Function: ATP binding (GO:0005524);; Cellular Component: kinesin complex (GO:0005871);; Cellular Component: microtubule (GO:0005874);; Biological Process: microtubule-based movement (GO:0007018);; Molecular Function: microtubule binding (GO:0008017);;	3
390-5p	kinesin-like protein NACK1 isoform X1	PB31463	Molecular Function: microtubule motor activity (GO:0003777);; Molecular Function: ATP binding (GO:0005524);; Cellular Component: kinesin complex (GO:0005871);; Cellular Component: microtubule (GO:0005874);; Biological Process: microtubule-based movement (GO:0007018);; Molecular Function: microtubule binding (GO:0008017);;	3
390-5p	kinesin-like protein NACK1 isoform X3	PB33529	--	3
390-5p	leucine-rich repeat receptor-like serine/threonine-protein kinase BAM3	PB30160	Molecular Function: protein serine/threonine kinase activity (GO:0004674);; Molecular Function: ATP binding (GO:0005524);; Biological Process: protein phosphorylation (GO:0006468);; Cellular Component: integral component of membrane (GO:0016021);;	3
390-5p	leucine-rich repeat receptor-like serine/threonine-protein kinase BAM3	PB23672	Molecular Function: protein serine/threonine kinase activity (GO:0004674);; Molecular Function: ATP binding (GO:0005524);; Biological Process: protein phosphorylation (GO:0006468);; Cellular Component: integral component of membrane (GO:0016021);;	3
390-5p	LRR receptor-like serine/threonine-protein kinase RPK2	PB23635	Molecular Function: protein serine/threonine kinase activity (GO:0004674);; Molecular Function: ATP binding (GO:0005524);; Biological Process: protein phosphorylation (GO:0006468);; Cellular Component: integral component of membrane (GO:0016021);;	2.5
390-5p	LRR receptor-like serine/threonine-protein kinase RPK2	PB34422	Molecular Function: nucleotide binding (GO:0000166);; Molecular Function: protein kinase activity (GO:0004672);; Cellular Component: membrane (GO:0016020);; Biological Process: phosphorylation (GO:0016310);;	2.5
390-3p	probable glutathione S-transferase isoform X1	PB3910	--	2.5
390-3p	ribosomal RNA small subunit methyltransferase B	PB34413	Molecular Function: RNA binding (GO:0003723);; Biological Process: regulation of transcription, DNA-templated (GO:0006355);; Molecular Function: rRNA methyltransferase activity (GO:0008649);; Biological Process: rRNA methylation (GO:0031167);;	3
390-5p	splicing factor 3B subunit 1	PB32217	--	2.5
390-5p	splicing factor 3B subunit 1	PB31475	--	2.5
390-5p	hypothetical protein GLYMA_13G104300	PB39633	--	3
390-5p	hypothetical protein GLYMA_13G104300	PB26447	--	3
390-5p	hypothetical protein LR48_Vigan02g273200	PB8454	Molecular Function: protein serine/threonine kinase activity (GO:0004674);; Molecular Function: protein tyrosine kinase activity (GO:0004713);; Molecular Function: ATP binding (GO:0005524);; Biological Process: protein phosphorylation (GO:0006468);;	3
390-5p	hypothetical protein LR48_Vigan02g273200	PB36857	Molecular Function: protein serine/threonine kinase activity (GO:0004674);; Molecular Function: protein tyrosine kinase activity (GO:0004713);; Molecular Function: ATP binding (GO:0005524);; Biological Process: protein phosphorylation (GO:0006468);;	3
390-5p	hypothetical protein LR48_Vigan02g273200	PB11422	Molecular Function: protein serine/threonine kinase activity (GO:0004674);; Molecular Function: protein tyrosine kinase activity (GO:0004713);; Molecular Function: ATP binding (GO:0005524);; Biological Process: protein phosphorylation (GO:0006468);;	3
390-5p	hypothetical protein LR48_Vigan02g273200	PB10681	Molecular Function: protein serine/threonine kinase activity (GO:0004674);; Molecular Function: protein tyrosine kinase activity (GO:0004713);; Molecular Function: ATP binding (GO:0005524);; Biological Process: protein phosphorylation (GO:0006468);;	3
390-5p	hypothetical protein LR48_Vigan02g273200	PB7070	Molecular Function: protein serine/threonine kinase activity (GO:0004674);; Molecular Function: protein tyrosine kinase activity (GO:0004713);; Molecular Function: ATP binding (GO:0005524);; Biological Process: protein phosphorylation (GO:0006468);;	3
390-3p	hypothetical protein PHAVU_005G169600g	PB14400	Cellular Component: nucleus (GO:0005634);; Biological Process: regulation of transcription, DNA-templated (GO:0006355);; Biological Process: auxin-activated signaling pathway (GO:0009734);; Molecular Function: protein dimerization activity (GO:0046983);;	3
390-3p	hypothetical protein PHAVU_005G169600g	PB18617	Cellular Component: nucleus (GO:0005634);; Biological Process: regulation of transcription, DNA-templated (GO:0006355);; Biological Process: auxin-activated signaling pathway (GO:0009734);; Molecular Function: protein dimerization activity (GO:0046983);;	3
396a-5p	ankyrin repeat, PH and SEC7 domain containing protein secG-like isoform X2	PB14018	--	3
396a-5p	ankyrin repeat-containing protein At5g02620	PB24195	--	3
396a-5p	aspartic proteinase Asp1-like isoform X2	PB38660	Molecular Function: methyltransferase activity (GO:0008168);; Biological Process: methylation (GO:0032259);;	3
396a-3p	cyclase-associated protein 1-like	PB10342	Biological Process: polysaccharide biosynthetic process (GO:0000271);; Molecular Function: actin binding (GO:0003779);; Cellular Component: cytosol (GO:0005829);; Biological Process: glucose catabolic process (GO:0006007);; Biological Process: multidimensional cell growth (GO:0009825);; Biological Process: cell tip growth (GO:0009932);; Biological Process: regulation of hormone levels (GO:0010817…	2.5
396a-5p	cysteine proteinase	PB17027	Cellular Component: vacuole (GO:0005773);; Biological Process: proteolysis (GO:0006508);; Molecular Function: cysteine-type peptidase activity (GO:0008234);; Cellular Component: chloroplast (GO:0009507);; Biological Process: response to salt stress (GO:0009651);; Cellular Component: apoplast (GO:0048046);;	3
396a-5p	DEAD-box ATP-dependent RNA helicase 3, chloroplastic	PB23037	Molecular Function: RNA binding (GO:0003723);; Molecular Function: ATP binding (GO:0005524);; Cellular Component: nucleus (GO:0005634);; Molecular Function: ATP-dependent helicase activity (GO:0008026);; Molecular Function: zinc ion binding (GO:0008270);;	3
396a-5p	DEAD-box ATP-dependent RNA helicase 3, chloroplastic	PB18952	Molecular Function: RNA binding (GO:0003723);; Molecular Function: ATP binding (GO:0005524);; Cellular Component: nucleus (GO:0005634);; Molecular Function: ATP-dependent helicase activity (GO:0008026);; Molecular Function: zinc ion binding (GO:0008270);;	3
396a-5p	DEAD-box ATP-dependent RNA helicase 3, chloroplastic	PB21552	Molecular Function: RNA binding (GO:0003723);; Molecular Function: ATP binding (GO:0005524);; Cellular Component: nucleus (GO:0005634);; Molecular Function: ATP-dependent helicase activity (GO:0008026);; Molecular Function: zinc ion binding (GO:0008270);;	3
396a-5p	epoxide hydrolase	PB10179	Biological Process: metabolic process (GO:0008152);; Molecular Function: hydrolase activity (GO:0016787);;	3
396a-5p	eukaryotic translation initiation factor 2D-like isoform X1	PB19441	Molecular Function: translation initiation factor activity (GO:0003743);; Biological Process: translational initiation (GO:0006413);;	2.5
396a-5p	growth-regulating factor 2-like	PB21315	--	3
396a-5p	growth-regulating factor 4-like	PB25615	Molecular Function: ATP binding (GO:0005524);; Cellular Component: nucleus (GO:0005634);; Biological Process: regulation of transcription, DNA-templated (GO:0006355);; Molecular Function: hydrolase activity, acting on acid anhydrides, in phosphorus-containing anhydrides (GO:0016818);;	3
396a-5p	growth-regulating factor 4-like isoform X1	PB42652	Molecular Function: ATP binding (GO:0005524);; Cellular Component: nucleus (GO:0005634);; Biological Process: regulation of transcription, DNA-templated (GO:0006355);; Molecular Function: hydrolase activity, acting on acid anhydrides, in phosphorus-containing anhydrides (GO:0016818);;	3
396a-5p	kinesin-like protein NACK2	PB19483	Molecular Function: microtubule motor activity (GO:0003777);; Molecular Function: ATP binding (GO:0005524);; Cellular Component: kinesin complex (GO:0005871);; Cellular Component: microtubule (GO:0005874);; Biological Process: microtubule-based movement (GO:0007018);; Biological Process: male meiosis cytokinesis (GO:0007112);; Molecular Function: microtubule binding (GO:0008017);; Cellular Compon…	3
396a-5p	Lipoxygenase	PB44126	Molecular Function: iron ion binding (GO:0005506);; Cellular Component: cytoplasm (GO:0005737);; Molecular Function: linoleate 13S-lipoxygenase activity (GO:0016165);; Biological Process: oxylipin biosynthetic process (GO:0031408);; Biological Process: oxidation-reduction process (GO:0055114);;	3
396a-5p	Lipoxygenase	PB26220	Molecular Function: iron ion binding (GO:0005506);; Cellular Component: cytoplasm (GO:0005737);; Molecular Function: linoleate 13S-lipoxygenase activity (GO:0016165);; Biological Process: oxylipin biosynthetic process (GO:0031408);; Biological Process: oxidation-reduction process (GO:0055114);;	3
396a-5p	Lipoxygenase	PB34332	Molecular Function: iron ion binding (GO:0005506);; Cellular Component: cytoplasm (GO:0005737);; Molecular Function: linoleate 13S-lipoxygenase activity (GO:0016165);; Biological Process: oxylipin biosynthetic process (GO:0031408);; Biological Process: oxidation-reduction process (GO:0055114);;	3
396a-5p	Lipoxygenase	PB31825	Molecular Function: iron ion binding (GO:0005506);; Cellular Component: cytoplasm (GO:0005737);; Molecular Function: linoleate 13S-lipoxygenase activity (GO:0016165);; Biological Process: oxylipin biosynthetic process (GO:0031408);; Biological Process: oxidation-reduction process (GO:0055114);;	3
396a-3p	lysine-specific demethylase JMJ706-like isoform X1	PB35552	Molecular Function: sequence-specific DNA binding transcription factor activity (GO:0003700);; Cellular Component: nucleus (GO:0005634);; Biological Process: regulation of transcription, DNA-templated (GO:0006355);; Molecular Function: methyltransferase activity (GO:0008168);; Biological Process: methylation (GO:0032259);;	2.5
396a-5p	mitochondrial import receptor subunit TOM20-like isoform X1	PB2470	Cellular Component: mitochondrial outer membrane translocase complex (GO:0005742);; Biological Process: protein import into mitochondrial outer membrane (GO:0045040);;	3
396a-5p	mitochondrial import receptor subunit TOM20-like isoform X2	PB40088	Cellular Component: mitochondrial outer membrane translocase complex (GO:0005742);; Biological Process: protein import into mitochondrial outer membrane (GO:0045040);;	3
396a-5p	NEDD8 ultimate buster 1-like	PB42393	--	3
396a-5p	NEDD8 ultimate buster 1-like	PB16021	--	3
396a-5p	pentatricopeptide repeat-containing protein At3g16610-like	PB26292	--	3
396a-3p	potassium transporter 2-like	PB18909	--	3
396a-3p	potassium transporter 2-like	PB43371	--	3
396a-3p	potassium transporter 2-like	PB29296	--	3
396a-3p	potassium transporter 2-like	PB27537	--	3
396a-3p	potassium transporter 2-like	PB25605	--	3
396a-3p	potassium transporter 2-like	PB34327	Biological Process: RNA splicing, via endonucleolytic cleavage and ligation (GO:0000394);; Cellular Component: plasma membrane (GO:0005886);; Biological Process: methionine biosynthetic process (GO:0009086);; Biological Process: regulation of meristem growth (GO:0010075);; Molecular Function: potassium ion transmembrane transporter activity (GO:0015079);; Biological Process: potassium ion transme…	3
396a-3p	potassium transporter 2-like	PB28993	--	3
396a-3p	potassium transporter 2-like	PB30486	--	3
396a-3p	potassium transporter 2-like	PB43216	--	3
396a-3p	potassium transporter 2-like	PB33945	Biological Process: RNA splicing, via endonucleolytic cleavage and ligation (GO:0000394);; Cellular Component: plasma membrane (GO:0005886);; Biological Process: methionine biosynthetic process (GO:0009086);; Biological Process: regulation of meristem growth (GO:0010075);; Molecular Function: potassium ion transmembrane transporter activity (GO:0015079);; Biological Process: potassium ion transme…	3
396a-5p	probable inactive purple acid phosphatase 27	PB14550	Molecular Function: acid phosphatase activity (GO:0003993);; Molecular Function: metal ion binding (GO:0046872);;	2.5
396a-3p	probable pre-mRNA-splicing factor ATP-dependent RNA helicase DEAH5	PB40596	Molecular Function: RNA binding (GO:0003723);; Molecular Function: ATP binding (GO:0005524);; Molecular Function: ATP-dependent helicase activity (GO:0008026);;	3
396a-3p	probable pre-mRNA-splicing factor ATP-dependent RNA helicase DEAH6	PB29793	Molecular Function: RNA binding (GO:0003723);; Molecular Function: ATP binding (GO:0005524);; Molecular Function: ATP-dependent helicase activity (GO:0008026);;	3
396a-3p	probable pre-mRNA-splicing factor ATP-dependent RNA helicase isoform X4	PB25540	Molecular Function: RNA binding (GO:0003723);; Molecular Function: ATP binding (GO:0005524);; Molecular Function: ATP-dependent helicase activity (GO:0008026);;	3
396a-3p	probable pre-mRNA-splicing factor ATP-dependent RNA helicase isoform X5	PB27943	Molecular Function: RNA binding (GO:0003723);; Molecular Function: ATP binding (GO:0005524);; Molecular Function: ATP-dependent helicase activity (GO:0008026);;	3
396a-3p	Protein CLEC16A	PB33681	--	3
396a-3p	protein furry homolog isoform X1	PB26423	--	3
396a-3p	protein LTV1 homolog	PB14102	--	3
396a-3p	Protein LTV1 like	PB14881	--	3
396a-3p	protein NLP6-like	PB31199	--	3
396a-5p	protein PHYLLO, chloroplastic isoform X2	PB11262	--	3
396a-5p	protein PHYLLO, chloroplastic isoform X5	PB31290	--	3
396a-5p	protein XRI1-like isoform X2	PB15652	--	3
396a-5p	receptor-like protein kinase HSL1	PB29900	Biological Process: metabolic process (GO:0008152);; Biological Process: anatomical structure morphogenesis (GO:0009653);; Biological Process: cellular component organization (GO:0016043);; Biological Process: cell growth (GO:0016049);; Molecular Function: kinase activity (GO:0016301);; Biological Process: organ development (GO:0048513);; Biological Process: developmental growth (GO:0048589);; Bi…	3
396a-5p	receptor-like protein kinase HSL1	PB25364	Molecular Function: protein serine/threonine kinase activity (GO:0004674);; Molecular Function: ATP binding (GO:0005524);; Biological Process: protein phosphorylation (GO:0006468);; Cellular Component: integral component of membrane (GO:0016021);;	3
396a-3p	Retrovirus-related Pol polyprotein from transposon TNT 1-94	PB24600	--	3
396a-5p	SWI/SNF-related matrix-associated actin-dependent regulator of chromatin subfamily A member 3-like 2	PB33904	--	2.5
396a-5p	SWI/SNF-related matrix-associated actin-dependent regulator of chromatin subfamily A member 3-like 3	PB43534	--	2.5
396a-5p	transaldolase-like	PB5747	Molecular Function: catalytic activity (GO:0003824);; Biological Process: carbohydrate metabolic process (GO:0005975);;	3
396a-5p	UV-B-induced protein At3g17800, chloroplastic-like	PB31902	--	2.5
396a-3p	WAT1-related protein At4g08290-like	PB40348	Cellular Component: membrane (GO:0016020);;	3
396a-5p	WD repeat-containing protein 48	PB29191	--	2.5
396a-5p	WD repeat-containing protein 48	PB22684	--	2.5
396a-5p	WD repeat-containing protein 48-like	PB43433	--	2.5
396a-5p	WD repeat-containing protein 48-like isoform X1	PB39490	--	2.5
396a-5p	WD repeat-containing protein 48-like isoform X3	PB29379	--	2.5
396a-5p	WEB family protein At2g40480-like	PB31452	--	2.5
396a-3p	WRKY transcription factor 2	PB21651	Molecular Function: sequence-specific DNA binding transcription factor activity (GO:0003700);; Biological Process: regulation of transcription, DNA-templated (GO:0006355);; Molecular Function: sequence-specific DNA binding (GO:0043565);;	3
396a-5p	uncharacterized protein LOC100306249	PB13079	--	2.5
396a-5p	uncharacterized protein LOC100793802 isoform X1	PB39207	--	3
396a-5p	uncharacterized protein LOC100805045 isoform X1	PB28200	--	2.5
396a-3p	uncharacterized protein LOC100815334 isoform X2	PB30210	--	3
396a-3p	uncharacterized protein LOC100815334 isoform X2	PB27996	--	3
396a-3p	uncharacterized protein LOC100305550	PB5518	Molecular Function: RNA binding (GO:0003723);; Molecular Function: structural constituent of ribosome (GO:0003735);; Biological Process: translation (GO:0006412);; Cellular Component: large ribosomal subunit (GO:0015934);;	3
396a-3p	uncharacterized protein LOC100305550	PB1687	Molecular Function: RNA binding (GO:0003723);; Molecular Function: structural constituent of ribosome (GO:0003735);; Biological Process: translation (GO:0006412);; Cellular Component: large ribosomal subunit (GO:0015934);;	3
396a-5p	uncharacterized protein LOC109795895	PB32598	--	2.5
396a-5p	uncharacterized protein LOC109802609	PB39558	Molecular Function: iron ion binding (GO:0005506);; Cellular Component: cytoplasm (GO:0005737);; Molecular Function: linoleate 13S-lipoxygenase activity (GO:0016165);; Biological Process: oxylipin biosynthetic process (GO:0031408);; Biological Process: oxidation-reduction process (GO:0055114);;	3
396a-3p	hypothetical protein GLYMA_02G198100	PB29250	--	3
396a-5p	hypothetical protein KK1_037604	PB4737	Biological Process: aromatic amino acid family biosynthetic process (GO:0009073);; Biological Process: iron-sulfur cluster assembly (GO:0016226);;	2
396a-3p	hypothetical protein GLYMA_03G023700	PB42525	--	3
396a-3p	hypothetical protein GLYMA_03G047900	PB28237	Biological Process: response to stimulus (GO:0050896);;	2.5
396a-5p	hypothetical protein GLYMA_03G244500	PB18992	--	2.5
396a-5p	hypothetical protein GLYMA_13G174900	PB34383	Molecular Function: protein serine/threonine kinase activity (GO:0004674);; Molecular Function: ATP binding (GO:0005524);; Biological Process: protein phosphorylation (GO:0006468);; Cellular Component: integral component of membrane (GO:0016021);;	3
396a-5p	hypothetical protein GLYMA_13G174900	PB30220	Molecular Function: protein serine/threonine kinase activity (GO:0004674);; Molecular Function: ATP binding (GO:0005524);; Biological Process: protein phosphorylation (GO:0006468);; Cellular Component: integral component of membrane (GO:0016021);;	3
396a-5p	hypothetical protein GLYMA_13G174900	PB29467	Molecular Function: protein serine/threonine kinase activity (GO:0004674);; Molecular Function: ATP binding (GO:0005524);; Biological Process: protein phosphorylation (GO:0006468);; Cellular Component: integral component of membrane (GO:0016021);;	3
396a-3p	hypothetical protein GLYMA_19G095500	PB37765	--	2.5
396a-5p	hypothetical protein LR48_Vigan06g070100	PB39746	--	3
396a-5p	hypothetical protein LR48_Vigan09g039100	PB9940	Molecular Function: sequence-specific DNA binding transcription factor activity (GO:0003700);; Cellular Component: nucleus (GO:0005634);; Biological Process: regulation of transcription, DNA-templated (GO:0006355);; Molecular Function: sequence-specific DNA binding (GO:0043565);;	3
396a-5p	hypothetical protein LR48_Vigan09g039100	PB1941	Molecular Function: sequence-specific DNA binding transcription factor activity (GO:0003700);; Cellular Component: nucleus (GO:0005634);; Biological Process: regulation of transcription, DNA-templated (GO:0006355);; Molecular Function: sequence-specific DNA binding (GO:0043565);;	3
396a-5p	hypothetical protein LR48_Vigan09g039100	PB3925	Molecular Function: sequence-specific DNA binding transcription factor activity (GO:0003700);; Cellular Component: nucleus (GO:0005634);; Biological Process: regulation of transcription, DNA-templated (GO:0006355);; Molecular Function: sequence-specific DNA binding (GO:0043565);;	3
396a-3p	hypothetical protein MTR_0655s0010	PB27307	--	2.5
396a-5p	hypothetical protein PHAVU_001G147700g	PB13097	--	3
396a-3p	hypothetical protein PHAVU_002G234900g	PB32532	--	3
396a-5p	hypothetical protein PHAVU_003G200800g	PB28008	--	3
396a-5p	hypothetical protein TSUD_185490	PB42356	Molecular Function: phosphoenolpyruvate carboxykinase activity (GO:0004611);; Molecular Function: purine nucleotide binding (GO:0017076);; Biological Process: primary metabolic process (GO:0044238);; Biological Process: organic substance metabolic process (GO:0071704);;	3
396a-3p	hypothetical protein glysoja_020768	PB31328	Molecular Function: acetylglucosaminyltransferase activity (GO:0008375);; Cellular Component: membrane (GO:0016020);;	2.5
396a-5p	hypothetical protein glysoja_021468, partial	PB10712	Biological Process: response to stress (GO:0006950);; Biological Process: pattern specification process (GO:0007389);; Biological Process: regulation of cellular metabolic process (GO:0031323);; Biological Process: single-organism developmental process (GO:0044767);; Biological Process: meristem development (GO:0048507);;	2.5
396a-5p	hypothetical protein glysoja_023800	PB31764	Molecular Function: transferase activity (GO:0016740);;	3
396a-5p	hypothetical protein L228DRAFT_245223	PB32102	--	2.5
398a/c	branched-chain-amino-acid aminotransferase 7 isoform X2	PB35162	Biological Process: branched-chain amino acid metabolic process (GO:0009081);; Molecular Function: L-leucine transaminase activity (GO:0052654);; Molecular Function: L-valine transaminase activity (GO:0052655);; Molecular Function: L-isoleucine transaminase activity (GO:0052656);;	3
398b	CPD photolyase	PB35999	Biological Process: photoreactive repair (GO:0000719);; Molecular Function: deoxyribodipyrimidine photo-lyase activity (GO:0003904);; Biological Process: UV protection (GO:0009650);;	3
398b	CRM-domain containing factor CFM2, chloroplastic-like isoform X1	PB24517	--	3
398a/c	D-3-phosphoglycerate dehydrogenase, chloroplastic	PB42734	Molecular Function: phosphoglycerate dehydrogenase activity (GO:0004617);; Cellular Component: nucleus (GO:0005634);; Cellular Component: cytosol (GO:0005829);; Biological Process: L-serine biosynthetic process (GO:0006564);; Biological Process: tryptophan catabolic process (GO:0006569);; Biological Process: protein targeting to membrane (GO:0006612);; Cellular Component: chloroplast stroma (GO:0…	3
398a/c	Dipeptidyl peptidase 8	PB29452	Cellular Component: cytosol (GO:0005829);; Biological Process: proteolysis (GO:0006508);; Molecular Function: serine-type peptidase activity (GO:0008236);; Cellular Component: membrane (GO:0016020);;	3
398a/c	EIN3-binding F-box protein 1-like	PB23784	--	3
398a/c	EIN3-binding F-box protein 1-like	PB30773	--	3
398b	La-related protein	PB34463	Cellular Component: intracellular part (GO:0044424);;	3
398a/c	Pollen-specific protein SF3	PB15198	Molecular Function: zinc ion binding (GO:0008270);;	2
398a/c	prolyl endopeptidase	PB20213	Molecular Function: serine-type endopeptidase activity (GO:0004252);; Biological Process: proteolysis (GO:0006508);; Molecular Function: serine-type exopeptidase activity (GO:0070008);;	2.5
398a/c	prolyl endopeptidase	PB19258	Molecular Function: serine-type endopeptidase activity (GO:0004252);; Biological Process: proteolysis (GO:0006508);; Molecular Function: serine-type exopeptidase activity (GO:0070008);;	2.5
398a/c	prolyl endopeptidase	PB41229	Molecular Function: serine-type endopeptidase activity (GO:0004252);; Biological Process: proteolysis (GO:0006508);; Molecular Function: serine-type exopeptidase activity (GO:0070008);;	2.5
398a/c	prolyl endopeptidase	PB29911	Molecular Function: serine-type endopeptidase activity (GO:0004252);; Biological Process: proteolysis (GO:0006508);; Molecular Function: serine-type exopeptidase activity (GO:0070008);;	2.5
398a/c	prolyl endopeptidase	PB42522	Molecular Function: serine-type endopeptidase activity (GO:0004252);; Biological Process: proteolysis (GO:0006508);; Molecular Function: serine-type exopeptidase activity (GO:0070008);;	2.5
398a/c	prolyl endopeptidase	PB29089	Molecular Function: serine-type endopeptidase activity (GO:0004252);; Biological Process: proteolysis (GO:0006508);; Molecular Function: serine-type exopeptidase activity (GO:0070008);;	2.5
398a/c	Pyruvate, phosphate dikinase, chloroplastic	PB23522	--	3
398a/c	Pyruvate, phosphate dikinase, chloroplastic	PB26095	--	3
398b	rhamnose biosynthetic enzyme 1	PB19413	Molecular Function: nucleotide binding (GO:0000166);; Cellular Component: cytosol (GO:0005829);; Molecular Function: dTDP-glucose 4,6-dehydratase activity (GO:0008460);; Molecular Function: dTDP-4-dehydrorhamnose reductase activity (GO:0008831);; Cellular Component: plasmodesma (GO:0009506);; Biological Process: response to sucrose (GO:0009744);; Biological Process: response to UV-B (GO:0010224);…	3
398a/c	Serine/threonine-protein kinase/endoribonuclease IRE1	PB21678	--	3
398b	superoxide dismutase [Cu-Zn]	PB5189	Molecular Function: superoxide dismutase activity (GO:0004784);; Cellular Component: cytoplasm (GO:0005737);; Biological Process: superoxide metabolic process (GO:0006801);; Molecular Function: metal ion binding (GO:0046872);; Biological Process: oxidation-reduction process (GO:0055114);;	2.5
398a/c	vignain-like	PB16281	Cellular Component: vacuole (GO:0005773);; Cellular Component: endoplasmic reticulum lumen (GO:0005788);; Biological Process: proteolysis (GO:0006508);; Molecular Function: cysteine-type peptidase activity (GO:0008234);; Cellular Component: aleurone grain (GO:0033095);;	3
398b	zinc finger protein WIP2-like	PB35257	Molecular Function: nucleic acid binding (GO:0003676);; Molecular Function: metal ion binding (GO:0046872);;	3
398a/c	uncharacterized protein LOC109808485	PB23086	Cellular Component: SAGA-type complex (GO:0070461);;	2.5
398b	uncharacterized protein LOC100810151	PB30607	--	2
398a/c	hypothetical protein GLYMA_01G163000	PB24969	Molecular Function: aspartic-type endopeptidase activity (GO:0004190);; Biological Process: proteolysis (GO:0006508);;	3
398a/c	hypothetical protein GLYMA_02G203000	PB22443	--	3
398a/c	hypothetical protein GLYMA_14G222700	PB17976	Molecular Function: serine-type endopeptidase activity (GO:0004252);; Biological Process: proteolysis (GO:0006508);; Molecular Function: serine-type exopeptidase activity (GO:0070008);;	2.5
1507a-3p	actin	PB12422	Molecular Function: ATP binding (GO:0005524);; Cellular Component: cytoplasm (GO:0005737);; Cellular Component: cytoskeleton (GO:0005856);;	3
1507c	ADP-ribosylation factor 1, partial	PB37604	Molecular Function: copper ion binding (GO:0005507);; Molecular Function: GTP binding (GO:0005525);; Cellular Component: vacuolar membrane (GO:0005774);; Cellular Component: Golgi-associated vesicle (GO:0005798);; Cellular Component: cytosol (GO:0005829);; Cellular Component: plasma membrane (GO:0005886);; Biological Process: N-terminal protein myristoylation (GO:0006499);; Biological Process: sm…	3
1507c	Basic blue protein	PB43940	Molecular Function: copper ion binding (GO:0005507);; Molecular Function: electron carrier activity (GO:0009055);;	0.5
1507c	Basic blue protein	PB940	Molecular Function: copper ion binding (GO:0005507);; Molecular Function: electron carrier activity (GO:0009055);;	0.5
1507c	Basic blue protein	PB661	Molecular Function: copper ion binding (GO:0005507);; Molecular Function: electron carrier activity (GO:0009055);;	0.5
1507c	beta-glucosidase 25 isoform X2	PB22920	Molecular Function: hydrolase activity, hydrolyzing O-glycosyl compounds (GO:0004553);; Biological Process: carbohydrate metabolic process (GO:0005975);;	2.5
1507c	blue copper protein-like	PB35518	Molecular Function: copper ion binding (GO:0005507);; Molecular Function: electron carrier activity (GO:0009055);; Biological Process: electron transport chain (GO:0022900);;	3
1507c	blue copper protein-like	PB693	Molecular Function: copper ion binding (GO:0005507);; Molecular Function: electron carrier activity (GO:0009055);; Biological Process: electron transport chain (GO:0022900);;	3
1507c	blue copper protein-like	PB5393	Molecular Function: copper ion binding (GO:0005507);; Molecular Function: electron carrier activity (GO:0009055);; Biological Process: electron transport chain (GO:0022900);;	3
1507a-3p	calmodulin-binding protein 60 C	PB21754	--	2.5
1507a-5p	Chaperone protein DnaJ	PB33632	--	2.5
1507a-3p	chaperone protein dnaJ 49-like	PB15236	Cellular Component: plasma membrane (GO:0005886);; Biological Process: protein folding (GO:0006457);; Molecular Function: heat shock protein binding (GO:0031072);; Molecular Function: unfolded protein binding (GO:0051082);;	3
1507a-3p	chaperone protein dnaJ 49-like	PB8983	Cellular Component: plasma membrane (GO:0005886);; Biological Process: protein folding (GO:0006457);; Molecular Function: heat shock protein binding (GO:0031072);; Molecular Function: unfolded protein binding (GO:0051082);;	3
1507a-3p	cinnamoyl-CoA reductase 1 isoform X1	PB6402	Molecular Function: nucleotide binding (GO:0000166);; Cellular Component: cytosol (GO:0005829);; Biological Process: lignin biosynthetic process (GO:0009809);; Molecular Function: cinnamoyl-CoA reductase activity (GO:0016621);; Biological Process: glucosinolate biosynthetic process (GO:0019761);; Molecular Function: dihydrokaempferol 4-reductase activity (GO:0045552);; Molecular Function: coenzym…	2.5
1507a-3p	cinnamoyl-CoA reductase 1 isoform X1	PB14433	Molecular Function: nucleotide binding (GO:0000166);; Cellular Component: cytosol (GO:0005829);; Biological Process: lignin biosynthetic process (GO:0009809);; Molecular Function: cinnamoyl-CoA reductase activity (GO:0016621);; Biological Process: glucosinolate biosynthetic process (GO:0019761);; Molecular Function: coenzyme binding (GO:0050662);;	2.5
1507a-3p	clathrin heavy chain 1	PB32031	Molecular Function: structural molecule activity (GO:0005198);; Biological Process: intracellular protein transport (GO:0006886);; Biological Process: vesicle-mediated transport (GO:0016192);; Cellular Component: clathrin coat of trans-Golgi network vesicle (GO:0030130);; Cellular Component: clathrin coat of coated pit (GO:0030132);;	3
1507a-3p	clathrin heavy chain 1 isoform X1	PB21920	Molecular Function: structural molecule activity (GO:0005198);; Biological Process: intracellular protein transport (GO:0006886);; Biological Process: vesicle-mediated transport (GO:0016192);; Cellular Component: clathrin coat of trans-Golgi network vesicle (GO:0030130);; Cellular Component: clathrin coat of coated pit (GO:0030132);;	3
1507a-3p	clathrin heavy chain 1 isoform X1	PB28960	Molecular Function: structural molecule activity (GO:0005198);; Biological Process: intracellular protein transport (GO:0006886);; Biological Process: vesicle-mediated transport (GO:0016192);; Cellular Component: clathrin coat of trans-Golgi network vesicle (GO:0030130);; Cellular Component: clathrin coat of coated pit (GO:0030132);;	3
1507a-3p	clathrin heavy chain 2-like	PB40103	Molecular Function: structural molecule activity (GO:0005198);; Biological Process: intracellular protein transport (GO:0006886);; Biological Process: vesicle-mediated transport (GO:0016192);; Cellular Component: clathrin coat of trans-Golgi network vesicle (GO:0030130);; Cellular Component: clathrin coat of coated pit (GO:0030132);;	3
1507a-3p	clathrin heavy chain 2-like	PB42614	Molecular Function: structural molecule activity (GO:0005198);; Biological Process: intracellular protein transport (GO:0006886);; Biological Process: vesicle-mediated transport (GO:0016192);; Cellular Component: clathrin coat of trans-Golgi network vesicle (GO:0030130);; Cellular Component: clathrin coat of coated pit (GO:0030132);;	3
1507a-3p	clathrin heavy chain 2-like	PB26508	Molecular Function: structural molecule activity (GO:0005198);; Biological Process: intracellular protein transport (GO:0006886);; Biological Process: vesicle-mediated transport (GO:0016192);; Cellular Component: clathrin coat of trans-Golgi network vesicle (GO:0030130);; Cellular Component: clathrin coat of coated pit (GO:0030132);;	3
1507a-3p	clathrin heavy chain 2-like	PB33052	Molecular Function: structural molecule activity (GO:0005198);; Biological Process: intracellular protein transport (GO:0006886);; Biological Process: vesicle-mediated transport (GO:0016192);; Cellular Component: clathrin coat of trans-Golgi network vesicle (GO:0030130);; Cellular Component: clathrin coat of coated pit (GO:0030132);;	3
1507a-3p	clathrin heavy chain 2-like	PB34044	Molecular Function: structural molecule activity (GO:0005198);; Biological Process: intracellular protein transport (GO:0006886);; Biological Process: vesicle-mediated transport (GO:0016192);; Cellular Component: clathrin coat of trans-Golgi network vesicle (GO:0030130);; Cellular Component: clathrin coat of coated pit (GO:0030132);;	3
1507a-3p	clathrin heavy chain 2-like	PB34455	Molecular Function: structural molecule activity (GO:0005198);; Biological Process: intracellular protein transport (GO:0006886);; Biological Process: vesicle-mediated transport (GO:0016192);; Cellular Component: clathrin coat of trans-Golgi network vesicle (GO:0030130);; Cellular Component: clathrin coat of coated pit (GO:0030132);;	3
1507a-5p	CLP protease regulatory subunit CLPX1, mitochondrial	PB37638	Molecular Function: ATP binding (GO:0005524);; Cellular Component: mitochondrial matrix (GO:0005759);; Biological Process: ATP catabolic process (GO:0006200);; Biological Process: protein folding (GO:0006457);; Biological Process: chlorophyll catabolic process (GO:0015996);; Molecular Function: ATPase activity (GO:0016887);; Molecular Function: unfolded protein binding (GO:0051082);;	3
1507a-5p	CTD small phosphatase-like protein 2	PB41142	--	3
1507a-5p	curved DNA-binding protein-like	PB8542	Molecular Function: protein binding (GO:0005515);;	2.5
1507a-3p	DEAD-box ATP-dependent RNA helicase 13-like	PB42967	Molecular Function: nucleic acid binding (GO:0003676);; Molecular Function: ATP binding (GO:0005524);; Molecular Function: ATP-dependent helicase activity (GO:0008026);;	3
1507a-3p	disease resistance protein At3g14460	PB40921	--	3
1507a-3p	disease resistance protein At3g14460	PB9344	--	3
1507d	disease resistance protein isoform X1	PB29734	Biological Process: defense response (GO:0006952);; Molecular Function: ADP binding (GO:0043531);;	3
1507d	disease resistance protein RGA1	PB31117	--	3
1507a-3p	disease resistance protein RGA1	PB31040	--	3
1507a-3p	disease resistance protein RGA1	PB31983	Biological Process: defense response (GO:0006952);; Molecular Function: ADP binding (GO:0043531);;	3
1507d	disease resistance protein RGA2-like	PB25024	--	3
1507a-3p	disease resistance protein RGA2-like	PB17417	Biological Process: defense response (GO:0006952);; Molecular Function: ADP binding (GO:0043531);;	3
1507a-3p	disease resistance protein RGA2-like	PB25347	Biological Process: defense response (GO:0006952);; Molecular Function: ADP binding (GO:0043531);;	3
1507a-3p	disease resistance protein RGA2-like	PB39908	Biological Process: defense response (GO:0006952);; Molecular Function: ADP binding (GO:0043531);;	3
1507a-3p	disease resistance protein RGA2-like	PB25198	Biological Process: defense response (GO:0006952);; Molecular Function: ADP binding (GO:0043531);;	3
1507d	disease resistance protein RGA2-like isoform X1	PB26623	--	3
1507d	disease resistance protein RGA2-like isoform X1	PB26416	--	3
1507a-3p	disease resistance protein RGA3	PB24072	--	2
1507d	disease resistance protein RGA3	PB33631	--	3
1507a-3p	disease resistance protein RGA3	PB30149	--	2.5
1507a-3p	disease resistance protein RGA3	PB40928	--	2.5
1507d	disease resistance protein RGA4	PB25464	--	2.5
1507a-3p	disease resistance protein RGA4	PB25456	Biological Process: defense response (GO:0006952);; Molecular Function: ADP binding (GO:0043531);;	2
1507a-3p	disease resistance protein RGA4	PB27592	--	2
1507a-3p	disease resistance protein RGA4	PB22596	--	2.5
1507a-3p	disease resistance protein RGA4	PB31873	--	2.5
1507a-3p	disease resistance protein RGA4	PB32125	--	2.5
1507a-3p	disease resistance protein RGA4	PB41476	--	2.5
1507a-3p	disease resistance protein RGA4	PB40382	--	2.5
1507a-3p	disease resistance protein RGA4	PB30632	--	2.5
1507a-3p	disease resistance protein RGA4	PB42599	--	2.5
1507a-3p	disease resistance protein RGA4	PB28122	--	2.5
1507a-3p	disease resistance protein RGA4	PB43071	Biological Process: defense response (GO:0006952);; Molecular Function: ADP binding (GO:0043531);;	2
1507d	Disease resistance protein RPM1	PB37442	--	3
1507d	Disease resistance protein RPM1	PB34134	Biological Process: defense response (GO:0006952);; Molecular Function: ADP binding (GO:0043531);;	3
1507d	Disease resistance protein RPM1	PB29789	Biological Process: defense response (GO:0006952);; Molecular Function: ADP binding (GO:0043531);;	3
1507d	Disease resistance protein RPM1	PB43601	Biological Process: defense response (GO:0006952);; Molecular Function: ADP binding (GO:0043531);;	3
1507d	Disease resistance protein RPM1	PB28205	Biological Process: defense response (GO:0006952);; Molecular Function: ADP binding (GO:0043531);;	3
1507d	Disease resistance protein RPM1	PB32964	Biological Process: defense response (GO:0006952);; Molecular Function: ADP binding (GO:0043531);;	3
1507a-3p	disease resistance protein RPM1-like	PB27403	Biological Process: defense response (GO:0006952);; Molecular Function: ADP binding (GO:0043531);;	3
1507a-3p	disease resistance protein RPM1-like	PB39946	Biological Process: defense response (GO:0006952);; Molecular Function: ADP binding (GO:0043531);;	3
1507a-3p	disease resistance RPP13-like protein 1	PB27682	Biological Process: defense response (GO:0006952);; Molecular Function: ADP binding (GO:0043531);;	2.5
1507a-3p	disease resistance RPP13-like protein 1	PB14017	--	3
1507a-3p	disease resistance RPP13-like protein 1	PB41316	Biological Process: defense response (GO:0006952);; Molecular Function: ADP binding (GO:0043531);;	2.5
1507a-3p	disease resistance RPP13-like protein 1	PB25820	Biological Process: defense response (GO:0006952);; Molecular Function: ADP binding (GO:0043531);;	2.5
1507a-3p	disease resistance RPP13-like protein 1	PB30272	Biological Process: defense response (GO:0006952);; Molecular Function: ADP binding (GO:0043531);;	3
1507a-3p	disease resistance RPP13-like protein 1	PB22581	--	3
1507a-3p	disease resistance RPP13-like protein 1 isoform X1	PB39432	Biological Process: defense response (GO:0006952);; Molecular Function: ADP binding (GO:0043531);;	1.5
1507a-3p	disease resistance RPP13-like protein 1 isoform X1	PB26922	Biological Process: defense response (GO:0006952);; Molecular Function: ADP binding (GO:0043531);;	1.5
1507a-5p	DNA gyrase subunit A, chloroplastic/mitochondrial	PB40305	Molecular Function: DNA binding (GO:0003677);; Molecular Function: DNA topoisomerase type II (ATP-hydrolyzing) activity (GO:0003918);; Molecular Function: ATP binding (GO:0005524);; Cellular Component: chromosome (GO:0005694);; Cellular Component: mitochondrion (GO:0005739);; Biological Process: DNA topological change (GO:0006265);; Biological Process: pyrimidine ribonucleotide biosynthetic proce…	3
1507a-5p	DNA-directed RNA polymerases IV and V subunit 2	PB32133	Molecular Function: DNA binding (GO:0003677);; Molecular Function: DNA-directed RNA polymerase activity (GO:0003899);; Biological Process: transcription, DNA-templated (GO:0006351);; Molecular Function: ribonucleoside binding (GO:0032549);;	3
1507c	E3 ubiquitin-protein ligase LIN-1	PB34427	--	2.5
1507c	E3 ubiquitin-protein ligase LIN-1 isoform X1	PB23940	--	2.5
1507c	E3 ubiquitin-protein ligase LIN-1 isoform X1	PB20200	--	2.5
1507a-3p	E3 ubiquitin-protein ligase RMA1H1	PB10192	--	2.5
1507a-5p	Glutaredoxin-C9	PB629	Molecular Function: electron carrier activity (GO:0009055);; Molecular Function: protein disulfide oxidoreductase activity (GO:0015035);; Biological Process: cell redox homeostasis (GO:0045454);;	2
1507a-3p	Histidine--tRNA ligase	PB40846	--	3
1507a-3p	Histidine--tRNA ligase	PB22977	--	3
1507a-3p	Histidine--tRNA ligase	PB28623	--	3
1507a-3p	Histidine--tRNA ligase	PB39538	--	3
1507c	hsp70-Hsp90 organizing protein 1	PB22018	Biological Process: response to unfolded protein (GO:0006986);; Biological Process: response to heat (GO:0009408);;	3
1507c	laccase	PB19516	Molecular Function: copper ion binding (GO:0005507);; Biological Process: lignin catabolic process (GO:0046274);; Biological Process: response to copper ion (GO:0046688);; Cellular Component: apoplast (GO:0048046);; Molecular Function: hydroquinone:oxygen oxidoreductase activity (GO:0052716);; Biological Process: oxidation-reduction process (GO:0055114);;	2.5
1507c	laccase-3-like	PB19281	Molecular Function: copper ion binding (GO:0005507);; Biological Process: lignin catabolic process (GO:0046274);; Cellular Component: apoplast (GO:0048046);; Molecular Function: hydroquinone:oxygen oxidoreductase activity (GO:0052716);; Biological Process: oxidation-reduction process (GO:0055114);;	2.5
1507c	laccase-5-like	PB8226	Molecular Function: copper ion binding (GO:0005507);; Biological Process: lignin catabolic process (GO:0046274);; Cellular Component: apoplast (GO:0048046);; Molecular Function: hydroquinone:oxygen oxidoreductase activity (GO:0052716);; Biological Process: oxidation-reduction process (GO:0055114);;	2.5
1507d	LOW QUALITY PROTEIN: disease resistance protein RGA4	PB34245	--	3
1507a-5p	LOW QUALITY PROTEIN: uncharacterized protein LOC102669442	PB31903	Molecular Function: nucleotide binding (GO:0000166);;	2.5
1507a-5p	LRR receptor-like serine/threonine-protein kinase	PB30871	--	3
1507a-5p	metal tolerance-like protein	PB31253	Biological Process: cation transport (GO:0006812);; Molecular Function: cation transmembrane transporter activity (GO:0008324);; Cellular Component: integral component of membrane (GO:0016021);; Biological Process: transmembrane transport (GO:0055085);;	3
1507a-3p	methylecgonone reductase-like	PB16440	Molecular Function: oxidoreductase activity (GO:0016491);; Biological Process: oxidation-reduction process (GO:0055114);;	3
1507d	mitochondrial arginine transporter BAC2-like	PB14892	Molecular Function: L-ornithine transmembrane transporter activity (GO:0000064);; Cellular Component: mitochondrion (GO:0005739);; Biological Process: proline biosynthetic process (GO:0006561);; Biological Process: hyperosmotic response (GO:0006972);; Biological Process: ornithine transport (GO:0015822);; Cellular Component: integral component of membrane (GO:0016021);; Biological Process: L-argi…	3
1507a-5p	nicalin-1	PB19146	Cellular Component: integral component of membrane (GO:0016021);; Biological Process: protein processing (GO:0016485);;	3
1507a-5p	nicalin-1	PB42343	Cellular Component: integral component of membrane (GO:0016021);; Biological Process: protein processing (GO:0016485);;	3
1507a-3p	pentatricopeptide repeat-containing protein At1g69290-like	PB21536	--	3
1507d	Pentatricopeptide repeat-containing protein, chloroplastic	PB9104	--	3
1507a-5p	Polygalacturonase inhibitor 1	PB12580	--	2.5
1507a-5p	Polygalacturonase inhibitor 1	PB12889	--	3
1507a-5p	probable disease resistance protein At4g27220	PB32401	--	2.5
1507a-3p	probable phosphoinositide phosphatase SAC9	PB27907	Biological Process: protein glycosylation (GO:0006486);; Biological Process: response to osmotic stress (GO:0006970);; Biological Process: response to cold (GO:0009409);; Biological Process: response to high light intensity (GO:0009644);; Molecular Function: phosphoric ester hydrolase activity (GO:0042578);; Biological Process: phosphatidylinositol metabolic process (GO:0046488);; Biological Proc…	3
1507a-5p	probable UDP-N-acetylglucosamine--peptide N-acetylglucosaminyltransferase SPINDLY	PB39637	--	2.5
1507d	proteasome subunit beta type-3-like	PB1916	--	3
1507a-3p	protein MEI2-like 1 isoform X2	PB28886	--	3
1507a-5p	receptor-like protein 12	PB31299	--	3
1507a-5p	receptor-like protein 12 isoform X1	PB24430	--	2
1507a-5p	receptor-like protein 12 isoform X1	PB30447	--	2.5
1507a-5p	receptor-like protein 12 isoform X2	PB26769	--	2
1507a-5p	receptor-like protein 12 isoform X2	PB26885	--	2.5
1507a-3p	RHOMBOID-like protein 1	PB10971	Molecular Function: serine-type endopeptidase activity (GO:0004252);; Cellular Component: plasma membrane (GO:0005886);; Biological Process: proteolysis (GO:0006508);; Cellular Component: plasmodesma (GO:0009506);; Cellular Component: integral component of membrane (GO:0016021);;	3
1507a-3p	riboflavin biosynthesis protein PYRR, chloroplastic-like	PB36176	Molecular Function: zinc ion binding (GO:0008270);; Molecular Function: 5-amino-6-(5-phosphoribosylamino)uracil reductase activity (GO:0008703);; Molecular Function: diaminohydroxyphosphoribosylaminopyrimidine deaminase activity (GO:0008835);; Biological Process: riboflavin biosynthetic process (GO:0009231);; Molecular Function: NADP binding (GO:0050661);; Biological Process: oxidation-reduction …	3
1507a-5p	ribosomal protein L16 (chloroplast)	PB43689	Molecular Function: structural constituent of ribosome (GO:0003735);; Cellular Component: mitochondrion (GO:0005739);; Cellular Component: ribosome (GO:0005840);; Biological Process: translation (GO:0006412);; Cellular Component: chloroplast (GO:0009507);; Molecular Function: rRNA binding (GO:0019843);;	3
1507c	SMR domain-containing protein At5g58720	PB18405	--	3
1507c	SMR domain-containing protein At5g58720	PB12268	--	3
1507c	SMR domain-containing protein At5g58720-like	PB9600	--	3
1507a-5p	Symplekin	PB25561	--	3
1507a-5p	Symplekin	PB28118	--	3
1507a-3p	TMV resistance protein N	PB41784	--	3
1507a-3p	trafficking protein particle complex subunit 1 isoform X1	PB23101	Cellular Component: cis-Golgi network (GO:0005801);; Cellular Component: cytosol (GO:0005829);; Biological Process: ER to Golgi vesicle-mediated transport (GO:0006888);; Biological Process: plant-type cell wall biogenesis (GO:0009832);; Biological Process: glucuronoxylan metabolic process (GO:0010413);; Biological Process: xylan biosynthetic process (GO:0045492);;	2.5
1507c	uclacyanin-3-like	PB34726	Molecular Function: copper ion binding (GO:0005507);; Molecular Function: electron carrier activity (GO:0009055);;	1.5
1507a-5p	vestitone reductase-like	PB40896	Molecular Function: catalytic activity (GO:0003824);; Biological Process: cellular metabolic process (GO:0044237);; Molecular Function: coenzyme binding (GO:0050662);;	3
1507a-3p	WD repeat-containing protein 44-like isoform X2	PB30414	--	2.5
1507a-3p	WEB family protein At5g55860-like	PB19452	Cellular Component: plasma membrane (GO:0005886);;	3
1507a-3p	zinc finger CCCH domain-containing protein 43-like	PB16206	Molecular Function: metal ion binding (GO:0046872);;	3
1507a-3p	zinc finger CCCH domain-containing protein 43-like	PB14822	Molecular Function: metal ion binding (GO:0046872);;	3
1507a-3p	zinc finger CCCH domain-containing protein 43-like	PB19405	Molecular Function: metal ion binding (GO:0046872);;	3
1507a-5p	#N/A	PB35147	#N/A	3
1507c	#N/A	PB8562	#N/A	3
1507d	#N/A	PB8572	#N/A	2.5
1507d	#N/A	PB42619	#N/A	3
1507a-3p	uncharacterized protein LOC109815153 isoform X1	PB40471	--	2.5
1507a-3p	uncharacterized protein At1g51745-like	PB30458	--	2.5
1507a-3p	uncharacterized protein LOC100782848	PB28928	--	2.5
1507a-3p	uncharacterized protein LOC100784130 isoform X1	PB20560	--	2.5
1507a-5p	uncharacterized protein LOC100810756	PB18281	--	3
1507a-5p	uncharacterized protein LOC100810756	PB35197	--	3
1507a-5p	uncharacterized protein LOC100812972 isoform X1	PB15647	Biological Process: protein folding (GO:0006457);; Biological Process: response to stress (GO:0006950);; Molecular Function: heat shock protein binding (GO:0031072);; Molecular Function: unfolded protein binding (GO:0051082);;	2.5
1507a-3p	uncharacterized protein LOC100816702	PB19542	Molecular Function: ATP binding (GO:0005524);;	2.5
1507a-3p	uncharacterized protein LOC100816702	PB19341	Molecular Function: ATP binding (GO:0005524);;	2.5
1507a-3p	uncharacterized protein LOC108331552	PB31858	--	3
1507a-5p	uncharacterized protein LOC108333503 isoform X2	PB2505	--	3
1507c	hypothetical protein FGSG_08956	PB14431	--	3
1507a-3p	hypothetical protein GLYMA_03G034400	PB27498	Biological Process: defense response (GO:0006952);; Molecular Function: ADP binding (GO:0043531);;	1.5
1507a-3p	hypothetical protein GLYMA_10G121700	PB23994	--	3
1507a-5p	hypothetical protein GLYMA_13G172600	PB4890	Molecular Function: GTP binding (GO:0005525);; Cellular Component: intracellular (GO:0005622);; Biological Process: small GTPase mediated signal transduction (GO:0007264);; Cellular Component: membrane (GO:0016020);;	2.5
1507c	hypothetical protein GLYMA_15G149200	PB24799	--	2.5
1507a-3p	hypothetical protein GLYMA_15G202000	PB29886	--	3
1507a-3p	hypothetical protein GLYMA_16G031700	PB22779	--	2.5
1507c	hypothetical protein GLYMA_18G023600	PB40493	Molecular Function: copper ion binding (GO:0005507);; Biological Process: lignin catabolic process (GO:0046274);; Cellular Component: apoplast (GO:0048046);; Molecular Function: hydroquinone:oxygen oxidoreductase activity (GO:0052716);; Biological Process: oxidation-reduction process (GO:0055114);;	2.5
1507c	hypothetical protein GLYMA_18G023600	PB20742	--	2.5
1507d	hypothetical protein glysoja_022192	PB28565	--	2
1507d	hypothetical protein glysoja_022192	PB40946	--	2
1507a-5p	hypothetical protein K457DRAFT_137390	PB16871	--	3
1507a-3p	hypothetical protein PHAVU_001G142500g	PB11005	Molecular Function: ATP binding (GO:0005524);; Cellular Component: cytoplasm (GO:0005737);; Cellular Component: cytoskeleton (GO:0005856);;	2.5
1507a-3p	hypothetical protein PHAVU_001G142500g	PB40818	--	2.5
1507d	hypothetical protein PHAVU_004G001700g	PB31403	--	2
1507a-3p	hypothetical protein PHAVU_004G015700g, partial	PB24866	Biological Process: defense response (GO:0006952);; Molecular Function: ADP binding (GO:0043531);;	3
1507d	hypothetical protein PHAVU_006G051500g	PB24623	--	1.5
1507a-3p	hypothetical protein PHAVU_007G254300g	PB25221	--	2.5
1507a-5p	hypothetical protein PHAVU_008G043400g, partial	PB32541	--	2.5
1507a-3p	hypothetical protein PHAVU_008G257800g	PB6883	Molecular Function: catalytic activity (GO:0003824);; Biological Process: cellular metabolic process (GO:0044237);; Biological Process: single-organism metabolic process (GO:0044710);;	2.5
1507a-5p	hypothetical protein PHAVU_L008200g	PB27766	Biological Process: cation transport (GO:0006812);; Molecular Function: cation transmembrane transporter activity (GO:0008324);; Cellular Component: integral component of membrane (GO:0016021);; Biological Process: transmembrane transport (GO:0055085);;	3
2089b	disease resistance protein	PB33365	--	3
2089b	disease resistance protein RML1A-like	PB30760	Biological Process: defense response (GO:0006952);; Biological Process: signal transduction (GO:0007165);; Molecular Function: ADP binding (GO:0043531);;	2
2089b	disease resistance protein RML1A-like	PB24903	Biological Process: defense response (GO:0006952);; Biological Process: signal transduction (GO:0007165);; Molecular Function: ADP binding (GO:0043531);;	2
2089b	disease resistance protein RML1A-like	PB24453	Biological Process: defense response (GO:0006952);; Biological Process: signal transduction (GO:0007165);; Molecular Function: ADP binding (GO:0043531);;	2
2089b	disease resistance protein RML1A-like	PB26065	Biological Process: defense response (GO:0006952);; Biological Process: signal transduction (GO:0007165);; Molecular Function: ADP binding (GO:0043531);;	2
2089b	disease resistance protein RML1A-like	PB42149	Biological Process: defense response (GO:0006952);; Biological Process: signal transduction (GO:0007165);; Molecular Function: ADP binding (GO:0043531);;	2
2089b	disease resistance protein RML1A-like	PB25371	Biological Process: defense response (GO:0006952);; Biological Process: signal transduction (GO:0007165);; Molecular Function: ADP binding (GO:0043531);;	2
2089b	disease resistance protein RML1A-like	PB43281	Biological Process: response to stimulus (GO:0050896);;	2
2089b	disease resistance protein RML1B-like isoform X1	PB30905	--	3
2089b	disease resistance RPP13-like protein 1 isoform X3	PB24446	--	3
2089b	functional resistance protein KR1,	PB41735	Molecular Function: ATP binding (GO:0005524);; Biological Process: defense response (GO:0006952);; Biological Process: signal transduction (GO:0007165);; Molecular Function: nucleoside-triphosphatase activity (GO:0017111);; Molecular Function: ADP binding (GO:0043531);;	3
2089b	Rj2 protein	PB39178	Molecular Function: ATP binding (GO:0005524);; Biological Process: defense response (GO:0006952);; Biological Process: signal transduction (GO:0007165);; Molecular Function: nucleoside-triphosphatase activity (GO:0017111);; Molecular Function: ADP binding (GO:0043531);;	2.5
2089b	TMV resistance protein N	PB40811	Biological Process: cell communication (GO:0007154);; Biological Process: response to stimulus (GO:0050896);;	2
2089b	TMV resistance protein N	PB41800	--	2
2089b	TMV resistance protein N	PB23796	Biological Process: cell communication (GO:0007154);; Biological Process: response to stimulus (GO:0050896);;	2
2089b	TMV resistance protein N	PB8446	Biological Process: defense response (GO:0006952);; Biological Process: signal transduction (GO:0007165);; Molecular Function: ADP binding (GO:0043531);;	2
2089b	TMV resistance protein N	PB39646	Biological Process: defense response (GO:0006952);; Biological Process: signal transduction (GO:0007165);; Molecular Function: ADP binding (GO:0043531);; Biological Process: recognition of pollen (GO:0048544);;	3
2089b	TMV resistance protein N	PB27343	Biological Process: cell communication (GO:0007154);; Biological Process: response to stimulus (GO:0050896);;	3
2089b	TMV resistance protein N	PB26274	Biological Process: defense response (GO:0006952);; Biological Process: signal transduction (GO:0007165);; Molecular Function: ADP binding (GO:0043531);; Biological Process: recognition of pollen (GO:0048544);;	3
2089b	TMV resistance protein N	PB40856	Biological Process: defense response (GO:0006952);; Biological Process: signal transduction (GO:0007165);; Molecular Function: ADP binding (GO:0043531);; Biological Process: recognition of pollen (GO:0048544);;	3
2089b	TMV resistance protein N	PB41007	Biological Process: defense response (GO:0006952);; Biological Process: signal transduction (GO:0007165);; Molecular Function: ADP binding (GO:0043531);; Biological Process: recognition of pollen (GO:0048544);;	3
2089b	TMV resistance protein N	PB27930	Biological Process: defense response (GO:0006952);; Biological Process: signal transduction (GO:0007165);; Molecular Function: ADP binding (GO:0043531);; Biological Process: recognition of pollen (GO:0048544);;	3
2089b	TMV resistance protein N	PB25291	Biological Process: defense response (GO:0006952);; Biological Process: signal transduction (GO:0007165);; Molecular Function: ADP binding (GO:0043531);; Biological Process: recognition of pollen (GO:0048544);;	3
2089b	TMV resistance protein N	PB25715	Biological Process: defense response (GO:0006952);; Biological Process: signal transduction (GO:0007165);; Molecular Function: ADP binding (GO:0043531);; Biological Process: recognition of pollen (GO:0048544);;	3
2089b	TMV resistance protein N	PB29266	Biological Process: defense response (GO:0006952);; Biological Process: signal transduction (GO:0007165);; Molecular Function: ADP binding (GO:0043531);;	2
2089b	TMV resistance protein N	PB33140	Molecular Function: ATP binding (GO:0005524);; Biological Process: defense response (GO:0006952);; Biological Process: signal transduction (GO:0007165);; Molecular Function: nucleoside-triphosphatase activity (GO:0017111);; Molecular Function: ADP binding (GO:0043531);;	2.5
2089b	TMV resistance protein N	PB26267	Molecular Function: ATP binding (GO:0005524);; Biological Process: defense response (GO:0006952);; Biological Process: signal transduction (GO:0007165);; Molecular Function: nucleoside-triphosphatase activity (GO:0017111);; Molecular Function: ADP binding (GO:0043531);;	3
2089b	TMV resistance protein N	PB43591	Molecular Function: purine ribonucleoside binding (GO:0032550);; Molecular Function: adenyl ribonucleotide binding (GO:0032559);; Molecular Function: anion binding (GO:0043168);; Biological Process: response to stimulus (GO:0050896);;	3
2089b	TMV resistance protein N	PB37333	--	3
2089b	TMV resistance protein N	PB39690	--	3
2089b	TMV resistance protein N	PB32109	--	1
2089b	TMV resistance protein N	PB29114	--	2
2089b	TMV resistance protein N	PB33845	--	2
2089b	TMV resistance protein N	PB33706	--	2
2089b	TMV resistance protein N	PB26132	Biological Process: response to stimulus (GO:0050896);;	2
2089b	TMV resistance protein N	PB29429	Molecular Function: ATP binding (GO:0005524);; Biological Process: defense response (GO:0006952);; Biological Process: signal transduction (GO:0007165);; Molecular Function: nucleoside-triphosphatase activity (GO:0017111);; Molecular Function: ADP binding (GO:0043531);;	2
2089b	TMV resistance protein N	PB41904	Molecular Function: nucleotide binding (GO:0000166);;	3
2089b	TMV resistance protein N	PB26961	--	3
2089b	TMV resistance protein N	PB41370	--	3
2089b	TMV resistance protein N	PB40115	Molecular Function: purine ribonucleoside binding (GO:0032550);; Molecular Function: adenyl ribonucleotide binding (GO:0032559);; Molecular Function: anion binding (GO:0043168);; Biological Process: response to stimulus (GO:0050896);;	3
2089b	TMV resistance protein N	PB39667	--	3
2089b	TMV resistance protein N	PB33380	Molecular Function: purine ribonucleoside binding (GO:0032550);; Molecular Function: adenyl ribonucleotide binding (GO:0032559);; Molecular Function: anion binding (GO:0043168);; Biological Process: response to stimulus (GO:0050896);;	3
2089b	TMV resistance protein N	PB40836	Molecular Function: hydrolase activity (GO:0016787);; Molecular Function: purine ribonucleoside binding (GO:0032550);; Molecular Function: adenyl ribonucleotide binding (GO:0032559);; Molecular Function: anion binding (GO:0043168);; Biological Process: response to stimulus (GO:0050896);;	3
2089b	TMV resistance protein N	PB31054	Molecular Function: purine ribonucleoside binding (GO:0032550);; Molecular Function: adenyl ribonucleotide binding (GO:0032559);; Molecular Function: anion binding (GO:0043168);; Biological Process: response to stimulus (GO:0050896);;	3
2089b	TMV resistance protein N	PB33442	--	3
2089b	TMV resistance protein N, partial	PB32637	--	3
2089b	TMV resistance protein N-like	PB23366	--	3
2089b	TMV resistance protein N-like	PB28207	--	3
2089b	TMV resistance protein N-like	PB24132	--	3
2089b	TMV resistance protein N-like	PB41376	--	3
2089b	TMV resistance protein N-like	PB29276	Molecular Function: ATP binding (GO:0005524);; Biological Process: defense response (GO:0006952);; Biological Process: signal transduction (GO:0007165);; Molecular Function: nucleoside-triphosphatase activity (GO:0017111);; Molecular Function: ADP binding (GO:0043531);;	2
2089b	TMV resistance protein N-like	PB33179	--	2
2089b	TMV resistance protein N-like	PB26465	Molecular Function: ATP binding (GO:0005524);; Biological Process: defense response (GO:0006952);; Biological Process: signal transduction (GO:0007165);; Molecular Function: nucleoside-triphosphatase activity (GO:0017111);; Molecular Function: ADP binding (GO:0043531);;	2
2089b	TMV resistance protein N-like	PB29398	Molecular Function: ATP binding (GO:0005524);; Biological Process: defense response (GO:0006952);; Biological Process: signal transduction (GO:0007165);; Molecular Function: nucleoside-triphosphatase activity (GO:0017111);; Molecular Function: ADP binding (GO:0043531);;	2
2089b	TMV resistance protein N-like	PB26927	Molecular Function: ATP binding (GO:0005524);; Biological Process: defense response (GO:0006952);; Biological Process: signal transduction (GO:0007165);; Molecular Function: nucleoside-triphosphatase activity (GO:0017111);; Molecular Function: ADP binding (GO:0043531);;	2
2089b	TMV resistance protein N-like	PB31004	--	2
2089b	TMV resistance protein N-like	PB21979	--	3
2089b	TMV resistance protein N-like	PB39895	--	3
2089b	TMV resistance protein N-like	PB26338	--	3
2089b	TMV resistance protein N-like	PB33986	--	3
2089b	TMV resistance protein N-like	PB28804	--	3
2089b	TMV resistance protein N-like	PB40948	--	3
2089b	TMV resistance protein N-like	PB38894	--	3
2089b	TMV resistance protein N-like	PB25308	--	3
2089b	TMV resistance protein N-like	PB30381	--	3
2089b	TMV resistance protein N-like	PB32570	Molecular Function: ATP binding (GO:0005524);; Biological Process: defense response (GO:0006952);; Biological Process: signal transduction (GO:0007165);; Molecular Function: nucleoside-triphosphatase activity (GO:0017111);; Molecular Function: ADP binding (GO:0043531);;	3
2089b	TMV resistance protein N-like	PB26215	--	3
2089b	TMV resistance protein N-like	PB39448	--	2.5
2089b	TMV resistance protein N-like	PB37145	--	3
2089b	TMV resistance protein N-like	PB40119	--	3
2089b	TMV resistance protein N-like	PB39802	--	3
2089b	TMV resistance protein N-like	PB41636	--	3
2089b	TMV resistance protein N-like	PB33918	Biological Process: response to stimulus (GO:0050896);;	2
2089b	TMV resistance protein N-like	PB43648	--	2.5
2089b	TMV resistance protein N-like	PB28216	--	2.5
2089b	TMV resistance protein N-like	PB39938	--	3
2089b	TMV resistance protein N-like	PB42423	--	3
2089b	TMV resistance protein N-like	PB40756	Biological Process: defense response (GO:0006952);; Biological Process: signal transduction (GO:0007165);; Molecular Function: ADP binding (GO:0043531);; Biological Process: recognition of pollen (GO:0048544);;	3
2089b	TMV resistance protein N-like	PB41846	Molecular Function: purine ribonucleoside binding (GO:0032550);; Molecular Function: adenyl ribonucleotide binding (GO:0032559);; Molecular Function: anion binding (GO:0043168);; Biological Process: response to stimulus (GO:0050896);;	2.5
2089b	TMV resistance protein N-like isoform X1	PB42186	Molecular Function: nucleotide binding (GO:0000166);; Biological Process: response to stimulus (GO:0050896);;	2
2089b	TMV resistance protein N-like isoform X1	PB23732	Biological Process: response to stress (GO:0006950);; Molecular Function: purine ribonucleoside binding (GO:0032550);; Molecular Function: adenyl ribonucleotide binding (GO:0032559);; Molecular Function: anion binding (GO:0043168);;	2
2089b	TMV resistance protein N-like isoform X1	PB30716	Biological Process: response to stress (GO:0006950);; Molecular Function: purine ribonucleoside binding (GO:0032550);; Molecular Function: adenyl ribonucleotide binding (GO:0032559);; Molecular Function: anion binding (GO:0043168);;	2
2089b	TMV resistance protein N-like isoform X1	PB30064	Biological Process: response to stress (GO:0006950);; Molecular Function: purine ribonucleoside binding (GO:0032550);; Molecular Function: adenyl ribonucleotide binding (GO:0032559);; Molecular Function: anion binding (GO:0043168);;	2
2089b	TMV resistance protein N-like isoform X1	PB39182	Biological Process: response to stress (GO:0006950);; Molecular Function: purine ribonucleoside binding (GO:0032550);; Molecular Function: adenyl ribonucleotide binding (GO:0032559);; Molecular Function: anion binding (GO:0043168);;	2
2089b	TMV resistance protein N-like isoform X1	PB41737	--	2
2089b	TMV resistance protein N-like isoform X1	PB32728	Molecular Function: ATP binding (GO:0005524);; Biological Process: defense response (GO:0006952);; Biological Process: signal transduction (GO:0007165);; Molecular Function: nucleoside-triphosphatase activity (GO:0017111);; Molecular Function: ADP binding (GO:0043531);;	2
2089b	TMV resistance protein N-like isoform X1	PB41910	Molecular Function: ATP binding (GO:0005524);; Biological Process: defense response (GO:0006952);; Biological Process: signal transduction (GO:0007165);; Molecular Function: nucleoside-triphosphatase activity (GO:0017111);; Molecular Function: ADP binding (GO:0043531);;	2
2089b	TMV resistance protein N-like isoform X1	PB24789	Molecular Function: ATP binding (GO:0005524);; Biological Process: defense response (GO:0006952);; Biological Process: signal transduction (GO:0007165);; Molecular Function: nucleoside-triphosphatase activity (GO:0017111);; Molecular Function: ADP binding (GO:0043531);;	2
2089b	TMV resistance protein N-like isoform X1	PB42960	Molecular Function: ATP binding (GO:0005524);; Biological Process: defense response (GO:0006952);; Biological Process: signal transduction (GO:0007165);; Molecular Function: nucleoside-triphosphatase activity (GO:0017111);; Molecular Function: ADP binding (GO:0043531);;	2
2089b	TMV resistance protein N-like isoform X1	PB28777	Molecular Function: ATP binding (GO:0005524);; Biological Process: defense response (GO:0006952);; Biological Process: signal transduction (GO:0007165);; Molecular Function: nucleoside-triphosphatase activity (GO:0017111);; Molecular Function: ADP binding (GO:0043531);;	2
2089b	TMV resistance protein N-like isoform X1	PB39829	Molecular Function: ATP binding (GO:0005524);; Biological Process: defense response (GO:0006952);; Biological Process: signal transduction (GO:0007165);; Molecular Function: nucleoside-triphosphatase activity (GO:0017111);; Molecular Function: ADP binding (GO:0043531);;	2.5
2089b	TMV resistance protein N-like isoform X1	PB26242	Molecular Function: ATP binding (GO:0005524);; Biological Process: defense response (GO:0006952);; Biological Process: signal transduction (GO:0007165);; Molecular Function: nucleoside-triphosphatase activity (GO:0017111);; Molecular Function: ADP binding (GO:0043531);;	2.5
2089b	TMV resistance protein N-like isoform X1	PB40798	Molecular Function: ATP binding (GO:0005524);; Biological Process: defense response (GO:0006952);; Biological Process: signal transduction (GO:0007165);; Molecular Function: nucleoside-triphosphatase activity (GO:0017111);; Molecular Function: ADP binding (GO:0043531);;	2.5
2089b	TMV resistance protein N-like isoform X1	PB43666	Biological Process: response to stimulus (GO:0050896);;	2.5
2089b	TMV resistance protein N-like isoform X1	PB28989	--	2.5
2089b	TMV resistance protein N-like isoform X1	PB42144	Molecular Function: ATP binding (GO:0005524);; Biological Process: defense response (GO:0006952);; Biological Process: signal transduction (GO:0007165);; Molecular Function: nucleoside-triphosphatase activity (GO:0017111);; Molecular Function: ADP binding (GO:0043531);;	2.5
2089b	TMV resistance protein N-like isoform X1	PB31174	Molecular Function: ATP binding (GO:0005524);; Biological Process: defense response (GO:0006952);; Biological Process: signal transduction (GO:0007165);; Molecular Function: nucleoside-triphosphatase activity (GO:0017111);; Molecular Function: ADP binding (GO:0043531);;	2.5
2089b	TMV resistance protein N-like isoform X1	PB26778	--	3
2089b	TMV resistance protein N-like isoform X1	PB25288	--	3
2089b	TMV resistance protein N-like isoform X1	PB39080	Molecular Function: ATP binding (GO:0005524);; Biological Process: defense response (GO:0006952);; Biological Process: signal transduction (GO:0007165);; Molecular Function: nucleoside-triphosphatase activity (GO:0017111);; Molecular Function: ADP binding (GO:0043531);;	2.5
2089b	TMV resistance protein N-like isoform X1	PB21958	Molecular Function: ATP binding (GO:0005524);; Biological Process: defense response (GO:0006952);; Biological Process: signal transduction (GO:0007165);; Molecular Function: nucleoside-triphosphatase activity (GO:0017111);; Molecular Function: ADP binding (GO:0043531);;	2
2089b	TMV resistance protein N-like isoform X2	PB39409	Biological Process: defense response (GO:0006952);; Biological Process: signal transduction (GO:0007165);; Molecular Function: ADP binding (GO:0043531);;	2
2089b	TMV resistance protein N-like isoform X2	PB32434	Biological Process: defense response (GO:0006952);; Biological Process: signal transduction (GO:0007165);; Molecular Function: ADP binding (GO:0043531);;	2
2089b	TMV resistance protein N-like isoform X2	PB30247	Molecular Function: nucleotide binding (GO:0000166);;	2
2089b	TMV resistance protein N-like isoform X2	PB42720	Molecular Function: ATP binding (GO:0005524);; Biological Process: defense response (GO:0006952);; Biological Process: signal transduction (GO:0007165);; Molecular Function: nucleoside-triphosphatase activity (GO:0017111);; Molecular Function: ADP binding (GO:0043531);;	2.5
2089b	tricalbin-3-like	PB21358	--	3
2089b	uncharacterized protein LOC100800217	PB19580	--	2.5
2089b	uncharacterized protein LOC100800217	PB33775	--	2.5
2089b	hypothetical protein GLYMA_06G256000	PB30625	--	3
2089b	hypothetical protein GLYMA_06G259400	PB28844	Biological Process: defense response (GO:0006952);; Biological Process: signal transduction (GO:0007165);; Molecular Function: ADP binding (GO:0043531);; Biological Process: recognition of pollen (GO:0048544);;	3
2089b	hypothetical protein GLYMA_06G259400	PB25507	Biological Process: defense response (GO:0006952);; Biological Process: signal transduction (GO:0007165);; Molecular Function: ADP binding (GO:0043531);; Biological Process: recognition of pollen (GO:0048544);;	3
2089b	hypothetical protein GLYMA_06G265400	PB33913	--	3
2089b	hypothetical protein GLYMA_12G132000	PB41649	--	3
2089b	hypothetical protein GLYMA_12G132000	PB42636	--	3
2089b	hypothetical protein GLYMA_12G132000	PB24894	--	3
2089b	hypothetical protein GLYMA_12G132000	PB42437	--	3
2089b	hypothetical protein GLYMA_12G236500	PB29071	--	3
2089b	hypothetical protein GLYMA_12G236500	PB34068	--	3
2089b	hypothetical protein GLYMA_12G236500	PB42493	--	3
2089b	hypothetical protein GLYMA_16G215000	PB42621	Molecular Function: nucleotide binding (GO:0000166);;	3
2089b	hypothetical protein GLYMA_18G2816002, partial	PB24315	--	3
2089b	hypothetical protein GLYMA_19G054900	PB24778	Biological Process: defense response (GO:0006952);; Biological Process: signal transduction (GO:0007165);; Molecular Function: ADP binding (GO:0043531);;	2
2089b	hypothetical protein PHAVU_005G117900g	PB21949	--	3
2089b	hypothetical protein PHAVU_011G140400g	PB30867	Biological Process: response to stimulus (GO:0050896);;	3
2089b	hypothetical protein VIGAN_06131400	PB28997	--	2.5
2089b	hypothetical protein VIGAN_10055300	PB15303	Biological Process: defense response (GO:0006952);; Biological Process: signal transduction (GO:0007165);; Molecular Function: ADP binding (GO:0043531);; Biological Process: recognition of pollen (GO:0048544);;	3
2089b	hypothetical protein VIGAN_10055300	PB38325	--	3
2089b	hypothetical protein VIGAN_10055300	PB33042	Biological Process: cell communication (GO:0007154);; Biological Process: response to stimulus (GO:0050896);;	3
2089b	hypothetical protein VIGAN_10055300	PB26185	Biological Process: cell communication (GO:0007154);; Biological Process: response to stimulus (GO:0050896);;	3
2089b	hypothetical protein VIGAN_10055300	PB33877	Biological Process: defense response (GO:0006952);; Biological Process: signal transduction (GO:0007165);; Molecular Function: ADP binding (GO:0043531);; Biological Process: recognition of pollen (GO:0048544);;	3
2089b	hypothetical protein VIGAN_10055300	PB24362	--	3
2119a/b/c/d	alcohol dehydrogenase 1	PB8092	Molecular Function: alcohol dehydrogenase (NAD) activity (GO:0004022);; Cellular Component: cytoplasm (GO:0005737);; Molecular Function: zinc ion binding (GO:0008270);; Biological Process: oxidation-reduction process (GO:0055114);;	3
2119a/b/c/d	alcohol dehydrogenase 1	PB9753	Molecular Function: alcohol dehydrogenase (NAD) activity (GO:0004022);; Cellular Component: cytoplasm (GO:0005737);; Molecular Function: zinc ion binding (GO:0008270);; Biological Process: oxidation-reduction process (GO:0055114);;	3
2119a/b/c/d	Alcohol dehydrogenase 1	PB43861	Molecular Function: alcohol dehydrogenase (NAD) activity (GO:0004022);; Molecular Function: zinc ion binding (GO:0008270);; Biological Process: oxidation-reduction process (GO:0055114);;	2.5
2119a/b/c/d	Alcohol dehydrogenase 1	PB5550	Molecular Function: zinc ion binding (GO:0008270);; Molecular Function: oxidoreductase activity (GO:0016491);; Biological Process: oxidation-reduction process (GO:0055114);;	2.5
2119a/b/c/d	alpha-mannosidase-like	PB28345	Molecular Function: alpha-mannosidase activity (GO:0004559);; Cellular Component: vacuolar membrane (GO:0005774);; Biological Process: mannose metabolic process (GO:0006013);; Biological Process: microtubule nucleation (GO:0007020);; Molecular Function: zinc ion binding (GO:0008270);; Cellular Component: plant-type cell wall (GO:0009505);; Biological Process: cysteine biosynthetic process (GO:001…	2.5
2119a/b/c/d	alpha-mannosidase-like	PB39301	Molecular Function: alpha-mannosidase activity (GO:0004559);; Cellular Component: vacuolar membrane (GO:0005774);; Biological Process: mannose metabolic process (GO:0006013);; Biological Process: microtubule nucleation (GO:0007020);; Molecular Function: zinc ion binding (GO:0008270);; Cellular Component: plant-type cell wall (GO:0009505);; Biological Process: cysteine biosynthetic process (GO:001…	2.5
2119a/b/c/d	BTB/POZ domain-containing protein At3g05675-like	PB6768	--	3
2119a/b/c/d	formin-like protein 1	PB26808	--	3
2119a/b/c/d	Lysosomal alpha-mannosidase	PB34461	Molecular Function: alpha-mannosidase activity (GO:0004559);; Cellular Component: vacuolar membrane (GO:0005774);; Biological Process: mannose metabolic process (GO:0006013);; Biological Process: microtubule nucleation (GO:0007020);; Molecular Function: zinc ion binding (GO:0008270);; Cellular Component: plant-type cell wall (GO:0009505);; Biological Process: cysteine biosynthetic process (GO:001…	2.5
2119a/b/c/d	MMS19 nucleotide excision repair protein homolog isoform X1	PB32036	--	2.5
2119a/b/c/d	MMS19 nucleotide excision repair protein homolog isoform X1	PB28604	--	2.5
2119a/b/c/d	MMS19 nucleotide excision repair protein homolog isoform X1	PB27480	--	2.5
2119a/b/c/d	MMS19 nucleotide excision repair protein homolog isoform X3	PB40125	--	2.5
2119a/b/c/d	NAD kinase 2, chloroplastic-like	PB43117	--	3
2119a/b/c/d	pentatricopeptide repeat-containing protein At2g35130 isoform X1	PB40358	--	3
2119a/b/c/d	probable WRKY transcription factor 28	PB37506	Molecular Function: sequence-specific DNA binding transcription factor activity (GO:0003700);; Biological Process: regulation of transcription, DNA-templated (GO:0006355);; Molecular Function: sequence-specific DNA binding (GO:0043565);;	3
2119a/b/c/d	protein argonaute 7-like isoform X1	PB33051	Molecular Function: nucleic acid binding (GO:0003676);; Biological Process: vegetative phase change (GO:0010050);; Biological Process: production of ta-siRNAs involved in RNA interference (GO:0010267);; Biological Process: production of lsiRNA involved in RNA interference (GO:0010599);; Biological Process: gene silencing by miRNA (GO:0035195);; Biological Process: regulation of development, heter…	2.5
2119a/b/c/d	protein argonaute 7-like isoform X1	PB42611	Molecular Function: nucleic acid binding (GO:0003676);; Biological Process: vegetative phase change (GO:0010050);; Biological Process: production of ta-siRNAs involved in RNA interference (GO:0010267);; Biological Process: production of lsiRNA involved in RNA interference (GO:0010599);; Biological Process: gene silencing by miRNA (GO:0035195);; Biological Process: regulation of development, heter…	2.5
2119a/b/c/d	protein SUPPRESSOR OF npr1-1, CONSTITUTIVE 1-like	PB26183	--	3
2119a/b/c/d	protein TRANSPORT INHIBITOR RESPONSE 1-like	PB40216	--	3
2119a/b/c/d	protein TRANSPORT INHIBITOR RESPONSE 1-like	PB19154	--	3
2119a/b/c/d	protein TRANSPORT INHIBITOR RESPONSE 1-like	PB22481	--	3
2119a/b/c/d	protein TRANSPORT INHIBITOR RESPONSE 1-like	PB42539	--	3
2119a/b/c/d	protein TRANSPORT INHIBITOR RESPONSE 1-like	PB27679	--	3
2119a/b/c/d	protein TRANSPORT INHIBITOR RESPONSE 1-like	PB33459	--	3
2119a/b/c/d	Retrovirus-related Pol polyprotein from transposon TNT 1-94	PB42457	--	3
2119a/b/c/d	Retrovirus-related Pol polyprotein from transposon TNT 1-94	PB43602	--	3
2119a/b/c/d	Serine/threonine-protein kinase AFC2	PB10737	--	3
2119a/b/c/d	Serine/threonine-protein kinase AFC2	PB9090	--	3
2119a/b/c/d	serine/threonine-protein kinase AFC2-like isoform X1	PB35381	Molecular Function: protein serine/threonine kinase activity (GO:0004674);; Molecular Function: ATP binding (GO:0005524);; Biological Process: protein phosphorylation (GO:0006468);;	3
2119a/b/c/d	serine/threonine-protein kinase AFC2-like isoform X3	PB16172	--	3
2119a/b/c/d	serine/threonine-protein kinase AFC2-like isoform X3	PB23019	--	3
2119a/b/c/d	serine/threonine-protein kinase AFC2-like isoform X3	PB40592	--	3
2119a/b/c/d	serine/threonine-protein kinase AFC2-like isoform X3	PB16968	--	3
2119a/b/c/d	serine/threonine-protein kinase AFC2-like isoform X3	PB22473	Molecular Function: protein serine/threonine kinase activity (GO:0004674);; Molecular Function: ATP binding (GO:0005524);; Biological Process: protein phosphorylation (GO:0006468);;	3
2119a/b/c/d	serine/threonine-protein kinase AFC3 isoform X1	PB32062	--	3
2119a/b/c/d	subtilisin-like protease SBT2.5	PB25850	--	2.5
2119a/b/c/d	subtilisin-like protease SBT2.5 isoform X1	PB37797	Molecular Function: serine-type endopeptidase activity (GO:0004252);; Biological Process: proteolysis (GO:0006508);; Molecular Function: identical protein binding (GO:0042802);; Biological Process: negative regulation of catalytic activity (GO:0043086);;	2
2119a/b/c/d	subtilisin-like protease SBT2.5 isoform X1	PB25853	--	2
2119a/b/c/d	subtilisin-like protease SBT2.5 isoform X2	PB25627	Molecular Function: serine-type endopeptidase activity (GO:0004252);; Biological Process: proteolysis (GO:0006508);; Molecular Function: identical protein binding (GO:0042802);; Biological Process: negative regulation of catalytic activity (GO:0043086);;	2
2119a/b/c/d	Subtilisin-like protease SDD1	PB42439	--	2.5
2119a/b/c/d	tubby-like F-box protein 2	PB6347	--	2
2119a/b/c/d	uncharacterized protein LOC100794293	PB19173	--	3
2119a/b/c/d	uncharacterized protein LOC100784702 isoform X1	PB39299	--	3
2119a/b/c/d	hypothetical protein CC1G_01725	PB32943	--	3
2119a/b/c/d	hypothetical protein GLYMA_06G199800	PB28374	--	2.5
2119a/b/c/d	hypothetical protein GLYMA_17G125500	PB14684	Molecular Function: protein serine/threonine kinase activity (GO:0004674);; Molecular Function: ATP binding (GO:0005524);; Biological Process: protein phosphorylation (GO:0006468);;	3
2119a/b/c/d	hypothetical protein GLYMA_17G125500	PB26853	Molecular Function: transferase activity, transferring phosphorus-containing groups (GO:0016772);; Biological Process: primary metabolic process (GO:0044238);; Biological Process: cellular macromolecule metabolic process (GO:0044260);;	3
2119a/b/c/d	hypothetical protein PHAVU_003G206200g	PB16080	Molecular Function: protein serine/threonine kinase activity (GO:0004674);; Molecular Function: ATP binding (GO:0005524);; Biological Process: mRNA processing (GO:0006397);; Biological Process: positive regulation of translation (GO:0045727);; Biological Process: protein autophosphorylation (GO:0046777);;	3
2119a/b/c/d	hypothetical protein PHAVU_003G206300g	PB25266	Molecular Function: protein kinase activity (GO:0004672)	3

## Sheet: Sheet1
S16 Table. Predicted targets of miRNAs.
miRNA name	Target ID	penalty score	GO classification	Function of targets	TF classification
156a	PB42051	3	Molecular Function: ATP binding (GO:0005524);; Biological Process: ATP catabolic process (GO:0006200);; Cellular Component: integral component of membrane (GO:0016021);; Molecular Function: ATPase activity, coupled to transmembrane movement of substances (GO:0042626);; Biological Process: transmembrane transport (GO:0055085);;	ABC transporter C family member 3-like isoform X1
156c-3p	PB19464	3	Cellular Component: spindle (GO:0005819);; Cellular Component: phragmoplast (GO:0009524);; Biological Process: spindle assembly (GO:0051225);; Cellular Component: HAUS complex (GO:0070652);; Biological Process: phragmoplast microtubule organization (GO:0080175);;	AUGMIN subunit 3 isoform X2
156c-3p	PB24868	2.5	Cellular Component: integral component of membrane (GO:0016021);;	auxin transporter-like protein 2
156c-3p	PB37468	2.5	Cellular Component: integral component of membrane (GO:0016021);;	auxin transporter-like protein 2
156c-3p	PB19644	2.5	Cellular Component: integral component of membrane (GO:0016021);;	auxin transporter-like protein 2
156c-3p	PB14155	2.5	Cellular Component: integral component of membrane (GO:0016021);;	auxin transporter-like protein 4
156a	PB16574	3	Molecular Function: catalytic activity (GO:0003824);; Biological Process: nucleoside metabolic process (GO:0009116);;	bark storage protein A-like
156b	PB36399	3	--	beta-amylase 1
156c-3p	PB37565	3	Molecular Function: dihydrofolate reductase activity (GO:0004146);; Molecular Function: thymidylate synthase activity (GO:0004799);; Biological Process: dTMP biosynthetic process (GO:0006231);; Biological Process: glycine biosynthetic process (GO:0006545);; Biological Process: one-carbon metabolic process (GO:0006730);; Biological Process: methylation (GO:0032259);; Biological Process: tetrahydro…	bifunctional dihydrofolate reductase-thymidylate synthase-like
156c-3p	PB42519	3	--	cysteine-rich receptor-like protein kinase 10
156b	PB43947	3	Molecular Function: monooxygenase activity (GO:0004497);; Molecular Function: iron ion binding (GO:0005506);; Molecular Function: electron carrier activity (GO:0009055);; Molecular Function: oxidoreductase activity, acting on paired donors, with incorporation or reduction of molecular oxygen (GO:0016705);; Molecular Function: heme binding (GO:0020037);; Biological Process: oxidation-reduction pro…	cytochrome P450 84A1-like
156a	PB30754	3	--	DEAD-box ATP-dependent RNA helicase 28
156a	PB37949	3	Molecular Function: nucleic acid binding (GO:0003676);; Molecular Function: ATP binding (GO:0005524);; Molecular Function: ATP-dependent helicase activity (GO:0008026);;	DEAD-box ATP-dependent RNA helicase 28
156c-3p	PB26554	3	--	Disease resistance protein RPM1
156c-3p	PB32613	3	--	Disease resistance protein RPM1
156c-3p	PB27362	3	--	Disease resistance protein RPM1
156c-3p	PB27350	3	--	Disease resistance protein RPM1
156c-3p	PB27535	2	Biological Process: mitotic cell cycle (GO:0000278);; Biological Process: double-strand break repair via homologous recombination (GO:0000724);; Cellular Component: nuclear chromatin (GO:0000790);; Molecular Function: ATP binding (GO:0005524);; Biological Process: DNA-dependent DNA replication (GO:0006261);; Biological Process: regulation of DNA replication (GO:0006275);; Biological Process: mism…	DNA mismatch repair protein MLH1
156c-3p	PB22549	2	Biological Process: mitotic cell cycle (GO:0000278);; Biological Process: double-strand break repair via homologous recombination (GO:0000724);; Cellular Component: nuclear chromatin (GO:0000790);; Molecular Function: ATP binding (GO:0005524);; Biological Process: DNA-dependent DNA replication (GO:0006261);; Biological Process: regulation of DNA replication (GO:0006275);; Biological Process: mism…	DNA mismatch repair protein MLH1
156c-3p	PB22233	2	Biological Process: mitotic cell cycle (GO:0000278);; Biological Process: double-strand break repair via homologous recombination (GO:0000724);; Cellular Component: nuclear chromatin (GO:0000790);; Molecular Function: ATP binding (GO:0005524);; Biological Process: DNA-dependent DNA replication (GO:0006261);; Biological Process: regulation of DNA replication (GO:0006275);; Biological Process: mism…	DNA mismatch repair protein MLH1
156c-3p	PB23168	2	Biological Process: mitotic cell cycle (GO:0000278);; Biological Process: double-strand break repair via homologous recombination (GO:0000724);; Cellular Component: nuclear chromatin (GO:0000790);; Molecular Function: ATP binding (GO:0005524);; Biological Process: DNA-dependent DNA replication (GO:0006261);; Biological Process: regulation of DNA replication (GO:0006275);; Biological Process: mism…	DNA mismatch repair protein MLH1
156b	PB40590	3	Molecular Function: ATP binding (GO:0005524);; Cellular Component: chromosome (GO:0005694);; Biological Process: mismatch repair (GO:0006298);; Biological Process: sister chromatid cohesion (GO:0007062);; Biological Process: synapsis (GO:0007129);; Biological Process: reciprocal meiotic recombination (GO:0007131);; Biological Process: cytokinin biosynthetic process (GO:0009691);; Biological Proce…	DNA mismatch repair protein MLH3-like isoform X1
156b	PB28608	2.5	--	ELF3 protein
156b	PB32721	2.5	--	ELF3 protein
156b	PB26725	2.5	Biological Process: response to light stimulus (GO:0009416);; Biological Process: post-embryonic development (GO:0009791);; Biological Process: single-organism cellular process (GO:0044763);; Biological Process: single-organism developmental process (GO:0044767);; Biological Process: reproductive structure development (GO:0048608);; Biological Process: regulation of cellular process (GO:0050794);;	ELF3 protein
156b	PB19139	2.5	Biological Process: response to light stimulus (GO:0009416);; Biological Process: post-embryonic development (GO:0009791);; Biological Process: single-organism cellular process (GO:0044763);; Biological Process: single-organism developmental process (GO:0044767);; Biological Process: reproductive structure development (GO:0048608);; Biological Process: regulation of cellular process (GO:0050794);;	ELF3 protein
156b	PB40579	3	Biological Process: cell wall macromolecule catabolic process (GO:0016998);; Molecular Function: glucan endo-1,3-beta-glucanase activity, C-3 substituted reducing group (GO:0052861);; Molecular Function: glucan endo-1,4-beta-glucanase activity, C-3 substituted reducing group (GO:0052862);;	endo-1,3(4)-beta-glucanase 2
156a	PB40565	2	--	exportin-4-like
156a	PB38826	2.5	Molecular Function: ATP binding (GO:0005524);; Biological Process: protein folding (GO:0006457);; Biological Process: response to stress (GO:0006950);; Molecular Function: unfolded protein binding (GO:0051082);;	heat shock protein 90
156a	PB44224	3	--	importin-11-like isoform X2
156a	PB30612	2	--	intracellular protein transport protein USO1-like
156a	PB25254	3	Molecular Function: ATP-dependent peptidase activity (GO:0004176);; Molecular Function: serine-type endopeptidase activity (GO:0004252);; Molecular Function: ATP binding (GO:0005524);; Cellular Component: peroxisomal matrix (GO:0005782);; Biological Process: ATP catabolic process (GO:0006200);; Biological Process: misfolded or incompletely synthesized protein catabolic process (GO:0006515);; Biol…	lon protease homolog 2
156a	PB29544	2	Molecular Function: ATP-dependent peptidase activity (GO:0004176);; Molecular Function: serine-type endopeptidase activity (GO:0004252);; Molecular Function: ATP binding (GO:0005524);; Cellular Component: peroxisomal matrix (GO:0005782);; Biological Process: ATP catabolic process (GO:0006200);; Biological Process: misfolded or incompletely synthesized protein catabolic process (GO:0006515);; Biol…	lon protease homolog 2
156a	PB26189	3	Molecular Function: ATP-dependent peptidase activity (GO:0004176);; Molecular Function: serine-type endopeptidase activity (GO:0004252);; Molecular Function: ATP binding (GO:0005524);; Cellular Component: peroxisomal matrix (GO:0005782);; Biological Process: ATP catabolic process (GO:0006200);; Biological Process: misfolded or incompletely synthesized protein catabolic process (GO:0006515);; Biol…	lon protease homolog 2
156a	PB25384	3	Molecular Function: ATP-dependent peptidase activity (GO:0004176);; Molecular Function: serine-type endopeptidase activity (GO:0004252);; Molecular Function: ATP binding (GO:0005524);; Cellular Component: peroxisomal matrix (GO:0005782);; Biological Process: ATP catabolic process (GO:0006200);; Biological Process: misfolded or incompletely synthesized protein catabolic process (GO:0006515);; Biol…	lon protease homolog 2
156a	PB33989	3	--	LRR receptor-like serine/threonine-protein kinase GSO1
156a	PB31232	3	--	LRR receptor-like serine/threonine-protein kinase GSO1
156b	PB43953	3	Molecular Function: DNA binding (GO:0003677);; Molecular Function: chromatin binding (GO:0003682);;	myb-related protein Myb4-like	MYB-related
156c-3p	PB21071	3	Cellular Component: mitochondrion (GO:0005739);; Biological Process: chloroplast organization (GO:0009658);; Biological Process: embryo development ending in seed dormancy (GO:0009793);; Cellular Component: chloroplast envelope (GO:0009941);; Biological Process: photosystem II assembly (GO:0010207);; Cellular Component: viral envelope (GO:0019031);; Cellular Component: outer membrane (GO:0019867)…	Outer envelope protein 80
156c-3p	PB20590	3	Cellular Component: mitochondrion (GO:0005739);; Biological Process: chloroplast organization (GO:0009658);; Biological Process: embryo development ending in seed dormancy (GO:0009793);; Cellular Component: chloroplast envelope (GO:0009941);; Biological Process: photosystem II assembly (GO:0010207);; Cellular Component: viral envelope (GO:0019031);; Cellular Component: outer membrane (GO:0019867)…	outer envelope protein 80
156b	PB6885	3	Cellular Component: membrane (GO:0016020);; Molecular Function: pectate lyase activity (GO:0030570);;	pectate lyase-like
156b	PB38907	3	Cellular Component: integral component of peroxisomal membrane (GO:0005779);; Biological Process: fatty acid beta-oxidation (GO:0006635);; Molecular Function: protein C-terminus binding (GO:0008022);; Molecular Function: zinc ion binding (GO:0008270);; Biological Process: protein import into peroxisome matrix (GO:0016558);; Biological Process: embryonic morphogenesis (GO:0048598);;	peroxisome biogenesis protein 12
156c-3p	PB34340	3	Molecular Function: ATP binding (GO:0005524);; Biological Process: ATP catabolic process (GO:0006200);; Biological Process: ATP biosynthetic process (GO:0006754);; Biological Process: cation transport (GO:0006812);; Cellular Component: integral component of membrane (GO:0016021);; Molecular Function: cation-transporting ATPase activity (GO:0019829);; Molecular Function: metal ion binding (GO:0046…	plasma membrane ATPase 4-like
156a	PB9997	2.5	Molecular Function: protein serine/threonine phosphatase activity (GO:0004722);; Cellular Component: plasma membrane (GO:0005886);; Biological Process: protein dephosphorylation (GO:0006470);; Molecular Function: metal ion binding (GO:0046872);;	probable protein phosphatase 2C 10 isoform X2
156a	PB32842	3	Molecular Function: protein serine/threonine kinase activity (GO:0004674);; Molecular Function: ATP binding (GO:0005524);; Cellular Component: endoplasmic reticulum (GO:0005783);; Biological Process: protein phosphorylation (GO:0006468);; Biological Process: transmembrane receptor protein tyrosine kinase signaling pathway (GO:0007169);; Biological Process: response to auxin (GO:0009733);; Biologi…	probably inactive leucine-rich repeat receptor-like protein kinase At2g25790 isoform X2
156b	PB31789	3	Molecular Function: nucleic acid binding (GO:0003676);;	protein argonaute 10-like
156b	PB39444	2.5	--	protein CASEIN KINASE I-LIKE 3-like isoform X2
156b	PB42371	2.5	Biological Process: intracellular protein transport (GO:0006886);; Biological Process: vesicle-mediated transport (GO:0016192);; Cellular Component: clathrin adaptor complex (GO:0030131);;	protein CASEIN KINASE I-LIKE 3-like isoform X2
156b	PB25660	2.5	--	protein CASEIN KINASE I-LIKE 3-like isoform X2
156b	PB6334	2.5	Biological Process: rRNA processing (GO:0006364);; Biological Process: tRNA metabolic process (GO:0006399);; Biological Process: phosphatidylglycerol biosynthetic process (GO:0006655);; Cellular Component: plastid chromosome (GO:0009508);; Biological Process: chloroplast organization (GO:0009658);; Biological Process: stomatal complex morphogenesis (GO:0010103);; Biological Process: transcription…	protein PLASTID TRANSCRIPTIONALLY ACTIVE 14-like
156b	PB27214	2.5	Molecular Function: protein kinase activity (GO:0004672);; Molecular Function: ATP binding (GO:0005524);; Biological Process: protein phosphorylation (GO:0006468);;	Protein SUPPRESSOR OF PHYA-105 1
156b	PB24494	2.5	Molecular Function: protein kinase activity (GO:0004672);; Molecular Function: ATP binding (GO:0005524);; Biological Process: protein phosphorylation (GO:0006468);;	Protein SUPPRESSOR OF PHYA-105 1
156b	PB32236	2.5	Molecular Function: protein kinase activity (GO:0004672);; Molecular Function: ATP binding (GO:0005524);; Biological Process: protein phosphorylation (GO:0006468);;	protein SUPPRESSOR OF PHYA-105 1 isoform X2
156b	PB27490	2.5	Molecular Function: protein kinase activity (GO:0004672);; Molecular Function: ATP binding (GO:0005524);; Biological Process: protein phosphorylation (GO:0006468);;	protein SUPPRESSOR OF PHYA-105 1 isoform X2
156b	PB30239	2.5	Molecular Function: protein kinase activity (GO:0004672);; Molecular Function: ATP binding (GO:0005524);; Biological Process: protein phosphorylation (GO:0006468);;	protein SUPPRESSOR OF PHYA-105 1-like
156b	PB38901	2.5	Molecular Function: protein kinase activity (GO:0004672);; Molecular Function: ATP binding (GO:0005524);; Biological Process: protein phosphorylation (GO:0006468);;	protein SUPPRESSOR OF PHYA-105 1-like
156b	PB42466	2.5	Molecular Function: protein kinase activity (GO:0004672);; Molecular Function: ATP binding (GO:0005524);; Biological Process: protein phosphorylation (GO:0006468);;	protein SUPPRESSOR OF PHYA-105 1-like
156a	PB34459	3	Molecular Function: DNA binding (GO:0003677);; Molecular Function: DNA-directed RNA polymerase activity (GO:0003899);; Biological Process: transcription, DNA-templated (GO:0006351);; Cellular Component: chloroplast (GO:0009507);;	RNA polymerase beta&apos
156a	PB34429	3	Molecular Function: DNA binding (GO:0003677);; Molecular Function: DNA-directed RNA polymerase activity (GO:0003899);; Biological Process: transcription, DNA-templated (GO:0006351);; Cellular Component: chloroplast (GO:0009507);;	RNA polymerase beta&apos
156a	PB28263	1	Molecular Function: DNA binding (GO:0003677);; Cellular Component: nucleus (GO:0005634);;	squamosa promoter-binding-like protein 12 isoform X2	SBP
156a	PB36966	2	Molecular Function: DNA binding (GO:0003677);; Cellular Component: nucleus (GO:0005634);;	squamosa promoter-binding-like protein 3 isoform X1	SBP
156a	PB30522	2	Molecular Function: DNA binding (GO:0003677);; Cellular Component: nucleus (GO:0005634);;	squamosa promoter-binding-like protein 3 isoform X2	SBP
156b	PB1788	1	Molecular Function: DNA binding (GO:0003677);; Cellular Component: nucleus (GO:0005634);;	squamosa promoter-binding-like protein 4	SBP
156b	PB33586	1	Molecular Function: DNA binding (GO:0003677);; Molecular Function: sequence-specific DNA binding transcription factor activity (GO:0003700);; Cellular Component: nucleus (GO:0005634);; Biological Process: regulation of transcription, DNA-templated (GO:0006355);;	squamosa promoter-binding-like protein 6 isoform X2	SBP
156a	PB8085	1	--	squamosa promoter-binding-like protein 9	SBP
156a	PB41375	1	Molecular Function: DNA binding (GO:0003677);; Cellular Component: nucleus (GO:0005634);;	squamosa promoter-binding-like protein 9	SBP
156a	PB22265	1	Molecular Function: DNA binding (GO:0003677);; Cellular Component: nucleus (GO:0005634);;	squamosa promoter-binding-like protein 9 isoform X1	SBP
156a	PB30799	1	Molecular Function: DNA binding (GO:0003677);; Cellular Component: nucleus (GO:0005634);;	squamosa promoter-binding-like protein 9 isoform X1	SBP
156a	PB24705	1	Molecular Function: DNA binding (GO:0003677);; Cellular Component: nucleus (GO:0005634);;	squamosa promoter-binding-like protein 9 isoform X1	SBP
156a	PB30763	1.5	--	synaptotagmin-5-like
156a	PB42337	2	Molecular Function: DNA binding (GO:0003677);; Cellular Component: nucleus (GO:0005634);;	teosinte glume architecture 1-like
156a	PB37058	2	Molecular Function: DNA binding (GO:0003677);; Cellular Component: nucleus (GO:0005634);;	teosinte glume architecture 1-like
156a	PB12949	2	Molecular Function: DNA binding (GO:0003677);; Cellular Component: nucleus (GO:0005634);;	teosinte glume architecture 1-like	SBP
156b	PB25037	1	--	teosinte glume architecture 1-like	SBP
156a	PB40504	2.5	Molecular Function: calmodulin binding (GO:0005516);; Cellular Component: plasma membrane (GO:0005886);;	tetratricopeptide repeat protein 7A-like
156a	PB30076	2.5	Molecular Function: calmodulin binding (GO:0005516);; Cellular Component: plasma membrane (GO:0005886);;	tetratricopeptide repeat protein 7A-like
156b	PB24662	2.5	Molecular Function: nucleotide binding (GO:0000166);; Molecular Function: RNA binding (GO:0003723);; Molecular Function: metal ion binding (GO:0046872);;	zinc finger CCCH domain-containing protein 40
156c-3p	PB30373	3	--	Uncharacterized protein At1g76660 family
156a	PB23422	2.5	Molecular Function: ATP binding (GO:0005524);; Biological Process: protein folding (GO:0006457);; Biological Process: response to stress (GO:0006950);; Molecular Function: unfolded protein binding (GO:0051082);;	uncharacterized protein LOC100819568
156b	PB24134	2.5	Molecular Function: nucleotide binding (GO:0000166);; Molecular Function: RNA binding (GO:0003723);; Molecular Function: metal ion binding (GO:0046872);;	unknown
156b	PB21453	2.5	Molecular Function: nucleotide binding (GO:0000166);; Molecular Function: RNA binding (GO:0003723);; Molecular Function: metal ion binding (GO:0046872);;	unknown
156a	PB24608	2	Molecular Function: DNA binding (GO:0003677);; Cellular Component: nucleus (GO:0005634);;	unknown	SBP
156c-3p	PB32695	3	Cellular Component: endosome (GO:0005768);; Cellular Component: Golgi apparatus (GO:0005794);; Cellular Component: trans-Golgi network (GO:0005802);;	uncharacterized protein LOC100788337
156a	PB26287	3	--	uncharacterized protein LOC100802939 isoform X4
156a	PB27685	3	--	uncharacterized protein LOC100802939 isoform X4
156a	PB25468	3	--	uncharacterized protein LOC100802939 isoform X6
156a	PB24526	3	--	uncharacterized protein LOC100802939 isoform X6
156a	PB42842	3	--	uncharacterized protein LOC100812718 isoform X2
156a	PB33209	3	--	uncharacterized protein LOC100812718 isoform X3
156a	PB40785	3	--	uncharacterized protein LOC100812718 isoform X3
156b	PB23052	2.5	Molecular Function: nucleotide binding (GO:0000166);; Molecular Function: DNA binding (GO:0003677);; Molecular Function: RNA binding (GO:0003723);; Molecular Function: zinc ion binding (GO:0008270);;	uncharacterized protein LOC108338370
156a	PB26952	2	--	hypothetical protein GLYMA_03G251100
156b	PB44318	2.5	--	hypothetical protein GLYMA_06G121500
156a	PB28922	2	--	hypothetical protein glysoja_002934
156c-3p	PB38664	3	Molecular Function: alcohol dehydrogenase (NAD) activity (GO:0004022);; Molecular Function: zinc ion binding (GO:0008270);; Biological Process: oxidation-reduction process (GO:0055114);;	hypothetical protein PHAVU_001G067300g
156a	PB7735	2.5	Molecular Function: nucleic acid binding (GO:0003676);; Molecular Function: metal ion binding (GO:0046872);;	hypothetical protein PHAVU_004G084300g	C2H2
156a	PB21006	2.5	--	hypothetical protein PHAVU_008G228400g
156b	PB7046	1	--	hypothetical protein PHAVU_009G165100g	SBP
156b	PB15200	1	--	hypothetical protein PHAVU_009G165100g	SBP
156b	PB19714	2.5	Molecular Function: protein kinase activity (GO:0004672);; Molecular Function: ATP binding (GO:0005524);; Biological Process: protein phosphorylation (GO:0006468);;	hypothetical protein PHAVU_010G111100g
156b	PB30139	2.5	Biological Process: intracellular protein transport (GO:0006886);; Biological Process: vesicle-mediated transport (GO:0016192);; Cellular Component: clathrin adaptor complex (GO:0030131);;	hypothetical protein PRUPE_6G309600 [Prunus persica]
159-3p	PB11277	3	Molecular Function: calcium ion binding (GO:0005509);; Cellular Component: endoplasmic reticulum membrane (GO:0005789);; Biological Process: protein folding (GO:0006457);; Cellular Component: integral component of membrane (GO:0016021);; Molecular Function: unfolded protein binding (GO:0051082);;	calnexin homolog
159-5p	PB33091	2.5	--	disease resistance protein At3g14460
159-5p	PB39780	2.5	--	disease resistance protein At3g14460
159-5p	PB29495	2.5	--	disease resistance protein At3g14460
159-5p	PB42763	2.5	--	disease resistance protein At3g14460
159-5p	PB29923	2.5	--	disease resistance protein At3g14460
159-5p	PB27626	2.5	--	disease resistance protein At3g14460
159-5p	PB39579	2.5	--	disease resistance protein At3g14460
159-5p	PB43493	3	--	disease resistance protein At3g14460
159-5p	PB40332	2.5	Biological Process: defense response (GO:0006952);; Molecular Function: ADP binding (GO:0043531);;	disease resistance RPP13-like protein 1
159-5p	PB24351	2	Biological Process: defense response (GO:0006952);; Molecular Function: ADP binding (GO:0043531);;	disease resistance RPP13-like protein 1
159-5p	PB39926	2.5	--	disease resistance RPP13-like protein 1
159-5p	PB24186	2.5	--	disease resistance RPP13-like protein 1
159-5p	PB26038	2.5	--	disease resistance RPP13-like protein 1
159-5p	PB8196	3	Biological Process: lipid metabolic process (GO:0006629);; Molecular Function: lipase activity (GO:0016298);;	GDSL esterase/lipase EXL3
159-5p	PB37998	3	Molecular Function: nucleotide binding (GO:0000166);; Molecular Function: nucleic acid binding (GO:0003676);;	heterogeneous nuclear ribonucleoprotein Q-like isoform X1
159-5p	PB42630	3	Molecular Function: nucleotide binding (GO:0000166);; Molecular Function: nucleic acid binding (GO:0003676);;	heterogeneous nuclear ribonucleoprotein Q-like isoform X1
159-5p	PB42577	3	Biological Process: microtubule cytoskeleton organization (GO:0000226);; Biological Process: cytokinesis by cell plate formation (GO:0000911);; Molecular Function: microtubule motor activity (GO:0003777);; Molecular Function: ATP binding (GO:0005524);; Cellular Component: kinesin complex (GO:0005871);; Cellular Component: microtubule (GO:0005874);; Biological Process: chromatin silencing (GO:0006…	kinesin-4-like
159-5p	PB23256	3	Molecular Function: iron ion binding (GO:0005506);; Cellular Component: cytoplasm (GO:0005737);; Molecular Function: linoleate 13S-lipoxygenase activity (GO:0016165);; Biological Process: oxylipin biosynthetic process (GO:0031408);; Biological Process: oxidation-reduction process (GO:0055114);;	linoleate 9S-lipoxygenase
159-5p	PB22680	3	Molecular Function: iron ion binding (GO:0005506);; Molecular Function: linoleate 13S-lipoxygenase activity (GO:0016165);; Biological Process: oxylipin biosynthetic process (GO:0031408);; Biological Process: oxidation-reduction process (GO:0055114);;	linoleate 9S-lipoxygenase
159-5p	PB44282	3	Molecular Function: iron ion binding (GO:0005506);; Molecular Function: linoleate 13S-lipoxygenase activity (GO:0016165);; Biological Process: oxylipin biosynthetic process (GO:0031408);; Biological Process: oxidation-reduction process (GO:0055114);;	linoleate 9S-lipoxygenase
159-5p	PB22412	3	Molecular Function: iron ion binding (GO:0005506);; Cellular Component: cytoplasm (GO:0005737);; Molecular Function: linoleate 13S-lipoxygenase activity (GO:0016165);; Biological Process: oxylipin biosynthetic process (GO:0031408);; Biological Process: oxidation-reduction process (GO:0055114);;	lipoxygenase-10
159-5p	PB37510	2.5	Molecular Function: RNA polymerase II transcription cofactor activity (GO:0001104);; Biological Process: regulation of transcription from RNA polymerase II promoter (GO:0006357);; Cellular Component: mediator complex (GO:0016592);;	mediator of RNA polymerase II transcription subunit 17-like
159-5p	PB21729	2.5	Molecular Function: RNA polymerase II transcription cofactor activity (GO:0001104);; Biological Process: regulation of transcription from RNA polymerase II promoter (GO:0006357);; Cellular Component: mediator complex (GO:0016592);;	mediator of RNA polymerase II transcription subunit 17-like
159-3p	PB13140	3	--	metalloendoproteinase 2-MMP-like
159-5p	PB36990	2.5	Molecular Function: cysteine-type endopeptidase inhibitor activity (GO:0004869);; Biological Process: proteolysis (GO:0006508);; Molecular Function: peptidase activity (GO:0008233);; Biological Process: negative regulation of peptidase activity (GO:0010466);;	multicystatin, partial
159-5p	PB32387	2.5	Biological Process: defense response (GO:0006952);; Molecular Function: ADP binding (GO:0043531);;	NB-LRR type disease resistance protein Rps1-k-2
159-5p	PB14463	3	Biological Process: transport (GO:0006810);; Cellular Component: integral component of membrane (GO:0016021);;	patellin-6-like
159-5p	PB11121	3	Biological Process: transport (GO:0006810);; Cellular Component: integral component of membrane (GO:0016021);;	patellin-6-like
159-5p	PB10835	3	Molecular Function: GTPase activity (GO:0003924);; Molecular Function: structural constituent of cytoskeleton (GO:0005200);; Molecular Function: GTP binding (GO:0005525);; Cellular Component: cytoplasm (GO:0005737);; Cellular Component: microtubule (GO:0005874);; Biological Process: GTP catabolic process (GO:0006184);; Biological Process: microtubule-based process (GO:0007017);; Biological Proces…	predicted protein
159-5p	PB38315	3	Molecular Function: hydrolase activity, hydrolyzing O-glycosyl compounds (GO:0004553);; Biological Process: carbohydrate metabolic process (GO:0005975);; Molecular Function: protein binding, bridging (GO:0030674);; Molecular Function: actin filament binding (GO:0051015);;	probable glucan 1,3-beta-glucosidase A
159-3p	PB21529	3	Molecular Function: methyltransferase activity (GO:0008168);; Biological Process: methylation (GO:0032259);;	probable methyltransferase PMT3
159-5p	PB43229	3	Molecular Function: nucleocytoplasmic transporter activity (GO:0005487);; Cellular Component: nuclear envelope (GO:0005635);; Biological Process: negative regulation of flower development (GO:0009910);; Biological Process: polarity specification of adaxial/abaxial axis (GO:0009944);; Biological Process: leaf morphogenesis (GO:0009965);; Biological Process: pre-miRNA export from nucleus (GO:003528…	protein HASTY 1-like
159-5p	PB28646	3	Molecular Function: nucleic acid binding (GO:0003676);; Molecular Function: catalytic activity (GO:0003824);; Biological Process: DNA metabolic process (GO:0006259);;	reverse transcriptase
159-5p	PB28477	2.5	--	telomere length regulation protein TEL2 homolog isoform X1
159-5p	PB41541	2.5	--	telomere length regulation protein TEL2 homolog isoform X2
159-5p	PB33167	2.5	--	Telomere length regulation protein TEL2 like
159-5p	PB30491	2.5	--	Telomere length regulation protein TEL2 like
159-5p	PB24504	2.5	--	Telomere length regulation protein TEL2 like
159-3p	PB32694	1.5	--	transcription factor GAMYB-like isoform X1	MYB->MYB-related
159-5p	PB23584	3	Cellular Component: nucleus (GO:0005634);; Biological Process: intracellular protein transport (GO:0006886);; Molecular Function: Ran GTPase binding (GO:0008536);;	transportin MOS14 isoform X3
159-5p	PB32302	3	Cellular Component: nucleus (GO:0005634);; Biological Process: intracellular protein transport (GO:0006886);; Molecular Function: Ran GTPase binding (GO:0008536);;	transportin-3-like
159-5p	PB33525	3	Cellular Component: nucleus (GO:0005634);; Biological Process: intracellular protein transport (GO:0006886);; Molecular Function: Ran GTPase binding (GO:0008536);;	transportin-3-like
159-5p	PB41618	3	Cellular Component: nuclear pore (GO:0005643);; Biological Process: protein import into nucleus (GO:0006606);; Molecular Function: Ran GTPase binding (GO:0008536);; Molecular Function: protein transporter activity (GO:0008565);; Biological Process: regulation of RNA splicing (GO:0043484);;	transportin-3-like
159-5p	PB34405	3	Cellular Component: nuclear pore (GO:0005643);; Biological Process: protein import into nucleus (GO:0006606);; Molecular Function: Ran GTPase binding (GO:0008536);; Molecular Function: protein transporter activity (GO:0008565);; Biological Process: regulation of RNA splicing (GO:0043484);;	transportin-3-like
159-5p	PB28951	2.5	--	hypothetical protein GLYMA_01G127700
159-5p	PB39580	2.5	Biological Process: defense response (GO:0006952);; Molecular Function: ADP binding (GO:0043531);;	hypothetical protein GLYMA_01G127700
159-5p	PB43910	3	Cellular Component: chloroplast (GO:0009507);; Biological Process: photosynthesis, light harvesting (GO:0009765);; Cellular Component: membrane (GO:0016020);; Molecular Function: metal ion binding (GO:0046872);;	hypothetical protein GLYMA_16G162600, partial
159-3p	PB42017	3	Molecular Function: protein serine/threonine kinase activity (GO:0004674);; Molecular Function: ATP binding (GO:0005524);; Biological Process: protein phosphorylation (GO:0006468);; Molecular Function: carbohydrate binding (GO:0030246);;	hypothetical protein GLYMA_17G224300
159-3p	PB31576	3	--	hypothetical protein TanjilG_22456
159-3p	PB14203	3	Molecular Function: nucleotide binding (GO:0000166);; Molecular Function: DNA-directed RNA polymerase activity (GO:0003899);; Biological Process: transcription, DNA-templated (GO:0006351);;	hypothetical protein TSUD_354740
159-3p	PB30525	2	--	uncharacterized protein LOC100500394 isoform X1
159-3p	PB43855	2.5	--	uncharacterized protein LOC100793951
159-3p	PB25443	3	--	uncharacterized protein LOC100799047 isoform X1
159-3p	PB25601	3	--	uncharacterized protein LOC100799047 isoform X4
159-3p	PB28684	3	--	uncharacterized protein LOC100817330 isoform X1
159-3p	PB29220	3	--	uncharacterized protein LOC100817330 isoform X1
159-3p	PB40369	3	--	uncharacterized protein LOC100817330 isoform X1
159-3p	PB26291	3	--	uncharacterized protein LOC100817330 isoform X1
159-5p	PB25215	3	--	uncharacterized protein LOC106434427
159-3p	PB31209	2.5	--	uncharacterized protein LOC106753853
159-5p	PB21850	3	--	uncharacterized protein LOC106799748
159-5p	PB2908	2.5	Cellular Component: plasma membrane (GO:0005886);; Biological Process: protein folding (GO:0006457);; Biological Process: response to heat (GO:0009408);; Biological Process: response to high light intensity (GO:0009644);; Biological Process: response to endoplasmic reticulum stress (GO:0034976);; Biological Process: response to hydrogen peroxide (GO:0042542);;	uncharacterized protein LOC100527228
159-5p	PB6474	3	Molecular Function: translation initiation factor activity (GO:0003743);; Cellular Component: cell wall (GO:0005618);; Biological Process: translational initiation (GO:0006413);; Cellular Component: chloroplast (GO:0009507);;	uncharacterized protein LOC109811889
159-5p	PB11489	3	Molecular Function: translation initiation factor activity (GO:0003743);; Cellular Component: cell wall (GO:0005618);; Biological Process: translational initiation (GO:0006413);; Cellular Component: chloroplast (GO:0009507);;	uncharacterized protein LOC109811889
159-5p	PB8451	3	Molecular Function: translation initiation factor activity (GO:0003743);; Biological Process: translational initiation (GO:0006413);;	uncharacterized protein LOC109811889
159-5p	PB22256	3	#N/A	#N/A
159-5p	PB34756	3	#N/A	#N/A
159-5p	PB13850	3	#N/A	#N/A
159-5p	PB38570	3	#N/A	#N/A
167b-5p	PB30200	3	--	autophagy-related protein 9
167b-5p	PB39992	3	--	autophagy-related protein 9-like
167b-5p	PB30643	3	--	autophagy-related protein 9-like
167b-5p	PB33588	3	--	autophagy-related protein 9-like
167b-3p	PB14547	3	Cellular Component: mitochondrion (GO:0005739);; Cellular Component: cytosol (GO:0005829);; Biological Process: gluconeogenesis (GO:0006094);; Biological Process: glycolytic process (GO:0006096);; Molecular Function: 1-aminocyclopropane-1-carboxylate deaminase activity (GO:0008660);; Cellular Component: chloroplast (GO:0009507);; Biological Process: response to salt stress (GO:0009651);; Biologic…	bifunctional D-cysteine desulfhydrase/1-aminocyclopropane-1-carboxylate deaminase, mitochondrial isoform X2
167b-3p	PB18411	3	Cellular Component: mitochondrion (GO:0005739);; Cellular Component: cytosol (GO:0005829);; Biological Process: gluconeogenesis (GO:0006094);; Biological Process: glycolytic process (GO:0006096);; Molecular Function: 1-aminocyclopropane-1-carboxylate deaminase activity (GO:0008660);; Cellular Component: chloroplast (GO:0009507);; Biological Process: response to salt stress (GO:0009651);; Biologic…	bifunctional D-cysteine desulfhydrase/1-aminocyclopropane-1-carboxylate deaminase, mitochondrial isoform X2
167b-3p	PB18046	3	Cellular Component: mitochondrion (GO:0005739);; Cellular Component: cytosol (GO:0005829);; Biological Process: gluconeogenesis (GO:0006094);; Biological Process: glycolytic process (GO:0006096);; Molecular Function: 1-aminocyclopropane-1-carboxylate deaminase activity (GO:0008660);; Cellular Component: chloroplast (GO:0009507);; Biological Process: response to salt stress (GO:0009651);; Biologic…	bifunctional D-cysteine desulfhydrase/1-aminocyclopropane-1-carboxylate deaminase, mitochondrial isoform X2
167b-3p	PB12620	3	Molecular Function: citrate (Si)-synthase activity (GO:0004108);; Biological Process: tricarboxylic acid cycle (GO:0006099);; Biological Process: cellular carbohydrate metabolic process (GO:0044262);;	citrate synthase
167b-3p	PB9518	3	Molecular Function: citrate (Si)-synthase activity (GO:0004108);; Biological Process: tricarboxylic acid cycle (GO:0006099);; Biological Process: cellular carbohydrate metabolic process (GO:0044262);;	citrate synthase
167b-3p	PB40586	3	Biological Process: mitotic G2 phase (GO:0000085);; Biological Process: nuclear-transcribed mRNA catabolic process (GO:0000956);; Biological Process: regionalization (GO:0003002);; Molecular Function: ubiquitin-protein transferase activity (GO:0004842);; Cellular Component: mitochondrion (GO:0005739);; Biological Process: RNA processing (GO:0006396);; Biological Process: mRNA export from nucleus …	E3 ubiquitin-protein ligase BRE1-like 1
167b-3p	PB34038	3	Biological Process: base-excision repair (GO:0006284);; Molecular Function: DNA-3-methyladenine glycosylase activity (GO:0008725);;	GMP synthase
167b-5p	PB34141	3	Molecular Function: GTP binding (GO:0005525);;	GTP-binding protein
167b-5p	PB19876	3	--	GTP-binding protein At3g49725
167b-5p	PB36999	3	Molecular Function: GTP binding (GO:0005525);;	GTP-binding protein At3g49725
167b-5p	PB37996	3	Molecular Function: nucleotide binding (GO:0000166);; Molecular Function: nucleic acid binding (GO:0003676);;	Heterogeneous nuclear ribonucleoprotein Q
167b-3p	PB4686	3	--	lateral organ boundaries-like 1	LOB
167b-3p	PB25448	3	Molecular Function: aminopeptidase activity (GO:0004177);; Cellular Component: cytoplasm (GO:0005737);; Biological Process: proteolysis (GO:0006508);; Molecular Function: metalloexopeptidase activity (GO:0008235);; Molecular Function: manganese ion binding (GO:0030145);;	leucine aminopeptidase 1
167b-3p	PB16780	3	Molecular Function: aminopeptidase activity (GO:0004177);; Cellular Component: vacuole (GO:0005773);; Biological Process: proteolysis (GO:0006508);; Molecular Function: metalloexopeptidase activity (GO:0008235);; Cellular Component: cytoplasmic membrane-bounded vesicle (GO:0016023);; Molecular Function: manganese ion binding (GO:0030145);; Biological Process: response to cadmium ion (GO:0046686);;	leucine aminopeptidase 2
167b-3p	PB2014	3	--	LOB domain-containing protein 21-like	LOB
167b-3p	PB10017	3	Molecular Function: oxidoreductase activity (GO:0016491);; Biological Process: oxidation-reduction process (GO:0055114);;	methylecgonone reductase
167b-3p	PB11192	3	Molecular Function: oxidoreductase activity (GO:0016491);; Biological Process: oxidation-reduction process (GO:0055114);;	methylecgonone reductase
167b-5p	PB36257	3	Biological Process: transport (GO:0006810);; Cellular Component: integral component of membrane (GO:0016021);;	mitochondrial phosphate carrier protein 1
167b-3p	PB41685	3	Molecular Function: catalytic activity (GO:0003824);;	probable leucine-rich repeat receptor-like protein kinase At1g35710
167b-3p	PB16623	3	Biological Process: response to stress (GO:0006950);; Biological Process: signal transduction (GO:0007165);; Molecular Function: zinc ion binding (GO:0008270);; Biological Process: response to endogenous stimulus (GO:0009719);; Biological Process: cellular response to organic substance (GO:0071310);; Biological Process: response to oxygen-containing compound (GO:1901700);;	probable protein S-acyltransferase 5
167b-3p	PB22479	2.5	Molecular Function: transporter activity (GO:0005215);; Biological Process: transport (GO:0006810);; Cellular Component: membrane (GO:0016020);;	protein NRT1/ PTR FAMILY 5.6-like
167b-5p	PB30762	3	Biological Process: ribosomal large subunit export from nucleus (GO:0000055);; Biological Process: actin cytoskeleton organization (GO:0030036);; Biological Process: ribosomal large subunit biogenesis (GO:0042273);;	Protein SDA1 like
167b-5p	PB38139	3	Biological Process: ribosomal large subunit export from nucleus (GO:0000055);; Biological Process: actin cytoskeleton organization (GO:0030036);; Biological Process: ribosomal large subunit biogenesis (GO:0042273);;	Protein SDA1 like
167b-5p	PB43259	2.5	--	protein SUPPRESSOR OF npr1-1, CONSTITUTIVE 1-like
167b-3p	PB25928	3	Molecular Function: GTP binding (GO:0005525);; Biological Process: small GTPase mediated signal transduction (GO:0007264);; Biological Process: protein transport (GO:0015031);;	ras-related protein Rab11A-like
167b-5p	PB33400	3	Biological Process: response to molecule of bacterial origin (GO:0002237);; Molecular Function: protein serine/threonine kinase activity (GO:0004674);; Molecular Function: ATP binding (GO:0005524);; Biological Process: protein phosphorylation (GO:0006468);; Biological Process: detection of external stimulus (GO:0009581);; Biological Process: detection of biotic stimulus (GO:0009595);; Biological …	serine/threonine-protein kinase isoform X2
167b-5p	PB30758	2.5	--	TMV resistance protein N
167b-3p	PB22807	3	Molecular Function: hydrogen ion transmembrane transporter activity (GO:0015078);; Biological Process: ATP hydrolysis coupled proton transport (GO:0015991);; Cellular Component: proton-transporting V-type ATPase, V0 domain (GO:0033179);;	V-type proton ATPase subunit e2
167b-5p	PB27006	3	--	uncharacterized protein LOC100780637
167b-3p	PB29410	3	--	uncharacterized protein LOC100797793 isoform X1
167b-3p	PB34551	3	--	uncharacterized protein LOC102660518
167b-3p	PB35294	2.5	Cellular Component: integral component of membrane (GO:0016021);;	uncharacterized protein LOC100815504
167b-3p	PB18635	2.5	Cellular Component: integral component of membrane (GO:0016021);;	uncharacterized protein LOC100815504
167b-3p	PB18505	2.5	Cellular Component: integral component of membrane (GO:0016021);;	uncharacterized protein LOC100815504
167b-3p	PB17579	3	Molecular Function: uridine kinase activity (GO:0004849);; Molecular Function: ATP binding (GO:0005524);; Cellular Component: cytosol (GO:0005829);; Biological Process: UMP biosynthetic process (GO:0006222);; Biological Process: response to abscisic acid (GO:0009737);; Biological Process: phosphorylation (GO:0016310);; Molecular Function: phosphotransferase activity, alcohol group as acceptor (GO…	hypothetical protein GLYMA_05G016700
167b-3p	PB44302	3	Molecular Function: zinc ion binding (GO:0008270);;	hypothetical protein GLYMA_07G018400
167b-3p	PB43498	2.5	--	hypothetical protein GLYMA_20G007900
167b-3p	PB29416	2.5	--	hypothetical protein KK1_035898
167b-5p	PB42664	3	Molecular Function: oxidoreductase activity (GO:0016491);; Biological Process: oxidation-reduction process (GO:0055114);;	hypothetical protein LR48_Vigan10g100500
171a-5p	PB30829	3	--	AC transposase
171a-3p	PB23611	3	Molecular Function: alpha-mannosidase activity (GO:0004559);; Cellular Component: vacuolar membrane (GO:0005774);; Biological Process: mannose metabolic process (GO:0006013);; Biological Process: cell adhesion (GO:0007155);; Molecular Function: zinc ion binding (GO:0008270);; Cellular Component: plant-type cell wall (GO:0009505);; Biological Process: vernalization response (GO:0010048);; Biologic…	alpha-mannosidase isoform X1
171a-3p	PB30711	3	Molecular Function: alpha-mannosidase activity (GO:0004559);; Cellular Component: vacuolar membrane (GO:0005774);; Biological Process: mannose metabolic process (GO:0006013);; Biological Process: cell adhesion (GO:0007155);; Molecular Function: zinc ion binding (GO:0008270);; Cellular Component: plant-type cell wall (GO:0009505);; Biological Process: vernalization response (GO:0010048);; Biologic…	alpha-mannosidase isoform X1
171a-3p	PB39546	3	Molecular Function: alpha-mannosidase activity (GO:0004559);; Cellular Component: vacuolar membrane (GO:0005774);; Biological Process: mannose metabolic process (GO:0006013);; Biological Process: cell adhesion (GO:0007155);; Molecular Function: zinc ion binding (GO:0008270);; Cellular Component: plant-type cell wall (GO:0009505);; Biological Process: vernalization response (GO:0010048);; Biologic…	alpha-mannosidase isoform X1
171a-5p	PB11253	3	Molecular Function: calcium ion binding (GO:0005509);; Molecular Function: calcium-dependent phospholipid binding (GO:0005544);; Biological Process: plant-type cell wall modification (GO:0009827);; Biological Process: pollen tube growth (GO:0009860);; Biological Process: actin filament-based movement (GO:0030048);;	annexin D5
171a-5p	PB9751	3	Molecular Function: aspartic-type endopeptidase activity (GO:0004190);; Biological Process: proteolysis (GO:0006508);; Biological Process: lipid metabolic process (GO:0006629);;	aspartic proteinase 2
171a-5p	PB31474	3	--	cysteine-rich receptor-like protein kinase 10
171a-5p	PB27024	3	Molecular Function: protein serine/threonine kinase activity (GO:0004674);; Molecular Function: ATP binding (GO:0005524);; Biological Process: protein phosphorylation (GO:0006468);;	cysteine-rich receptor-like protein kinase 6
171a-5p	PB26379	3	--	EIN3-binding F-box protein 1-like isoform X1
171a-5p	PB32923	3	--	EIN3-binding F-box protein 1-like isoform X1
171a-3p	PB25336	3	Molecular Function: transporter activity (GO:0005215);; Biological Process: transport (GO:0006810);; Cellular Component: membrane (GO:0016020);;	ethylene-insensitive protein 2-like
171a-3p	PB38054	3	--	G-type lectin S-receptor-like serine/threonine-protein kinase CES101
171a-5p	PB7495	2.5	Molecular Function: shikimate O-hydroxycinnamoyltransferase activity (GO:0047172);;	Hydroxycinnamoyl-Coenzyme A shikimate/quinate hydroxycinnamoyltransferase
171a-5p	PB6306	2.5	Molecular Function: shikimate O-hydroxycinnamoyltransferase activity (GO:0047172);;	Hydroxycinnamoyl-Coenzyme A shikimate/quinate hydroxycinnamoyltransferase
171a-5p	PB24683	3	--	LRR receptor-like serine/threonine-protein kinase GSO1
171a-5p	PB28909	3	Biological Process: response to stimulus (GO:0050896);;	MLP-like protein 43
171a-5p	PB8781	3	Biological Process: phosphatidylglycerol biosynthetic process (GO:0006655);; Molecular Function: transferase activity, transferring acyl groups (GO:0016746);;	N-acylphosphatidylethanolamine synthase
171a-3p	PB26871	3	Molecular Function: magnesium ion binding (GO:0000287);; Molecular Function: phospholipid-translocating ATPase activity (GO:0004012);; Molecular Function: ATP binding (GO:0005524);; Biological Process: cation transport (GO:0006812);; Biological Process: phospholipid transport (GO:0015914);; Cellular Component: integral component of membrane (GO:0016021);; Molecular Function: cation-transporting A…	phospholipid-transporting ATPase 4
171a-5p	PB44327	2	Molecular Function: phosphorelay sensor kinase activity (GO:0000155);; Biological Process: phosphorelay signal transduction system (GO:0000160);; Molecular Function: protein serine/threonine kinase activity (GO:0004674);; Molecular Function: ATP binding (GO:0005524);; Biological Process: protein phosphorylation (GO:0006468);; Biological Process: signal transduction by phosphorylation (GO:0023014)…	phototropin-1-like
171a-3p	PB24486	3	Molecular Function: magnesium ion binding (GO:0000287);; Molecular Function: phospholipid-translocating ATPase activity (GO:0004012);; Molecular Function: ATP binding (GO:0005524);; Biological Process: cation transport (GO:0006812);; Biological Process: phospholipid transport (GO:0015914);; Cellular Component: integral component of membrane (GO:0016021);; Molecular Function: cation-transporting A…	probable phospholipid-transporting ATPase 4 isoform X1
171a-3p	PB38433	3	--	probable phospholipid-transporting ATPase 4 isoform X2
171a-3p	PB25132	3	Molecular Function: magnesium ion binding (GO:0000287);; Molecular Function: phospholipid-translocating ATPase activity (GO:0004012);; Molecular Function: ATP binding (GO:0005524);; Biological Process: cation transport (GO:0006812);; Biological Process: phospholipid transport (GO:0015914);; Cellular Component: integral component of membrane (GO:0016021);; Molecular Function: cation-transporting A…	probable phospholipid-transporting ATPase 4 isoform X2
171a-3p	PB26451	3	Molecular Function: magnesium ion binding (GO:0000287);; Molecular Function: phospholipid-translocating ATPase activity (GO:0004012);; Molecular Function: ATP binding (GO:0005524);; Biological Process: cation transport (GO:0006812);; Biological Process: phospholipid transport (GO:0015914);; Cellular Component: integral component of membrane (GO:0016021);; Molecular Function: cation-transporting A…	probable phospholipid-transporting ATPase 4 isoform X2
171a-5p	PB5815	2.5	Biological Process: drug transmembrane transport (GO:0006855);; Molecular Function: drug transmembrane transporter activity (GO:0015238);; Molecular Function: antiporter activity (GO:0015297);; Cellular Component: membrane (GO:0016020);;	protein DETOXIFICATION 33-like
171a-3p	PB6318	3	Molecular Function: nucleotide binding (GO:0000166);; Molecular Function: nucleic acid binding (GO:0003676);; Cellular Component: intracellular (GO:0005622);; Biological Process: transport (GO:0006810);;	ras GTPase-activating protein-binding protein 1-like
171a-3p	PB38451	3	Molecular Function: nucleotide binding (GO:0000166);; Molecular Function: nucleic acid binding (GO:0003676);; Cellular Component: intracellular (GO:0005622);; Biological Process: transport (GO:0006810);;	ras GTPase-activating protein-binding protein 1-like
171a-3p	PB18925	2	--	receptor protein kinase-like protein At4g34220
171a-3p	PB22726	2	--	receptor protein kinase-like protein At4g34220
171a-3p	PB25929	2	--	receptor protein kinase-like protein At4g34220
171a-3p	PB30794	2	--	receptor protein kinase-like protein At4g34220
171a-3p	PB19666	3	Molecular Function: protein serine/threonine kinase activity (GO:0004674);; Molecular Function: ATP binding (GO:0005524);; Biological Process: protein phosphorylation (GO:0006468);; Biological Process: cell adhesion (GO:0007155);; Cellular Component: endosome membrane (GO:0010008);; Biological Process: meristem initiation (GO:0010014);; Biological Process: xylem development (GO:0010089);; Biologi…	receptor-like serine/threonine-protein kinase NCRK isoform X1
171a-3p	PB21813	3	Molecular Function: protein serine/threonine kinase activity (GO:0004674);; Molecular Function: ATP binding (GO:0005524);; Biological Process: protein phosphorylation (GO:0006468);; Biological Process: cell adhesion (GO:0007155);; Cellular Component: endosome membrane (GO:0010008);; Biological Process: meristem initiation (GO:0010014);; Biological Process: xylem development (GO:0010089);; Biologi…	receptor-like serine/threonine-protein kinase NCRK isoform X1
171a-3p	PB29780	3	Molecular Function: protein serine/threonine kinase activity (GO:0004674);; Molecular Function: ATP binding (GO:0005524);; Biological Process: protein phosphorylation (GO:0006468);; Biological Process: cell adhesion (GO:0007155);; Cellular Component: endosome membrane (GO:0010008);; Biological Process: meristem initiation (GO:0010014);; Biological Process: xylem development (GO:0010089);; Biologi…	receptor-like serine/threonine-protein kinase NCRK isoform X1
171a-3p	PB31820	3	Molecular Function: protein serine/threonine kinase activity (GO:0004674);; Molecular Function: ATP binding (GO:0005524);; Biological Process: protein phosphorylation (GO:0006468);; Biological Process: cell adhesion (GO:0007155);; Cellular Component: endosome membrane (GO:0010008);; Biological Process: meristem initiation (GO:0010014);; Biological Process: xylem development (GO:0010089);; Biologi…	receptor-like serine/threonine-protein kinase NCRK isoform X1
171a-5p	PB14638	3	--	RNA recognition domain-containing protein
171a-3p	PB40079	1.5	--	scarecrow-like protein 6	GRAS
171a-3p	PB24110	1.5	--	scarecrow-like protein 6	GRAS
171a-3p	PB25781	1.5	--	scarecrow-like protein 6	GRAS
171a-3p	PB34229	1.5	--	scarecrow-like protein 6	GRAS
171a-3p	PB33036	1.5	--	scarecrow-like protein 6	GRAS
171a-3p	PB24957	1.5	--	scarecrow-like protein 6	GRAS
171a-3p	PB33117	1.5	--	scarecrow-like protein 6	GRAS
171a-5p	PB24313	3	--	zinc finger BED domain-containing protein DAYSLEEPER-like
171a-5p	PB28284	3	--	zinc finger BED domain-containing protein DAYSLEEPER-like
171a-5p	PB42792	2.5	--	uncharacterized protein LOC100796115 isoform X2
171a-3p	PB24700	3	Molecular Function: metalloendopeptidase activity (GO:0004222);; Biological Process: proteolysis (GO:0006508);; Biological Process: cell adhesion (GO:0007155);; Molecular Function: zinc ion binding (GO:0008270);; Cellular Component: membrane (GO:0016020);;	uncharacterized protein LOC100808350
171a-3p	PB34135	3	Molecular Function: metalloendopeptidase activity (GO:0004222);; Biological Process: proteolysis (GO:0006508);; Biological Process: cell adhesion (GO:0007155);; Molecular Function: zinc ion binding (GO:0008270);; Cellular Component: membrane (GO:0016020);;	uncharacterized protein LOC100808350
171a-5p	PB37027	3	Molecular Function: tRNA-intron endonuclease activity (GO:0000213);; Cellular Component: mitochondrion (GO:0005739);; Biological Process: tRNA processing (GO:0008033);; Biological Process: spermidine biosynthetic process (GO:0008295);; Biological Process: embryo sac development (GO:0009553);; Biological Process: pollen tube development (GO:0048868);;	uncharacterized protein LOC109805889
171a-3p	PB29820	3	Molecular Function: magnesium ion binding (GO:0000287);; Molecular Function: phospholipid-translocating ATPase activity (GO:0004012);; Molecular Function: ATP binding (GO:0005524);; Biological Process: cation transport (GO:0006812);; Biological Process: phospholipid transport (GO:0015914);; Cellular Component: integral component of membrane (GO:0016021);; Molecular Function: cation-transporting A…	hypothetical protein GLYMA_13G348200
171a-3p	PB43578	3	Molecular Function: alpha-mannosidase activity (GO:0004559);; Cellular Component: vacuolar membrane (GO:0005774);; Biological Process: mannose metabolic process (GO:0006013);; Biological Process: cell adhesion (GO:0007155);; Molecular Function: zinc ion binding (GO:0008270);; Cellular Component: plant-type cell wall (GO:0009505);; Biological Process: vernalization response (GO:0010048);; Biologic…	hypothetical protein GLYMA_19G103200
171a-5p	PB18776	3	Molecular Function: aspartic-type endopeptidase activity (GO:0004190);; Biological Process: proteolysis (GO:0006508);; Biological Process: lipid metabolic process (GO:0006629);;	hypothetical protein VIGAN_04377500
319-3p	PB30313	3	Biological Process: cell morphogenesis involved in differentiation (GO:0000904);; Biological Process: developmental process involved in reproduction (GO:0003006);; Cellular Component: mitochondrion (GO:0005739);; Biological Process: DNA metabolic process (GO:0006259);; Biological Process: meiosis I (GO:0007127);; Biological Process: pollen development (GO:0009555);; Biological Process: pollinatio…	callose synthase 9
319-3p	PB31499	3	Cellular Component: 1,3-beta-D-glucan synthase complex (GO:0000148);; Molecular Function: 1,3-beta-D-glucan synthase activity (GO:0003843);; Biological Process: (1->3)-beta-D-glucan biosynthetic process (GO:0006075);;	callose synthase 9-like
319-5p	PB26819	3	--	carbohydrate-binding module family 1 protein
319-5p	PB39209	3	Molecular Function: ATP binding (GO:0005524);; Molecular Function: nucleoside-triphosphatase activity (GO:0017111);;	cell division control protein 48 homolog C
319-5p	PB20574	3	Biological Process: mitotic G2 phase (GO:0000085);; Biological Process: mRNA splicing, via spliceosome (GO:0000398);; Molecular Function: ATP binding (GO:0005524);; Biological Process: ATP catabolic process (GO:0006200);; Biological Process: photomorphogenesis (GO:0009640);; Biological Process: embryo development ending in seed dormancy (GO:0009793);; Biological Process: cullin deneddylation (GO:…	cell division control protein 48 homolog C
319-5p	PB9453	3	Biological Process: biosynthetic process (GO:0009058);; Molecular Function: nucleotidyltransferase activity (GO:0016779);;	choline-phosphate cytidylyltransferase 1-like
319-3p	PB37407	3	Biological Process: regulation of cyclin-dependent protein serine/threonine kinase activity (GO:0000079);; Cellular Component: nucleus (GO:0005634);; Molecular Function: protein kinase binding (GO:0019901);; Biological Process: cell division (GO:0051301);;	Cyclin-A1-1
319-5p	PB24350	3	Molecular Function: DNA binding (GO:0003677);; Biological Process: defense response (GO:0006952);; Molecular Function: ADP binding (GO:0043531);;	Disease resistance RPP8-like protein 3
319-5p	PB31834	3	Molecular Function: DNA binding (GO:0003677);; Biological Process: defense response (GO:0006952);; Molecular Function: ADP binding (GO:0043531);;	disease resistance RPP8-like protein 3
319-5p	PB16395	2	--	dof zinc finger protein DOF4.6-like	C2C2-Dof
319-5p	PB17157	2	--	dof zinc finger protein DOF4.6-like	C2C2-Dof
319-5p	PB40129	2.5	--	homeobox-leucine zipper protein ANTHOCYANINLESS 2-like isoform X1	HB-HD-ZIP
319-5p	PB19367	2.5	--	homeobox-leucine zipper protein ANTHOCYANINLESS 2-like isoform X1	HB-HD-ZIP
319-5p	PB30337	2.5	Molecular Function: indole-3-glycerol-phosphate synthase activity (GO:0004425);; Biological Process: tryptophan metabolic process (GO:0006568);;	indole-3-glycerol phosphate synthase
319-5p	PB13900	2.5	Molecular Function: indole-3-glycerol-phosphate synthase activity (GO:0004425);; Biological Process: tryptophan metabolic process (GO:0006568);;	indole-3-glycerol phosphate synthase
319-5p	PB44037	3	Molecular Function: metalloendopeptidase activity (GO:0004222);; Biological Process: proteolysis (GO:0006508);; Molecular Function: metal ion binding (GO:0046872);;	mitochondrial-processing peptidase subunit alpha-like
319-3p	PB20689	2.5	Molecular Function: peroxidase activity (GO:0004601);; Cellular Component: nuclear envelope (GO:0005635);;	nuclear pore complex protein NUP58-like
319-5p	PB2288	2	Molecular Function: hydrolase activity (GO:0016787);;	nudix hydrolase 18, mitochondrial-like
319-5p	PB32160	2.5	Biological Process: maltose metabolic process (GO:0000023);; Biological Process: polysaccharide catabolic process (GO:0000272);; Biological Process: pentose-phosphate shunt (GO:0006098);; Biological Process: phosphatidylglycerol biosynthetic process (GO:0006655);; Biological Process: plant-type cell wall organization (GO:0009664);; Biological Process: chloroplast relocation (GO:0009902);; Biologi…	pentatricopeptide repeat-containing protein At4g31850, chloroplastic
319-5p	PB23737	2.5	Biological Process: maltose metabolic process (GO:0000023);; Biological Process: polysaccharide catabolic process (GO:0000272);; Biological Process: pentose-phosphate shunt (GO:0006098);; Biological Process: phosphatidylglycerol biosynthetic process (GO:0006655);; Biological Process: plant-type cell wall organization (GO:0009664);; Biological Process: chloroplast relocation (GO:0009902);; Biologi…	pentatricopeptide repeat-containing protein At4g31850, chloroplastic
319-5p	PB29608	3	--	probable glycosyltransferase At5g20260
319-5p	PB24230	3	--	probable glycosyltransferase At5g20260
319-5p	PB22354	3	--	probable glycosyltransferase At5g20260
319-5p	PB23140	3	--	probable glycosyltransferase At5g20260
319-3p	PB38203	2.5	Biological Process: single-organism process (GO:0044699);;	protein SIEL isoform X1
319-3p	PB28309	2.5	Biological Process: single-organism process (GO:0044699);;	protein SIEL isoform X3
319-5p	PB24841	3	--	receptor-like protein kinase
319-5p	PB44119	2.5	--	TMV resistance protein N-like
319-3p	PB32949	1.5	--	transcription factor GAMYB-like	MYB
319-3p	PB36958	3	--	transcription factor TCP4-like	TCP
319-3p	PB9011	3	--	transcription factor TCP4-like	TCP
319-3p	PB36587	3	--	transcription factor TCP4-like	TCP
319-3p	PB17199	3	--	transcription factor TCP5-like	TCP
319-3p	PB29337	3	--	uncharacterized protein LOC100780098 isoform X3
319-3p	PB25860	3	--	uncharacterized protein LOC100780098 isoform X3
319-5p	PB21916	3	Molecular Function: calcium ion binding (GO:0005509);; Cellular Component: Golgi apparatus (GO:0005794);; Cellular Component: nuclear outer membrane-endoplasmic reticulum membrane network (GO:0042175);;	uncharacterized protein LOC100802779
319-3p	PB41315	3	--	hypothetical protein GLYMA_04G194900
319-3p	PB27714	3	--	hypothetical protein GLYMA_04G194900
319-5p	PB35320	2.5	--	hypothetical protein GLYMA_05G096000
319-5p	PB17328	2	--	hypothetical protein GLYMA_07G100900
319-3p	PB24326	2.5	--	hypothetical protein LR48_Vigan09g222200
319-5p	PB11759	2	Molecular Function: hydrolase activity (GO:0016787);;	hypothetical protein PHAVU_001G229700g
319-5p	PB1692	2	Molecular Function: hydrolase activity (GO:0016787);;	hypothetical protein PHAVU_001G229700g
319-3p	PB40981	2.5	--	hypothetical protein VIGAN_03103300
319-3p	PB4031	2	#N/A	#N/A
319-3p	PB29979	3	#N/A	#N/A
319-3p	PB1409	3	#N/A	#N/A
319-5p	PB3282	3	#N/A	#N/A
390-5p	PB43616	3	--	Aminopeptidase N
390-5p	PB40341	3	Molecular Function: microtubule motor activity (GO:0003777);; Molecular Function: ATP binding (GO:0005524);; Cellular Component: kinesin complex (GO:0005871);; Cellular Component: microtubule (GO:0005874);; Biological Process: microtubule-based movement (GO:0007018);; Molecular Function: microtubule binding (GO:0008017);;	Centromere-associated protein E
390-5p	PB12340	3	Molecular Function: zinc ion binding (GO:0008270);;	E3 ubiquitin-protein ligase ATL6
390-5p	PB11034	3	Molecular Function: manganese ion binding (GO:0030145);; Molecular Function: nutrient reservoir activity (GO:0045735);; Cellular Component: apoplast (GO:0048046);;	germin-like protein subfamily 1 member 1-like precursor
390-3p	PB40589	2	--	glutathione S-transferase
390-5p	PB44295	2.5	Molecular Function: binding (GO:0005488);; Molecular Function: methyltransferase activity (GO:0008168);; Biological Process: histone methylation (GO:0016571);; Cellular Component: intracellular organelle (GO:0043229);;	Histone-lysine N-methyltransferase
390-5p	PB24307	3	Molecular Function: microtubule motor activity (GO:0003777);; Molecular Function: ATP binding (GO:0005524);; Cellular Component: kinesin complex (GO:0005871);; Cellular Component: microtubule (GO:0005874);; Biological Process: microtubule-based movement (GO:0007018);; Molecular Function: microtubule binding (GO:0008017);;	kinesin-like protein KIN-7E
390-5p	PB31463	3	Molecular Function: microtubule motor activity (GO:0003777);; Molecular Function: ATP binding (GO:0005524);; Cellular Component: kinesin complex (GO:0005871);; Cellular Component: microtubule (GO:0005874);; Biological Process: microtubule-based movement (GO:0007018);; Molecular Function: microtubule binding (GO:0008017);;	kinesin-like protein NACK1 isoform X1
390-5p	PB33529	3	--	kinesin-like protein NACK1 isoform X3
390-5p	PB30160	3	Molecular Function: protein serine/threonine kinase activity (GO:0004674);; Molecular Function: ATP binding (GO:0005524);; Biological Process: protein phosphorylation (GO:0006468);; Cellular Component: integral component of membrane (GO:0016021);;	leucine-rich repeat receptor-like serine/threonine-protein kinase BAM3
390-5p	PB23672	3	Molecular Function: protein serine/threonine kinase activity (GO:0004674);; Molecular Function: ATP binding (GO:0005524);; Biological Process: protein phosphorylation (GO:0006468);; Cellular Component: integral component of membrane (GO:0016021);;	leucine-rich repeat receptor-like serine/threonine-protein kinase BAM3
390-5p	PB23635	2.5	Molecular Function: protein serine/threonine kinase activity (GO:0004674);; Molecular Function: ATP binding (GO:0005524);; Biological Process: protein phosphorylation (GO:0006468);; Cellular Component: integral component of membrane (GO:0016021);;	LRR receptor-like serine/threonine-protein kinase RPK2
390-5p	PB34422	2.5	Molecular Function: nucleotide binding (GO:0000166);; Molecular Function: protein kinase activity (GO:0004672);; Cellular Component: membrane (GO:0016020);; Biological Process: phosphorylation (GO:0016310);;	LRR receptor-like serine/threonine-protein kinase RPK2
390-3p	PB3910	2.5	--	probable glutathione S-transferase isoform X1
390-3p	PB34413	3	Molecular Function: RNA binding (GO:0003723);; Biological Process: regulation of transcription, DNA-templated (GO:0006355);; Molecular Function: rRNA methyltransferase activity (GO:0008649);; Biological Process: rRNA methylation (GO:0031167);;	ribosomal RNA small subunit methyltransferase B
390-5p	PB32217	2.5	--	splicing factor 3B subunit 1
390-5p	PB31475	2.5	--	splicing factor 3B subunit 1
390-5p	PB39633	3	--	hypothetical protein GLYMA_13G104300
390-5p	PB26447	3	--	hypothetical protein GLYMA_13G104300
390-5p	PB8454	3	Molecular Function: protein serine/threonine kinase activity (GO:0004674);; Molecular Function: protein tyrosine kinase activity (GO:0004713);; Molecular Function: ATP binding (GO:0005524);; Biological Process: protein phosphorylation (GO:0006468);;	hypothetical protein LR48_Vigan02g273200
390-5p	PB36857	3	Molecular Function: protein serine/threonine kinase activity (GO:0004674);; Molecular Function: protein tyrosine kinase activity (GO:0004713);; Molecular Function: ATP binding (GO:0005524);; Biological Process: protein phosphorylation (GO:0006468);;	hypothetical protein LR48_Vigan02g273200
390-5p	PB11422	3	Molecular Function: protein serine/threonine kinase activity (GO:0004674);; Molecular Function: protein tyrosine kinase activity (GO:0004713);; Molecular Function: ATP binding (GO:0005524);; Biological Process: protein phosphorylation (GO:0006468);;	hypothetical protein LR48_Vigan02g273200
390-5p	PB10681	3	Molecular Function: protein serine/threonine kinase activity (GO:0004674);; Molecular Function: protein tyrosine kinase activity (GO:0004713);; Molecular Function: ATP binding (GO:0005524);; Biological Process: protein phosphorylation (GO:0006468);;	hypothetical protein LR48_Vigan02g273200
390-5p	PB7070	3	Molecular Function: protein serine/threonine kinase activity (GO:0004674);; Molecular Function: protein tyrosine kinase activity (GO:0004713);; Molecular Function: ATP binding (GO:0005524);; Biological Process: protein phosphorylation (GO:0006468);;	hypothetical protein LR48_Vigan02g273200
390-3p	PB14400	3	Cellular Component: nucleus (GO:0005634);; Biological Process: regulation of transcription, DNA-templated (GO:0006355);; Biological Process: auxin-activated signaling pathway (GO:0009734);; Molecular Function: protein dimerization activity (GO:0046983);;	hypothetical protein PHAVU_005G169600g
390-3p	PB18617	3	Cellular Component: nucleus (GO:0005634);; Biological Process: regulation of transcription, DNA-templated (GO:0006355);; Biological Process: auxin-activated signaling pathway (GO:0009734);; Molecular Function: protein dimerization activity (GO:0046983);;	hypothetical protein PHAVU_005G169600g
396a-5p	PB14018	3	--	ankyrin repeat, PH and SEC7 domain containing protein secG-like isoform X2
396a-5p	PB24195	3	--	ankyrin repeat-containing protein At5g02620
396a-5p	PB38660	3	Molecular Function: methyltransferase activity (GO:0008168);; Biological Process: methylation (GO:0032259);;	aspartic proteinase Asp1-like isoform X2
396a-3p	PB10342	2.5	Biological Process: polysaccharide biosynthetic process (GO:0000271);; Molecular Function: actin binding (GO:0003779);; Cellular Component: cytosol (GO:0005829);; Biological Process: glucose catabolic process (GO:0006007);; Biological Process: multidimensional cell growth (GO:0009825);; Biological Process: cell tip growth (GO:0009932);; Biological Process: regulation of hormone levels (GO:0010817…	cyclase-associated protein 1-like
396a-5p	PB17027	3	Cellular Component: vacuole (GO:0005773);; Biological Process: proteolysis (GO:0006508);; Molecular Function: cysteine-type peptidase activity (GO:0008234);; Cellular Component: chloroplast (GO:0009507);; Biological Process: response to salt stress (GO:0009651);; Cellular Component: apoplast (GO:0048046);;	cysteine proteinase
396a-5p	PB23037	3	Molecular Function: RNA binding (GO:0003723);; Molecular Function: ATP binding (GO:0005524);; Cellular Component: nucleus (GO:0005634);; Molecular Function: ATP-dependent helicase activity (GO:0008026);; Molecular Function: zinc ion binding (GO:0008270);;	DEAD-box ATP-dependent RNA helicase 3, chloroplastic
396a-5p	PB18952	3	Molecular Function: RNA binding (GO:0003723);; Molecular Function: ATP binding (GO:0005524);; Cellular Component: nucleus (GO:0005634);; Molecular Function: ATP-dependent helicase activity (GO:0008026);; Molecular Function: zinc ion binding (GO:0008270);;	DEAD-box ATP-dependent RNA helicase 3, chloroplastic
396a-5p	PB21552	3	Molecular Function: RNA binding (GO:0003723);; Molecular Function: ATP binding (GO:0005524);; Cellular Component: nucleus (GO:0005634);; Molecular Function: ATP-dependent helicase activity (GO:0008026);; Molecular Function: zinc ion binding (GO:0008270);;	DEAD-box ATP-dependent RNA helicase 3, chloroplastic
396a-5p	PB10179	3	Biological Process: metabolic process (GO:0008152);; Molecular Function: hydrolase activity (GO:0016787);;	epoxide hydrolase
396a-5p	PB19441	2.5	Molecular Function: translation initiation factor activity (GO:0003743);; Biological Process: translational initiation (GO:0006413);;	eukaryotic translation initiation factor 2D-like isoform X1
396a-5p	PB21315	3	--	growth-regulating factor 2-like	GRF
396a-5p	PB25615	3	Molecular Function: ATP binding (GO:0005524);; Cellular Component: nucleus (GO:0005634);; Biological Process: regulation of transcription, DNA-templated (GO:0006355);; Molecular Function: hydrolase activity, acting on acid anhydrides, in phosphorus-containing anhydrides (GO:0016818);;	growth-regulating factor 4-like	GRF
396a-5p	PB42652	3	Molecular Function: ATP binding (GO:0005524);; Cellular Component: nucleus (GO:0005634);; Biological Process: regulation of transcription, DNA-templated (GO:0006355);; Molecular Function: hydrolase activity, acting on acid anhydrides, in phosphorus-containing anhydrides (GO:0016818);;	growth-regulating factor 4-like isoform X1	GRF
396a-5p	PB19483	3	Molecular Function: microtubule motor activity (GO:0003777);; Molecular Function: ATP binding (GO:0005524);; Cellular Component: kinesin complex (GO:0005871);; Cellular Component: microtubule (GO:0005874);; Biological Process: microtubule-based movement (GO:0007018);; Biological Process: male meiosis cytokinesis (GO:0007112);; Molecular Function: microtubule binding (GO:0008017);; Cellular Compon…	kinesin-like protein NACK2
396a-5p	PB44126	3	Molecular Function: iron ion binding (GO:0005506);; Cellular Component: cytoplasm (GO:0005737);; Molecular Function: linoleate 13S-lipoxygenase activity (GO:0016165);; Biological Process: oxylipin biosynthetic process (GO:0031408);; Biological Process: oxidation-reduction process (GO:0055114);;	Lipoxygenase
396a-5p	PB26220	3	Molecular Function: iron ion binding (GO:0005506);; Cellular Component: cytoplasm (GO:0005737);; Molecular Function: linoleate 13S-lipoxygenase activity (GO:0016165);; Biological Process: oxylipin biosynthetic process (GO:0031408);; Biological Process: oxidation-reduction process (GO:0055114);;	Lipoxygenase
396a-5p	PB34332	3	Molecular Function: iron ion binding (GO:0005506);; Cellular Component: cytoplasm (GO:0005737);; Molecular Function: linoleate 13S-lipoxygenase activity (GO:0016165);; Biological Process: oxylipin biosynthetic process (GO:0031408);; Biological Process: oxidation-reduction process (GO:0055114);;	Lipoxygenase
396a-5p	PB31825	3	Molecular Function: iron ion binding (GO:0005506);; Cellular Component: cytoplasm (GO:0005737);; Molecular Function: linoleate 13S-lipoxygenase activity (GO:0016165);; Biological Process: oxylipin biosynthetic process (GO:0031408);; Biological Process: oxidation-reduction process (GO:0055114);;	Lipoxygenase
396a-3p	PB35552	2.5	Molecular Function: sequence-specific DNA binding transcription factor activity (GO:0003700);; Cellular Component: nucleus (GO:0005634);; Biological Process: regulation of transcription, DNA-templated (GO:0006355);; Molecular Function: methyltransferase activity (GO:0008168);; Biological Process: methylation (GO:0032259);;	lysine-specific demethylase JMJ706-like isoform X1
396a-5p	PB2470	3	Cellular Component: mitochondrial outer membrane translocase complex (GO:0005742);; Biological Process: protein import into mitochondrial outer membrane (GO:0045040);;	mitochondrial import receptor subunit TOM20-like isoform X1
396a-5p	PB40088	3	Cellular Component: mitochondrial outer membrane translocase complex (GO:0005742);; Biological Process: protein import into mitochondrial outer membrane (GO:0045040);;	mitochondrial import receptor subunit TOM20-like isoform X2
396a-5p	PB42393	3	--	NEDD8 ultimate buster 1-like
396a-5p	PB16021	3	--	NEDD8 ultimate buster 1-like
396a-5p	PB26292	3	--	pentatricopeptide repeat-containing protein At3g16610-like
396a-3p	PB18909	3	--	potassium transporter 2-like
396a-3p	PB43371	3	--	potassium transporter 2-like
396a-3p	PB29296	3	--	potassium transporter 2-like
396a-3p	PB27537	3	--	potassium transporter 2-like
396a-3p	PB25605	3	--	potassium transporter 2-like
396a-3p	PB34327	3	Biological Process: RNA splicing, via endonucleolytic cleavage and ligation (GO:0000394);; Cellular Component: plasma membrane (GO:0005886);; Biological Process: methionine biosynthetic process (GO:0009086);; Biological Process: regulation of meristem growth (GO:0010075);; Molecular Function: potassium ion transmembrane transporter activity (GO:0015079);; Biological Process: potassium ion transme…	potassium transporter 2-like
396a-3p	PB28993	3	--	potassium transporter 2-like
396a-3p	PB30486	3	--	potassium transporter 2-like
396a-3p	PB43216	3	--	potassium transporter 2-like
396a-3p	PB33945	3	Biological Process: RNA splicing, via endonucleolytic cleavage and ligation (GO:0000394);; Cellular Component: plasma membrane (GO:0005886);; Biological Process: methionine biosynthetic process (GO:0009086);; Biological Process: regulation of meristem growth (GO:0010075);; Molecular Function: potassium ion transmembrane transporter activity (GO:0015079);; Biological Process: potassium ion transme…	potassium transporter 2-like
396a-5p	PB14550	2.5	Molecular Function: acid phosphatase activity (GO:0003993);; Molecular Function: metal ion binding (GO:0046872);;	probable inactive purple acid phosphatase 27
396a-3p	PB40596	3	Molecular Function: RNA binding (GO:0003723);; Molecular Function: ATP binding (GO:0005524);; Molecular Function: ATP-dependent helicase activity (GO:0008026);;	probable pre-mRNA-splicing factor ATP-dependent RNA helicase DEAH5
396a-3p	PB29793	3	Molecular Function: RNA binding (GO:0003723);; Molecular Function: ATP binding (GO:0005524);; Molecular Function: ATP-dependent helicase activity (GO:0008026);;	probable pre-mRNA-splicing factor ATP-dependent RNA helicase DEAH6
396a-3p	PB25540	3	Molecular Function: RNA binding (GO:0003723);; Molecular Function: ATP binding (GO:0005524);; Molecular Function: ATP-dependent helicase activity (GO:0008026);;	probable pre-mRNA-splicing factor ATP-dependent RNA helicase isoform X4
396a-3p	PB27943	3	Molecular Function: RNA binding (GO:0003723);; Molecular Function: ATP binding (GO:0005524);; Molecular Function: ATP-dependent helicase activity (GO:0008026);;	probable pre-mRNA-splicing factor ATP-dependent RNA helicase isoform X5
396a-3p	PB33681	3	--	Protein CLEC16A
396a-3p	PB26423	3	--	protein furry homolog isoform X1
396a-3p	PB14102	3	--	protein LTV1 homolog
396a-3p	PB14881	3	--	Protein LTV1 like
396a-3p	PB31199	3	--	protein NLP6-like	RWP-RK
396a-5p	PB11262	3	--	protein PHYLLO, chloroplastic isoform X2
396a-5p	PB31290	3	--	protein PHYLLO, chloroplastic isoform X5
396a-5p	PB15652	3	--	protein XRI1-like isoform X2
396a-5p	PB29900	3	Biological Process: metabolic process (GO:0008152);; Biological Process: anatomical structure morphogenesis (GO:0009653);; Biological Process: cellular component organization (GO:0016043);; Biological Process: cell growth (GO:0016049);; Molecular Function: kinase activity (GO:0016301);; Biological Process: organ development (GO:0048513);; Biological Process: developmental growth (GO:0048589);; Bi…	receptor-like protein kinase HSL1
396a-5p	PB25364	3	Molecular Function: protein serine/threonine kinase activity (GO:0004674);; Molecular Function: ATP binding (GO:0005524);; Biological Process: protein phosphorylation (GO:0006468);; Cellular Component: integral component of membrane (GO:0016021);;	receptor-like protein kinase HSL1
396a-3p	PB24600	3	--	Retrovirus-related Pol polyprotein from transposon TNT 1-94
396a-5p	PB33904	2.5	--	SWI/SNF-related matrix-associated actin-dependent regulator of chromatin subfamily A member 3-like 2
396a-5p	PB43534	2.5	--	SWI/SNF-related matrix-associated actin-dependent regulator of chromatin subfamily A member 3-like 3
396a-5p	PB5747	3	Molecular Function: catalytic activity (GO:0003824);; Biological Process: carbohydrate metabolic process (GO:0005975);;	transaldolase-like
396a-5p	PB31902	2.5	--	UV-B-induced protein At3g17800, chloroplastic-like
396a-3p	PB40348	3	Cellular Component: membrane (GO:0016020);;	WAT1-related protein At4g08290-like
396a-5p	PB29191	2.5	--	WD repeat-containing protein 48
396a-5p	PB22684	2.5	--	WD repeat-containing protein 48
396a-5p	PB43433	2.5	--	WD repeat-containing protein 48-like
396a-5p	PB39490	2.5	--	WD repeat-containing protein 48-like isoform X1
396a-5p	PB29379	2.5	--	WD repeat-containing protein 48-like isoform X3
396a-5p	PB31452	2.5	--	WEB family protein At2g40480-like
396a-3p	PB21651	3	Molecular Function: sequence-specific DNA binding transcription factor activity (GO:0003700);; Biological Process: regulation of transcription, DNA-templated (GO:0006355);; Molecular Function: sequence-specific DNA binding (GO:0043565);;	WRKY transcription factor 2	WRKY
396a-5p	PB13079	2.5	--	uncharacterized protein LOC100306249
396a-5p	PB39207	3	--	uncharacterized protein LOC100793802 isoform X1
396a-5p	PB28200	2.5	--	uncharacterized protein LOC100805045 isoform X1
396a-3p	PB30210	3	--	uncharacterized protein LOC100815334 isoform X2
396a-3p	PB27996	3	--	uncharacterized protein LOC100815334 isoform X2
396a-3p	PB5518	3	Molecular Function: RNA binding (GO:0003723);; Molecular Function: structural constituent of ribosome (GO:0003735);; Biological Process: translation (GO:0006412);; Cellular Component: large ribosomal subunit (GO:0015934);;	uncharacterized protein LOC100305550
396a-3p	PB1687	3	Molecular Function: RNA binding (GO:0003723);; Molecular Function: structural constituent of ribosome (GO:0003735);; Biological Process: translation (GO:0006412);; Cellular Component: large ribosomal subunit (GO:0015934);;	uncharacterized protein LOC100305550
396a-5p	PB32598	2.5	--	uncharacterized protein LOC109795895
396a-5p	PB39558	3	Molecular Function: iron ion binding (GO:0005506);; Cellular Component: cytoplasm (GO:0005737);; Molecular Function: linoleate 13S-lipoxygenase activity (GO:0016165);; Biological Process: oxylipin biosynthetic process (GO:0031408);; Biological Process: oxidation-reduction process (GO:0055114);;	uncharacterized protein LOC109802609
396a-3p	PB29250	3	--	hypothetical protein GLYMA_02G198100
396a-5p	PB4737	2	Biological Process: aromatic amino acid family biosynthetic process (GO:0009073);; Biological Process: iron-sulfur cluster assembly (GO:0016226);;	hypothetical protein KK1_037604
396a-3p	PB42525	3	--	hypothetical protein GLYMA_03G023700
396a-3p	PB28237	2.5	Biological Process: response to stimulus (GO:0050896);;	hypothetical protein GLYMA_03G047900
396a-5p	PB18992	2.5	--	hypothetical protein GLYMA_03G244500
396a-5p	PB34383	3	Molecular Function: protein serine/threonine kinase activity (GO:0004674);; Molecular Function: ATP binding (GO:0005524);; Biological Process: protein phosphorylation (GO:0006468);; Cellular Component: integral component of membrane (GO:0016021);;	hypothetical protein GLYMA_13G174900
396a-5p	PB30220	3	Molecular Function: protein serine/threonine kinase activity (GO:0004674);; Molecular Function: ATP binding (GO:0005524);; Biological Process: protein phosphorylation (GO:0006468);; Cellular Component: integral component of membrane (GO:0016021);;	hypothetical protein GLYMA_13G174900
396a-5p	PB29467	3	Molecular Function: protein serine/threonine kinase activity (GO:0004674);; Molecular Function: ATP binding (GO:0005524);; Biological Process: protein phosphorylation (GO:0006468);; Cellular Component: integral component of membrane (GO:0016021);;	hypothetical protein GLYMA_13G174900
396a-3p	PB37765	2.5	--	hypothetical protein GLYMA_19G095500
396a-5p	PB39746	3	--	hypothetical protein LR48_Vigan06g070100	GRF
396a-5p	PB9940	3	Molecular Function: sequence-specific DNA binding transcription factor activity (GO:0003700);; Cellular Component: nucleus (GO:0005634);; Biological Process: regulation of transcription, DNA-templated (GO:0006355);; Molecular Function: sequence-specific DNA binding (GO:0043565);;	hypothetical protein LR48_Vigan09g039100	HB-WOX
396a-5p	PB1941	3	Molecular Function: sequence-specific DNA binding transcription factor activity (GO:0003700);; Cellular Component: nucleus (GO:0005634);; Biological Process: regulation of transcription, DNA-templated (GO:0006355);; Molecular Function: sequence-specific DNA binding (GO:0043565);;	hypothetical protein LR48_Vigan09g039100	HB-WOX
396a-5p	PB3925	3	Molecular Function: sequence-specific DNA binding transcription factor activity (GO:0003700);; Cellular Component: nucleus (GO:0005634);; Biological Process: regulation of transcription, DNA-templated (GO:0006355);; Molecular Function: sequence-specific DNA binding (GO:0043565);;	hypothetical protein LR48_Vigan09g039100	HB-WOX
396a-3p	PB27307	2.5	--	hypothetical protein MTR_0655s0010
396a-5p	PB13097	3	--	hypothetical protein PHAVU_001G147700g
396a-3p	PB32532	3	--	hypothetical protein PHAVU_002G234900g
396a-5p	PB28008	3	--	hypothetical protein PHAVU_003G200800g
396a-5p	PB42356	3	Molecular Function: phosphoenolpyruvate carboxykinase activity (GO:0004611);; Molecular Function: purine nucleotide binding (GO:0017076);; Biological Process: primary metabolic process (GO:0044238);; Biological Process: organic substance metabolic process (GO:0071704);;	hypothetical protein TSUD_185490
396a-3p	PB31328	2.5	Molecular Function: acetylglucosaminyltransferase activity (GO:0008375);; Cellular Component: membrane (GO:0016020);;	hypothetical protein glysoja_020768
396a-5p	PB10712	2.5	Biological Process: response to stress (GO:0006950);; Biological Process: pattern specification process (GO:0007389);; Biological Process: regulation of cellular metabolic process (GO:0031323);; Biological Process: single-organism developmental process (GO:0044767);; Biological Process: meristem development (GO:0048507);;	hypothetical protein glysoja_021468, partial	Trihelix TF
396a-5p	PB31764	3	Molecular Function: transferase activity (GO:0016740);;	hypothetical protein glysoja_023800
396a-5p	PB32102	2.5	--	hypothetical protein L228DRAFT_245223
398a/c	PB35162	3	Biological Process: branched-chain amino acid metabolic process (GO:0009081);; Molecular Function: L-leucine transaminase activity (GO:0052654);; Molecular Function: L-valine transaminase activity (GO:0052655);; Molecular Function: L-isoleucine transaminase activity (GO:0052656);;	branched-chain-amino-acid aminotransferase 7 isoform X2
398b	PB35999	3	Biological Process: photoreactive repair (GO:0000719);; Molecular Function: deoxyribodipyrimidine photo-lyase activity (GO:0003904);; Biological Process: UV protection (GO:0009650);;	CPD photolyase
398b	PB24517	3	--	CRM-domain containing factor CFM2, chloroplastic-like isoform X1
398a/c	PB42734	3	Molecular Function: phosphoglycerate dehydrogenase activity (GO:0004617);; Cellular Component: nucleus (GO:0005634);; Cellular Component: cytosol (GO:0005829);; Biological Process: L-serine biosynthetic process (GO:0006564);; Biological Process: tryptophan catabolic process (GO:0006569);; Biological Process: protein targeting to membrane (GO:0006612);; Cellular Component: chloroplast stroma (GO:0…	D-3-phosphoglycerate dehydrogenase, chloroplastic
398a/c	PB29452	3	Cellular Component: cytosol (GO:0005829);; Biological Process: proteolysis (GO:0006508);; Molecular Function: serine-type peptidase activity (GO:0008236);; Cellular Component: membrane (GO:0016020);;	Dipeptidyl peptidase 8
398a/c	PB23784	3	--	EIN3-binding F-box protein 1-like
398a/c	PB30773	3	--	EIN3-binding F-box protein 1-like
398b	PB34463	3	Cellular Component: intracellular part (GO:0044424);;	La-related protein
398a/c	PB15198	2	Molecular Function: zinc ion binding (GO:0008270);;	Pollen-specific protein SF3	LIM
398a/c	PB20213	2.5	Molecular Function: serine-type endopeptidase activity (GO:0004252);; Biological Process: proteolysis (GO:0006508);; Molecular Function: serine-type exopeptidase activity (GO:0070008);;	prolyl endopeptidase
398a/c	PB19258	2.5	Molecular Function: serine-type endopeptidase activity (GO:0004252);; Biological Process: proteolysis (GO:0006508);; Molecular Function: serine-type exopeptidase activity (GO:0070008);;	prolyl endopeptidase
398a/c	PB41229	2.5	Molecular Function: serine-type endopeptidase activity (GO:0004252);; Biological Process: proteolysis (GO:0006508);; Molecular Function: serine-type exopeptidase activity (GO:0070008);;	prolyl endopeptidase
398a/c	PB29911	2.5	Molecular Function: serine-type endopeptidase activity (GO:0004252);; Biological Process: proteolysis (GO:0006508);; Molecular Function: serine-type exopeptidase activity (GO:0070008);;	prolyl endopeptidase
398a/c	PB42522	2.5	Molecular Function: serine-type endopeptidase activity (GO:0004252);; Biological Process: proteolysis (GO:0006508);; Molecular Function: serine-type exopeptidase activity (GO:0070008);;	prolyl endopeptidase
398a/c	PB29089	2.5	Molecular Function: serine-type endopeptidase activity (GO:0004252);; Biological Process: proteolysis (GO:0006508);; Molecular Function: serine-type exopeptidase activity (GO:0070008);;	prolyl endopeptidase
398a/c	PB23522	3	--	Pyruvate, phosphate dikinase, chloroplastic
398a/c	PB26095	3	--	Pyruvate, phosphate dikinase, chloroplastic
398b	PB19413	3	Molecular Function: nucleotide binding (GO:0000166);; Cellular Component: cytosol (GO:0005829);; Molecular Function: dTDP-glucose 4,6-dehydratase activity (GO:0008460);; Molecular Function: dTDP-4-dehydrorhamnose reductase activity (GO:0008831);; Cellular Component: plasmodesma (GO:0009506);; Biological Process: response to sucrose (GO:0009744);; Biological Process: response to UV-B (GO:0010224);…	rhamnose biosynthetic enzyme 1
398a/c	PB21678	3	--	Serine/threonine-protein kinase/endoribonuclease IRE1
398b	PB5189	2.5	Molecular Function: superoxide dismutase activity (GO:0004784);; Cellular Component: cytoplasm (GO:0005737);; Biological Process: superoxide metabolic process (GO:0006801);; Molecular Function: metal ion binding (GO:0046872);; Biological Process: oxidation-reduction process (GO:0055114);;	superoxide dismutase [Cu-Zn]
398a/c	PB16281	3	Cellular Component: vacuole (GO:0005773);; Cellular Component: endoplasmic reticulum lumen (GO:0005788);; Biological Process: proteolysis (GO:0006508);; Molecular Function: cysteine-type peptidase activity (GO:0008234);; Cellular Component: aleurone grain (GO:0033095);;	vignain-like
398b	PB35257	3	Molecular Function: nucleic acid binding (GO:0003676);; Molecular Function: metal ion binding (GO:0046872);;	zinc finger protein WIP2-like	C2H2
398a/c	PB23086	2.5	Cellular Component: SAGA-type complex (GO:0070461);;	uncharacterized protein LOC109808485
398b	PB30607	2	--	uncharacterized protein LOC100810151
398a/c	PB24969	3	Molecular Function: aspartic-type endopeptidase activity (GO:0004190);; Biological Process: proteolysis (GO:0006508);;	hypothetical protein GLYMA_01G163000
398a/c	PB22443	3	--	hypothetical protein GLYMA_02G203000
398a/c	PB17976	2.5	Molecular Function: serine-type endopeptidase activity (GO:0004252);; Biological Process: proteolysis (GO:0006508);; Molecular Function: serine-type exopeptidase activity (GO:0070008);;	hypothetical protein GLYMA_14G222700
1507a-3p	PB12422	3	Molecular Function: ATP binding (GO:0005524);; Cellular Component: cytoplasm (GO:0005737);; Cellular Component: cytoskeleton (GO:0005856);;	actin
1507c	PB37604	3	Molecular Function: copper ion binding (GO:0005507);; Molecular Function: GTP binding (GO:0005525);; Cellular Component: vacuolar membrane (GO:0005774);; Cellular Component: Golgi-associated vesicle (GO:0005798);; Cellular Component: cytosol (GO:0005829);; Cellular Component: plasma membrane (GO:0005886);; Biological Process: N-terminal protein myristoylation (GO:0006499);; Biological Process: sm…	ADP-ribosylation factor 1, partial
1507c	PB43940	0.5	Molecular Function: copper ion binding (GO:0005507);; Molecular Function: electron carrier activity (GO:0009055);;	Basic blue protein
1507c	PB940	0.5	Molecular Function: copper ion binding (GO:0005507);; Molecular Function: electron carrier activity (GO:0009055);;	Basic blue protein
1507c	PB661	0.5	Molecular Function: copper ion binding (GO:0005507);; Molecular Function: electron carrier activity (GO:0009055);;	Basic blue protein
1507c	PB22920	2.5	Molecular Function: hydrolase activity, hydrolyzing O-glycosyl compounds (GO:0004553);; Biological Process: carbohydrate metabolic process (GO:0005975);;	beta-glucosidase 25 isoform X2
1507c	PB35518	3	Molecular Function: copper ion binding (GO:0005507);; Molecular Function: electron carrier activity (GO:0009055);; Biological Process: electron transport chain (GO:0022900);;	blue copper protein-like
1507c	PB693	3	Molecular Function: copper ion binding (GO:0005507);; Molecular Function: electron carrier activity (GO:0009055);; Biological Process: electron transport chain (GO:0022900);;	blue copper protein-like
1507c	PB5393	3	Molecular Function: copper ion binding (GO:0005507);; Molecular Function: electron carrier activity (GO:0009055);; Biological Process: electron transport chain (GO:0022900);;	blue copper protein-like
1507a-3p	PB21754	2.5	--	calmodulin-binding protein 60 C
1507a-5p	PB33632	2.5	--	Chaperone protein DnaJ
1507a-3p	PB15236	3	Cellular Component: plasma membrane (GO:0005886);; Biological Process: protein folding (GO:0006457);; Molecular Function: heat shock protein binding (GO:0031072);; Molecular Function: unfolded protein binding (GO:0051082);;	chaperone protein dnaJ 49-like
1507a-3p	PB8983	3	Cellular Component: plasma membrane (GO:0005886);; Biological Process: protein folding (GO:0006457);; Molecular Function: heat shock protein binding (GO:0031072);; Molecular Function: unfolded protein binding (GO:0051082);;	chaperone protein dnaJ 49-like
1507a-3p	PB6402	2.5	Molecular Function: nucleotide binding (GO:0000166);; Cellular Component: cytosol (GO:0005829);; Biological Process: lignin biosynthetic process (GO:0009809);; Molecular Function: cinnamoyl-CoA reductase activity (GO:0016621);; Biological Process: glucosinolate biosynthetic process (GO:0019761);; Molecular Function: dihydrokaempferol 4-reductase activity (GO:0045552);; Molecular Function: coenzym…	cinnamoyl-CoA reductase 1 isoform X1
1507a-3p	PB14433	2.5	Molecular Function: nucleotide binding (GO:0000166);; Cellular Component: cytosol (GO:0005829);; Biological Process: lignin biosynthetic process (GO:0009809);; Molecular Function: cinnamoyl-CoA reductase activity (GO:0016621);; Biological Process: glucosinolate biosynthetic process (GO:0019761);; Molecular Function: coenzyme binding (GO:0050662);;	cinnamoyl-CoA reductase 1 isoform X1
1507a-3p	PB32031	3	Molecular Function: structural molecule activity (GO:0005198);; Biological Process: intracellular protein transport (GO:0006886);; Biological Process: vesicle-mediated transport (GO:0016192);; Cellular Component: clathrin coat of trans-Golgi network vesicle (GO:0030130);; Cellular Component: clathrin coat of coated pit (GO:0030132);;	clathrin heavy chain 1
1507a-3p	PB21920	3	Molecular Function: structural molecule activity (GO:0005198);; Biological Process: intracellular protein transport (GO:0006886);; Biological Process: vesicle-mediated transport (GO:0016192);; Cellular Component: clathrin coat of trans-Golgi network vesicle (GO:0030130);; Cellular Component: clathrin coat of coated pit (GO:0030132);;	clathrin heavy chain 1 isoform X1
1507a-3p	PB28960	3	Molecular Function: structural molecule activity (GO:0005198);; Biological Process: intracellular protein transport (GO:0006886);; Biological Process: vesicle-mediated transport (GO:0016192);; Cellular Component: clathrin coat of trans-Golgi network vesicle (GO:0030130);; Cellular Component: clathrin coat of coated pit (GO:0030132);;	clathrin heavy chain 1 isoform X1
1507a-3p	PB40103	3	Molecular Function: structural molecule activity (GO:0005198);; Biological Process: intracellular protein transport (GO:0006886);; Biological Process: vesicle-mediated transport (GO:0016192);; Cellular Component: clathrin coat of trans-Golgi network vesicle (GO:0030130);; Cellular Component: clathrin coat of coated pit (GO:0030132);;	clathrin heavy chain 2-like
1507a-3p	PB42614	3	Molecular Function: structural molecule activity (GO:0005198);; Biological Process: intracellular protein transport (GO:0006886);; Biological Process: vesicle-mediated transport (GO:0016192);; Cellular Component: clathrin coat of trans-Golgi network vesicle (GO:0030130);; Cellular Component: clathrin coat of coated pit (GO:0030132);;	clathrin heavy chain 2-like
1507a-3p	PB26508	3	Molecular Function: structural molecule activity (GO:0005198);; Biological Process: intracellular protein transport (GO:0006886);; Biological Process: vesicle-mediated transport (GO:0016192);; Cellular Component: clathrin coat of trans-Golgi network vesicle (GO:0030130);; Cellular Component: clathrin coat of coated pit (GO:0030132);;	clathrin heavy chain 2-like
1507a-3p	PB33052	3	Molecular Function: structural molecule activity (GO:0005198);; Biological Process: intracellular protein transport (GO:0006886);; Biological Process: vesicle-mediated transport (GO:0016192);; Cellular Component: clathrin coat of trans-Golgi network vesicle (GO:0030130);; Cellular Component: clathrin coat of coated pit (GO:0030132);;	clathrin heavy chain 2-like
1507a-3p	PB34044	3	Molecular Function: structural molecule activity (GO:0005198);; Biological Process: intracellular protein transport (GO:0006886);; Biological Process: vesicle-mediated transport (GO:0016192);; Cellular Component: clathrin coat of trans-Golgi network vesicle (GO:0030130);; Cellular Component: clathrin coat of coated pit (GO:0030132);;	clathrin heavy chain 2-like
1507a-3p	PB34455	3	Molecular Function: structural molecule activity (GO:0005198);; Biological Process: intracellular protein transport (GO:0006886);; Biological Process: vesicle-mediated transport (GO:0016192);; Cellular Component: clathrin coat of trans-Golgi network vesicle (GO:0030130);; Cellular Component: clathrin coat of coated pit (GO:0030132);;	clathrin heavy chain 2-like
1507a-5p	PB37638	3	Molecular Function: ATP binding (GO:0005524);; Cellular Component: mitochondrial matrix (GO:0005759);; Biological Process: ATP catabolic process (GO:0006200);; Biological Process: protein folding (GO:0006457);; Biological Process: chlorophyll catabolic process (GO:0015996);; Molecular Function: ATPase activity (GO:0016887);; Molecular Function: unfolded protein binding (GO:0051082);;	CLP protease regulatory subunit CLPX1, mitochondrial
1507a-5p	PB41142	3	--	CTD small phosphatase-like protein 2
1507a-5p	PB8542	2.5	Molecular Function: protein binding (GO:0005515);;	curved DNA-binding protein-like
1507a-3p	PB42967	3	Molecular Function: nucleic acid binding (GO:0003676);; Molecular Function: ATP binding (GO:0005524);; Molecular Function: ATP-dependent helicase activity (GO:0008026);;	DEAD-box ATP-dependent RNA helicase 13-like
1507a-3p	PB40921	3	--	disease resistance protein At3g14460
1507a-3p	PB9344	3	--	disease resistance protein At3g14460
1507d	PB29734	3	Biological Process: defense response (GO:0006952);; Molecular Function: ADP binding (GO:0043531);;	disease resistance protein isoform X1
1507d	PB31117	3	--	disease resistance protein RGA1
1507a-3p	PB31040	3	--	disease resistance protein RGA1
1507a-3p	PB31983	3	Biological Process: defense response (GO:0006952);; Molecular Function: ADP binding (GO:0043531);;	disease resistance protein RGA1
1507d	PB25024	3	--	disease resistance protein RGA2-like
1507a-3p	PB17417	3	Biological Process: defense response (GO:0006952);; Molecular Function: ADP binding (GO:0043531);;	disease resistance protein RGA2-like
1507a-3p	PB25347	3	Biological Process: defense response (GO:0006952);; Molecular Function: ADP binding (GO:0043531);;	disease resistance protein RGA2-like
1507a-3p	PB39908	3	Biological Process: defense response (GO:0006952);; Molecular Function: ADP binding (GO:0043531);;	disease resistance protein RGA2-like
1507a-3p	PB25198	3	Biological Process: defense response (GO:0006952);; Molecular Function: ADP binding (GO:0043531);;	disease resistance protein RGA2-like
1507d	PB26623	3	--	disease resistance protein RGA2-like isoform X1
1507d	PB26416	3	--	disease resistance protein RGA2-like isoform X1
1507a-3p	PB24072	2	--	disease resistance protein RGA3
1507d	PB33631	3	--	disease resistance protein RGA3
1507a-3p	PB30149	2.5	--	disease resistance protein RGA3
1507a-3p	PB40928	2.5	--	disease resistance protein RGA3
1507d	PB25464	2.5	--	disease resistance protein RGA4
1507a-3p	PB25456	2	Biological Process: defense response (GO:0006952);; Molecular Function: ADP binding (GO:0043531);;	disease resistance protein RGA4
1507a-3p	PB27592	2	--	disease resistance protein RGA4
1507a-3p	PB22596	2.5	--	disease resistance protein RGA4
1507a-3p	PB31873	2.5	--	disease resistance protein RGA4
1507a-3p	PB32125	2.5	--	disease resistance protein RGA4
1507a-3p	PB41476	2.5	--	disease resistance protein RGA4
1507a-3p	PB40382	2.5	--	disease resistance protein RGA4
1507a-3p	PB30632	2.5	--	disease resistance protein RGA4
1507a-3p	PB42599	2.5	--	disease resistance protein RGA4
1507a-3p	PB28122	2.5	--	disease resistance protein RGA4
1507a-3p	PB43071	2	Biological Process: defense response (GO:0006952);; Molecular Function: ADP binding (GO:0043531);;	disease resistance protein RGA4
1507d	PB37442	3	--	Disease resistance protein RPM1
1507d	PB34134	3	Biological Process: defense response (GO:0006952);; Molecular Function: ADP binding (GO:0043531);;	Disease resistance protein RPM1
1507d	PB29789	3	Biological Process: defense response (GO:0006952);; Molecular Function: ADP binding (GO:0043531);;	Disease resistance protein RPM1
1507d	PB43601	3	Biological Process: defense response (GO:0006952);; Molecular Function: ADP binding (GO:0043531);;	Disease resistance protein RPM1
1507d	PB28205	3	Biological Process: defense response (GO:0006952);; Molecular Function: ADP binding (GO:0043531);;	Disease resistance protein RPM1
1507d	PB32964	3	Biological Process: defense response (GO:0006952);; Molecular Function: ADP binding (GO:0043531);;	Disease resistance protein RPM1
1507a-3p	PB27403	3	Biological Process: defense response (GO:0006952);; Molecular Function: ADP binding (GO:0043531);;	disease resistance protein RPM1-like
1507a-3p	PB39946	3	Biological Process: defense response (GO:0006952);; Molecular Function: ADP binding (GO:0043531);;	disease resistance protein RPM1-like
1507a-3p	PB27682	2.5	Biological Process: defense response (GO:0006952);; Molecular Function: ADP binding (GO:0043531);;	disease resistance RPP13-like protein 1
1507a-3p	PB14017	3	--	disease resistance RPP13-like protein 1
1507a-3p	PB41316	2.5	Biological Process: defense response (GO:0006952);; Molecular Function: ADP binding (GO:0043531);;	disease resistance RPP13-like protein 1
1507a-3p	PB25820	2.5	Biological Process: defense response (GO:0006952);; Molecular Function: ADP binding (GO:0043531);;	disease resistance RPP13-like protein 1
1507a-3p	PB30272	3	Biological Process: defense response (GO:0006952);; Molecular Function: ADP binding (GO:0043531);;	disease resistance RPP13-like protein 1
1507a-3p	PB22581	3	--	disease resistance RPP13-like protein 1
1507a-3p	PB39432	1.5	Biological Process: defense response (GO:0006952);; Molecular Function: ADP binding (GO:0043531);;	disease resistance RPP13-like protein 1 isoform X1
1507a-3p	PB26922	1.5	Biological Process: defense response (GO:0006952);; Molecular Function: ADP binding (GO:0043531);;	disease resistance RPP13-like protein 1 isoform X1
1507a-5p	PB40305	3	Molecular Function: DNA binding (GO:0003677);; Molecular Function: DNA topoisomerase type II (ATP-hydrolyzing) activity (GO:0003918);; Molecular Function: ATP binding (GO:0005524);; Cellular Component: chromosome (GO:0005694);; Cellular Component: mitochondrion (GO:0005739);; Biological Process: DNA topological change (GO:0006265);; Biological Process: pyrimidine ribonucleotide biosynthetic proce…	DNA gyrase subunit A, chloroplastic/mitochondrial
1507a-5p	PB32133	3	Molecular Function: DNA binding (GO:0003677);; Molecular Function: DNA-directed RNA polymerase activity (GO:0003899);; Biological Process: transcription, DNA-templated (GO:0006351);; Molecular Function: ribonucleoside binding (GO:0032549);;	DNA-directed RNA polymerases IV and V subunit 2
1507c	PB34427	2.5	--	E3 ubiquitin-protein ligase LIN-1
1507c	PB23940	2.5	--	E3 ubiquitin-protein ligase LIN-1 isoform X1
1507c	PB20200	2.5	--	E3 ubiquitin-protein ligase LIN-1 isoform X1
1507a-3p	PB10192	2.5	--	E3 ubiquitin-protein ligase RMA1H1
1507a-5p	PB629	2	Molecular Function: electron carrier activity (GO:0009055);; Molecular Function: protein disulfide oxidoreductase activity (GO:0015035);; Biological Process: cell redox homeostasis (GO:0045454);;	Glutaredoxin-C9
1507a-3p	PB40846	3	--	Histidine--tRNA ligase
1507a-3p	PB22977	3	--	Histidine--tRNA ligase
1507a-3p	PB28623	3	--	Histidine--tRNA ligase
1507a-3p	PB39538	3	--	Histidine--tRNA ligase
1507c	PB22018	3	Biological Process: response to unfolded protein (GO:0006986);; Biological Process: response to heat (GO:0009408);;	hsp70-Hsp90 organizing protein 1
1507c	PB19516	2.5	Molecular Function: copper ion binding (GO:0005507);; Biological Process: lignin catabolic process (GO:0046274);; Biological Process: response to copper ion (GO:0046688);; Cellular Component: apoplast (GO:0048046);; Molecular Function: hydroquinone:oxygen oxidoreductase activity (GO:0052716);; Biological Process: oxidation-reduction process (GO:0055114);;	laccase
1507c	PB19281	2.5	Molecular Function: copper ion binding (GO:0005507);; Biological Process: lignin catabolic process (GO:0046274);; Cellular Component: apoplast (GO:0048046);; Molecular Function: hydroquinone:oxygen oxidoreductase activity (GO:0052716);; Biological Process: oxidation-reduction process (GO:0055114);;	laccase-3-like
1507c	PB8226	2.5	Molecular Function: copper ion binding (GO:0005507);; Biological Process: lignin catabolic process (GO:0046274);; Cellular Component: apoplast (GO:0048046);; Molecular Function: hydroquinone:oxygen oxidoreductase activity (GO:0052716);; Biological Process: oxidation-reduction process (GO:0055114);;	laccase-5-like
1507d	PB34245	3	--	LOW QUALITY PROTEIN: disease resistance protein RGA4
1507a-5p	PB31903	2.5	Molecular Function: nucleotide binding (GO:0000166);;	LOW QUALITY PROTEIN: uncharacterized protein LOC102669442
1507a-5p	PB30871	3	--	LRR receptor-like serine/threonine-protein kinase
1507a-5p	PB31253	3	Biological Process: cation transport (GO:0006812);; Molecular Function: cation transmembrane transporter activity (GO:0008324);; Cellular Component: integral component of membrane (GO:0016021);; Biological Process: transmembrane transport (GO:0055085);;	metal tolerance-like protein
1507a-3p	PB16440	3	Molecular Function: oxidoreductase activity (GO:0016491);; Biological Process: oxidation-reduction process (GO:0055114);;	methylecgonone reductase-like
1507d	PB14892	3	Molecular Function: L-ornithine transmembrane transporter activity (GO:0000064);; Cellular Component: mitochondrion (GO:0005739);; Biological Process: proline biosynthetic process (GO:0006561);; Biological Process: hyperosmotic response (GO:0006972);; Biological Process: ornithine transport (GO:0015822);; Cellular Component: integral component of membrane (GO:0016021);; Biological Process: L-argi…	mitochondrial arginine transporter BAC2-like
1507a-5p	PB19146	3	Cellular Component: integral component of membrane (GO:0016021);; Biological Process: protein processing (GO:0016485);;	nicalin-1
1507a-5p	PB42343	3	Cellular Component: integral component of membrane (GO:0016021);; Biological Process: protein processing (GO:0016485);;	nicalin-1
1507a-3p	PB21536	3	--	pentatricopeptide repeat-containing protein At1g69290-like
1507d	PB9104	3	--	Pentatricopeptide repeat-containing protein, chloroplastic
1507a-5p	PB12580	2.5	--	Polygalacturonase inhibitor 1
1507a-5p	PB12889	3	--	Polygalacturonase inhibitor 1
1507a-5p	PB32401	2.5	--	probable disease resistance protein At4g27220
1507a-3p	PB27907	3	Biological Process: protein glycosylation (GO:0006486);; Biological Process: response to osmotic stress (GO:0006970);; Biological Process: response to cold (GO:0009409);; Biological Process: response to high light intensity (GO:0009644);; Molecular Function: phosphoric ester hydrolase activity (GO:0042578);; Biological Process: phosphatidylinositol metabolic process (GO:0046488);; Biological Proc…	probable phosphoinositide phosphatase SAC9
1507a-5p	PB39637	2.5	--	probable UDP-N-acetylglucosamine--peptide N-acetylglucosaminyltransferase SPINDLY
1507d	PB1916	3	--	proteasome subunit beta type-3-like
1507a-3p	PB28886	3	--	protein MEI2-like 1 isoform X2
1507a-5p	PB31299	3	--	receptor-like protein 12
1507a-5p	PB24430	2	--	receptor-like protein 12 isoform X1
1507a-5p	PB30447	2.5	--	receptor-like protein 12 isoform X1
1507a-5p	PB26769	2	--	receptor-like protein 12 isoform X2
1507a-5p	PB26885	2.5	--	receptor-like protein 12 isoform X2
1507a-3p	PB10971	3	Molecular Function: serine-type endopeptidase activity (GO:0004252);; Cellular Component: plasma membrane (GO:0005886);; Biological Process: proteolysis (GO:0006508);; Cellular Component: plasmodesma (GO:0009506);; Cellular Component: integral component of membrane (GO:0016021);;	RHOMBOID-like protein 1
1507a-3p	PB36176	3	Molecular Function: zinc ion binding (GO:0008270);; Molecular Function: 5-amino-6-(5-phosphoribosylamino)uracil reductase activity (GO:0008703);; Molecular Function: diaminohydroxyphosphoribosylaminopyrimidine deaminase activity (GO:0008835);; Biological Process: riboflavin biosynthetic process (GO:0009231);; Molecular Function: NADP binding (GO:0050661);; Biological Process: oxidation-reduction …	riboflavin biosynthesis protein PYRR, chloroplastic-like
1507a-5p	PB43689	3	Molecular Function: structural constituent of ribosome (GO:0003735);; Cellular Component: mitochondrion (GO:0005739);; Cellular Component: ribosome (GO:0005840);; Biological Process: translation (GO:0006412);; Cellular Component: chloroplast (GO:0009507);; Molecular Function: rRNA binding (GO:0019843);;	ribosomal protein L16 (chloroplast)
1507c	PB18405	3	--	SMR domain-containing protein At5g58720
1507c	PB12268	3	--	SMR domain-containing protein At5g58720
1507c	PB9600	3	--	SMR domain-containing protein At5g58720-like
1507a-5p	PB25561	3	--	Symplekin
1507a-5p	PB28118	3	--	Symplekin
1507a-3p	PB41784	3	--	TMV resistance protein N
1507a-3p	PB23101	2.5	Cellular Component: cis-Golgi network (GO:0005801);; Cellular Component: cytosol (GO:0005829);; Biological Process: ER to Golgi vesicle-mediated transport (GO:0006888);; Biological Process: plant-type cell wall biogenesis (GO:0009832);; Biological Process: glucuronoxylan metabolic process (GO:0010413);; Biological Process: xylan biosynthetic process (GO:0045492);;	trafficking protein particle complex subunit 1 isoform X1
1507c	PB34726	1.5	Molecular Function: copper ion binding (GO:0005507);; Molecular Function: electron carrier activity (GO:0009055);;	uclacyanin-3-like
1507a-5p	PB40896	3	Molecular Function: catalytic activity (GO:0003824);; Biological Process: cellular metabolic process (GO:0044237);; Molecular Function: coenzyme binding (GO:0050662);;	vestitone reductase-like
1507a-3p	PB30414	2.5	--	WD repeat-containing protein 44-like isoform X2
1507a-3p	PB19452	3	Cellular Component: plasma membrane (GO:0005886);;	WEB family protein At5g55860-like
1507a-3p	PB16206	3	Molecular Function: metal ion binding (GO:0046872);;	zinc finger CCCH domain-containing protein 43-like	C3H
1507a-3p	PB14822	3	Molecular Function: metal ion binding (GO:0046872);;	zinc finger CCCH domain-containing protein 43-like	C3H
1507a-3p	PB19405	3	Molecular Function: metal ion binding (GO:0046872);;	zinc finger CCCH domain-containing protein 43-like	C3H
1507a-5p	PB35147	3	#N/A	#N/A
1507c	PB8562	3	#N/A	#N/A
1507d	PB8572	2.5	#N/A	#N/A
1507d	PB42619	3	#N/A	#N/A
1507a-3p	PB40471	2.5	--	uncharacterized protein LOC109815153 isoform X1
1507a-3p	PB30458	2.5	--	uncharacterized protein At1g51745-like
1507a-3p	PB28928	2.5	--	uncharacterized protein LOC100782848
1507a-3p	PB20560	2.5	--	uncharacterized protein LOC100784130 isoform X1
1507a-5p	PB18281	3	--	uncharacterized protein LOC100810756
1507a-5p	PB35197	3	--	uncharacterized protein LOC100810756
1507a-5p	PB15647	2.5	Biological Process: protein folding (GO:0006457);; Biological Process: response to stress (GO:0006950);; Molecular Function: heat shock protein binding (GO:0031072);; Molecular Function: unfolded protein binding (GO:0051082);;	uncharacterized protein LOC100812972 isoform X1
1507a-3p	PB19542	2.5	Molecular Function: ATP binding (GO:0005524);;	uncharacterized protein LOC100816702
1507a-3p	PB19341	2.5	Molecular Function: ATP binding (GO:0005524);;	uncharacterized protein LOC100816702
1507a-3p	PB31858	3	--	uncharacterized protein LOC108331552
1507a-5p	PB2505	3	--	uncharacterized protein LOC108333503 isoform X2
1507c	PB14431	3	--	hypothetical protein FGSG_08956
1507a-3p	PB27498	1.5	Biological Process: defense response (GO:0006952);; Molecular Function: ADP binding (GO:0043531);;	hypothetical protein GLYMA_03G034400
1507a-3p	PB23994	3	--	hypothetical protein GLYMA_10G121700	FAR1
1507a-5p	PB4890	2.5	Molecular Function: GTP binding (GO:0005525);; Cellular Component: intracellular (GO:0005622);; Biological Process: small GTPase mediated signal transduction (GO:0007264);; Cellular Component: membrane (GO:0016020);;	hypothetical protein GLYMA_13G172600
1507c	PB24799	2.5	--	hypothetical protein GLYMA_15G149200
1507a-3p	PB29886	3	--	hypothetical protein GLYMA_15G202000
1507a-3p	PB22779	2.5	--	hypothetical protein GLYMA_16G031700
1507c	PB40493	2.5	Molecular Function: copper ion binding (GO:0005507);; Biological Process: lignin catabolic process (GO:0046274);; Cellular Component: apoplast (GO:0048046);; Molecular Function: hydroquinone:oxygen oxidoreductase activity (GO:0052716);; Biological Process: oxidation-reduction process (GO:0055114);;	hypothetical protein GLYMA_18G023600
1507c	PB20742	2.5	--	hypothetical protein GLYMA_18G023600
1507d	PB28565	2	--	hypothetical protein glysoja_022192
1507d	PB40946	2	--	hypothetical protein glysoja_022192
1507a-5p	PB16871	3	--	hypothetical protein K457DRAFT_137390
1507a-3p	PB11005	2.5	Molecular Function: ATP binding (GO:0005524);; Cellular Component: cytoplasm (GO:0005737);; Cellular Component: cytoskeleton (GO:0005856);;	hypothetical protein PHAVU_001G142500g
1507a-3p	PB40818	2.5	--	hypothetical protein PHAVU_001G142500g
1507d	PB31403	2	--	hypothetical protein PHAVU_004G001700g
1507a-3p	PB24866	3	Biological Process: defense response (GO:0006952);; Molecular Function: ADP binding (GO:0043531);;	hypothetical protein PHAVU_004G015700g, partial
1507d	PB24623	1.5	--	hypothetical protein PHAVU_006G051500g
1507a-3p	PB25221	2.5	--	hypothetical protein PHAVU_007G254300g
1507a-5p	PB32541	2.5	--	hypothetical protein PHAVU_008G043400g, partial
1507a-3p	PB6883	2.5	Molecular Function: catalytic activity (GO:0003824);; Biological Process: cellular metabolic process (GO:0044237);; Biological Process: single-organism metabolic process (GO:0044710);;	hypothetical protein PHAVU_008G257800g
1507a-5p	PB27766	3	Biological Process: cation transport (GO:0006812);; Molecular Function: cation transmembrane transporter activity (GO:0008324);; Cellular Component: integral component of membrane (GO:0016021);; Biological Process: transmembrane transport (GO:0055085);;	hypothetical protein PHAVU_L008200g
2089b	PB33365	3	--	disease resistance protein
2089b	PB30760	2	Biological Process: defense response (GO:0006952);; Biological Process: signal transduction (GO:0007165);; Molecular Function: ADP binding (GO:0043531);;	disease resistance protein RML1A-like
2089b	PB24903	2	Biological Process: defense response (GO:0006952);; Biological Process: signal transduction (GO:0007165);; Molecular Function: ADP binding (GO:0043531);;	disease resistance protein RML1A-like
2089b	PB24453	2	Biological Process: defense response (GO:0006952);; Biological Process: signal transduction (GO:0007165);; Molecular Function: ADP binding (GO:0043531);;	disease resistance protein RML1A-like
2089b	PB26065	2	Biological Process: defense response (GO:0006952);; Biological Process: signal transduction (GO:0007165);; Molecular Function: ADP binding (GO:0043531);;	disease resistance protein RML1A-like
2089b	PB42149	2	Biological Process: defense response (GO:0006952);; Biological Process: signal transduction (GO:0007165);; Molecular Function: ADP binding (GO:0043531);;	disease resistance protein RML1A-like
2089b	PB25371	2	Biological Process: defense response (GO:0006952);; Biological Process: signal transduction (GO:0007165);; Molecular Function: ADP binding (GO:0043531);;	disease resistance protein RML1A-like
2089b	PB43281	2	Biological Process: response to stimulus (GO:0050896);;	disease resistance protein RML1A-like
2089b	PB30905	3	--	disease resistance protein RML1B-like isoform X1
2089b	PB24446	3	--	disease resistance RPP13-like protein 1 isoform X3
2089b	PB41735	3	Molecular Function: ATP binding (GO:0005524);; Biological Process: defense response (GO:0006952);; Biological Process: signal transduction (GO:0007165);; Molecular Function: nucleoside-triphosphatase activity (GO:0017111);; Molecular Function: ADP binding (GO:0043531);;	functional resistance protein KR1,
2089b	PB39178	2.5	Molecular Function: ATP binding (GO:0005524);; Biological Process: defense response (GO:0006952);; Biological Process: signal transduction (GO:0007165);; Molecular Function: nucleoside-triphosphatase activity (GO:0017111);; Molecular Function: ADP binding (GO:0043531);;	Rj2 protein
2089b	PB40811	2	Biological Process: cell communication (GO:0007154);; Biological Process: response to stimulus (GO:0050896);;	TMV resistance protein N
2089b	PB41800	2	--	TMV resistance protein N
2089b	PB23796	2	Biological Process: cell communication (GO:0007154);; Biological Process: response to stimulus (GO:0050896);;	TMV resistance protein N
2089b	PB8446	2	Biological Process: defense response (GO:0006952);; Biological Process: signal transduction (GO:0007165);; Molecular Function: ADP binding (GO:0043531);;	TMV resistance protein N
2089b	PB39646	3	Biological Process: defense response (GO:0006952);; Biological Process: signal transduction (GO:0007165);; Molecular Function: ADP binding (GO:0043531);; Biological Process: recognition of pollen (GO:0048544);;	TMV resistance protein N
2089b	PB27343	3	Biological Process: cell communication (GO:0007154);; Biological Process: response to stimulus (GO:0050896);;	TMV resistance protein N
2089b	PB26274	3	Biological Process: defense response (GO:0006952);; Biological Process: signal transduction (GO:0007165);; Molecular Function: ADP binding (GO:0043531);; Biological Process: recognition of pollen (GO:0048544);;	TMV resistance protein N
2089b	PB40856	3	Biological Process: defense response (GO:0006952);; Biological Process: signal transduction (GO:0007165);; Molecular Function: ADP binding (GO:0043531);; Biological Process: recognition of pollen (GO:0048544);;	TMV resistance protein N
2089b	PB41007	3	Biological Process: defense response (GO:0006952);; Biological Process: signal transduction (GO:0007165);; Molecular Function: ADP binding (GO:0043531);; Biological Process: recognition of pollen (GO:0048544);;	TMV resistance protein N
2089b	PB27930	3	Biological Process: defense response (GO:0006952);; Biological Process: signal transduction (GO:0007165);; Molecular Function: ADP binding (GO:0043531);; Biological Process: recognition of pollen (GO:0048544);;	TMV resistance protein N
2089b	PB25291	3	Biological Process: defense response (GO:0006952);; Biological Process: signal transduction (GO:0007165);; Molecular Function: ADP binding (GO:0043531);; Biological Process: recognition of pollen (GO:0048544);;	TMV resistance protein N
2089b	PB25715	3	Biological Process: defense response (GO:0006952);; Biological Process: signal transduction (GO:0007165);; Molecular Function: ADP binding (GO:0043531);; Biological Process: recognition of pollen (GO:0048544);;	TMV resistance protein N
2089b	PB29266	2	Biological Process: defense response (GO:0006952);; Biological Process: signal transduction (GO:0007165);; Molecular Function: ADP binding (GO:0043531);;	TMV resistance protein N
2089b	PB33140	2.5	Molecular Function: ATP binding (GO:0005524);; Biological Process: defense response (GO:0006952);; Biological Process: signal transduction (GO:0007165);; Molecular Function: nucleoside-triphosphatase activity (GO:0017111);; Molecular Function: ADP binding (GO:0043531);;	TMV resistance protein N
2089b	PB26267	3	Molecular Function: ATP binding (GO:0005524);; Biological Process: defense response (GO:0006952);; Biological Process: signal transduction (GO:0007165);; Molecular Function: nucleoside-triphosphatase activity (GO:0017111);; Molecular Function: ADP binding (GO:0043531);;	TMV resistance protein N
2089b	PB43591	3	Molecular Function: purine ribonucleoside binding (GO:0032550);; Molecular Function: adenyl ribonucleotide binding (GO:0032559);; Molecular Function: anion binding (GO:0043168);; Biological Process: response to stimulus (GO:0050896);;	TMV resistance protein N
2089b	PB37333	3	--	TMV resistance protein N
2089b	PB39690	3	--	TMV resistance protein N
2089b	PB32109	1	--	TMV resistance protein N
2089b	PB29114	2	--	TMV resistance protein N
2089b	PB33845	2	--	TMV resistance protein N
2089b	PB33706	2	--	TMV resistance protein N
2089b	PB26132	2	Biological Process: response to stimulus (GO:0050896);;	TMV resistance protein N
2089b	PB29429	2	Molecular Function: ATP binding (GO:0005524);; Biological Process: defense response (GO:0006952);; Biological Process: signal transduction (GO:0007165);; Molecular Function: nucleoside-triphosphatase activity (GO:0017111);; Molecular Function: ADP binding (GO:0043531);;	TMV resistance protein N
2089b	PB41904	3	Molecular Function: nucleotide binding (GO:0000166);;	TMV resistance protein N
2089b	PB26961	3	--	TMV resistance protein N
2089b	PB41370	3	--	TMV resistance protein N
2089b	PB40115	3	Molecular Function: purine ribonucleoside binding (GO:0032550);; Molecular Function: adenyl ribonucleotide binding (GO:0032559);; Molecular Function: anion binding (GO:0043168);; Biological Process: response to stimulus (GO:0050896);;	TMV resistance protein N
2089b	PB39667	3	--	TMV resistance protein N
2089b	PB33380	3	Molecular Function: purine ribonucleoside binding (GO:0032550);; Molecular Function: adenyl ribonucleotide binding (GO:0032559);; Molecular Function: anion binding (GO:0043168);; Biological Process: response to stimulus (GO:0050896);;	TMV resistance protein N
2089b	PB40836	3	Molecular Function: hydrolase activity (GO:0016787);; Molecular Function: purine ribonucleoside binding (GO:0032550);; Molecular Function: adenyl ribonucleotide binding (GO:0032559);; Molecular Function: anion binding (GO:0043168);; Biological Process: response to stimulus (GO:0050896);;	TMV resistance protein N
2089b	PB31054	3	Molecular Function: purine ribonucleoside binding (GO:0032550);; Molecular Function: adenyl ribonucleotide binding (GO:0032559);; Molecular Function: anion binding (GO:0043168);; Biological Process: response to stimulus (GO:0050896);;	TMV resistance protein N
2089b	PB33442	3	--	TMV resistance protein N
2089b	PB32637	3	--	TMV resistance protein N, partial
2089b	PB23366	3	--	TMV resistance protein N-like
2089b	PB28207	3	--	TMV resistance protein N-like
2089b	PB24132	3	--	TMV resistance protein N-like
2089b	PB41376	3	--	TMV resistance protein N-like
[truncated: 131 more rows]
