# Supplementary material for: Comprehensive transcriptome analysis reveals genes potentially involved in isoflavone biosynthesis in Pueraria thomsonii Benth
Source: PLoS One. 2019 Jun 4;14(6):e0217593. doi: 10.1371/journal.pone.0217593 (PMC6548387; doi:10.1371/journal.pone.0217593)
Supplement: S17 Table — (XLS) [file pone.0217593.s019.xls]

## Sheet: 总表
S17 Table. AS identification.
UniTransModel	frequency	type	gene_id	event_id	alternative_transcripts	total_transcripts	Nr_annotation
1016_0|path2	one	A3	1016_0|path2	1016_0|path2;A3:1016_0|path2:697-1751:697-1786:+	PB16825	PB16825,PB41586	hypothetical protein PHAVU_009G064600g
1026_0|path0	one	A3	1026_0|path0	1026_0|path0;A3:1026_0|path0:715-932:715-1024:+	PB27031	PB27031,PB43682	leucine-rich repeat receptor protein kinase EMS1-like
1062_0|path9	one	A3	1062_0|path9	1062_0|path9;A3:1062_0|path9:734-825:734-834:+	PB30672	PB30672,PB43725,PB43544	probable LRR receptor-like serine/threonine-protein kinase At5g10290
1141_0|path0	one	A3	1141_0|path0	1141_0|path0;A3:1141_0|path0:578-1193:578-1767:+	PB24190	PB24190,PB38107,PB23121	DnaJ like subfamily C member 10
115_0|path1	one	A3	115_0|path1	115_0|path1;A3:115_0|path1:1766-2017:1766-2021:+	PB29696	PB29696,PB27710,PB27595	Protein RIC1 like
1166_0|path2	one	A3	1166_0|path2	1166_0|path2;A3:1166_0|path2:2559-2779:2559-2836:+	PB2107,PB21973	PB2107,PB21973,PB34683	Putative DNA repair protein RAD23-1
1223_0|path13	one	A3	1223_0|path13	1223_0|path13;A3:1223_0|path13:326-354:326-469:+	PB23701	PB23701,PB25976	Two-component response regulator-like PRR37
1303_0|path0	one	A3	1303_0|path0	1303_0|path0;A3:1303_0|path0:1509-2137:1509-2203:+	PB40891	PB40891,PB41552	uncharacterized protein LOC109788595
140_2|path1	one	A3	140_2|path1	140_2|path1;A3:140_2|path1:756-993:756-1049:+	PB33651	PB33651,PB28417,PB39739	U-box domain-containing protein 33-like isoform X1
1455_0|path0	one	A3	1455_0|path0	1455_0|path0;A3:1455_0|path0:223-846:223-3140:+	PB27989	PB27989,PB2871	UDP-glycosyltransferase 79B30-like
1468_1|path0	one	A3	1468_1|path0	1468_1|path0;A3:1468_1|path0:1706-2471:1706-2495:+	PB22547	PB22547,PB23758	uncharacterized protein LOC100805591 isoform X2
1504_5|path0	one	A3	1504_5|path0	1504_5|path0;A3:1504_5|path0:3512-3698:3512-3707:+	PB23466,PB24620	PB23466,PB24620,PB30596	Polyphosphoinositide phosphatase
1505_0|path2	one	A3	1505_0|path2	1505_0|path2;A3:1505_0|path2:1463-1638:1463-1665:+	PB32378,PB23182	PB32378,PB23182,PB25379,PB31466	Transcription factor TFIIIB component B&apos;&apos;
1581_0|path3	one	A3	1581_0|path3	1581_0|path3;A3:1581_0|path3:281-370:281-810:+	PB27643	PB27643,PB22212	Alpha,alpha-trehalose-phosphate synthase [UDP-forming] 6
1594_0|path1	one	A3	1594_0|path1	1594_0|path1;A3:1594_0|path1:1112-2287:1112-3342:+	PB41914	PB41914,PB19052	NADH dehydrogenase [ubiquinone] iron-sulfur protein 1, mitochondrial-like
1604_0|path1	one	A3	1604_0|path1	1604_0|path1;A3:1604_0|path1:1557-1650:1557-1665:+	PB34360,PB33849	PB34360,PB33849,PB32294	hypothetical protein glysoja_045432
1622_0|path0	one	A3	1622_0|path0	1622_0|path0;A3:1622_0|path0:2081-2477:2081-2483:+	PB36859	PB36859,PB22899	Actin-related protein 3
1648_0|path0	one	A3	1648_0|path0	1648_0|path0;A3:1648_0|path0:94-2515:94-2547:+	PB30634,PB25594,PB27563	PB30634,PB25594,PB27563,PB27538	putative SWI/SNF-related matrix-associated actin-dependent regulator of chromatin subfamily A member 3-like 1 isoform X1
1795_0|path0	one	A3	1795_0|path0	1795_0|path0;A3:1795_0|path0:4437-4539:4437-4548:+	PB37657	PB37657,PB14831,PB26624	hypothetical protein GLYMA_09G281000
1802_0|path4	one	A3	1802_0|path4	1802_0|path4;A3:1802_0|path4:355-403:355-435:+	PB28507	PB28507,PB24936,PB27521	pumilio homolog 6, chloroplastic isoform X2
1803_0|path1	one	A3	1803_0|path1	1803_0|path1;A3:1803_0|path1:198-301:198-396:+	PB26148	PB26148,PB28431	disease resistance protein At4g27190-like isoform X2
1807_0|path10	one	A3	1807_0|path10	1807_0|path10;A3:1807_0|path10:3302-3377:3302-3438:+	PB29758	PB29758,PB42208	Villin-1
1848_0|path0	one	A3	1848_0|path0	1848_0|path0;A3:1848_0|path0:107-239:107-242:+	PB9213	PB9213,PB5312	hypothetical protein PHAVU_002G016300g
1876_0|path3	one	A3	1876_0|path3	1876_0|path3;A3:1876_0|path3:611-1078:611-1095:+	PB24506	PB24506,PB12033,PB35228	glycosyltransferase KGT31
1981_1|path3	one	A3	1981_1|path3	1981_1|path3;A3:1981_1|path3:2750-2866:2750-2907:+	PB19548	PB19548,PB37178	probable Xaa-Pro aminopeptidase P
2006_3|path3	one	A3	2006_3|path3	2006_3|path3;A3:2006_3|path3:415-445:415-579:+	PB31316	PB31316,PB32829	ETO1-like protein 1
2029_1|path2	one	A3	2029_1|path2	2029_1|path2;A3:2029_1|path2:1025-5884:1025-7462:+	PB30521	PB30521,PB35844,PB17482	AT-rich interactive domain-containing protein 5-like isoform X1
2034_0|path4	one	A3	2034_0|path4	2034_0|path4;A3:2034_0|path4:2643-3196:2643-3287:+	PB28769	PB28769,PB28291,PB29041	dynamin-2A-like
2047_0|path0	one	A3	2047_0|path0	2047_0|path0;A3:2047_0|path0:973-2481:973-2503:+	PB12014,PB12948	PB12014,PB12948,PB7007	cytochrome P450 CYP82D47-like
2047_4|path1	one	A3	2047_4|path1	2047_4|path1;A3:2047_4|path1:363-473:363-482:+	PB2302	PB2302,PB5247	Putative pectate lyase 3
2104_0|path0	one	A3	2104_0|path0	2104_0|path0;A3:2104_0|path0:1064-1171:1064-1178:+	PB7679	PB7679,PB1294,PB1522	NAD(P)H-quinone oxidoreductase subunit U, chloroplastic-like
2120_0|path0	one	A3	2120_0|path0	2120_0|path0;A3:2120_0|path0:160-432:160-1581:+	PB21149	PB21149,PB16818	hypothetical protein GLYMA_11G145000
2125_0|path1	one	A3	2125_0|path1	2125_0|path1;A3:2125_0|path1:624-1506:624-1552:+	PB8441	PB8441,PB13280	serine/threonine-protein kinase CDL1
2130_1|path1	one	A3	2130_1|path1	2130_1|path1;A3:2130_1|path1:1290-1446:1290-1451:+	PB27810	PB27810,PB22748	NAD-dependent malic enzyme 59 kDa isoform, mitochondrial-like
2147_0|path1	one	A3	2147_0|path1	2147_0|path1;A3:2147_0|path1:2800-3021:2800-3024:+	PB23458	PB23458,PB30985,PB25064,PB25238,PB40401	hypothetical protein GLYMA_10G157700
2158_0|path0	one	A3	2158_0|path0	2158_0|path0;A3:2158_0|path0:2694-2919:2694-3016:+	PB32408,PB25983,PB28038	PB32408,PB25983,PB28038,PB26945,PB32219	RNA polymerase II C-terminal domain phosphatase-like 2
220_0|path0	one	A3	220_0|path0	220_0|path0;A3:220_0|path0:5261-5809:5261-6188:+	PB43045	PB43045,PB38656	uncharacterized protein LOC100776932 isoform X1
2216_1|path3	one	A3	2216_1|path3	2216_1|path3;A3:2216_1|path3:900-1069:900-1353:+	PB24331	PB24331,PB24181	G-type lectin S-receptor-like serine/threonine-protein kinase SD3-1
2254_1|path2	one	A3	2254_1|path2	2254_1|path2;A3:2254_1|path2:504-529:504-618:+	PB30011	PB30011,PB22815	extra-large guanine nucleotide-binding protein 3-like
2259_1|path0	one	A3	2259_1|path0	2259_1|path0;A3:2259_1|path0:11070-11187:11070-11480:+	PB31881	PB31881,PB34086	pentatricopeptide repeat-containing protein At4g17616
2288_0|path1	one	A3	2288_0|path1	2288_0|path1;A3:2288_0|path1:76-534:76-1679:+	PB30095	PB30095,PB19175	phosphate transporter 1 family protein
2291_0|path5	one	A3	2291_0|path5	2291_0|path5;A3:2291_0|path5:303-393:303-1500:+	PB26505,PB32303	PB26505,PB32303,PB21050	Heat shock cognate 70 kDa protein
2311_0|path4	one	A3	2311_0|path4	2311_0|path4;A3:2311_0|path4:564-666:564-822:+	PB42846	PB42846,PB6177,PB27939,PB15042	vacuolar fusion protein CCZ1 homolog B-like isoform X1
2341_1|path0	one	A3	2341_1|path0	2341_1|path0;A3:2341_1|path0:608-1902:608-1905:+	PB20985	PB20985,PB22464	serine/threonine-protein kinase MHK-like isoform X1
2383_0|path4	one	A3	2383_0|path4	2383_0|path4;A3:2383_0|path4:1157-2597:1157-2603:+	PB6324	PB6324,PB17386	copper-transporting ATPase PAA1, chloroplastic-like isoform X2
2491_0|path0	one	A3	2491_0|path0	2491_0|path0;A3:2491_0|path0:1373-2037:1373-2042:+	PB19187	PB19187,PB25576	Glutamine-dependent NAD(+) synthetase
2494_2|path0	one	A3	2494_2|path0	2494_2|path0;A3:2494_2|path0:2840-2929:2840-2943:+	PB25323,PB42199	PB25323,PB42199,PB33825	hypothetical protein GLYMA_12G072700
2500_1|path6	one	A3	2500_1|path6	2500_1|path6;A3:2500_1|path6:330-400:330-466:+	PB29983	PB29983,PB40081	pentatricopeptide repeat-containing protein At1g76280 isoform X1
2517_0|path0	one	A3	2517_0|path0	2517_0|path0;A3:2517_0|path0:641-815:641-827:+	PB31951,PB31348	PB31951,PB31348,PB32456	early endosome antigen 1-like isoform X1
2528_0|path0	one	A3	2528_0|path0	2528_0|path0;A3:2528_0|path0:2024-2100:2024-2105:+	PB31907	PB31907,PB23567	gamma-tubulin complex component 5-like isoform X1
2528_1|path2	one	A3	2528_1|path2	2528_1|path2;A3:2528_1|path2:1582-1661:1582-1679:+	PB42545	PB42545,PB40470,PB20113	K(+) efflux antiporter 4-like isoform X1
258_11|path0	one	A3	258_11|path0	258_11|path0;A3:258_11|path0:2738-2852:2738-3015:+	PB24862	PB24862,PB25980	probable LRR receptor-like serine/threonine-protein kinase At3g47570 isoform X2
2580_0|path0	one	A3	2580_0|path0	2580_0|path0;A3:2580_0|path0:434-961:434-2764:+	PB37870	PB37870,PB17461	Pseudouridine-5&apos;-monophosphatase
2603_0|path1	one	A3	2603_0|path1	2603_0|path1;A3:2603_0|path1:475-1033:475-1113:+	PB31649,PB23475,PB28735,PB26571,PB33164	PB31649,PB23475,PB28735,PB26571,PB33164,PB24398	uncharacterized protein LOC100816611
2692_1|path0	one	A3	2692_1|path0	2692_1|path0;A3:2692_1|path0:547-1676:547-1684:+	PB37394	PB37394,PB28164	hypothetical protein GLYMA_04G029100
27_8|path4	one	A3	27_8|path4	27_8|path4;A3:27_8|path4:26-331:26-332:+	PB29088	PB29088,PB25688	serine/threonine-protein phosphatase 4 regulatory subunit 3-like isoform X2
2721_0|path0	one	A3	2721_0|path0	2721_0|path0;A3:2721_0|path0:1785-2080:1785-2090:+	PB38068	PB38068,PB29035	probable pre-mRNA-splicing factor ATP-dependent RNA helicase
2731_0|path0	one	A3	2731_0|path0	2731_0|path0;A3:2731_0|path0:2734-3597:2734-3620:+	PB37642,PB31864,PB31144	PB37642,PB31864,PB31144,PB28246	hypothetical protein GLYMA_06G313700
2785_0|path2	one	A3	2785_0|path2	2785_0|path2;A3:2785_0|path2:567-655:567-917:+	PB31443,PB33260	PB31443,PB33260,PB21955	uncharacterized protein LOC100780360 isoform X1
2789_0|path1	one	A3	2789_0|path1	2789_0|path1;A3:2789_0|path1:219-2574:219-2626:+	PB10028	PB10028,PB9312,PB7548	coiled-coil domain-containing protein 115-like isoform X2
2803_0|path0	one	A3	2803_0|path0	2803_0|path0;A3:2803_0|path0:2886-4033:2886-4037:+	PB37110	PB37110,PB30638	hypothetical protein GLYMA_07G000500
2823_0|path0	one	A3	2823_0|path0	2823_0|path0;A3:2823_0|path0:161-1278:161-1386:+	PB6928	PB6928,PB16627	hypothetical protein GLYMA_06G276400
2829_0|path3	one	A3	2829_0|path3	2829_0|path3;A3:2829_0|path3:3460-3697:3460-3716:+	PB27257	PB27257,PB27544,PB29388	Chloroplastic group IIA intron splicing facilitator CRS1, chloroplastic
2835_0|path0	one	A3	2835_0|path0	2835_0|path0;A3:2835_0|path0:755-1665:755-2819:+	PB43441	PB43441,PB21307	regulator of nonsense transcripts UPF3-like isoform X2
2840_0|path0	one	A3	2840_0|path0	2840_0|path0;A3:2840_0|path0:1894-2629:1894-11054:+	PB43944	PB43944,PB490,PB4584	UPF0678 fatty acid-binding protein-like protein At1g79260
2843_0|path2	one	A3	2843_0|path2	2843_0|path2;A3:2843_0|path2:2447-2529:2447-2622:+	PB42117	PB42117,PB24661	hypothetical protein TSUD_231680
2865_0|path0	one	A3	2865_0|path0	2865_0|path0;A3:2865_0|path0:2250-2638:2250-2704:+	PB17592	PB17592,PB11043	Putative S-acyltransferase
2948_1|path0	one	A3	2948_1|path0	2948_1|path0;A3:2948_1|path0:108-271:108-317:+	PB9406	PB9406,PB5849	V-type proton ATPase subunit B 2
2960_0|path0	one	A3	2960_0|path0	2960_0|path0;A3:2960_0|path0:2815-2954:2815-2961:+	PB34709	PB34709,PB1978	hypothetical protein PHAVU_002G282400g
3037_0|path1	one	A3	3037_0|path1	3037_0|path1;A3:3037_0|path1:1298-1912:1298-1933:+	PB4091	PB4091,PB2127	uncharacterized protein LOC100306659
3062_0|path1	one	A3	3062_0|path1	3062_0|path1;A3:3062_0|path1:1347-1414:1347-1438:+	PB22431	PB22431,PB42180	protein HEADING DATE 3B isoform X4
3137_0|path0	one	A3	3137_0|path0	3137_0|path0;A3:3137_0|path0:290-444:290-484:+	PB29265	PB29265,PB36627	hypothetical protein GLYMA_13G045400
3155_0|path2	one	A3	3155_0|path2	3155_0|path2;A3:3155_0|path2:3288-4942:3288-5235:+	PB12989	PB12989,PB12069	uncharacterized protein LOC100778510 isoform X2
3220_0|path0	one	A3	3220_0|path0	3220_0|path0;A3:3220_0|path0:521-822:521-1928:+	PB36837	PB36837,PB4073,PB12291	uncharacterized protein LOC100527827 isoform X1
3223_0|path0	one	A3	3223_0|path0	3223_0|path0;A3:3223_0|path0:976-1064:976-1084:+	PB25099,PB15421	PB25099,PB15421,PB30335	hypothetical protein GLYMA_11G155300
3257_0|path2	one	A3	3257_0|path2	3257_0|path2;A3:3257_0|path2:587-735:587-757:+	PB28664,PB28150,PB34311	PB28664,PB28150,PB34311,PB21610	LOW QUALITY PROTEIN: uncharacterized protein LOC106772578
3282_0|path0	one	A3	3282_0|path0	3282_0|path0;A3:3282_0|path0:2140-2672:2140-2744:+	PB15184	PB15184,PB35828	hypothetical protein LR48_Vigan303s007200
3304_1|path3	one	A3	3304_1|path3	3304_1|path3;A3:3304_1|path3:2611-2736:2611-3187:+	PB26849	PB26849,PB23686,PB24017	hypothetical protein GLYMA_13G089200
3322_0|path3	one	A3	3322_0|path3	3322_0|path3;A3:3322_0|path3:1268-1597:1268-2801:+	PB21226	PB21226,PB11818,PB12245	mitochondrial substrate carrier family protein V-like isoform X3
333_0|path0	one	A3	333_0|path0	333_0|path0;A3:333_0|path0:2000-2077:2000-2099:+	PB40422	PB40422,PB24730	mitochondrial substrate carrier family protein ucpB isoform X2
3450_1|path2	one	A3	3450_1|path2	3450_1|path2;A3:3450_1|path2:865-1528:865-3120:+	PB30173	PB30173,PB36278,PB15321	adenine nucleotide transporter BT1, chloroplastic/mitochondrial-like
3461_0|path2	one	A3	3461_0|path2	3461_0|path2;A3:3461_0|path2:73-1306:73-3279:+	PB25669	PB25669,PB17558	nuclear transcription factor Y subunit A-7-like isoform X1
3492_0|path0	one	A3	3492_0|path0	3492_0|path0;A3:3492_0|path0:2691-3374:2691-3527:+	PB22383	PB22383,PB23692,PB15172	Protein IQ-DOMAIN 32
3543_0|path3	one	A3	3543_0|path3	3543_0|path3;A3:3543_0|path3:795-2122:795-2128:+	PB24628,PB26667,PB22306	PB24628,PB26667,PB22306,PB21325	Putative inactive receptor kinase
3605_0|path1	one	A3	3605_0|path1	3605_0|path1;A3:3605_0|path1:87-325:87-884:+	PB23972	PB23972,PB23141	hypothetical protein glysoja_006309
3634_1|path0	one	A3	3634_1|path0	3634_1|path0;A3:3634_1|path0:350-366:350-786:+	PB31644	PB31644,PB29419,PB23429	Putative potassium transporter 11
3649_0|path0	one	A3	3649_0|path0	3649_0|path0;A3:3649_0|path0:2345-2670:2345-2774:+	PB37849	PB37849,PB23356	TPR repeat superfamily protein
3651_0|path0	one	A3	3651_0|path0	3651_0|path0;A3:3651_0|path0:322-1151:322-1169:+	PB9032	PB9032,PB16824	uncharacterized protein LOC100781587
3720_0|path0	one	A3	3720_0|path0	3720_0|path0;A3:3720_0|path0:703-1252:703-1909:+	PB16777	PB16777,PB4513	hypothetical protein GLYMA_11G031800
3721_0|path1	one	A3	3721_0|path1	3721_0|path1;A3:3721_0|path1:1252-1261:1252-1309:+	PB25720	PB25720,PB19563	phosphatidylinositol 4-phosphate 5-kinase 1-like
3805_0|path0	one	A3	3805_0|path0	3805_0|path0;A3:3805_0|path0:286-773:286-779:+	PB13403	PB13403,PB3845,PB8544	single-stranded DNA-binding protein WHY1, chloroplastic-like
3849_0|path0	one	A3	3849_0|path0	3849_0|path0;A3:3849_0|path0:2286-2571:2286-2581:+	PB28189	PB28189,PB16830	probable E3 ubiquitin-protein ligase HERC3
396_0|path11	one	A3	396_0|path11	396_0|path11;A3:396_0|path11:909-1109:909-1562:+	PB28668	PB28668,PB33768,PB22982	Vacuolar proton translocating ATPase 100 kDa subunit
3965_0|path0	one	A3	3965_0|path0	3965_0|path0;A3:3965_0|path0:1633-1729:1633-1816:+	PB7231	PB7231,PB17839	threonine synthase 1, chloroplastic
397_0|path0	one	A3	397_0|path0	397_0|path0;A3:397_0|path0:3473-4642:3473-4675:+	PB26175	PB26175,PB24114,PB26082,PB31741	hypothetical protein glysoja_011158
3981_0|path5	one	A3	3981_0|path5	3981_0|path5;A3:3981_0|path5:1127-1485:1127-1529:+	PB24049	PB24049,PB31221	ABC transporter B family member 25, mitochondrial-like isoform X2
4066_19|path2	one	A3	4066_19|path2	4066_19|path2;A3:4066_19|path2:2103-2366:2103-2369:+	PB23050	PB23050,PB18931	Seed linoleate 9S-lipoxygenase
4094_4|path0	one	A3	4094_4|path0	4094_4|path0;A3:4094_4|path0:468-1166:468-1169:+	PB10859	PB10859,PB6390	Actin-97
4162_0|path0	one	A3	4162_0|path0	4162_0|path0;A3:4162_0|path0:2386-2719:2386-2741:+	PB12514	PB12514,PB7029	electron transfer flavoprotein subunit alpha, mitochondrial-like
4217_1|path2	one	A3	4217_1|path2	4217_1|path2;A3:4217_1|path2:2228-2325:2228-2327:+	PB16900	PB16900,PB18556,PB18097	UDP-D-apiose/UDP-D-xylose synthase 2-like
4244_0|path0	one	A3	4244_0|path0	4244_0|path0;A3:4244_0|path0:1404-1503:1404-1524:+	PB5555	PB5555,PB18158	beta-amylase
4252_0|path1	one	A3	4252_0|path1	4252_0|path1;A3:4252_0|path1:2022-2497:2022-2567:+	PB20548	PB20548,PB23427	probable E3 ubiquitin-protein ligase ARI2 isoform X3
4288_0|path0	one	A3	4288_0|path0	4288_0|path0;A3:4288_0|path0:783-921:783-1009:+	PB20366	PB20366,PB20456	probable plastid-lipid-associated protein 14, chloroplastic
4398_0|path2	one	A3	4398_0|path2	4398_0|path2;A3:4398_0|path2:2291-2432:2291-2447:+	PB21121	PB21121,PB18942,PB21941,PB19767	NAC transcription factor
4565_0|path0	one	A3	4565_0|path0	4565_0|path0;A3:4565_0|path0:502-1157:502-1222:+	PB15516	PB15516,PB20292	unknown
4697_0|path1	one	A3	4697_0|path1	4697_0|path1;A3:4697_0|path1:83-410:83-527:+	PB21156	PB21156,PB9287,PB16970	Eukaryotic translation initiation factor 5
477_0|path0	one	A3	477_0|path0	477_0|path0;A3:477_0|path0:279-1097:279-3306:+	PB23516	PB23516,PB5829	hypothetical protein GLYMA_07G084500
4821_29|path1	one	A3	4821_29|path1	4821_29|path1;A3:4821_29|path1:1551-1869:1551-1957:+	PB29186	PB29186,PB39874	probable disease resistance protein At5g66900 isoform X1
4821_7|path0	one	A3	4821_7|path0	4821_7|path0;A3:4821_7|path0:185-658:185-899:+	PB35810	PB35810,PB11015,PB7006	uncharacterized protein LOC100813237 isoform X2
4854_0|path0	one	A3	4854_0|path0	4854_0|path0;A3:4854_0|path0:596-1324:596-1334:+	PB37095	PB37095,PB36273	hypothetical protein GLYMA_12G227500
4899_0|path0	one	A3	4899_0|path0	4899_0|path0;A3:4899_0|path0:580-1472:580-1538:+	PB9262	PB9262,PB8277	hypothetical protein VIGAN_04238500
4941_0|path1	one	A3	4941_0|path1	4941_0|path1;A3:4941_0|path1:178-1004:178-1437:+	PB15130	PB15130,PB5496	uncharacterized protein LOC109809959
5043_0|path0	one	A3	5043_0|path0	5043_0|path0;A3:5043_0|path0:1380-1640:1380-1886:+	PB14402	PB14402,PB15056	hypothetical protein GLYMA_08G168700
5191_0|path0	one	A3	5191_0|path0	5191_0|path0;A3:5191_0|path0:1568-1698:1568-1743:+	PB6052,PB35315	PB6052,PB35315,PB17344	unknown, partial
5205_0|path0	one	A3	5205_0|path0	5205_0|path0;A3:5205_0|path0:672-682:672-687:+	PB37577	PB37577,PB10098	glutamate--tRNA ligase, chloroplastic/mitochondrial-like
5298_0|path0	one	A3	5298_0|path0	5298_0|path0;A3:5298_0|path0:449-2827:449-2878:+	PB17877,PB36358	PB17877,PB36358,PB11711	G-box-binding factor 1
5363_0|path1	one	A3	5363_0|path1	5363_0|path1;A3:5363_0|path1:225-542:225-649:+	PB16001	PB16001,PB36754	protein AMN1 homolog
5380_0|path2	one	A3	5380_0|path2	5380_0|path2;A3:5380_0|path2:347-441:347-1103:+	PB12705	PB12705,PB12310	hypothetical protein KK1_046970, partial
5449_0|path11	one	A3	5449_0|path11	5449_0|path11;A3:5449_0|path11:1462-2615:1462-2679:+	PB2963	PB2963,PB10298	hypothetical protein GLYMA_10G159800
5467_0|path2	one	A3	5467_0|path2	5467_0|path2;A3:5467_0|path2:1549-1820:1549-1834:+	PB15311	PB15311,PB18585	purple acid phosphatase-like protein
5481_1|path0	one	A3	5481_1|path0	5481_1|path0;A3:5481_1|path0:113-2291:113-2294:+	PB18220	PB18220,PB16743	Ankyrin repeat-containing protein At2g01680 family
5586_5|path0	one	A3	5586_5|path0	5586_5|path0;A3:5586_5|path0:393-466:393-469:+	PB20375	PB20375,PB35091	hypothetical protein GLYMA_05G183800
5842_2|path1	one	A3	5842_2|path1	5842_2|path1;A3:5842_2|path1:216-307:216-316:+	PB11609	PB11609,PB8912	bifunctional nuclease 1
585_1|path2	one	A3	585_1|path2	585_1|path2;A3:585_1|path2:3126-3835:3126-3845:+	PB31757	PB31757,PB31365	Telomerase-binding protein EST1A
5902_0|path0	one	A3	5902_0|path0	5902_0|path0;A3:5902_0|path0:491-619:491-636:+	PB6557	PB6557,PB15919	hypothetical protein PHAVU_010G016700g
6024_9|path1	one	A3	6024_9|path1	6024_9|path1;A3:6024_9|path1:1539-2269:1539-2386:+	PB4957	PB4957,PB15188	hypothetical protein glysoja_031646
613_1|path2	one	A3	613_1|path2	613_1|path2;A3:613_1|path2:1644-2055:1644-2067:+	PB31556	PB31556,PB26831	G-type lectin S-receptor-like serine/threonine-protein kinase At4g27290
6131_0|path1	one	A3	6131_0|path1	6131_0|path1;A3:6131_0|path1:917-1013:917-1042:+	PB8282	PB8282,PB10456	BOI-related E3 ubiquitin-protein ligase 1-like isoform X1
6249_0|path0	one	A3	6249_0|path0	6249_0|path0;A3:6249_0|path0:541-605:541-606:+	PB12926	PB12926,PB12505,PB18338,PB12228	agmatine deiminase
626_0|path1	one	A3	626_0|path1	626_0|path1;A3:626_0|path1:178-1159:178-1290:+	PB25369	PB25369,PB29927,PB39986	uncharacterized protein LOC108319478
6451_0|path3	one	A3	6451_0|path3	6451_0|path3;A3:6451_0|path3:1325-1398:1325-1414:+	PB16862	PB16862,PB12603,PB10637	protein SRC2 homolog
6464_0|path0	one	A3	6464_0|path0	6464_0|path0;A3:6464_0|path0:134-2772:134-2826:+	PB35401	PB35401,PB36673	UDP-galactose transporter 2
651_0|path2	one	A3	651_0|path2	651_0|path2;A3:651_0|path2:1512-1589:1512-1638:+	PB42937,PB28144	PB42937,PB28144,PB31664	hypothetical protein GLYMA_05G059000
6527_0|path0	one	A3	6527_0|path0	6527_0|path0;A3:6527_0|path0:1153-1202:1153-1217:+	PB14963	PB14963,PB35775	AT-hook motif nuclear-localized protein 14 isoform X1
6563_1|path2	one	A3	6563_1|path2	6563_1|path2;A3:6563_1|path2:123-345:123-374:+	PB3626	PB3626,PB767	hypothetical protein glysoja_024629
6718_0|path2	one	A3	6718_0|path2	6718_0|path2;A3:6718_0|path2:2575-2864:2575-2922:+	PB14387	PB14387,PB12261	hypothetical protein GLYMA_16G197500, partial
6744_5|path0	one	A3	6744_5|path0	6744_5|path0;A3:6744_5|path0:284-938:284-965:+	PB15043	PB15043,PB42435,PB18699,PB10947	NADP-dependent alkenal double bond reductase P2
6752_0|path0	one	A3	6752_0|path0	6752_0|path0;A3:6752_0|path0:798-909:798-940:+	PB9845	PB9845,PB17554,PB17237	3-ketodihydrosphingosine reductase isoform X1
6779_0|path0	one	A3	6779_0|path0	6779_0|path0;A3:6779_0|path0:557-632:557-855:+	PB16962	PB16962,PB480	hypothetical protein glysoja_028217
693_0|path0	one	A3	693_0|path0	693_0|path0;A3:693_0|path0:1999-2100:1999-2105:+	PB39106	PB39106,PB28180,PB27259	protein SMG7L-like isoform X1
6935_0|path1	one	A3	6935_0|path1	6935_0|path1;A3:6935_0|path1:781-884:781-905:+	PB18805	PB18805,PB8305	PHD finger protein Alfin1
7041_0|path2	one	A3	7041_0|path2	7041_0|path2;A3:7041_0|path2:740-1358:740-1387:+	PB9653,PB15846,PB13238	PB9653,PB15846,PB13238,PB16372	pheophytinase, chloroplastic isoform X1
714_0|path2	one	A3	714_0|path2	714_0|path2;A3:714_0|path2:1945-2270:1945-2274:+	PB38120	PB38120,PB19697	hypothetical protein GLYMA_02G266800
7155_0|path0	one	A3	7155_0|path0	7155_0|path0;A3:7155_0|path0:2791-3468:2791-3485:+	PB16424	PB16424,PB16120	hypothetical protein GLYMA_U017000
7180_0|path1	one	A3	7180_0|path1	7180_0|path1;A3:7180_0|path1:183-2409:183-2518:+	PB12157	PB12157,PB15771	dephospho-CoA kinase-like
7180_5|path0	one	A3	7180_5|path0	7180_5|path0;A3:7180_5|path0:1482-1682:1482-1692:+	PB42595	PB42595,PB17938	protein LOW PSII ACCUMULATION 1, chloroplastic-like
7282_30|path1	one	A3	7282_30|path1	7282_30|path1;A3:7282_30|path1:1203-1674:1203-3721:+	PB25280	PB25280,PB5826	mRNA-decapping enzyme-like protein
7405_0|path3	one	A3	7405_0|path3	7405_0|path3;A3:7405_0|path3:993-1755:993-1804:+	PB7148	PB7148,PB11936	exosome complex exonuclease RRP46 homolog
758_0|path2	one	A3	758_0|path2	758_0|path2;A3:758_0|path2:2627-2877:2627-2895:+	PB25496	PB25496,PB27388	pentatricopeptide repeat-containing protein At3g23020-like
7598_0|path0	one	A3	7598_0|path0	7598_0|path0;A3:7598_0|path0:203-274:203-285:+	PB16331	PB16331,PB8890	uncharacterized protein LOC100816526
7748_3|path1	one	A3	7748_3|path1	7748_3|path1;A3:7748_3|path1:110-1714:110-1850:+	PB16391,PB12287	PB16391,PB12287,PB15512	probable cinnamyl alcohol dehydrogenase 1
7811_0|path0	one	A3	7811_0|path0	7811_0|path0;A3:7811_0|path0:343-445:343-454:+	PB3727	PB3727,PB17919	leucine-rich repeat protein 2-like isoform X1
7866_0|path0	one	A3	7866_0|path0	7866_0|path0;A3:7866_0|path0:524-1522:524-1559:+	PB13854	PB13854,PB16835	uncharacterized protein LOC100808097 isoform X3
787_0|path1	one	A3	787_0|path1	787_0|path1;A3:787_0|path1:1539-1689:1539-1719:+	PB26446	PB26446,PB22953	Putative ribonuclease H protein At1g65750 family
7949_1|path17	one	A3	7949_1|path17	7949_1|path17;A3:7949_1|path17:3714-4474:3714-4526:+	PB28804	PB28804,PB40948	TMV resistance protein N-like
7949_104|path5	one	A3	7949_104|path5	7949_104|path5;A3:7949_104|path5:2373-3362:2373-3590:+	PB27606	PB27606,PB39690	TMV resistance protein N-like isoform X1
7949_15|path0	one	A3	7949_15|path0	7949_15|path0;A3:7949_15|path0:1679-1789:1679-1946:+	PB27930	PB27930,PB40856	TMV resistance protein N
8417_0|path0	one	A3	8417_0|path0	8417_0|path0;A3:8417_0|path0:494-1366:494-1375:+	PB1438,PB159	PB1438,PB159,PB12547	hypothetical protein GLYMA_15G245400
8462_0|path0	one	A3	8462_0|path0	8462_0|path0;A3:8462_0|path0:855-925:855-930:+	PB16564	PB16564,PB3574	photosystem I reaction center subunit III, chloroplastic
8524_0|path0	one	A3	8524_0|path0	8524_0|path0;A3:8524_0|path0:1186-1531:1186-1597:+	PB2359	PB2359,PB199	hypothetical protein GLYMA_11G124900
8607_114|path1	one	A3	8607_114|path1	8607_114|path1;A3:8607_114|path1:3122-4188:3122-4435:+	PB23113	PB23113,PB43649	TMV resistance protein N-like
8607_142|path0	one	A3	8607_142|path0	8607_142|path0;A3:8607_142|path0:3148-3261:3148-3285:+	PB13486,PB14460,PB40331,PB24966	PB13486,PB14460,PB40331,PB24966,PB20556	trigger factor-like protein TIG, Chloroplastic
8607_251|path2	one	A3	8607_251|path2	8607_251|path2;A3:8607_251|path2:2699-2812:2699-2994:+	PB31524	PB31524,PB43224	hypothetical protein GLYMA_13G076200
8607_26|path2	one	A3	8607_26|path2	8607_26|path2;A3:8607_26|path2:2461-2552:2461-2621:+	PB17596	PB17596,PB13658	MAP kinase-like Ntf4 protein
8607_313|path0	one	A3	8607_313|path0	8607_313|path0;A3:8607_313|path0:404-3052:404-3257:+	PB2193	PB2193,PB4054	Zeaxanthin epoxidase, chloroplastic
8607_494|path0	one	A3	8607_494|path0	8607_494|path0;A3:8607_494|path0:545-732:545-740:+	PB29072	PB29072,PB29418	TMV resistance protein N-like
8607_5|path37	one	A3	8607_5|path37	8607_5|path37;A3:8607_5|path37:895-1288:895-1554:+	PB31793	PB31793,PB41313	hypothetical protein GLYMA_20G048800
8607_56|path2	one	A3	8607_56|path2	8607_56|path2;A3:8607_56|path2:600-747:600-1070:+	PB25882	PB25882,PB42882	TMV resistance protein N-like
8674_14|path0	one	A3	8674_14|path0	8674_14|path0;A3:8674_14|path0:631-947:631-972:+	PB21761,PB37990	PB21761,PB37990,PB22277	hypothetical protein GLYMA_08G090300
8674_421|path0	one	A3	8674_421|path0	8674_421|path0;A3:8674_421|path0:4074-4271:4074-4380:+	PB40930	PB40930,PB41437	TMV resistance protein N-like
8674_73|path1	one	A3	8674_73|path1	8674_73|path1;A3:8674_73|path1:146-709:146-1663:+	PB28659	PB28659,PB20687	--
8704_0|path1	one	A3	8704_0|path1	8704_0|path1;A3:8704_0|path1:154-247:154-269:+	PB630	PB630,PB1229	uncharacterized protein LOC100305983
8869_0|path1	one	A3	8869_0|path1	8869_0|path1;A3:8869_0|path1:663-834:663-839:+	PB165	PB165,PB5269	thylakoid lumenal 17.9 kDa protein, chloroplastic
888_0|path0	one	A3	888_0|path0	888_0|path0;A3:888_0|path0:3407-3754:3407-3808:+	PB20513	PB20513,PB13562	ADP-ribosylation factor GTPase-activating protein AGD7-like
9051_0|path1	one	A3	9051_0|path1	9051_0|path1;A3:9051_0|path1:233-299:233-308:+	PB18,PB5363	PB18,PB5363,PB17	uncharacterized protein LOC100799417 isoform X1
923_1|path1	one	A3	923_1|path1	923_1|path1;A3:923_1|path1:1508-1563:1508-1617:+	PB32327	PB32327,PB33592	DNA polymerase I B, chloroplastic/mitochondrial-like isoform X1
990_0|path1	one	A3	990_0|path1	990_0|path1;A3:990_0|path1:413-584:413-784:+	PB19675	PB19675,PB40732	LRR receptor-like serine/threonine-protein kinase GSO1
1013_1|path1	one	A5	1013_1|path1	1013_1|path1;A5:1013_1|path1:309-404:244-404:+	PB27123	PB27123,PB23866	mitogen-activated protein kinase kinase kinase YODA-like
1024_0|path5	one	A5	1024_0|path5	1024_0|path5;A5:1024_0|path5:735-865:620-865:+	PB30250,PB24931,PB30348,PB22156	PB30250,PB24931,PB30348,PB22156,PB29566	uncharacterized protein LOC100808352
1095_2|path2	one	A5	1095_2|path2	1095_2|path2;A5:1095_2|path2:1339-1532:319-1532:+	PB33715	PB33715,PB20107	uncharacterized protein LOC547939
1128_7|path0	one	A5	1128_7|path0	1128_7|path0;A5:1128_7|path0:2121-2362:1314-2362:+	PB28033	PB28033,PB29343	arm repeat protein interacting with abf2-like protein
1158_0|path4	one	A5	1158_0|path4	1158_0|path4;A5:1158_0|path4:3511-3866:3472-3866:+	PB28491,PB28149	PB28491,PB28149,PB29709,PB31997	kinesin-like protein FRA1 isoform X4
1189_0|path12	one	A5	1189_0|path12	1189_0|path12;A5:1189_0|path12:3112-3190:3089-3190:+	PB23829,PB14739	PB23829,PB14739,PB23690	uncharacterized tRNA/rRNA methyltransferase slr0955
1216_1|path1	one	A5	1216_1|path1	1216_1|path1;A5:1216_1|path1:374-2078:372-2078:+	PB20449	PB20449,PB20632	hypothetical protein GLYMA_02G101500
1232_0|path1	one	A5	1232_0|path1	1232_0|path1;A5:1232_0|path1:300-890:151-890:+	PB21599	PB21599,PB21251	F-box/kelch-repeat protein At1g26930-like
1240_0|path2	one	A5	1240_0|path2	1240_0|path2;A5:1240_0|path2:495-631:468-631:+	PB42963	PB42963,PB41543	hypothetical protein GLYMA_09G002300
1241_2|path0	one	A5	1241_2|path0	1241_2|path0;A5:1241_2|path0:1965-2267:1284-2267:+	PB40023	PB40023,PB28171	Oxysterol-binding protein-related protein 1C
1262_0|path0	one	A5	1262_0|path0	1262_0|path0;A5:1262_0|path0:2145-2488:1974-2488:+	PB31118	PB31118,PB27651	DNA-directed RNA polymerase V subunit 1-like
133_0|path5	one	A5	133_0|path5	133_0|path5;A5:133_0|path5:1686-1792:1659-1792:+	PB23544,PB34250,PB33368,PB42941	PB23544,PB34250,PB33368,PB42941,PB39906	hypothetical protein GLYMA_05G117500
1395_2|path0	one	A5	1395_2|path0	1395_2|path0;A5:1395_2|path0:1985-2076:628-2076:+	PB28557	PB28557,PB13213	mitogen-activated protein kinase kinase kinase 1-like isoform X1
140_0|path2	one	A5	140_0|path2	140_0|path2;A5:140_0|path2:411-839:405-839:+	PB34232	PB34232,PB23618	U-box domain-containing protein 33-like isoform X1
1425_0|path0	one	A5	1425_0|path0	1425_0|path0;A5:1425_0|path0:221-367:217-367:+	PB27225	PB27225,PB28469	hypothetical protein GLYMA_19G175600
1427_0|path0	one	A5	1427_0|path0	1427_0|path0;A5:1427_0|path0:1214-2250:1192-2250:+	PB33329	PB33329,PB33405,PB21569,PB24416,PB37320	regulator of nonsense transcripts UPF3-like isoform X4
1452_0|path0	one	A5	1452_0|path0	1452_0|path0;A5:1452_0|path0:1744-1810:1709-1810:+	PB33906	PB33906,PB26988	beta-1,3-galactosyltransferase 15-like
1462_1|path1	one	A5	1462_1|path1	1462_1|path1;A5:1462_1|path1:2100-2849:2030-2849:+	PB21622	PB21622,PB27114	Phosphatidylinositol-4-phosphate 5-kinase 9
1506_0|path0	one	A5	1506_0|path0	1506_0|path0;A5:1506_0|path0:1727-3030:504-3030:+	PB19590	PB19590,PB6805,PB16616	GATA transcription factor 11-like isoform X1
1538_0|path0	one	A5	1538_0|path0	1538_0|path0;A5:1538_0|path0:2485-2580:2474-2580:+	PB34277,PB25174,PB32584	PB34277,PB25174,PB32584,PB30868,PB39298	hypothetical protein GLYMA_18G202700
1564_0|path2	one	A5	1564_0|path2	1564_0|path2;A5:1564_0|path2:311-2965:113-2965:+	PB15237	PB15237,PB7775	uncharacterized protein LOC100807152 isoform X2
1567_0|path0	one	A5	1567_0|path0	1567_0|path0;A5:1567_0|path0:2266-3302:2246-3302:+	PB36742	PB36742,PB9245	3-oxoacyl-[acyl-carrier-protein] reductase FabG
1612_1|path0	one	A5	1612_1|path0	1612_1|path0;A5:1612_1|path0:3856-4375:3830-4375:+	PB10105	PB10105,PB32053	Guanine nucleotide-binding protein alpha-1 subunit
1660_3|path1	one	A5	1660_3|path1	1660_3|path1;A5:1660_3|path1:447-515:443-515:+	PB25094	PB25094,PB14948	uncharacterized protein LOC107424841
1727_0|path9	one	A5	1727_0|path9	1727_0|path9;A5:1727_0|path9:3136-3814:3067-3814:+	PB21486	PB21486,PB38292	cyclin-dependent kinase F-4 isoform X2
1728_0|path0	one	A5	1728_0|path0	1728_0|path0;A5:1728_0|path0:309-455:251-455:+	PB29454	PB29454,PB30983	receptor-like kinase TMK3
1767_0|path2	one	A5	1767_0|path2	1767_0|path2;A5:1767_0|path2:3786-4017:3729-4017:+	PB31831	PB31831,PB23707	hypothetical protein GLYMA_18G057100
1799_0|path0	one	A5	1799_0|path0	1799_0|path0;A5:1799_0|path0:2298-2501:1501-2501:+	PB24717	PB24717,PB11450	Phytochromobilin:ferredoxin oxidoreductase, chloroplastic
1862_0|path1	one	A5	1862_0|path1	1862_0|path1;A5:1862_0|path1:1974-2044:1884-2044:+	PB37792	PB37792,PB43770,PB32271,PB25987	uncharacterized protein LOC100808999 isoform X1
1885_0|path1	one	A5	1885_0|path1	1885_0|path1;A5:1885_0|path1:2612-3167:2559-3167:+	PB39951,PB31378	PB39951,PB31378,PB33048	pumilio homolog 4-like isoform X2
1939_0|path1	one	A5	1939_0|path1	1939_0|path1;A5:1939_0|path1:2519-2983:2515-2983:+	PB33525	PB33525,PB23584,PB32302	transportin-3-like
1941_0|path1	one	A5	1941_0|path1	1941_0|path1;A5:1941_0|path1:247-285:204-285:+	PB25082	PB25082,PB21612	receptor-like protein kinase HERK 1
1941_0|path2	one	A5	1941_0|path2	1941_0|path2;A5:1941_0|path2:172-210:129-210:+	PB27333	PB27333,PB31513	receptor-like protein kinase HERK 1
1971_0|path0	one	A5	1971_0|path0	1971_0|path0;A5:1971_0|path0:2705-2932:2041-2932:+	PB30147	PB30147,PB41692	hypothetical protein GLYMA_06G132800
1980_0|path0	one	A5	1980_0|path0	1980_0|path0;A5:1980_0|path0:554-1075:510-1075:+	PB9385	PB9385,PB9551	protein SRG1-like
1988_0|path1	one	A5	1988_0|path1	1988_0|path1;A5:1988_0|path1:728-888:168-888:+	PB30325	PB30325,PB34320	uncharacterized protein LOC100809444
2000_0|path2	one	A5	2000_0|path2	2000_0|path2;A5:2000_0|path2:113-1187:109-1187:+	PB16451	PB16451,PB7640	binding partner of ACD11 1-like isoform X6
2110_0|path1	one	A5	2110_0|path1	2110_0|path1;A5:2110_0|path1:1920-2728:1896-2728:+	PB6631,PB18377	PB6631,PB18377,PB10626	Vacuole membrane protein 1
2113_0|path10	one	A5	2113_0|path10	2113_0|path10;A5:2113_0|path10:1124-1214:1052-1214:+	PB26384,PB33533,PB33786	PB26384,PB33533,PB33786,PB33800	probable LRR receptor-like serine/threonine-protein kinase At1g07650 isoform X2
2132_0|path0	one	A5	2132_0|path0	2132_0|path0;A5:2132_0|path0:599-1184:469-1184:+	PB3229	PB3229,PB4207,PB41753,PB1944	hypothetical protein glysoja_049932
2141_9|path0	one	A5	2141_9|path0	2141_9|path0;A5:2141_9|path0:679-756:463-756:+	PB39065	PB39065,PB43848,PB28452,PB30979	transcriptional corepressor SEUSS-like
2188_0|path1	one	A5	2188_0|path1	2188_0|path1;A5:2188_0|path1:1642-1901:391-1901:+	PB41159	PB41159,PB7678	F-box/LRR-repeat protein 12
2190_1|path0	one	A5	2190_1|path0	2190_1|path0;A5:2190_1|path0:996-1194:972-1194:+	PB43375	PB43375,PB11128	Putative LRR receptor-like serine/threonine-protein kinase
2190_5|path0	one	A5	2190_5|path0	2190_5|path0;A5:2190_5|path0:3170-3577:3147-3577:+	PB29804	PB29804,PB24346	pentatricopeptide repeat-containing protein At4g20770
2222_0|path5	one	A5	2222_0|path5	2222_0|path5;A5:2222_0|path5:1345-1875:1295-1875:+	PB30613	PB30613,PB22445,PB28156,PB28741	Hypothetical protein glysoja_028251, partial
2229_0|path0	one	A5	2229_0|path0	2229_0|path0;A5:2229_0|path0:448-564:230-564:+	PB42088	PB42088,PB32710	putative E3 ubiquitin-protein ligase RF298
2234_0|path1	one	A5	2234_0|path1	2234_0|path1;A5:2234_0|path1:2025-3986:453-3986:+	PB30368	PB30368,PB13601	uncharacterized WD repeat-containing protein C2A9.03 isoform X1
2303_0|path1	one	A5	2303_0|path1	2303_0|path1;A5:2303_0|path1:3513-3642:3398-3642:+	PB40040	PB40040,PB27306	uncharacterized protein LOC109805588 isoform X2
2325_0|path0	one	A5	2325_0|path0	2325_0|path0;A5:2325_0|path0:1943-2397:1901-2397:+	PB9121	PB9121,PB9260	heptahelical transmembrane protein 4-like isoform X3
2334_0|path0	one	A5	2334_0|path0	2334_0|path0;A5:2334_0|path0:1754-1806:1667-1806:+	PB23628	PB23628,PB31300	Ubiquitin carboxyl-terminal hydrolase 15
2337_0|path0	one	A5	2337_0|path0	2337_0|path0;A5:2337_0|path0:2313-2414:2305-2414:+	PB29342	PB29342,PB42401,PB8469	CTL-like protein
2376_0|path0	one	A5	2376_0|path0	2376_0|path0;A5:2376_0|path0:1218-1299:1197-1299:+	PB20076,PB37024,PB37391	PB20076,PB37024,PB37391,PB43437	probable NOT transcription complex subunit VIP2 isoform X4
2434_0|path0	one	A5	2434_0|path0	2434_0|path0;A5:2434_0|path0:981-1200:874-1200:+	PB38308	PB38308,PB25930	hypothetical protein GLYMA_06G025900
2439_0|path0	one	A5	2439_0|path0	2439_0|path0;A5:2439_0|path0:296-2309:231-2309:+	PB13369	PB13369,PB36443	ABC transporter F family member 3
2449_0|path0	one	A5	2449_0|path0	2449_0|path0;A5:2449_0|path0:2616-2824:1313-2824:+	PB29080,PB22696	PB29080,PB22696,PB36656,PB13980	Gamma-glutamyl hydrolase
2473_0|path0	one	A5	2473_0|path0	2473_0|path0;A5:2473_0|path0:2754-2879:2752-2879:+	PB28289	PB28289,PB12060,PB12519	uncharacterized protein LOC100804707 isoform X1
2575_0|path0	one	A5	2575_0|path0	2575_0|path0;A5:2575_0|path0:431-524:396-524:+	PB925	PB925,PB3283,PB3643	Dynein light chain 2, cytoplasmic
258_1|path2	one	A5	258_1|path2	258_1|path2;A5:258_1|path2:3454-3963:767-3963:+	PB32188,PB31380	PB32188,PB31380,PB14896	receptor-like protein kinase HSL1-like isoform X1
2604_0|path0	one	A5	2604_0|path0	2604_0|path0;A5:2604_0|path0:1647-3188:1642-3188:+	PB401	PB401,PB34722	cysteine proteinase inhibitor
2673_0|path0	one	A5	2673_0|path0	2673_0|path0;A5:2673_0|path0:1271-3158:1124-3158:+	PB5863	PB5863,PB35608	CASP-like protein 4A1
2747_0|path2	one	A5	2747_0|path2	2747_0|path2;A5:2747_0|path2:1311-1404:504-1404:+	PB42822	PB42822,PB20740	Interactor of constitutive active ROPs 3
2782_0|path0	one	A5	2782_0|path0	2782_0|path0;A5:2782_0|path0:2233-2402:433-2402:+	PB40883	PB40883,PB14680	hypothetical protein glysoja_033824
2816_0|path1	one	A5	2816_0|path1	2816_0|path1;A5:2816_0|path1:1203-1285:1195-1285:+	PB34072	PB34072,PB24767	Poly(A) polymerase
285_0|path0	one	A5	285_0|path0	285_0|path0;A5:285_0|path0:585-1181:162-1181:+	PB26711	PB26711,PB27845	WEB family protein, chloroplastic
2873_0|path2	one	A5	2873_0|path2	2873_0|path2;A5:2873_0|path2:2154-2206:1637-2206:+	PB42539	PB42539,PB19154,PB33459,PB22481,PB27679	protein TRANSPORT INHIBITOR RESPONSE 1-like
2886_0|path1	one	A5	2886_0|path1	2886_0|path1;A5:2886_0|path1:1593-1682:1456-1682:+	PB31722	PB31722,PB20679	protein PHR1-LIKE 1-like isoform X1
2905_0|path0	one	A5	2905_0|path0	2905_0|path0;A5:2905_0|path0:1600-1995:1221-1995:+	PB21953	PB21953,PB30236	protein STRUBBELIG-RECEPTOR FAMILY 6-like
2940_0|path0	one	A5	2940_0|path0	2940_0|path0;A5:2940_0|path0:1824-1914:831-1914:+	PB33500	PB33500,PB35520	uncharacterized protein LOC100527400
3070_0|path1	one	A5	3070_0|path1	3070_0|path1;A5:3070_0|path1:568-700:542-700:+	PB23566,PB24332	PB23566,PB24332,PB33355	uncharacterized protein LOC100819719 isoform X1
3093_0|path1	one	A5	3093_0|path1	3093_0|path1;A5:3093_0|path1:1605-2407:1505-2407:+	PB20380	PB20380,PB21111	LOW QUALITY PROTEIN: pentatricopeptide repeat-containing protein At2g17670-like
3110_2|path0	one	A5	3110_2|path0	3110_2|path0;A5:3110_2|path0:743-883:709-883:+	PB12937	PB12937,PB37481	splicing factor 3B subunit 2
3112_0|path0	one	A5	3112_0|path0	3112_0|path0;A5:3112_0|path0:751-1421:738-1421:+	PB35102	PB35102,PB6382	hypothetical protein GLYMA_04G075200
3146_0|path0	one	A5	3146_0|path0	3146_0|path0;A5:3146_0|path0:1736-2308:1731-2308:+	PB39718,PB19991	PB39718,PB19991,PB42524	N-alpha-acetyltransferase 35, NatC auxiliary subunit-like
3216_5|path17	one	A5	3216_5|path17	3216_5|path17;A5:3216_5|path17:3131-4211:3089-4211:+	PB23679	PB23679,PB39638	calcium-transporting ATPase 8, plasma membrane-type
3387_31|path0	one	A5	3387_31|path0	3387_31|path0;A5:3387_31|path0:1645-2298:1093-2298:+	PB40428	PB40428,PB30012	TMV resistance protein N-like isoform X2
3387_41|path0	one	A5	3387_41|path0	3387_41|path0;A5:3387_41|path0:2874-2960:2598-2960:+	PB26242	PB26242,PB27980	TMV resistance protein N-like isoform X1
3387_78|path2	one	A5	3387_78|path2	3387_78|path2;A5:3387_78|path2:4006-4067:3978-4067:+	PB27300	PB27300,PB43051	TMV resistance protein N-like isoform X1
3390_0|path0	one	A5	3390_0|path0	3390_0|path0;A5:3390_0|path0:4201-4294:4163-4294:+	PB15122,PB22046	PB15122,PB22046,PB40052	hypothetical protein GLYMA_13G034600
3396_0|path0	one	A5	3396_0|path0	3396_0|path0;A5:3396_0|path0:331-870:250-870:+	PB29608,PB23140	PB29608,PB23140,PB22354	probable glycosyltransferase At5g20260
3419_0|path1	one	A5	3419_0|path1	3419_0|path1;A5:3419_0|path1:1611-1852:1226-1852:+	PB43368	PB43368,PB19384	splicing factor U2af large subunit B isoform X5
3447_1|path2	one	A5	3447_1|path2	3447_1|path2;A5:3447_1|path2:778-855:744-855:+	PB18914,PB27071	PB18914,PB27071,PB33732	hypothetical protein KK1_003252
3469_0|path5	one	A5	3469_0|path5	3469_0|path5;A5:3469_0|path5:2772-3286:2760-3286:+	PB23213	PB23213,PB20333,PB25562	hypothetical protein glysoja_022629
3517_0|path0	one	A5	3517_0|path0	3517_0|path0;A5:3517_0|path0:2754-2879:2723-2879:+	PB25701	PB25701,PB28564	uncharacterized protein YFR016C-like
3527_0|path0	one	A5	3527_0|path0	3527_0|path0;A5:3527_0|path0:886-2283:178-2283:+	PB6287	PB6287,PB4680	pectinesterase/pectinesterase inhibitor PPE8B-like
3616_0|path0	one	A5	3616_0|path0	3616_0|path0;A5:3616_0|path0:244-479:112-479:+	PB35812	PB35812,PB5655,PB8717	translocase of chloroplast 34
362_0|path0	one	A5	362_0|path0	362_0|path0;A5:362_0|path0:3450-3624:3424-3624:+	PB24380,PB41725	PB24380,PB41725,PB43748	ABC transporter C family member 13 isoform X1
3629_0|path1	one	A5	3629_0|path1	3629_0|path1;A5:3629_0|path1:417-576:339-576:+	PB17675	PB17675,PB13901	Laforin, partial
3680_0|path3	one	A5	3680_0|path3	3680_0|path3;A5:3680_0|path3:492-595:259-595:+	PB6290	PB6290,PB16953	pyrrolidone-carboxylate peptidase
3719_0|path0	one	A5	3719_0|path0	3719_0|path0;A5:3719_0|path0:2270-2373:2267-2373:+	PB30989	PB30989,PB20483	Something about silencing protein 10
3981_0|path1	one	A5	3981_0|path1	3981_0|path1;A5:3981_0|path1:2277-2698:1883-2698:+	PB43753	PB43753,PB22778,PB22118	ABC transporter B family member 25, mitochondrial-like isoform X2
4004_0|path3	one	A5	4004_0|path3	4004_0|path3;A5:4004_0|path3:403-980:258-980:+	PB19603	PB19603,PB40133	programmed cell death protein 4-like
4013_0|path25	one	A5	4013_0|path25	4013_0|path25;A5:4013_0|path25:2401-2849:2379-2849:+	PB22987,PB2237	PB22987,PB2237,PB19382,PB22718	Ectonucleoside triphosphate diphosphohydrolase 1
4054_0|path4	one	A5	4054_0|path4	4054_0|path4;A5:4054_0|path4:1589-2922:617-2922:+	PB20734,PB10730	PB20734,PB10730,PB5149	probable glucan endo-1,3-beta-glucosidase A6
4144_0|path2	one	A5	4144_0|path2	4144_0|path2;A5:4144_0|path2:267-488:194-488:+	PB22147	PB22147,PB19120	hypothetical protein PHAVU_001G234100g
4163_0|path2	one	A5	4163_0|path2	4163_0|path2;A5:4163_0|path2:909-1201:858-1201:+	PB18662,PB22308	PB18662,PB22308,PB18146	hypothetical protein GLYMA_19G260700
4200_3|path4	one	A5	4200_3|path4	4200_3|path4;A5:4200_3|path4:1535-1632:631-1632:+	PB28214	PB28214,PB20325,PB28047,PB29687	probable LRR receptor-like serine/threonine-protein kinase At4g08850
4216_0|path0	one	A5	4216_0|path0	4216_0|path0;A5:4216_0|path0:635-1043:537-1043:+	PB20722	PB20722,PB19081	transcription factor TGA2.3 isoform X5
4239_0|path1	one	A5	4239_0|path1	4239_0|path1;A5:4239_0|path1:3118-3239:2391-3239:+	PB31851	PB31851,PB22529,PB21443	UPF0261 protein SACE_5696
4245_0|path0	one	A5	4245_0|path0	4245_0|path0;A5:4245_0|path0:157-320:93-320:+	PB22457	PB22457,PB22735	fimbrin-1-like
4254_0|path0	one	A5	4254_0|path0	4254_0|path0;A5:4254_0|path0:1859-1947:1775-1947:+	PB40578	PB40578,PB27401,PB12917	NADPH--cytochrome P450 reductase
426_0|path4	one	A5	426_0|path4	426_0|path4;A5:426_0|path4:528-821:503-821:+	PB22830	PB22830,PB22013,PB31812	two-component response regulator-like APRR7 isoform X1
4260_0|path0	one	A5	4260_0|path0	4260_0|path0;A5:4260_0|path0:481-984:394-984:+	PB20515	PB20515,PB14654	IQ domain-containing protein IQM5 isoform X1
4334_0|path1	one	A5	4334_0|path1	4334_0|path1;A5:4334_0|path1:293-1950:276-1950:+	PB12367	PB12367,PB15239,PB5717,PB1213	trafficking protein particle complex subunit 1 isoform X1
4336_0|path0	one	A5	4336_0|path0	4336_0|path0;A5:4336_0|path0:1473-1783:1453-1783:+	PB36586	PB36586,PB17369	hypothetical protein GLYMA_19G228600
435_0|path1	one	A5	435_0|path1	435_0|path1;A5:435_0|path1:1918-2701:966-2701:+	PB22747	PB22747,PB20987	stress-induced receptor-like kinase precursor
4352_8|path0	one	A5	4352_8|path0	4352_8|path0;A5:4352_8|path0:837-2460:747-2460:+	PB7018	PB7018,PB14834	Alpha-L-fucosidase 1
4471_0|path0	one	A5	4471_0|path0	4471_0|path0;A5:4471_0|path0:280-1093:275-1093:+	PB7520	PB7520,PB40105	palmitoyl-acyl carrier protein thioesterase, chloroplastic-like isoform X2
4499_0|path0	one	A5	4499_0|path0	4499_0|path0;A5:4499_0|path0:2165-2639:2122-2639:+	PB19788,PB20935	PB19788,PB20935,PB17975	DEAD-box ATP-dependent RNA helicase 8
4606_0|path0	one	A5	4606_0|path0	4606_0|path0;A5:4606_0|path0:1036-1120:1007-1120:+	PB21864	PB21864,PB38161	sodium/hydrogen exchanger 6
4615_0|path1	one	A5	4615_0|path1	4615_0|path1;A5:4615_0|path1:368-467:363-467:+	PB20781	PB20781,PB20196	hypothetical protein GLYMA_02G072000
4719_0|path0	one	A5	4719_0|path0	4719_0|path0;A5:4719_0|path0:2254-2329:2195-2329:+	PB20887	PB20887,PB19268	mitochondrial Rho GTPase 2-like isoform X2
4785_0|path1	one	A5	4785_0|path1	4785_0|path1;A5:4785_0|path1:2037-2314:1986-2314:+	PB20550,PB21294	PB20550,PB21294,PB4630	hypothetical protein GLYMA_02G148900
4845_0|path0	one	A5	4845_0|path0	4845_0|path0;A5:4845_0|path0:353-1101:350-1101:+	PB32357	PB32357,PB18577	protein trichome birefringence-like 38
4873_0|path0	one	A5	4873_0|path0	4873_0|path0;A5:4873_0|path0:1725-1987:1658-1987:+	PB20208	PB20208,PB20324	protein LUTEIN DEFICIENT 5, chloroplastic
49_0|path7	one	A5	49_0|path7	49_0|path7;A5:49_0|path7:3790-3879:3667-3879:+	PB28898	PB28898,PB41018	uncharacterized protein LOC100810537
4916_0|path0	one	A5	4916_0|path0	4916_0|path0;A5:4916_0|path0:2131-2344:854-2344:+	PB20898	PB20898,PB1901	hypothetical protein GLYMA_18G233000
4933_0|path0	one	A5	4933_0|path0	4933_0|path0;A5:4933_0|path0:1324-1440:970-1440:+	PB12880	PB12880,PB5661,PB12761	hypothetical protein PHAVU_001G125800g
497_0|path3	one	A5	497_0|path3	497_0|path3;A5:497_0|path3:1019-1082:1016-1082:+	PB33460	PB33460,PB39508,PB43524	mediator of RNA polymerase II transcription subunit 33A-like
5031_0|path0	one	A5	5031_0|path0	5031_0|path0;A5:5031_0|path0:174-562:101-562:+	PB35762	PB35762,PB7869	malate dehydrogenase, chloroplastic-like
5062_1|path0	one	A5	5062_1|path0	5062_1|path0;A5:5062_1|path0:422-740:365-740:+	PB9910	PB9910,PB36473	probable magnesium transporter NIPA6
513_0|path1	one	A5	513_0|path1	513_0|path1;A5:513_0|path1:970-1314:782-1314:+	PB36456	PB36456,PB36374	peptidyl-prolyl cis-trans isomerase GmCYP31
5251_0|path0	one	A5	5251_0|path0	5251_0|path0;A5:5251_0|path0:1337-3096:947-3096:+	PB17628,PB12558	PB17628,PB12558,PB16728	F-box protein At1g80960-like
5253_0|path0	one	A5	5253_0|path0	5253_0|path0;A5:5253_0|path0:649-1587:621-1587:+	PB13606	PB13606,PB15517	hypothetical protein LR48_Vigan03g256100
5254_0|path0	one	A5	5254_0|path0	5254_0|path0;A5:5254_0|path0:752-1077:701-1077:+	PB16481	PB16481,PB16994	uncharacterized protein LOC100800887 isoform X2
5360_0|path0	one	A5	5360_0|path0	5360_0|path0;A5:5360_0|path0:2532-2722:2203-2722:+	PB16401	PB16401,PB12846	La-related protein
5586_4|path4	one	A5	5586_4|path4	5586_4|path4;A5:5586_4|path4:3319-3846:3192-3846:+	PB24222	PB24222,PB26541	uncharacterized protein LOC100797322
5587_0|path2	one	A5	5587_0|path2	5587_0|path2;A5:5587_0|path2:2795-2946:2690-2946:+	PB18804,PB15173	PB18804,PB15173,PB17763	Serine hydroxymethyltransferase, mitochondrial
5774_0|path0	one	A5	5774_0|path0	5774_0|path0;A5:5774_0|path0:64-162:37-162:+	PB12730	PB12730,PB16599	ribonuclease 3-like protein 1
595_2|path1	one	A5	595_2|path1	595_2|path1;A5:595_2|path1:4161-4569:4006-4569:+	PB25611	PB25611,PB22688	mediator of RNA polymerase II transcription subunit 16-like isoform X1
5999_0|path0	one	A5	5999_0|path0	5999_0|path0;A5:5999_0|path0:1562-1662:1542-1662:+	PB11758	PB11758,PB16367	uncharacterized protein LOC100818040 isoform X1
6008_0|path1	one	A5	6008_0|path1	6008_0|path1;A5:6008_0|path1:3486-3745:3437-3745:+	PB28967	PB28967,PB42245	hypothetical protein KK1_016116, partial
6024_18|path0	one	A5	6024_18|path0	6024_18|path0;A5:6024_18|path0:2282-2374:745-2374:+	PB30508	PB30508,PB7941	ran-binding protein 10-like isoform X2
605_0|path1	one	A5	605_0|path1	605_0|path1;A5:605_0|path1:153-1050:148-1050:+	PB31467	PB31467,PB30238	Inhibitor of Bruton tyrosine kinase
6183_0|path0	one	A5	6183_0|path0	6183_0|path0;A5:6183_0|path0:901-1196:873-1196:+	PB17577	PB17577,PB11061	cleavage stimulating factor 64
6411_0|path7	one	A5	6411_0|path7	6411_0|path7;A5:6411_0|path7:804-894:655-894:+	PB18709,PB5605	PB18709,PB5605,PB14436	probable aquaporin PIP-type 7a
6454_0|path3	one	A5	6454_0|path3	6454_0|path3;A5:6454_0|path3:422-593:241-593:+	PB13660	PB13660,PB36550	hypothetical protein GLYMA_20G097500
6506_2|path0	one	A5	6506_2|path0	6506_2|path0;A5:6506_2|path0:259-1626:230-1626:+	PB37093	PB37093,PB7830	stomatal closure-related actin-binding protein 2-like isoform X2
6518_1|path0	one	A5	6518_1|path0	6518_1|path0;A5:6518_1|path0:1122-1215:1105-1215:+	PB15695	PB15695,PB7874	glycinol 4-dimethylallyltransferase-like isoform X2
6577_0|path2	one	A5	6577_0|path2	6577_0|path2;A5:6577_0|path2:499-647:459-647:+	PB13649	PB13649,PB35632	Ataxin-3 isogeny
658_0|path1	one	A5	658_0|path1	658_0|path1;A5:658_0|path1:222-353:147-353:+	PB30552	PB30552,PB1062	hypothetical protein VIGAN_09186500
658_2|path0	one	A5	658_2|path0	658_2|path0;A5:658_2|path0:2426-2512:2341-2512:+	PB29727	PB29727,PB32238,PB41972	exocyst complex component SEC10
659_0|path2	one	A5	659_0|path2	659_0|path2;A5:659_0|path2:2414-2574:2391-2574:+	PB28929	PB28929,PB32193	DNA repair protein RAD50 isoform X2
6655_0|path0	one	A5	6655_0|path0	6655_0|path0;A5:6655_0|path0:557-873:264-873:+	PB8973	PB8973,PB146	Universal stress protein A-like protein
6691_0|path0	one	A5	6691_0|path0	6691_0|path0;A5:6691_0|path0:791-947:223-947:+	PB17741	PB17741,PB3293	ELF4-like protein
6749_0|path1	one	A5	6749_0|path1	6749_0|path1;A5:6749_0|path1:164-265:51-265:+	PB14944	PB14944,PB14160	GAGA-binding protein
6756_0|path2	one	A5	6756_0|path2	6756_0|path2;A5:6756_0|path2:649-1065:643-1065:+	PB12017,PB11743	PB12017,PB11743,PB15969	hypothetical protein GLYMA_02G137400
6792_0|path0	one	A5	6792_0|path0	6792_0|path0;A5:6792_0|path0:626-836:530-836:+	PB16482	PB16482,PB16261	hypothetical protein GLYMA_10G238800
6864_0|path0	one	A5	6864_0|path0	6864_0|path0;A5:6864_0|path0:926-1083:910-1083:+	PB5225	PB5225,PB10446	probable protein phosphatase 2C 42 isoform X3
6873_0|path0	one	A5	6873_0|path0	6873_0|path0;A5:6873_0|path0:197-1844:104-1844:+	PB10748	PB10748,PB10290	uncharacterized protein LOC100813966 isoform X2
6946_0|path0	one	A5	6946_0|path0	6946_0|path0;A5:6946_0|path0:212-246:191-246:+	PB1937	PB1937,PB4084	MLP-like protein 43
6967_0|path0	one	A5	6967_0|path0	6967_0|path0;A5:6967_0|path0:760-1274:689-1274:+	PB9231	PB9231,PB7828	Superoxide dismutase [Cu-Zn], chloroplastic
703_9|path6	one	A5	703_9|path6	703_9|path6;A5:703_9|path6:1353-1449:1344-1449:+	PB32666	PB32666,PB29081,PB25216	probable leucine-rich repeat receptor-like serine/threonine-protein kinase At3g14840
7208_0|path0	one	A5	7208_0|path0	7208_0|path0;A5:7208_0|path0:878-1403:877-1403:+	PB10998	PB10998,PB17122	hypothetical protein VIGAN_09189900
7267_1|path2	one	A5	7267_1|path2	7267_1|path2;A5:7267_1|path2:310-2698:275-2698:+	PB6878	PB6878,PB10630	anamorsin homolog
7296_0|path0	one	A5	7296_0|path0	7296_0|path0;A5:7296_0|path0:430-519:168-519:+	PB13298	PB13298,PB34596	hypothetical protein glysoja_006100
7320_0|path2	one	A5	7320_0|path2	7320_0|path2;A5:7320_0|path2:3120-3238:2984-3238:+	PB43089,PB8716	PB43089,PB8716,PB33318	beta carbonic anhydrase 5, chloroplastic-like isoform X1
7384_0|path0	one	A5	7384_0|path0	7384_0|path0;A5:7384_0|path0:287-580:203-580:+	PB14144,PB40254	PB14144,PB40254,PB16843	hypothetical protein glysoja_023968
7405_0|path0	one	A5	7405_0|path0	7405_0|path0;A5:7405_0|path0:865-1725:825-1725:+	PB13949	PB13949,PB15078	hypothetical protein GLYMA_09G261100
7413_0|path0	one	A5	7413_0|path0	7413_0|path0;A5:7413_0|path0:438-567:304-567:+	PB8821	PB8821,PB1304,PB4148	hypothetical protein GLYMA_12G043000
7422_0|path1	one	A5	7422_0|path1	7422_0|path1;A5:7422_0|path1:432-1435:421-1435:+	PB15263	PB15263,PB1856	uncharacterized protein LOC100795320 isoform X2
7564_3|path11	one	A5	7564_3|path11	7564_3|path11;A5:7564_3|path11:434-511:429-511:+	PB32171	PB32171,PB26053,PB42591	5&apos;-3&apos; exoribonuclease 3-like isoform X1
7564_32|path8	one	A5	7564_32|path8	7564_32|path8;A5:7564_32|path8:2761-2859:2745-2859:+	PB38475	PB38475,PB23201	Glutamine--tRNA ligase
7585_0|path0	one	A5	7585_0|path0	7585_0|path0;A5:7585_0|path0:167-343:118-343:+	PB4422	PB4422,PB2806,PB3005	uncharacterized protein LOC100500215
7631_0|path0	one	A5	7631_0|path0	7631_0|path0;A5:7631_0|path0:199-276:93-276:+	PB11122	PB11122,PB14734	ribonuclease P protein subunit p25-like protein isoform X2
778_0|path3	one	A5	778_0|path3	778_0|path3;A5:778_0|path3:2167-2294:2080-2294:+	PB30070	PB30070,PB41506,PB23595,PB26877,PB32153	uncharacterized protein LOC100776293 isoform X2
7852_0|path2	one	A5	7852_0|path2	7852_0|path2;A5:7852_0|path2:336-1582:223-1582:+	PB35576	PB35576,PB35929	sugar transporter ERD6-like 16 isoform X1
7949_19|path2	one	A5	7949_19|path2	7949_19|path2;A5:7949_19|path2:2441-2863:2273-2863:+	PB23367	PB23367,PB19577,PB24423	primary amine oxidase-like isoform X2
7949_43|path1	one	A5	7949_43|path1	7949_43|path1;A5:7949_43|path1:3757-3941:3752-3941:+	PB30625	PB30625,PB33042	TMV resistance protein N-like
7949_5|path8	one	A5	7949_5|path8	7949_5|path8;A5:7949_5|path8:3819-4087:3685-4087:+	PB40261	PB40261,PB26534,PB27129	TMV resistance protein N-like
8052_0|path0	one	A5	8052_0|path0	8052_0|path0;A5:8052_0|path0:408-495:259-495:+	PB7076	PB7076,PB369	protein PAM68, chloroplastic
8061_6|path1	one	A5	8061_6|path1	8061_6|path1;A5:8061_6|path1:3128-3853:3101-3853:+	PB22373,PB21999	PB22373,PB21999,PB37871,PB25186	K(+) efflux antiporter 3, chloroplastic isoform X1
81_2|path1	one	A5	81_2|path1	81_2|path1;A5:81_2|path1:282-431:201-431:+	PB34879	PB34879,PB43346	BUD13 homolog
8100_0|path0	one	A5	8100_0|path0	8100_0|path0;A5:8100_0|path0:160-240:71-240:+	PB18018	PB18018,PB2065	hypothetical protein VIGAN_08334300
8186_0|path1	one	A5	8186_0|path1	8186_0|path1;A5:8186_0|path1:815-1328:754-1328:+	PB14532	PB14532,PB13773	F-box protein SKIP24 isoform X2
8232_55|path2	one	A5	8232_55|path2	8232_55|path2;A5:8232_55|path2:516-589:471-589:+	PB11617	PB11617,PB17460	hypothetical protein GLYMA_20G114700
8232_6|path6	one	A5	8232_6|path6	8232_6|path6;A5:8232_6|path6:508-630:376-630:+	PB24516	PB24516,PB40540	glutamate dehydrogenase 2
834_0|path27	one	A5	834_0|path27	834_0|path27;A5:834_0|path27:3743-4106:3698-4106:+	PB41233	PB41233,PB28957,PB31100	uncharacterized protein LOC100790138
8403_10|path0	one	A5	8403_10|path0	8403_10|path0;A5:8403_10|path0:3021-3124:3006-3124:+	PB7124	PB7124,PB20081	hypothetical protein KK1_001575
8448_0|path0	one	A5	8448_0|path0	8448_0|path0;A5:8448_0|path0:3415-3724:1555-3724:+	PB41128	PB41128,PB2573,PB18099	succinate dehydrogenase subunit 4, mitochondrial-like
8607_270|path0	one	A5	8607_270|path0	8607_270|path0;A5:8607_270|path0:2746-3197:2596-3197:+	PB28665	PB28665,PB32683	TMV resistance protein N-like
8607_5|path13	one	A5	8607_5|path13	8607_5|path13;A5:8607_5|path13:131-373:93-373:+	PB28424	PB28424,PB33141	disease resistance protein TAO1-like
866_0|path1	one	A5	866_0|path1	866_0|path1;A5:866_0|path1:1874-3235:1748-3235:+	PB19330	PB19330,PB27661,PB22505	far upstream element-binding protein 1-like isoform X1
8674_238|path2	one	A5	8674_238|path2	8674_238|path2;A5:8674_238|path2:511-1287:144-1287:+	PB23864,PB23599,PB23736,PB24801	PB23864,PB23599,PB23736,PB24801,PB24743	uncharacterized protein LOC100805313
8674_24|path4	one	A5	8674_24|path4	8674_24|path4;A5:8674_24|path4:645-1776:552-1776:+	PB6193	PB6193,PB14951	hypothetical protein GLYMA_07G070600
8674_50|path0	one	A5	8674_50|path0	8674_50|path0;A5:8674_50|path0:1592-1629:1349-1629:+	PB39292	PB39292,PB41595	uncharacterized protein LOC100818487
8674_53|path3	one	A5	8674_53|path3	8674_53|path3;A5:8674_53|path3:3558-3788:3505-3788:+	PB31236	PB31236,PB25676,PB27298	hypothetical protein PHAVU_009G237600g
8674_903|path0	one	A5	8674_903|path0	8674_903|path0;A5:8674_903|path0:353-474:184-474:+	PB34579	PB34579,PB5495	hypothetical protein GLYMA_12G043000
8705_0|path0	one	A5	8705_0|path0	8705_0|path0;A5:8705_0|path0:406-487:383-487:+	PB5530,PB3699	PB5530,PB3699,PB2291	thylakoid lumenal 19 kDa protein, chloroplastic
879_0|path0	one	A5	879_0|path0	879_0|path0;A5:879_0|path0:427-502:386-502:+	PB42138,PB22753	PB42138,PB22753,PB42735	hypothetical protein LR48_Vigan03g149100
881_0|path0	one	A5	881_0|path0	881_0|path0;A5:881_0|path0:2139-2429:477-2429:+	PB22867	PB22867,PB9109	putative pentatricopeptide repeat-containing protein At1g16830 isoform X1
904_0|path7	one	A5	904_0|path7	904_0|path7;A5:904_0|path7:1176-2879:1142-2879:+	PB18433	PB18433,PB10430,PB14185,PB8211	hypothetical protein GLYMA_18G050100
9058_0|path1	one	A5	9058_0|path1	9058_0|path1;A5:9058_0|path1:496-584:483-584:+	PB461	PB461,PB4663	UPF0047 protein YjbQ isoform X2
913_1|path0	one	A5	913_1|path0	913_1|path0;A5:913_1|path0:1129-1885:1091-1885:+	PB18957	PB18957,PB41593	beta-galactosidase 10
928_0|path0	one	A5	928_0|path0	928_0|path0;A5:928_0|path0:2398-2454:2396-2454:+	PB32252	PB32252,PB38930,PB27524,PB28022	protein transport protein Sec24-like At4g32640
973_0|path1	one	A5	973_0|path1	973_0|path1;A5:973_0|path1:744-814:705-814:+	PB30830	PB30830,PB28906	HEAT repeat-containing protein 6 isoform X2
1028_1|path0	one	RI	1028_1|path0	1028_1|path0;RI:1028_1|path0:1:554-585:1996:+	PB32194	PB32194,PB43815	Kinesin-4
1039_1|path2	one	RI	1039_1|path2	1039_1|path2;RI:1039_1|path2:51:2590-2753:4132:+	PB28966	PB28966,PB25196	putative disease resistance protein At1g50180
1049_0|path1	one	RI	1049_0|path1	1049_0|path1;RI:1049_0|path1:945:2040-2126:2407:+	PB25154	PB25154,PB25902,PB30134,PB23536	TMV resistance protein N
1052_0|path0	one	RI	1052_0|path0	1052_0|path0;RI:1052_0|path0:1256:1420-1873:2101:+	PB43385	PB43385,PB38031	hypothetical protein GLYMA_08G160900
1059_0|path0	one	RI	1059_0|path0	1059_0|path0;RI:1059_0|path0:65:1106-2037:4093:+	PB43698	PB43698,PB30506	hypothetical protein GLYMA_16G005600
1062_0|path13	one	RI	1062_0|path13	1062_0|path13;RI:1062_0|path13:2759:2973-3614:3955:+	PB41763,PB24677	PB41763,PB24677,PB20353	Putative LRR receptor-like serine/threonine-protein kinase
1068_0|path0	one	RI	1068_0|path0	1068_0|path0;RI:1068_0|path0:1936:2528-3171:3238:+	PB39235	PB39235,PB38873,PB41538	uncharacterized protein LOC100795503 isoform X3
1068_1|path3	one	RI	1068_1|path3	1068_1|path3;RI:1068_1|path3:4:231-343:1506:+	PB22848	PB22848,PB19917	uncharacterized protein LOC100798761
1070_2|path0	one	RI	1070_2|path0	1070_2|path0;RI:1070_2|path0:90:1126-1264:3865:+	PB27934	PB27934,PB40098	PHD finger-containing protein
1085_4|path0	one	RI	1085_4|path0	1085_4|path0;RI:1085_4|path0:1928:3103-3248:3890:+	PB43297	PB43297,PB43072	myosin-binding protein 3-like isoform X1
1087_0|path0	one	RI	1087_0|path0	1087_0|path0;RI:1087_0|path0:1:486-1772:2148:+	PB42430	PB42430,PB12632,PB14742	Cysteine proteinase RD21a
1103_0|path4	one	RI	1103_0|path4	1103_0|path4;RI:1103_0|path4:1:181-308:658:+	PB33619	PB33619,PB22206	hypothetical protein VIGAN_01449100
1115_0|path0	one	RI	1115_0|path0	1115_0|path0;RI:1115_0|path0:1:304-343:1636:+	PB30658	PB30658,PB28381	hypothetical protein GLYMA_11G125500
1125_1|path1	one	RI	1125_1|path1	1125_1|path1;RI:1125_1|path1:1197:1244-1357:2292:+	PB33873	PB33873,PB23521	protein NLP6-like
1131_0|path1	one	RI	1131_0|path1	1131_0|path1;RI:1131_0|path1:263:1679-1781:2122:+	PB23011	PB23011,PB21930	Beta-amyrin synthase
1145_0|path0	one	RI	1145_0|path0	1145_0|path0;RI:1145_0|path0:1:160-253:1373:+	PB33724	PB33724,PB32215	uncharacterized protein LOC100788902
1155_1|path2	one	RI	1155_1|path2	1155_1|path2;RI:1155_1|path2:1423:1592-2720:2748:+	PB43742	PB43742,PB20098	hypothetical protein GLYMA_16G118400
1159_0|path8	one	RI	1159_0|path8	1159_0|path8;RI:1159_0|path8:380:598-705:866:+	PB31410,PB41004	PB31410,PB41004,PB42424	uncharacterized protein LOC100815937 isoform X1
1172_4|path0	one	RI	1172_4|path0	1172_4|path0;RI:1172_4|path0:1:1874-3090:4930:+	PB43563	PB43563,PB39415	hypothetical protein GLYMA_01G188200
1181_0|path0	one	RI	1181_0|path0	1181_0|path0;RI:1181_0|path0:318:392-1293:1597:+	PB20435	PB20435,PB18328	uncharacterized protein LOC100788855 isoform X2
1196_0|path0	one	RI	1196_0|path0	1196_0|path0;RI:1196_0|path0:452:562-1575:4143:+	PB40129	PB40129,PB19367	homeobox-leucine zipper protein ANTHOCYANINLESS 2-like isoform X1
1201_0|path13	one	RI	1201_0|path13	1201_0|path13;RI:1201_0|path13:407:1264-2011:3756:+	PB28058	PB28058,PB34117	Putative basic helix-loop-helix protein
1216_0|path0	one	RI	1216_0|path0	1216_0|path0;RI:1216_0|path0:1:2465-2544:3072:+	PB25793	PB25793,PB21764	hypothetical protein GLYMA_02G101700
1246_1|path1	one	RI	1246_1|path1	1246_1|path1;RI:1246_1|path1:711:1232-1343:1707:+	PB43546	PB43546,PB29956	hypothetical protein GLYMA_01G168200
1253_0|path0	one	RI	1253_0|path0	1253_0|path0;RI:1253_0|path0:69:510-1610:2200:+	PB42297	PB42297,PB37669	putative clathrin assembly protein At5g35200 isoform X1
1254_5|path2	one	RI	1254_5|path2	1254_5|path2;RI:1254_5|path2:1387:1807-2254:2316:+	PB40182	PB40182,PB18257	AMSH-like ubiquitin thioesterase 1
1278_0|path0	one	RI	1278_0|path0	1278_0|path0;RI:1278_0|path0:1597:1761-3083:3157:+	PB33453	PB33453,PB15525,PB8653	methylcrotonoyl-CoA carboxylase beta chain, mitochondrial
1296_0|path0	one	RI	1296_0|path0	1296_0|path0;RI:1296_0|path0:1239:1318-1652:1850:+	PB43792	PB43792,PB13191	3beta-hydroxysteroid-dehydrogenase/decarboxylase isoform 2-like
1297_1|path1	one	RI	1297_1|path1	1297_1|path1;RI:1297_1|path1:1:139-228:1353:+	PB6396	PB6396,PB14938	unknown
1299_0|path0	one	RI	1299_0|path0	1299_0|path0;RI:1299_0|path0:3378:3547-3752:4069:+	PB13420	PB13420,PB7430	Ninja-family protein AFP2
1306_0|path2	one	RI	1306_0|path2	1306_0|path2;RI:1306_0|path2:2058:2153-2685:3134:+	PB37277	PB37277,PB20029	LOW QUALITY PROTEIN: uncharacterized protein LOC109800202
1320_1|path0	one	RI	1320_1|path0	1320_1|path0;RI:1320_1|path0:2800:3183-3259:4333:+	PB23519	PB23519,PB28346	cellulose synthase A catalytic subunit 2 [UDP-forming]-like
1320_12|path3	one	RI	1320_12|path3	1320_12|path3;RI:1320_12|path3:1945:2607-2639:3922:+	PB22375	PB22375,PB28089	E3 ubiquitin-protein ligase ORTHRUS 2-like
1349_0|path2	one	RI	1349_0|path2	1349_0|path2;RI:1349_0|path2:83:104-590:643:+	PB38972	PB38972,PB8507	ubiquitin fusion degradation protein 1 homolog isoform X2
1351_0|path0	one	RI	1351_0|path0	1351_0|path0;RI:1351_0|path0:3531:3653-3913:4393:+	PB26617	PB26617,PB23154	Reticulon-like protein B21
1362_0|path1	one	RI	1362_0|path1	1362_0|path1;RI:1362_0|path1:1:955-2638:2987:+	PB32540	PB32540,PB20083	protein ACCELERATED CELL DEATH 6-like
1372_0|path0	one	RI	1372_0|path0	1372_0|path0;RI:1372_0|path0:1:185-323:365:+	PB1805	PB1805,PB3256	Snakin-2
1372_2|path2	one	RI	1372_2|path2	1372_2|path2;RI:1372_2|path2:81:2265-2336:2436:+	PB24440	PB24440,PB30404	heat shock 70 kDa protein 17 precursor
1372_5|path1	one	RI	1372_5|path1	1372_5|path1;RI:1372_5|path1:2462:2792-2864:2950:+	PB29970	PB29970,PB24242	Chloroplastic group IIA intron splicing facilitator CRS1, chloroplastic
1388_0|path0	one	RI	1388_0|path0	1388_0|path0;RI:1388_0|path0:3:475-1349:1921:+	PB28549	PB28549,PB17947	AT-hook motif nuclear-localized protein 9-like isoform X2
1417_0|path0	one	RI	1417_0|path0	1417_0|path0;RI:1417_0|path0:3705:4685-5424:5834:+	PB27830	PB27830,PB9925	hypothetical protein GLYMA_15G232000
1426_0|path3	one	RI	1426_0|path3	1426_0|path3;RI:1426_0|path3:755:1162-1621:2288:+	PB37840	PB37840,PB23054	probable methyltransferase PMT20
1445_3|path1	one	RI	1445_3|path1	1445_3|path1;RI:1445_3|path1:1800:2961-3026:3971:+	PB28488	PB28488,PB42875	unknown
1453_0|path0	one	RI	1453_0|path0	1453_0|path0;RI:1453_0|path0:2889:4659-4923:4975:+	PB31228	PB31228,PB24058	probable inactive leucine-rich repeat receptor-like protein kinase At1g66830
1486_0|path0	one	RI	1486_0|path0	1486_0|path0;RI:1486_0|path0:1:138-224:2299:+	PB23219,PB33022	PB23219,PB33022,PB40628	probable pectin methyltransferase QUA2
149_0|path10	one	RI	149_0|path10	149_0|path10;RI:149_0|path10:904:1234-1313:1728:+	PB25415	PB25415,PB27270,PB34194	Exosome component 10
150_0|path0	one	RI	150_0|path0	150_0|path0;RI:150_0|path0:1:635-887:2237:+	PB29795	PB29795,PB43262	formin-like protein 1
1500_0|path2	one	RI	1500_0|path2	1500_0|path2;RI:1500_0|path2:1:1013-1046:2020:+	PB28820	PB28820,PB31653	hypothetical protein GLYMA_14G080800
1518_0|path1	one	RI	1518_0|path1	1518_0|path1;RI:1518_0|path1:388:820-1443:1549:+	PB37039	PB37039,PB8949	uncharacterized protein LOC109791429
1533_0|path0	one	RI	1533_0|path0	1533_0|path0;RI:1533_0|path0:1458:1771-2448:2791:+	PB32792	PB32792,PB38455	hypothetical protein GLYMA_10G038000
1533_1|path0	one	RI	1533_1|path0	1533_1|path0;RI:1533_1|path0:1:93-193:671:+	PB21581	PB21581,PB19085	dolichyl-diphosphooligosaccharide--protein glycosyltransferase subunit 2-like
154_0|path0	one	RI	154_0|path0	154_0|path0;RI:154_0|path0:1:148-381:1566:+	PB30883	PB30883,PB27125	heat shock 70 kDa protein 14-like isoform X2
1542_0|path0	one	RI	1542_0|path0	1542_0|path0;RI:1542_0|path0:1130:2607-2613:4508:+	PB28645	PB28645,PB41286	transportin MOS14
1550_0|path0	one	RI	1550_0|path0	1550_0|path0;RI:1550_0|path0:268:314-2533:2579:+	PB27239	PB27239,PB5915	ubiquitin carboxyl-terminal hydrolase isozyme L5
1554_0|path0	one	RI	1554_0|path0	1554_0|path0;RI:1554_0|path0:585:972-1416:3857:+	PB40359	PB40359,PB28676	omega-amidase, chloroplastic isoform X1
1586_0|path2	one	RI	1586_0|path2	1586_0|path2;RI:1586_0|path2:2369:2789-3044:3336:+	PB29387	PB29387,PB19969	2,3-bisphosphoglycerate-independent phosphoglycerate mutase
1592_0|path0	one	RI	1592_0|path0	1592_0|path0;RI:1592_0|path0:437:2199-2479:3107:+	PB27313	PB27313,PB27262	leucine-rich repeat receptor-like protein kinase TDR
1606_0|path0	one	RI	1606_0|path0	1606_0|path0;RI:1606_0|path0:3117:3438-4360:5136:+	PB29324	PB29324,PB19859	transmembrane E3 ubiquitin-protein ligase 1-like
1625_0|path1	one	RI	1625_0|path1	1625_0|path1;RI:1625_0|path1:1002:1047-1122:1769:+	PB33976	PB33976,PB32492,PB21429	uncharacterized protein LOC100792844
1629_19|path1	one	RI	1629_19|path1	1629_19|path1;RI:1629_19|path1:1:668-3469:4159:+	PB28981	PB28981,PB9681	hypothetical protein GLYMA_03G000600
1641_0|path0	one	RI	1641_0|path0	1641_0|path0;RI:1641_0|path0:1470:1900-2580:2776:+	PB28956	PB28956,PB42384,PB19979	methyltransferase-like protein 13 isoform X1
1661_0|path1	one	RI	1661_0|path1	1661_0|path1;RI:1661_0|path1:2397:2822-2830:4048:+	PB23783,PB30056	PB23783,PB30056,PB39273	phosphatidylinositol-3-phosphatase myotubularin-1-like isoform X1
1678_0|path0	one	RI	1678_0|path0	1678_0|path0;RI:1678_0|path0:2:371-377:878:+	PB29034	PB29034,PB25491	Protein ALWAYS EARLY 3
17_0|path0	one	RI	17_0|path0	17_0|path0;RI:17_0|path0:1:2848-3372:4180:+	PB34414	PB34414,PB41990	uncharacterized protein LOC100819423
1714_0|path0	one	RI	1714_0|path0	1714_0|path0;RI:1714_0|path0:1603:1654-1721:2138:+	PB42842,PB26287,PB27685	PB42842,PB26287,PB27685,PB25468,PB40785,PB24526	uncharacterized protein LOC100812718 isoform X3
1727_0|path13	one	RI	1727_0|path13	1727_0|path13;RI:1727_0|path13:857:1685-1778:1916:+	PB40320	PB40320,PB37810	cyclin-dependent kinase F-4
1747_0|path0	one	RI	1747_0|path0	1747_0|path0;RI:1747_0|path0:909:1206-1411:2761:+	PB43471	PB43471,PB23402	TORTIFOLIA1-like protein 2
1752_0|path0	one	RI	1752_0|path0	1752_0|path0;RI:1752_0|path0:1:1225-1547:3092:+	PB27817	PB27817,PB27991	protein CHROMATIN REMODELING 24-like
1769_0|path0	one	RI	1769_0|path0	1769_0|path0;RI:1769_0|path0:1696:1793-1892:2240:+	PB33720	PB33720,PB9214	probable beta-D-xylosidase 6 isoform X2
178_2|path10	one	RI	178_2|path10	178_2|path10;RI:178_2|path10:1614:1991-3067:4278:+	PB34023	PB34023,PB24905	homeobox-leucine zipper protein ATHB-15
1792_0|path6	one	RI	1792_0|path6	1792_0|path6;RI:1792_0|path6:2396:3100-3359:4257:+	PB32556	PB32556,PB32700	villin-4-like
1833_4|path0	one	RI	1833_4|path0	1833_4|path0;RI:1833_4|path0:229:2622-2861:3094:+	PB26665	PB26665,PB41148	hypothetical protein GLYMA_07G235800
1854_0|path0	one	RI	1854_0|path0	1854_0|path0;RI:1854_0|path0:2198:2319-2991:3098:+	PB35685	PB35685,PB9724	probable carboxylesterase SOBER1-like
186_1|path0	one	RI	186_1|path0	186_1|path0;RI:186_1|path0:1:1865-2194:3901:+	PB30167	PB30167,PB24319	Phospholipase D beta 1
1868_0|path1	one	RI	1868_0|path1	1868_0|path1;RI:1868_0|path1:51:641-2086:2111:+	PB26941	PB26941,PB16717	uncharacterized protein LOC100807331
1874_0|path0	one	RI	1874_0|path0	1874_0|path0;RI:1874_0|path0:20:1210-1375:1641:+	PB39398	PB39398,PB29551	DNA ligase 1 isoform X3
1878_0|path0	one	RI	1878_0|path0	1878_0|path0;RI:1878_0|path0:976:1594-2615:3137:+	PB29606	PB29606,PB23220	MAU2 chromatid cohesion factor homolog
1900_0|path0	one	RI	1900_0|path0	1900_0|path0;RI:1900_0|path0:1:2551-2679:3225:+	PB31845	PB31845,PB41841	pyruvate kinase isozyme G, chloroplastic isoform X1
1945_0|path0	one	RI	1945_0|path0	1945_0|path0;RI:1945_0|path0:1677:1808-1892:1941:+	PB25934	PB25934,PB28774,PB23932	serine/threonine-protein kinase Nek6-like isoform X1
1945_3|path0	one	RI	1945_3|path0	1945_3|path0;RI:1945_3|path0:966:1047-1090:1139:+	PB27011,PB29978,PB23731	PB27011,PB29978,PB23731,PB33173	serine/threonine-protein kinase Nek2-like
1962_4|path0	one	RI	1962_4|path0	1962_4|path0;RI:1962_4|path0:43:1284-1368:2766:+	PB26184	PB26184,PB28857	probable boron transporter 2 isoform X1
201_0|path4	one	RI	201_0|path4	201_0|path4;RI:201_0|path4:2659:3084-3091:3252:+	PB39803,PB23816	PB39803,PB23816,PB29313	NHL repeat-containing protein 2
2019_1|path2	one	RI	2019_1|path2	2019_1|path2;RI:2019_1|path2:564:3418-3577:3623:-	PB23790	PB23790,PB19011	uncharacterized protein LOC100800475 isoform X1
2021_1|path1	one	RI	2021_1|path1	2021_1|path1;RI:2021_1|path1:4:163-381:3281:+	PB32295	PB32295,PB25957	hypothetical protein POPTR_011G111400v3
2030_0|path1	one	RI	2030_0|path1	2030_0|path1;RI:2030_0|path1:95:2253-2733:2827:+	PB42810	PB42810,PB34042	protein ROOT HAIR DEFECTIVE 3 homolog 2-like
2047_8|path0	one	RI	2047_8|path0	2047_8|path0;RI:2047_8|path0:731:807-2964:3573:+	PB26286	PB26286,PB7969	probable LRR receptor-like serine/threonine-protein kinase IRK
2049_0|path0	one	RI	2049_0|path0	2049_0|path0;RI:2049_0|path0:759:944-1049:1528:+	PB14105	PB14105,PB10008	hypothetical protein GLYMA_16G025500
2049_3|path0	one	RI	2049_3|path0	2049_3|path0;RI:2049_3|path0:2662:2832-3465:3778:+	PB40937	PB40937,PB20169	unknown, partial
211_0|path1	one	RI	211_0|path1	211_0|path1;RI:211_0|path1:1449:4435-4523:4809:+	PB25122	PB25122,PB29006	hypothetical protein glysoja_008956
211_1|path12	one	RI	211_1|path12	211_1|path12;RI:211_1|path12:1884:3286-3381:3823:+	PB28444	PB28444,PB23812	E3 SUMO-protein ligase SIZ1-like isoform X1
211_1|path5	one	RI	211_1|path5	211_1|path5;RI:211_1|path5:1883:3189-3300:4029:+	PB30261	PB30261,PB25961	hypothetical protein GLYMA_12G071300
2118_0|path6	one	RI	2118_0|path6	2118_0|path6;RI:2118_0|path6:2388:2532-2648:3785:+	PB27825	PB27825,PB24951	Retinoblastoma-related protein 1
2127_0|path0	one	RI	2127_0|path0	2127_0|path0;RI:2127_0|path0:1694:1946-2524:2804:+	PB37314	PB37314,PB10830	Phosphoethanolamine N-methyltransferase
2145_0|path13	one	RI	2145_0|path13	2145_0|path13;RI:2145_0|path13:1196:2218-2567:2891:+	PB24021	PB24021,PB21630	calcium permeable stress-gated cation channel 1
2145_0|path8	one	RI	2145_0|path8	2145_0|path8;RI:2145_0|path8:1396:1750-1840:2832:+	PB31233,PB29940	PB31233,PB29940,PB32257	hypothetical protein GLYMA_17G010500
2146_0|path0	one	RI	2146_0|path0	2146_0|path0;RI:2146_0|path0:1033:1111-3157:3235:+	PB40939,PB43691,PB41502	PB40939,PB43691,PB41502,PB6669	uncharacterized protein LOC100820572 isoform X2
2150_0|path0	one	RI	2150_0|path0	2150_0|path0;RI:2150_0|path0:36:485-563:2712:+	PB23576	PB23576,PB29626	uncharacterized protein LOC100806542
2154_0|path0	one	RI	2154_0|path0	2154_0|path0;RI:2154_0|path0:1:1060-1171:1954:+	PB39539	PB39539,PB40407	serine/threonine-protein kinase STY46 isoform X3
2183_0|path0	one	RI	2183_0|path0	2183_0|path0;RI:2183_0|path0:3437:3595-3858:3941:+	PB40911	PB40911,PB26385,PB27881,PB25989,PB12636,PB37019	Pantothenate kinase 2
2185_1|path1	one	RI	2185_1|path1	2185_1|path1;RI:2185_1|path1:17:687-762:1055:+	PB17128	PB17128,PB6749	inositol transporter 1-like
2197_0|path0	one	RI	2197_0|path0	2197_0|path0;RI:2197_0|path0:244:1013-1798:2117:+	PB33736	PB33736,PB19304	VIN3-like protein 2
2200_0|path1	one	RI	2200_0|path1	2200_0|path1;RI:2200_0|path1:1211:2134-2227:2613:+	PB43106	PB43106,PB28466,PB25163,PB25285	transcription initiation factor TFIID subunit 4b-like isoform X1
2207_0|path3	one	RI	2207_0|path3	2207_0|path3;RI:2207_0|path3:1088:1147-1422:1939:+	PB42638	PB42638,PB7833	MAPK isoform X1
2219_0|path0	one	RI	2219_0|path0	2219_0|path0;RI:2219_0|path0:1056:1767-1888:3487:+	PB30918	PB30918,PB31107	cell wall protein AWA1-like
2222_0|path2	one	RI	2222_0|path2	2222_0|path2;RI:2222_0|path2:1678:1809-1910:1996:+	PB39541	PB39541,PB21698,PB25647,PB40662	Hypothetical protein glysoja_028251, partial
2267_0|path0	one	RI	2267_0|path0	2267_0|path0;RI:2267_0|path0:1:843-1298:1505:+	PB34306	PB34306,PB19282,PB31248	probable sulfate transporter 3.5
2272_0|path0	one	RI	2272_0|path0	2272_0|path0;RI:2272_0|path0:406:3037-3130:3463:+	PB30524	PB30524,PB41600	protein phosphatase 2C 32-like
2282_1|path0	one	RI	2282_1|path0	2282_1|path0;RI:2282_1|path0:1:791-1436:1712:+	PB21447	PB21447,PB19077	probable polyamine oxidase 4
2284_5|path0	one	RI	2284_5|path0	2284_5|path0;RI:2284_5|path0:1:48-197:2312:+	PB30631	PB30631,PB34398	probable mediator of RNA polymerase II transcription subunit 37c
2289_0|path1	one	RI	2289_0|path1	2289_0|path1;RI:2289_0|path1:2097:2596-3262:3830:+	PB32975	PB32975,PB37464	hypothetical protein GLYMA_03G109000
2302_1|path0	one	RI	2302_1|path0	2302_1|path0;RI:2302_1|path0:1:655-715:1437:+	PB26249	PB26249,PB23928	5&apos;-3&apos; exoribonuclease 4-like protein
2318_0|path0	one	RI	2318_0|path0	2318_0|path0;RI:2318_0|path0:2490:2908-2943:3753:+	PB25056	PB25056,PB24990	probable ubiquitin conjugation factor E4
2324_0|path6	one	RI	2324_0|path6	2324_0|path6;RI:2324_0|path6:2507:2884-2978:3733:+	PB24070	PB24070,PB29561	Glutamate receptor 3.6
2358_0|path0	one	RI	2358_0|path0	2358_0|path0;RI:2358_0|path0:1:98-749:2676:+	PB43634	PB43634,PB20862	Nephrocystin-3
2359_0|path1	one	RI	2359_0|path1	2359_0|path1;RI:2359_0|path1:2405:2638-2731:2986:+	PB35049	PB35049,PB6106	hypothetical protein GLYMA_06G022800
2384_0|path3	one	RI	2384_0|path3	2384_0|path3;RI:2384_0|path3:2701:2998-4270:4566:+	PB33163,PB30504	PB33163,PB30504,PB39542	calcium uptake protein 3, mitochondrial-like
2388_0|path0	one	RI	2388_0|path0	2388_0|path0;RI:2388_0|path0:838:1269-1576:3456:+	PB28477	PB28477,PB41541	Telomere length regulation protein TEL2 like
2398_0|path0	one	RI	2398_0|path0	2398_0|path0;RI:2398_0|path0:2142:2243-3152:3261:+	PB41490	PB41490,PB8665	Putative bifunctional methylthioribulose-1-phosphate dehydratase/enolase-phosphatase E1
2406_0|path2	one	RI	2406_0|path2	2406_0|path2;RI:2406_0|path2:26:375-388:1051:+	PB32203	PB32203,PB28663	kinesin-like protein KIN-13A
2415_1|path0	one	RI	2415_1|path0	2415_1|path0;RI:2415_1|path0:1522:1689-2331:3451:+	PB29402	PB29402,PB19057	DEAD-box ATP-dependent RNA helicase 52C
2418_1|path0	one	RI	2418_1|path0	2418_1|path0;RI:2418_1|path0:1:1391-1837:2291:+	PB27216	PB27216,PB20971	Fimbrin-like protein 2, partial
2434_0|path2	one	RI	2434_0|path2	2434_0|path2;RI:2434_0|path2:3361:3689-4194:4227:+	PB43723	PB43723,PB20663,PB20958	hypothetical protein GLYMA_06G025900
2442_0|path0	one	RI	2442_0|path0	2442_0|path0;RI:2442_0|path0:1217:3307-3695:4179:+	PB41207	PB41207,PB33701	hypothetical protein PHAVU_002G317300g
2452_0|path0	one	RI	2452_0|path0	2452_0|path0;RI:2452_0|path0:2226:2271-2965:3040:+	PB43049	PB43049,PB9932,PB13243	uncharacterized protein LOC100811149 isoform X1
2454_0|path0	one	RI	2454_0|path0	2454_0|path0;RI:2454_0|path0:1285:2134-2747:2937:+	PB24711	PB24711,PB21452	Auxin response factor 1
246_1|path1	one	RI	246_1|path1	246_1|path1;RI:246_1|path1:1:2566-2883:3586:+	PB42949	PB42949,PB28186	serine/threonine-protein kinase CTR1-like
2473_0|path6	one	RI	2473_0|path6	2473_0|path6;RI:2473_0|path6:439:910-992:1264:+	PB10453	PB10453,PB6752	uncharacterized protein LOC100804707 isoform X1
2482_0|path0	one	RI	2482_0|path0	2482_0|path0;RI:2482_0|path0:1:1660-1899:1924:+	PB23345	PB23345,PB23078	F-box protein At2g16365-like
2485_0|path0	one	RI	2485_0|path0	2485_0|path0;RI:2485_0|path0:850:975-3021:3086:+	PB37905	PB37905,PB1148,PB13546	eukaryotic translation initiation factor isoform 4E-2 isoform X1
2489_1|path0	one	RI	2489_1|path0	2489_1|path0;RI:2489_1|path0:845:1114-1589:2077:+	PB23305	PB23305,PB38042	dolichyl-diphosphooligosaccharide--protein glycosyltransferase subunit STT3A-like
249_0|path0	one	RI	249_0|path0	249_0|path0;RI:249_0|path0:1:1938-2036:3684:+	PB34262	PB34262,PB32245	RING finger and CHY zinc finger domain-containing protein 1
249_2|path0	one	RI	249_2|path0	249_2|path0;RI:249_2|path0:1:181-2600:3030:+	PB41684	PB41684,PB11546	RING finger and CHY zinc finger domain-containing protein 1-like isoform X1
2508_4|path0	one	RI	2508_4|path0	2508_4|path0;RI:2508_4|path0:1:191-317:758:+	PB12207	PB12207,PB9034	hypothetical protein GLYMA_08G234600
2517_2|path0	one	RI	2517_2|path0	2517_2|path0;RI:2517_2|path0:1:404-657:1018:+	PB39628	PB39628,PB34282	MAR-binding filament-like protein 1-1
2525_1|path12	one	RI	2525_1|path12	2525_1|path12;RI:2525_1|path12:1:188-280:3954:+	PB23539	PB23539,PB32213	RNA-dependent RNA polymerase 1
2532_0|path5	one	RI	2532_0|path5	2532_0|path5;RI:2532_0|path5:926:1891-2243:2619:+	PB24415,PB34386,PB23448	PB24415,PB34386,PB23448,PB29506	hypothetical protein GLYMA_16G048100
2539_0|path0	one	RI	2539_0|path0	2539_0|path0;RI:2539_0|path0:1551:1646-3004:3070:+	PB30323	PB30323,PB37490,PB8429	serine/threonine-protein kinase GRIK1-like isoform X4
2552_0|path3	one	RI	2552_0|path3	2552_0|path3;RI:2552_0|path3:1:62-274:1657:+	PB33936	PB33936,PB38383	probable LRR receptor-like serine/threonine-protein kinase At1g67720
2556_2|path0	one	RI	2556_2|path0	2556_2|path0;RI:2556_2|path0:1:2914-3254:3342:+	PB30899	PB30899,PB25953	pentatricopeptide repeat-containing protein At1g71490-like
2569_1|path3	one	RI	2569_1|path3	2569_1|path3;RI:2569_1|path3:2250:2407-2490:2541:+	PB41146	PB41146,PB39830,PB30498	WD repeat-containing protein 44-like
2577_1|path1	one	RI	2577_1|path1	2577_1|path1;RI:2577_1|path1:2353:2498-3125:3332:+	PB25303	PB25303,PB37629	probable cyclic nucleotide-gated ion channel 20, chloroplastic isoform X1
258_12|path1	one	RI	258_12|path1	258_12|path1;RI:258_12|path1:4:1975-2088:2731:+	PB30620	PB30620,PB38391	probable LRR receptor-like serine/threonine-protein kinase At3g47570 isoform X1
2583_0|path1	one	RI	2583_0|path1	2583_0|path1;RI:2583_0|path1:6834:7619-7643:8125:+	PB31606,PB23901	PB31606,PB23901,PB33032	sphingoid long-chain bases kinase 1-like
2591_0|path0	one	RI	2591_0|path0	2591_0|path0;RI:2591_0|path0:945:1213-2189:3392:+	PB39945	PB39945,PB19932	Putative acyl-activating enzyme 17, peroxisomal
2593_0|path0	one	RI	2593_0|path0	2593_0|path0;RI:2593_0|path0:159:365-1286:2138:+	PB27627	PB27627,PB21734	hypothetical protein GLYMA_18G033500
263_0|path2	one	RI	263_0|path2	263_0|path2;RI:263_0|path2:1:2400-3559:5979:+	PB43158	PB43158,PB31217	probable sucrose-phosphate synthase
2631_0|path1	one	RI	2631_0|path1	2631_0|path1;RI:2631_0|path1:1594:1789-2003:2711:+	PB43513	PB43513,PB29382,PB24202	1,4-alpha-glucan-branching enzyme 3, chloroplastic/amyloplastic
2632_0|path0	one	RI	2632_0|path0	2632_0|path0;RI:2632_0|path0:1824:2135-2677:2730:+	PB29767,PB23845	PB29767,PB23845,PB19731	hypothetical protein GLYMA_13G372900
264_0|path7	one	RI	264_0|path7	264_0|path7;RI:264_0|path7:1:234-324:1120:+	PB8546	PB8546,PB18357	uncharacterized protein LOC100789187 isoform X1
2649_2|path0	one	RI	2649_2|path0	2649_2|path0;RI:2649_2|path0:1288:1820-2367:2450:+	PB39407	PB39407,PB38400	acyl-CoA-binding domain-containing protein 4-like
2669_0|path0	one	RI	2669_0|path0	2669_0|path0;RI:2669_0|path0:1:423-546:2457:+	PB32714,PB21504	PB32714,PB21504,PB42236	uncharacterized protein LOC100806443 isoform X2
2689_0|path0	one	RI	2689_0|path0	2689_0|path0;RI:2689_0|path0:1:30-833:2098:+	PB40943	PB40943,PB20820,PB20579,PB33347	delta(24)-sterol reductase
2699_0|path2	one	RI	2699_0|path2	2699_0|path2;RI:2699_0|path2:31:185-251:553:+	PB34068	PB34068,PB29071	hypothetical protein GLYMA_12G236500
27_8|path5	one	RI	27_8|path5	27_8|path5;RI:27_8|path5:1182:2694-2755:4036:+	PB27044	PB27044,PB23449	serine/threonine-protein phosphatase 4 regulatory subunit 3 isoform X1
2711_0|path0	one	RI	2711_0|path0	2711_0|path0;RI:2711_0|path0:1:1675-2004:3664:+	PB26095	PB26095,PB23522	Pyruvate, phosphate dikinase, chloroplastic
2729_0|path0	one	RI	2729_0|path0	2729_0|path0;RI:2729_0|path0:1:1316-2470:3008:+	PB24015	PB24015,PB41550	putative copper amine oxidase precursor
273_1|path1	one	RI	273_1|path1	273_1|path1;RI:273_1|path1:248:1989-2084:2896:+	PB24251	PB24251,PB24496	receptor-like protein kinase 2 precursor
2737_0|path2	one	RI	2737_0|path2	2737_0|path2;RI:2737_0|path2:3:1421-1521:1776:+	PB31879	PB31879,PB26237	hypothetical protein GLYMA_19G201100
2751_1|path17	one	RI	2751_1|path17	2751_1|path17;RI:2751_1|path17:579:2673-2742:3005:+	PB31835	PB31835,PB31822	uncharacterized protein LOC109811479
2751_1|path4	one	RI	2751_1|path4	2751_1|path4;RI:2751_1|path4:2597:2652-2881:3738:+	PB27387	PB27387,PB26684,PB26045	uncharacterized protein LOC100795315
2759_0|path1	one	RI	2759_0|path1	2759_0|path1;RI:2759_0|path1:2415:3082-3175:4077:+	PB39939	PB39939,PB30221	hypothetical protein glysoja_021951
276_0|path1	one	RI	276_0|path1	276_0|path1;RI:276_0|path1:1:2061-2920:4220:+	PB32890	PB32890,PB32078	phytochrome type A-like
2764_0|path0	one	RI	2764_0|path0	2764_0|path0;RI:2764_0|path0:961:994-1097:1181:+	PB16079	PB16079,PB17191,PB7351,PB13018	cyclin-dependent kinase E-1
277_0|path4	one	RI	277_0|path4	277_0|path4;RI:277_0|path4:2928:3065-3558:3653:+	PB23092	PB23092,PB31488	uncharacterized protein LOC106765247 isoform X3
2779_1|path11	one	RI	2779_1|path11	2779_1|path11;RI:2779_1|path11:1089:1281-1635:1814:+	PB14684	PB14684,PB35381,PB16080	serine/threonine-protein kinase AFC1-like isoform X3
2798_1|path0	one	RI	2798_1|path0	2798_1|path0;RI:2798_1|path0:470:645-870:1502:+	PB30003	PB30003,PB25040	Transcription factor bHLH143
2804_0|path0	one	RI	2804_0|path0	2804_0|path0;RI:2804_0|path0:41:444-1573:1733:+	PB31317	PB31317,PB6553	putative glucose-6-phosphate 1-epimerase isoform X2
2808_0|path13	one	RI	2808_0|path13	2808_0|path13;RI:2808_0|path13:1:603-696:3309:+	PB26640	PB26640,PB30326	nuclear poly(A) polymerase 4-like
2812_0|path0	one	RI	2812_0|path0	2812_0|path0;RI:2812_0|path0:2918:2974-3490:4092:+	PB27361	PB27361,PB15475	uncharacterized protein LOC100781886 isoform X4
2818_0|path1	one	RI	2818_0|path1	2818_0|path1;RI:2818_0|path1:1:1880-1892:1957:+	PB21449	PB21449,PB21841	hypothetical protein TanjilG_28157
2831_1|path0	one	RI	2831_1|path0	2831_1|path0;RI:2831_1|path0:37:1819-2441:2637:+	PB41468	PB41468,PB19407	cirhin-like isoform X2
2846_0|path1	one	RI	2846_0|path1	2846_0|path1;RI:2846_0|path1:1:939-2947:3058:+	PB40288	PB40288,PB36645	endoglucanase 8
2847_0|path0	one	RI	2847_0|path0	2847_0|path0;RI:2847_0|path0:1587:1670-1846:2333:+	PB26593	PB26593,PB19015	chloride channel protein CLC-d-like isoform X1
2878_6|path10	one	RI	2878_6|path10	2878_6|path10;RI:2878_6|path10:129:603-744:1514:+	PB39677	PB39677,PB32337	auxin response factor 2-like isoform X1
2902_0|path0	one	RI	2902_0|path0	2902_0|path0;RI:2902_0|path0:1:653-1300:1353:+	PB32140	PB32140,PB23166	hypothetical protein PHAVU_002G072300g
2903_0|path0	one	RI	2903_0|path0	2903_0|path0;RI:2903_0|path0:1147:1688-2244:2624:+	PB41205	PB41205,PB21479	probable methyltransferase PMT10
2919_0|path1	one	RI	2919_0|path1	2919_0|path1;RI:2919_0|path1:1878:2098-2262:3267:+	PB41703	PB41703,PB33740,PB36668	uncharacterized protein LOC100808539
2930_0|path1	one	RI	2930_0|path1	2930_0|path1;RI:2930_0|path1:1705:1764-2550:3945:+	PB28673	PB28673,PB41885	mitogen-activated protein kinase 19-like isoform X1
2937_0|path1	one	RI	2937_0|path1	2937_0|path1;RI:2937_0|path1:968:1001-2650:2720:+	PB37756	PB37756,PB13274,PB11238,PB7763	peptidyl-tRNA hydrolase ICT1, mitochondrial-like isoform X1
2956_0|path0	one	RI	2956_0|path0	2956_0|path0;RI:2956_0|path0:1104:1390-1472:1582:+	PB21267	PB21267,PB19510	uncharacterized protein LOC100786958 isoform X1
2959_0|path4	one	RI	2959_0|path4	2959_0|path4;RI:2959_0|path4:1667:2036-2117:2649:+	PB30185	PB30185,PB23548,PB34203,PB26198	transcriptional corepressor LEUNIG_HOMOLOG-like isoform X3
2971_0|path0	one	RI	2971_0|path0	2971_0|path0;RI:2971_0|path0:17:651-750:1382:+	PB33812	PB33812,PB23785	Threonyl-tRNA synthetase
2973_0|path2	one	RI	2973_0|path2	2973_0|path2;RI:2973_0|path2:2339:2486-2618:2754:+	PB27444	PB27444,PB18431	Alpha-1,3/1,6-mannosyltransferase ALG2
2997_0|path0	one	RI	2997_0|path0	2997_0|path0;RI:2997_0|path0:1:214-907:2398:+	PB40322	PB40322,PB26994	diacylglycerol kinase 2
3002_0|path0	one	RI	3002_0|path0	3002_0|path0;RI:3002_0|path0:797:1247-1924:2255:+	PB37192	PB37192,PB10398	TRZ/ATZ domain-containing protein
3013_0|path0	one	RI	3013_0|path0	3013_0|path0;RI:3013_0|path0:1:1781-1865:3334:+	PB34238	PB34238,PB24198	Para-aminobenzoate synthase
3015_0|path1	one	RI	3015_0|path1	3015_0|path1;RI:3015_0|path1:78:397-474:1331:+	PB21263	PB21263,PB36948	allantoinase
3017_0|path0	one	RI	3017_0|path0	3017_0|path0;RI:3017_0|path0:684:1358-2105:3233:+	PB41141	PB41141,PB18928,PB22272	monosaccharide-sensing protein 2-like
3019_0|path0	one	RI	3019_0|path0	3019_0|path0;RI:3019_0|path0:760:2072-3063:3715:+	PB43081	PB43081,PB19010	uncharacterized protein LOC100785051
3022_0|path0	one	RI	3022_0|path0	3022_0|path0;RI:3022_0|path0:1:582-877:1069:+	PB43453	PB43453,PB23222	Protein TAPT1 isogeny
3024_0|path0	one	RI	3024_0|path0	3024_0|path0;RI:3024_0|path0:183:1781-1847:1912:+	PB32356	PB32356,PB23702	Serine/threonine-protein kinase fray2
3040_1|path7	one	RI	3040_1|path7	3040_1|path7;RI:3040_1|path7:3:565-1352:1495:+	PB33666	PB33666,PB20418	NAC domain-containing protein 14-like
3044_0|path0	one	RI	3044_0|path0	3044_0|path0;RI:3044_0|path0:2117:3079-3184:3734:+	PB31578	PB31578,PB28985	DExH-box ATP-dependent RNA helicase DExH7, chloroplastic
3049_0|path0	one	RI	3049_0|path0	3049_0|path0;RI:3049_0|path0:1909:1980-2152:2292:+	PB31025	PB31025,PB19679,PB22979,PB21893	nicastrin-like
3063_0|path0	one	RI	3063_0|path0	3063_0|path0;RI:3063_0|path0:834:1717-1931:3169:+	PB43179	PB43179,PB38460	sucrose synthase 7-like protein, partial
3066_4|path1	one	RI	3066_4|path1	3066_4|path1;RI:3066_4|path1:3374:3462-3617:3966:+	PB30305	PB30305,PB27654	aspartic proteinase
3072_0|path1	one	RI	3072_0|path1	3072_0|path1;RI:3072_0|path1:143:414-1828:2202:+	PB22514	PB22514,PB12303,PB10565	Solute carrier family 35 member C2
3077_0|path0	one	RI	3077_0|path0	3077_0|path0;RI:3077_0|path0:109:354-2378:2709:+	PB26845	PB26845,PB8083	uncharacterized protein LOC108338117 isoform X1
3078_0|path0	one	RI	3078_0|path0	3078_0|path0;RI:3078_0|path0:1490:2734-2980:3526:+	PB21301	PB21301,PB17145	scarecrow-like protein 1
3081_0|path0	one	RI	3081_0|path0	3081_0|path0;RI:3081_0|path0:14:75-129:1331:+	PB35486	PB35486,PB12481	ninja-family protein mc410-like
3088_0|path0	one	RI	3088_0|path0	3088_0|path0;RI:3088_0|path0:1:1291-1536:1966:+	PB43834	PB43834,PB40114	fatty acid amide hydrolase-like
3101_0|path1	one	RI	3101_0|path1	3101_0|path1;RI:3101_0|path1:1:1475-1631:2206:+	PB31584	PB31584,PB28571	hypothetical protein GLYMA_19G177700
3105_0|path0	one	RI	3105_0|path0	3105_0|path0;RI:3105_0|path0:1:649-709:988:+	PB12197	PB12197,PB25896	protein PELOTA 1
3129_0|path0	one	RI	3129_0|path0	3129_0|path0;RI:3129_0|path0:916:1751-1872:3723:+	PB25080	PB25080,PB40908	Protein STRUBBELIG-RECEPTOR FAMILY 3
3196_6|path0	one	RI	3196_6|path0	3196_6|path0;RI:3196_6|path0:105:452-871:2093:+	PB32760	PB32760,PB30995	disease resistance protein
3203_0|path1	one	RI	3203_0|path1	3203_0|path1;RI:3203_0|path1:1680:2269-2396:2547:+	PB16287	PB16287,PB10953	uncharacterized CRM domain-containing protein At3g25440, chloroplastic-like
3206_0|path0	one	RI	3206_0|path0	3206_0|path0;RI:3206_0|path0:176:708-710:2917:+	PB29049	PB29049,PB38868	uncharacterized protein LOC100778692
3209_0|path0	one	RI	3209_0|path0	3209_0|path0;RI:3209_0|path0:1293:1478-1572:3020:+	PB40598	PB40598,PB30809	lactation elevated protein 1-like
3245_0|path1	one	RI	3245_0|path1	3245_0|path1;RI:3245_0|path1:672:907-1648:1916:+	PB29251	PB29251,PB19549,PB21889	probable galacturonosyltransferase 4
3251_0|path0	one	RI	3251_0|path0	3251_0|path0;RI:3251_0|path0:174:2486-2649:3317:+	PB29862	PB29862,PB37836	cyclic dof factor 1-like isoform X1
3255_1|path0	one	RI	3255_1|path0	3255_1|path0;RI:3255_1|path0:1:259-344:1302:+	PB23978	PB23978,PB22247	probable leucine-rich repeat receptor-like protein kinase At2g28990
3281_0|path0	one	RI	3281_0|path0	3281_0|path0;RI:3281_0|path0:1364:2236-4436:5362:+	PB33584	PB33584,PB15549	heterogeneous nuclear ribonucleoprotein Q isoform X2
3291_0|path0	one	RI	3291_0|path0	3291_0|path0;RI:3291_0|path0:1:586-641:1090:+	PB10358	PB10358,PB9583	putative lysine-specific demethylase JMJD5
33_0|path6	one	RI	33_0|path6	33_0|path6;RI:33_0|path6:1:2238-3960:4159:+	PB34421	PB34421,PB42649	Squamosa promoter-binding-like protein 12
3306_0|path0	one	RI	3306_0|path0	3306_0|path0;RI:3306_0|path0:3685:4119-4626:4772:+	PB23726	PB23726,PB22299	uncharacterized protein LOC100793553
3338_0|path0	one	RI	3338_0|path0	3338_0|path0;RI:3338_0|path0:3098:3186-3950:4157:+	PB30693	PB30693,PB20221	RING finger protein 10-like
3339_0|path0	one	RI	3339_0|path0	3339_0|path0;RI:3339_0|path0:1:2038-2108:3221:+	PB28195	PB28195,PB25032	hypothetical protein GLYMA_14G001100
3361_0|path1	one	RI	3361_0|path1	3361_0|path1;RI:3361_0|path1:2680:2882-2966:3192:+	PB8552	PB8552,PB17113	hypothetical protein GLYMA_16G155600
3364_2|path3	one	RI	3364_2|path3	3364_2|path3;RI:3364_2|path3:2310:3116-3428:3777:+	PB31635	PB31635,PB32197,PB34212	cellulose synthase A catalytic subunit 3 [UDP-forming]-like
3364_8|path3	one	RI	3364_8|path3	3364_8|path3;RI:3364_8|path3:525:1278-1379:1724:+	PB29256	PB29256,PB25765	cellulose synthase A catalytic subunit 1 [UDP-forming]
3373_0|path1	one	RI	3373_0|path1	3373_0|path1;RI:3373_0|path1:426:798-1403:2006:+	PB27909	PB27909,PB20771	putative adenylate cyclase regulatory protein
3375_0|path1	one	RI	3375_0|path1	3375_0|path1;RI:3375_0|path1:395:522-589:1141:+	PB7294	PB7294,PB5761,PB9112	V-type proton ATPase subunit C-like
3386_0|path1	one	RI	3386_0|path1	3386_0|path1;RI:3386_0|path1:181:1436-1626:1733:+	PB5643	PB5643,PB6623	Pyruvate dehydrogenase E1 component subunit beta, mitochondrial
3387_12|path2	one	RI	3387_12|path2	3387_12|path2;RI:3387_12|path2:2230:2712-2797:3206:+	PB30905	PB30905,PB43591	disease resistance protein RML1B-like isoform X1
3387_24|path12	one	RI	3387_24|path12	3387_24|path12;RI:3387_24|path12:1:520-618:2179:+	PB31424,PB27962	PB31424,PB27962,PB24806	TMV resistance protein N
3387_4|path0	one	RI	3387_4|path0	3387_4|path0;RI:3387_4|path0:1:1465-1590:2059:+	PB31054	PB31054,PB33380	TMV resistance protein N
3387_61|path4	one	RI	3387_61|path4	3387_61|path4;RI:3387_61|path4:2498:3260-3449:3533:+	PB33490	PB33490,PB30377	uncharacterized protein LOC100500528 isoform X1
3387_66|path4	one	RI	3387_66|path4	3387_66|path4;RI:3387_66|path4:1032:1435-1506:1653:+	PB29074	PB29074,PB39433	LRR receptor-like serine/threonine-protein kinase GSO1
3408_0|path3	one	RI	3408_0|path3	3408_0|path3;RI:3408_0|path3:1:391-533:1497:+	PB21313	PB21313,PB18902	ABC transporter G family member 11-like
3417_0|path1	one	RI	3417_0|path1	3417_0|path1;RI:3417_0|path1:2307:2472-2705:3158:+	PB30287	PB30287,PB28536	Phosphatidylinositol-4-phosphate 5-kinase 8
3420_2|path0	one	RI	3420_2|path0	3420_2|path0;RI:3420_2|path0:144:2807-2998:3362:+	PB40671	PB40671,PB25120	hypothetical protein PHAVU_005G046600g
3441_0|path5	one	RI	3441_0|path5	3441_0|path5;RI:3441_0|path5:1:231-289:3124:+	PB25600	PB25600,PB27638	LOW QUALITY PROTEIN: U-box domain-containing protein 3-like
3466_0|path0	one	RI	3466_0|path0	3466_0|path0;RI:3466_0|path0:2509:2785-2870:3200:+	PB5832	PB5832,PB3466	hypothetical protein
3472_0|path0	one	RI	3472_0|path0	3472_0|path0;RI:3472_0|path0:1:2636-2784:3259:+	PB32814	PB32814,PB29600	electron transfer flavoprotein-ubiquinone oxidoreductase, mitochondrial
3493_0|path0	one	RI	3493_0|path0	3493_0|path0;RI:3493_0|path0:1:882-1897:3138:+	PB26085	PB26085,PB18947	Wall-associated receptor kinase-like 20
3501_0|path0	one	RI	3501_0|path0	3501_0|path0;RI:3501_0|path0:653:904-940:2608:+	PB30322	PB30322,PB27119,PB37915	exocyst complex component SEC3A isoform X1
351_2|path0	one	RI	351_2|path0	351_2|path0;RI:351_2|path0:226:2261-2571:2804:+	PB28806	PB28806,PB21500	Putative inactive leucine-rich repeat receptor-like protein kinase
3511_0|path6	one	RI	3511_0|path6	3511_0|path6;RI:3511_0|path6:1:481-2247:2557:+	PB41975	PB41975,PB5544	caffeic acid 3-O-methyltransferase-like
3512_1|path0	one	RI	3512_1|path0	3512_1|path0;RI:3512_1|path0:5:342-508:1700:+	PB23822	PB23822,PB41612	probable copper-transporting ATPase HMA5
3524_0|path1	one	RI	3524_0|path1	3524_0|path1;RI:3524_0|path1:2041:2058-2229:2351:+	PB7510	PB7510,PB11677	acetylornithine deacetylase-like
3529_2|path0	one	RI	3529_2|path0	3529_2|path0;RI:3529_2|path0:1587:1748-2664:2748:+	PB33837	PB33837,PB37486	serine/threonine-protein kinase 38-like
3561_0|path0	one	RI	3561_0|path0	3561_0|path0;RI:3561_0|path0:722:1054-1131:2281:+	PB37786	PB37786,PB19386	heparanase-like protein 1
3568_0|path0	one	RI	3568_0|path0	3568_0|path0;RI:3568_0|path0:1:279-388:504:+	PB40777	PB40777,PB19867	protein NLRC3-like
3582_0|path0	one	RI	3582_0|path0	3582_0|path0;RI:3582_0|path0:1:2008-2137:3207:+	PB43130	PB43130,PB24508	anaphase-promoting complex subunit 5
3589_0|path0	one	RI	3589_0|path0	3589_0|path0;RI:3589_0|path0:2214:2370-3071:3394:+	PB24071	PB24071,PB19665	ubiquitin-like modifier-activating enzyme atg7 isoform X1
3622_0|path1	one	RI	3622_0|path1	3622_0|path1;RI:3622_0|path1:3143:3251-3404:3631:+	PB9897	PB9897,PB2301,PB8445,PB2564,PB37856	MOB kinase activator-like 1B isoform X1
3690_0|path0	one	RI	3690_0|path0	3690_0|path0;RI:3690_0|path0:312:391-751:866:+	PB18426	PB18426,PB1457	ubiquitin-conjugating enzyme E2-23 kDa-like
3701_0|path0	one	RI	3701_0|path0	3701_0|path0;RI:3701_0|path0:1167:1381-1631:1847:+	PB23162,PB33157	PB23162,PB33157,PB29318	hypothetical protein GLYMA_05G146100
3704_0|path0	one	RI	3704_0|path0	3704_0|path0;RI:3704_0|path0:1:185-2470:2536:+	PB38316	PB38316,PB4338	hypothetical protein GLYMA_06G133300
3736_0|path2	one	RI	3736_0|path2	3736_0|path2;RI:3736_0|path2:1:123-1095:4006:+	PB43015	PB43015,PB24130	probable aldehyde dehydrogenase isoform X2
3747_0|path0	one	RI	3747_0|path0	3747_0|path0;RI:3747_0|path0:1:240-1729:2586:+	PB30155	PB30155,PB19810	ferric reduction oxidase 2-like
3769_0|path7	one	RI	3769_0|path7	3769_0|path7;RI:3769_0|path7:1812:1962-2670:2726:+	PB21818	PB21818,PB35572,PB18381	hypothetical protein TSUD_39560
38_1|path0	one	RI	38_1|path0	38_1|path0;RI:38_1|path0:1101:2021-2118:2195:+	PB28597	PB28597,PB31937	respiratory burst oxidase homolog protein C-like isoform X1
3811_0|path2	one	RI	3811_0|path2	3811_0|path2;RI:3811_0|path2:1:47-93:180:+	PB3270	PB3270,PB1976	cilia- and flagella-associated protein 20
3825_0|path0	one	RI	3825_0|path0	3825_0|path0;RI:3825_0|path0:1518:1671-1819:1897:+	PB9377	PB9377,PB17604	hypothetical protein GLYMA_08G015400
3839_0|path2	one	RI	3839_0|path2	3839_0|path2;RI:3839_0|path2:1:150-242:340:+	PB14364	PB14364,PB5441	uncharacterized protein LOC100499909
3853_0|path1	one	RI	3853_0|path1	3853_0|path1;RI:3853_0|path1:1996:2061-2180:2308:+	PB20890	PB20890,PB6723	uncharacterized protein LOC100786164
3916_0|path0	one	RI	3916_0|path0	3916_0|path0;RI:3916_0|path0:1:429-583:2260:+	PB22613	PB22613,PB22797	lysine histidine transporter-like 8
3931_0|path2	one	RI	3931_0|path2	3931_0|path2;RI:3931_0|path2:2355:2955-3057:3253:+	PB9128,PB11071	PB9128,PB11071,PB10281	protein TIC 62, chloroplastic-like isoform X1
3967_0|path1	one	RI	3967_0|path1	3967_0|path1;RI:3967_0|path1:3067:3178-3619:4027:+	PB22293	PB22293,PB31184	probable LRR receptor-like serine/threonine-protein kinase At1g14390
3981_2|path0	one	RI	3981_2|path0	3981_2|path0;RI:3981_2|path0:1:608-2209:2320:+	PB30666	PB30666,PB5715	probable serine incorporator
3989_0|path3	one	RI	3989_0|path3	3989_0|path3;RI:3989_0|path3:3:316-1428:3203:+	PB30158	PB30158,PB22271	hypothetical protein GLYMA_13G162800
4003_1|path4	one	RI	4003_1|path4	4003_1|path4;RI:4003_1|path4:1:281-406:2956:+	PB32583	PB32583,PB40170	glutamate receptor 3.6-like
4009_0|path2	one	RI	4009_0|path2	4009_0|path2;RI:4009_0|path2:722:1135-1432:1490:+	PB16349	PB16349,PB9064	probable flavin-containing monooxygenase 1
4023_1|path0	one	RI	4023_1|path0	4023_1|path0;RI:4023_1|path0:1:2226-2303:2957:+	PB22276	PB22276,PB19540	Hypothetical protein glysoja_003881
4035_0|path1	one	RI	4035_0|path1	4035_0|path1;RI:4035_0|path1:2730:2775-2866:2930:+	PB23045,PB2481	PB23045,PB2481,PB21319	uncharacterized protein LOC100817742
4043_0|path0	one	RI	4043_0|path0	4043_0|path0;RI:4043_0|path0:1:1006-1112:3053:+	PB28408	PB28408,PB22200	hypothetical protein GLYMA_04G049500
4053_0|path0	one	RI	4053_0|path0	4053_0|path0;RI:4053_0|path0:1521:1650-2090:2635:+	PB43325	PB43325,PB21254	F-box/LRR-repeat protein 3-like
4059_0|path1	one	RI	4059_0|path1	4059_0|path1;RI:4059_0|path1:2504:2651-3133:3399:+	PB22944	PB22944,PB20718	serine/threonine protein phosphatase 2A regulatory subunit B&apos;&apos;beta-like
4066_0|path5	one	RI	4066_0|path5	4066_0|path5;RI:4066_0|path5:505:741-2707:3159:+	PB27904	PB27904,PB5018	lipoxygenase
4076_1|path0	one	RI	4076_1|path0	4076_1|path0;RI:4076_1|path0:3:76-877:1230:+	PB23958	PB23958,PB19013	5-methyltetrahydropteroyltriglutamate--homocysteine methyltransferase-like
4083_0|path2	one	RI	4083_0|path2	4083_0|path2;RI:4083_0|path2:688:813-921:1512:+	PB19220,PB19612	PB19220,PB19612,PB22996	hypothetical protein glysoja_044803
4099_0|path0	one	RI	4099_0|path0	4099_0|path0;RI:4099_0|path0:1252:1637-2227:3002:+	PB41279	PB41279,PB19427	DNA topoisomerase 6 subunit B
4110_0|path0	one	RI	4110_0|path0	4110_0|path0;RI:4110_0|path0:2985:3116-3421:4453:+	PB19117	PB19117,PB19847	uncharacterized protein LOC100802615
4110_1|path0	one	RI	4110_1|path0	4110_1|path0;RI:4110_1|path0:1:161-302:682:+	PB15816	PB15816,PB15409	uncharacterized protein LOC109801327
4114_1|path0	one	RI	4114_1|path0	4114_1|path0;RI:4114_1|path0:1:1365-2592:2931:+	PB23307	PB23307,PB16987	hypothetical protein GLYMA_17G090000
4136_1|path0	one	RI	4136_1|path0	4136_1|path0;RI:4136_1|path0:1:435-626:781:+	PB37728	PB37728,PB21455	uncharacterized protein LOC100796676
4147_0|path0	one	RI	4147_0|path0	4147_0|path0;RI:4147_0|path0:1:2246-2340:2396:+	PB21378	PB21378,PB21498	protein FAR1-RELATED SEQUENCE 2-like isoform X5
4153_0|path0	one	RI	4153_0|path0	4153_0|path0;RI:4153_0|path0:1:1897-2061:3075:+	PB31015	PB31015,PB22476	chloroplastic group IIA intron splicing facilitator CRS1, chloroplastic isoform X1
4154_0|path0	one	RI	4154_0|path0	4154_0|path0;RI:4154_0|path0:1:1017-1217:1639:+	PB22644	PB22644,PB19638	potassium transporter 4
416_0|path8	one	RI	416_0|path8	416_0|path8;RI:416_0|path8:3736:4329-5536:6004:+	PB26434	PB26434,PB28619,PB41068,PB25907	hypothetical protein GLYMA_19G192800
4172_0|path0	one	RI	4172_0|path0	4172_0|path0;RI:4172_0|path0:743:856-2431:2487:+	PB21789	PB21789,PB17627	CDP-diacylglycerol--glycerol-3-phosphate 3-phosphatidyltransferase 1, chloroplastic-like isoform X1
420_0|path0	one	RI	420_0|path0	420_0|path0;RI:420_0|path0:1:2363-3313:4970:+	PB41206	PB41206,PB25587	WPP domain-associated protein-like
420_0|path3	one	RI	420_0|path3	420_0|path3;RI:420_0|path3:3174:3482-3900:4244:+	PB25593	PB25593,PB34268	WPP domain-associated protein-like
4201_2|path1	one	RI	4201_2|path1	4201_2|path1;RI:4201_2|path1:1:595-823:1241:+	PB17773	PB17773,PB12994	putative amidase C869.01 [Nelumbo nucifera]
4221_0|path0	one	RI	4221_0|path0	4221_0|path0;RI:4221_0|path0:1913:2108-2474:3028:+	PB22201	PB22201,PB19849	WD repeat-containing protein 91 homolog
4223_0|path1	one	RI	4223_0|path1	4223_0|path1;RI:4223_0|path1:2263:2392-3066:3225:+	PB32905	PB32905,PB20156,PB14235	proline-rich receptor-like protein kinase PERK15 isoform X1
4229_0|path0	one	RI	4229_0|path0	4229_0|path0;RI:4229_0|path0:1478:1688-2796:3269:+	PB22467	PB22467,PB13131	F-box/LRR-repeat protein At3g26922-like isoform X2
4257_0|path2	one	RI	4257_0|path2	4257_0|path2;RI:4257_0|path2:1843:2099-2541:2698:+	PB36690	PB36690,PB2407,PB706	hypothetical protein GLYMA_13G166300
4281_0|path0	one	RI	4281_0|path0	4281_0|path0;RI:4281_0|path0:396:474-1513:1571:+	PB20806	PB20806,PB6270	F-box protein SKIP5 isoform X3
4296_0|path0	one	RI	4296_0|path0	4296_0|path0;RI:4296_0|path0:320:1148-1871:2445:+	PB40621,PB33273	PB40621,PB33273,PB22844	acylamino-acid-releasing enzyme-like isoform X1
4311_1|path2	one	RI	4311_1|path2	4311_1|path2;RI:4311_1|path2:1345:1585-1685:1805:+	PB12318	PB12318,PB5843	stem-specific protein TSJT1
4329_0|path0	one	RI	4329_0|path0	4329_0|path0;RI:4329_0|path0:812:997-1064:1416:+	PB16081	PB16081,PB13501,PB9734	uncharacterized protein LOC100789070
4369_1|path0	one	RI	4369_1|path0	4369_1|path0;RI:4369_1|path0:1:716-1914:2713:+	PB23049	PB23049,PB6440	hypothetical protein TanjilG_29851
442_0|path5	one	RI	442_0|path5	442_0|path5;RI:442_0|path5:5344:5477-5545:5621:+	PB26264	PB26264,PB23340	CMP-sialic acid transporter 3-like
4448_0|path1	one	RI	4448_0|path1	4448_0|path1;RI:4448_0|path1:105:166-771:986:+	PB34143	PB34143,PB32609	LRR receptor-like serine/threonine-protein kinase FEI 1-like isoform X1
4465_0|path1	one	RI	4465_0|path1	4465_0|path1;RI:4465_0|path1:3849:4015-4180:4451:+	PB22239	PB22239,PB19213	calmodulin-binding protein 60 B
447_0|path0	one	RI	447_0|path0	447_0|path0;RI:447_0|path0:1:217-316:451:+	PB38876	PB38876,PB43676	Putative E3 ubiquitin-protein ligase HERC2
4472_0|path1	one	RI	4472_0|path1	4472_0|path1;RI:4472_0|path1:2053:2222-2317:2664:+	PB20242	PB20242,PB38136,PB21109	cellulose synthase-like protein G2
4473_0|path0	one	RI	4473_0|path0	4473_0|path0;RI:4473_0|path0:1:835-1627:3312:+	PB23953	PB23953,PB19243	ATP-dependent zinc metalloprotease FTSH 4, mitochondrial
4493_0|path0	one	RI	4493_0|path0	4493_0|path0;RI:4493_0|path0:63:295-366:503:+	PB20289	PB20289,PB9791	hypothetical protein KK1_005439, partial
4504_0|path4	one	RI	4504_0|path4	4504_0|path4;RI:4504_0|path4:1:429-507:1283:+	PB16948	PB16948,PB6200	hypothetical protein GLYMA_02G013600
4513_0|path4	one	RI	4513_0|path4	4513_0|path4;RI:4513_0|path4:3327:3504-3719:4368:+	PB42869	PB42869,PB33677,PB21264,PB20492	long chain acyl-CoA synthetase 6, peroxisomal
4540_0|path1	one	RI	4540_0|path1	4540_0|path1;RI:4540_0|path1:1451:1627-1734:1921:+	PB21557	PB21557,PB19988	hypothetical protein PHAVU_002G121200g
455_0|path0	one	RI	455_0|path0	455_0|path0;RI:455_0|path0:3055:3378-3832:4201:+	PB28596	PB28596,PB32010	pumilio homolog 2-like isoform X1
455_0|path10	one	RI	455_0|path10	455_0|path10;RI:455_0|path10:3131:3445-3641:3824:+	PB23480,PB27608	PB23480,PB27608,PB27382	pumilio homolog 2-like isoform X1
455_0|path4	one	RI	455_0|path4	455_0|path4;RI:455_0|path4:50:2839-2930:3038:+	PB26004	PB26004,PB31927	pumilio homolog 2-like isoform X1
4561_0|path0	one	RI	4561_0|path0	4561_0|path0;RI:4561_0|path0:531:1336-1415:2116:+	PB20084	PB20084,PB20012	Metal transporter Nramp3
4595_0|path3	one	RI	4595_0|path3	4595_0|path3;RI:4595_0|path3:1388:1506-1674:1787:+	PB20611,PB20458	PB20611,PB20458,PB20777,PB20286	uncharacterized protein LOC100807640 isoform X1
4601_0|path0	one	RI	4601_0|path0	4601_0|path0;RI:4601_0|path0:1859:1919-2844:2904:+	PB28594	PB28594,PB20523,PB19871	dihydrolipoyllysine-residue acetyltransferase component 1 of pyruvate dehydrogenase complex, mitochondrial-like
463_2|path0	one	RI	463_2|path0	463_2|path0;RI:463_2|path0:2860:3000-3077:4723:+	PB31806	PB31806,PB29671	Callose synthase 3
4671_0|path2	one	RI	4671_0|path2	4671_0|path2;RI:4671_0|path2:635:896-1868:1936:+	PB12766	PB12766,PB15412,PB10625	deSI-like protein At4g17486
4679_0|path2	one	RI	4679_0|path2	4679_0|path2;RI:4679_0|path2:1:1061-1326:1531:+	PB20796	PB20796,PB7911	hypothetical protein TSUD_66100
4716_0|path1	one	RI	4716_0|path1	4716_0|path1;RI:4716_0|path1:380:649-1162:1228:+	PB20826	PB20826,PB9884	ACT domain-containing protein ACR3 isoform X1
473_5|path1	one	RI	473_5|path1	473_5|path1;RI:473_5|path1:379:1277-2009:4138:+	PB23979	PB23979,PB31409	ATP synthase CF1 alpha subunit (chloroplast)
4751_0|path0	one	RI	4751_0|path0	4751_0|path0;RI:4751_0|path0:57:718-827:837:+	PB7313	PB7313,PB11225	uncharacterized protein LOC100818121
4824_0|path0	one	RI	4824_0|path0	4824_0|path0;RI:4824_0|path0:1:1436-2178:2983:+	PB37888	PB37888,PB19851	probable protein phosphatase 2C 33
4826_0|path0	one	RI	4826_0|path0	4826_0|path0;RI:4826_0|path0:1:1752-1819:2301:+	PB20849	PB20849,PB19070	phosphoenolpyruvate carboxykinase [ATP]-like
4861_0|path0	one	RI	4861_0|path0	4861_0|path0;RI:4861_0|path0:1:397-702:988:+	PB37040	PB37040,PB10271	thiamine biosynthetic bifunctional enzyme TH1, chloroplastic-like
4890_1|path0	one	RI	4890_1|path0	4890_1|path0;RI:4890_1|path0:552:1134-1680:2453:+	PB19900	PB19900,PB38388	Putative phagocytic receptor 1b
49_0|path0	one	RI	49_0|path0	49_0|path0;RI:49_0|path0:1:1967-4020:4712:+	PB24627	PB24627,PB43078	uncharacterized protein LOC100810537
49_0|path6	one	RI	49_0|path6	49_0|path6;RI:49_0|path6:43:154-277:2516:+	PB43043	PB43043,PB28304	uncharacterized protein LOC100810537
4927_0|path12	one	RI	4927_0|path12	4927_0|path12;RI:4927_0|path12:524:643-1360:1560:+	PB15538	PB15538,PB110,PB5333	hypothetical protein AQUCO_00200131v1
498_0|path2	one	RI	498_0|path2	498_0|path2;RI:498_0|path2:2513:2707-3214:5032:+	PB33336	PB33336,PB29925	cation-chloride cotransporter 1-like
4984_0|path0	one	RI	4984_0|path0	4984_0|path0;RI:4984_0|path0:23:1661-2702:3202:+	PB24139	PB24139,PB19033	Putative transporter arsB
5049_0|path1	one	RI	5049_0|path1	5049_0|path1;RI:5049_0|path1:688:1836-1924:2172:+	PB19249	PB19249,PB21938	Acyl-CoA-binding domain-containing protein 4, partial
5057_0|path0	one	RI	5057_0|path0	5057_0|path0;RI:5057_0|path0:353:1293-1387:2179:+	PB7013	PB7013,PB17102	uncharacterized protein LOC108338603
515_0|path0	one	RI	515_0|path0	515_0|path0;RI:515_0|path0:2987:3091-3382:3878:+	PB39888	PB39888,PB25778,PB19034,PB25394,PB31264	hypothetical protein GLYMA_15G043600
5156_0|path0	one	RI	5156_0|path0	5156_0|path0;RI:5156_0|path0:2293:2388-2523:2641:+	PB19314	PB19314,PB20363	cystathionine gamma-synthase 1, chloroplastic-like
5170_2|path7	one	RI	5170_2|path7	5170_2|path7;RI:5170_2|path7:1680:1917-2166:2353:+	PB12189	PB12189,PB500	MADS-box protein SVP
5223_0|path1	one	RI	5223_0|path1	5223_0|path1;RI:5223_0|path1:1084:1139-1188:2319:+	PB14441	PB14441,PB17665	protein DETOXIFICATION 46, chloroplastic-like isoform X1
5252_0|path0	one	RI	5252_0|path0	5252_0|path0;RI:5252_0|path0:28:214-408:1008:+	PB14857	PB14857,PB13470	flavonoid 3&apos;-monooxygenase-like
538_0|path1	one	RI	538_0|path1	538_0|path1;RI:538_0|path1:1561:2466-2480:2715:+	PB32929	PB32929,PB31694	Transcription initiation factor TFIID subunit 2
556_0|path3	one	RI	556_0|path3	556_0|path3;RI:556_0|path3:1188:1229-1429:1477:+	PB31428	PB31428,PB19378,PB29232,PB43030,PB32345	C2 domain-containing protein At1g53590 isoform X4
5642_0|path0	one	RI	5642_0|path0	5642_0|path0;RI:5642_0|path0:488:623-2009:2256:+	PB33852	PB33852,PB5592	hypothetical protein POPTR_007G089000v3
5643_0|path3	one	RI	5643_0|path3	5643_0|path3;RI:5643_0|path3:5298:5778-6658:6737:+	PB38235	PB38235,PB9331,PB14338	hypothetical protein CICLE_v10008025mg
5801_0|path0	one	RI	5801_0|path0	5801_0|path0;RI:5801_0|path0:1:419-1032:1284:+	PB16309	PB16309,PB36800	hypothetical protein PHAVU_007G103400g
585_0|path1	one	RI	585_0|path1	585_0|path1;RI:585_0|path1:1618:1847-1925:3846:+	PB25977	PB25977,PB26228	protein SMG7-like
5882_0|path0	one	RI	5882_0|path0	5882_0|path0;RI:5882_0|path0:1306:1435-1507:1715:+	PB16104	PB16104,PB17679	heparan-alpha-glucosaminide N-acetyltransferase-like isoform X2
594_0|path0	one	RI	594_0|path0	594_0|path0;RI:594_0|path0:1:628-1244:4316:+	PB26658	PB26658,PB24389	probable ubiquitin-conjugating enzyme E2 24 isoform X2
594_1|path1	one	RI	594_1|path1	594_1|path1;RI:594_1|path1:1:372-1103:1677:+	PB7985	PB7985,PB664	probable ubiquitin-conjugating enzyme E2 24
5982_1|path0	one	RI	5982_1|path0	5982_1|path0;RI:5982_1|path0:1:367-475:1699:+	PB15040	PB15040,PB12455	WAT1-related protein At5g07050-like
6013_0|path1	one	RI	6013_0|path1	6013_0|path1;RI:6013_0|path1:1:542-1174:1689:+	PB14839	PB14839,PB11363	unknown
6024_2|path0	one	RI	6024_2|path0	6024_2|path0;RI:6024_2|path0:1310:1789-2950:3190:+	PB26369,PB33215	PB26369,PB33215,PB7020	hypothetical protein GLYMA_11G202700
6066_0|path0	one	RI	6066_0|path0	6066_0|path0;RI:6066_0|path0:1:756-892:1011:+	PB15806	PB15806,PB11963	auxin-responsive protein IAA9-like isoform X1
6066_1|path1	one	RI	6066_1|path1	6066_1|path1;RI:6066_1|path1:1707:1933-2031:2172:+	PB35802	PB35802,PB8475,PB15294	hypothetical protein GLYMA_06G091700
6098_2|path0	one	RI	6098_2|path0	6098_2|path0;RI:6098_2|path0:4:577-855:1663:+	PB13528	PB13528,PB13609	Nuclease S1
6104_0|path0	one	RI	6104_0|path0	6104_0|path0;RI:6104_0|path0:1442:2101-2250:2494:+	PB14830	PB14830,PB16384	Sucrose transport protein SUC3
6121_0|path4	one	RI	6121_0|path4	6121_0|path4;RI:6121_0|path4:5:235-521:928:+	PB10345	PB10345,PB36818	hypothetical protein VIGAN_01091200
613_0|path0	one	RI	613_0|path0	613_0|path0;RI:613_0|path0:2131:2288-2368:3541:+	PB34070	PB34070,PB32838	G-type lectin S-receptor-like serine/threonine-protein kinase At4g27290
6140_0|path2	one	RI	6140_0|path2	6140_0|path2;RI:6140_0|path2:1486:1611-1795:1874:+	PB14927	PB14927,PB14081,PB15199	Poly(A)-specific ribonuclease PARN
616_0|path3	one	RI	616_0|path3	616_0|path3;RI:616_0|path3:13110:13175-13292:13573:+	PB44093	PB44093,PB39091,PB41892,PB26966	transcription factor bHLH74-like
6233_0|path1	one	RI	6233_0|path1	6233_0|path1;RI:6233_0|path1:1295:1390-1545:1670:+	PB15515,PB16873	PB15515,PB16873,PB34544	hypothetical protein VIGAN_11095700
624_0|path7	one	RI	624_0|path7	624_0|path7;RI:624_0|path7:2216:2430-2532:3518:+	PB26909	PB26909,PB19709,PB41413	endonuclease MutS2
624_0|path9	one	RI	624_0|path9	624_0|path9;RI:624_0|path9:616:1603-1705:2691:+	PB30162	PB30162,PB40971	endonuclease MutS2
6303_0|path0	one	RI	6303_0|path0	6303_0|path0;RI:6303_0|path0:10:294-600:1601:+	PB11078	PB11078,PB12403	GDSL esterase/lipase At1g28580-like
6307_0|path5	one	RI	6307_0|path5	6307_0|path5;RI:6307_0|path5:1:414-2228:2494:+	PB41828	PB41828,PB13125	uncharacterized protein LOC109802591
6353_0|path0	one	RI	6353_0|path0	6353_0|path0;RI:6353_0|path0:3816:3935-4023:4153:+	PB8495	PB8495,PB14690	Protein CbbY, chromosomal
6407_0|path2	one	RI	6407_0|path2	6407_0|path2;RI:6407_0|path2:2674:2703-2862:2984:+	PB35289	PB35289,PB14382,PB17174	magnesium transporter MRS2-I-like isoform X3
6438_0|path0	one	RI	6438_0|path0	6438_0|path0;RI:6438_0|path0:898:977-1369:1522:+	PB36431	PB36431,PB16273	hypothetical protein PHAVU_004G112900g
6471_0|path0	one	RI	6471_0|path0	6471_0|path0;RI:6471_0|path0:1:1122-1708:2112:+	PB37161	PB37161,PB14578	zinc finger protein CONSTANS-LIKE 16-like
6498_3|path2	one	RI	6498_3|path2	6498_3|path2;RI:6498_3|path2:1:415-483:1448:+	PB27476	PB27476,PB33133	THO complex subunit 5 like
6531_0|path1	one	RI	6531_0|path1	6531_0|path1;RI:6531_0|path1:689:740-841:945:+	PB17881	PB17881,PB12911	primase homolog protein
6535_0|path0	one	RI	6535_0|path0	6535_0|path0;RI:6535_0|path0:4:292-359:572:+	PB6770	PB6770,PB15839	uncharacterized protein LOC100815455 isoform X1
6535_4|path1	one	RI	6535_4|path1	6535_4|path1;RI:6535_4|path1:91:149-299:674:+	PB18846	PB18846,PB10764	secretory carrier-associated membrane protein-like
6542_18|path0	one	RI	6542_18|path0	6542_18|path0;RI:6542_18|path0:1:1639-1880:3285:+	PB41408	PB41408,PB26499	TMV resistance protein N-like
6542_2|path3	one	RI	6542_2|path3	6542_2|path3;RI:6542_2|path3:2037:2351-3039:3184:+	PB39483	PB39483,PB13832	pectin acetylesterase 8-like isoform X2
6554_0|path0	one	RI	6554_0|path0	6554_0|path0;RI:6554_0|path0:38:167-465:566:+	PB11405,PB35299	PB11405,PB35299,PB1958	hypothetical protein GLYMA_09G198300
6570_0|path1	one	RI	6570_0|path1	6570_0|path1;RI:6570_0|path1:63:1077-2560:3373:+	PB31109	PB31109,PB10569	glutamate decarboxylase 5
66_0|path1	one	RI	66_0|path1	66_0|path1;RI:66_0|path1:5323:6108-6755:7372:+	PB34403,PB41957	PB34403,PB41957,PB41234	histone-lysine N-methyltransferase EZA1-like isoform X4
6640_4|path0	one	RI	6640_4|path0	6640_4|path0;RI:6640_4|path0:364:444-714:1913:+	PB37052	PB37052,PB21255,PB19163	probable methyltransferase PMT3 isoform X1
671_2|path1	one	RI	671_2|path1	671_2|path1;RI:671_2|path1:704:1228-1328:2470:+	PB25860	PB25860,PB27714	uncharacterized protein LOC100780098 isoform X5
6851_0|path0	one	RI	6851_0|path0	6851_0|path0;RI:6851_0|path0:1:1026-1268:1432:+	PB36138	PB36138,PB5595	alternative oxidase 3, mitochondrial
6882_1|path0	one	RI	6882_1|path0	6882_1|path0;RI:6882_1|path0:1690:1999-2199:2683:+	PB26580	PB26580,PB12498	Tubby-like F-box protein 6, partial
6981_0|path0	one	RI	6981_0|path0	6981_0|path0;RI:6981_0|path0:1:1214-1238:1417:+	PB6028	PB6028,PB10855	Methylthioribose-1-phosphate isomerase
7019_0|path0	one	RI	7019_0|path0	7019_0|path0;RI:7019_0|path0:1004:1043-1141:1241:+	PB12218	PB12218,PB16454	hypothetical protein L195_g017049
7023_0|path0	one	RI	7023_0|path0	7023_0|path0;RI:7023_0|path0:1:474-684:1383:+	PB11735	PB11735,PB5975	syntaxin-51-like
7039_0|path0	one	RI	7039_0|path0	7039_0|path0;RI:7039_0|path0:27:168-238:430:+	PB18062	PB18062,PB17179	RNA recognition motif
7047_1|path4	one	RI	7047_1|path4	7047_1|path4;RI:7047_1|path4:2122:2292-2397:2537:+	PB17209	PB17209,PB18844,PB18700	IST1 homolog isoform X1
7060_8|path5	one	RI	7060_8|path5	7060_8|path5;RI:7060_8|path5:1:1374-1440:1465:+	PB5641	PB5641,PB18874	hypothetical protein SETIT_017023mg
7098_0|path0	one	RI	7098_0|path0	7098_0|path0;RI:7098_0|path0:1:85-203:824:+	PB18499	PB18499,PB17692	phosphoenolpyruvate-carboxylase kinase
711_0|path6	one	RI	711_0|path6	711_0|path6;RI:711_0|path6:1:357-821:1302:+	PB16845	PB16845,PB51	40S ribosomal protein S7
7132_0|path1	one	RI	7132_0|path1	7132_0|path1;RI:7132_0|path1:3222:3580-3737:4013:+	PB16280	PB16280,PB15213	probable protein phosphatase 2C
717_1|path1	one	RI	717_1|path1	717_1|path1;RI:717_1|path1:1437:2470-2713:3824:+	PB34373,PB31870	PB34373,PB31870,PB40955	clathrin interactor EPSIN 2-like
7170_0|path0	one	RI	7170_0|path0	7170_0|path0;RI:7170_0|path0:1442:1466-1507:1584:+	PB10575,PB17802	PB10575,PB17802,PB13945	uncharacterized protein LOC100795243
7282_0|path0	one	RI	7282_0|path0	7282_0|path0;RI:7282_0|path0:2479:2800-2957:3238:+	PB31196	PB31196,PB28055	hypothetical protein GLYMA_06G096000
7282_1|path2	one	RI	7282_1|path2	7282_1|path2;RI:7282_1|path2:243:1554-1831:2921:+	PB23782	PB23782,PB28070	hypothetical protein GLYMA_10G182000
7282_17|path5	one	RI	7282_17|path5	7282_17|path5;RI:7282_17|path5:3:790-873:4250:+	PB25092	PB25092,PB41996	hypothetical protein GLYMA_04G112600
7282_27|path0	one	RI	7282_27|path0	7282_27|path0;RI:7282_27|path0:879:1036-1781:1904:+	PB39034	PB39034,PB38267	Mechanosensitive ion channel protein 2, chloroplastic
7282_7|path6	one	RI	7282_7|path6	7282_7|path6;RI:7282_7|path6:1869:2148-2226:3698:+	PB29883	PB29883,PB39385	uncharacterized protein LOC100804082 isoform X4
7375_0|path0	one	RI	7375_0|path0	7375_0|path0;RI:7375_0|path0:1:512-793:1289:+	PB16398	PB16398,PB9709	unknown, partial
7473_0|path2	one	RI	7473_0|path2	7473_0|path2;RI:7473_0|path2:920:1038-1112:1188:+	PB13063	PB13063,PB5040	uncharacterized protein LOC111412077
7500_9|path0	one	RI	7500_9|path0	7500_9|path0;RI:7500_9|path0:1:670-999:1937:+	PB28098	PB28098,PB32122	chaperone protein ClpC, chloroplastic
753_0|path0	one	RI	753_0|path0	753_0|path0;RI:753_0|path0:1:1746-2727:2777:+	PB25138,PB23636	PB25138,PB23636,PB38405,PB39981	uncharacterized protein LOC100804293 isoform X2
7548_0|path0	one	RI	7548_0|path0	7548_0|path0;RI:7548_0|path0:1:141-720:935:+	PB9297	PB9297,PB17526	60S acidic ribosomal protein P1-1
7564_15|path0	one	RI	7564_15|path0	7564_15|path0;RI:7564_15|path0:1916:2092-2123:2382:+	PB29390,PB42726,PB32575,PB39290	PB29390,PB42726,PB32575,PB39290,PB42095	Autophagy-related protein 9
7564_26|path2	one	RI	7564_26|path2	7564_26|path2;RI:7564_26|path2:171:472-851:1323:+	PB15951	PB15951,PB11191	Hypothetical protein glysoja_027843
7604_0|path0	one	RI	7604_0|path0	7604_0|path0;RI:7604_0|path0:1642:1716-1865:1953:+	PB36339,PB15984	PB36339,PB15984,PB14627	phosphoglycerate mutase-like protein 1 isoform X2
7635_0|path0	one	RI	7635_0|path0	7635_0|path0;RI:7635_0|path0:53:679-2965:3014:+	PB26979	PB26979,PB10003	hypothetical protein LR48_Vigan04g224400, partial
7794_0|path0	one	RI	7794_0|path0	7794_0|path0;RI:7794_0|path0:9:441-519:599:+	PB10838	PB10838,PB14159	uncharacterized protein LOC100500560
7936_0|path1	one	RI	7936_0|path1	7936_0|path1;RI:7936_0|path1:1:379-665:892:+	PB14800	PB14800,PB34	protein LURP-one-related 10-like
7949_104|path0	one	RI	7949_104|path0	7949_104|path0;RI:7949_104|path0:71:1894-2837:3493:+	PB27414	PB27414,PB21956	TMV resistance protein N-like isoform X1
7949_16|path3	one	RI	7949_16|path3	7949_16|path3;RI:7949_16|path3:2441:3677-4087:4798:+	PB26144	PB26144,PB29219,PB42202	TMV resistance protein N-like
7949_69|path2	one	RI	7949_69|path2	7949_69|path2;RI:7949_69|path2:3:264-727:808:+	PB11031	PB11031,PB6537	hypothetical protein GLYMA_13G167300
7949_71|path4	one	RI	7949_71|path4	7949_71|path4;RI:7949_71|path4:1:569-859:2378:+	PB28844	PB28844,PB25507	hypothetical protein GLYMA_06G259400
7981_0|path0	one	RI	7981_0|path0	7981_0|path0;RI:7981_0|path0:1:313-557:592:+	PB18641	PB18641,PB34592	transcription initiation factor IIF subunit beta
800_7|path1	one	RI	800_7|path1	800_7|path1;RI:800_7|path1:1686:3811-3947:4287:+	PB29575	PB29575,PB40747	protein TOPLESS-like isoform X2
8030_5|path0	one	RI	8030_5|path0	8030_5|path0;RI:8030_5|path0:1:371-2832:3098:+	PB24855	PB24855,PB18686	hypothetical protein GLYMA_06G030900
8061_0|path13	one	RI	8061_0|path13	8061_0|path13;RI:8061_0|path13:1289:2883-2963:3410:+	PB40073	PB40073,PB33803	hypothetical protein GLYMA_13G212900
8210_0|path3	one	RI	8210_0|path3	8210_0|path3;RI:8210_0|path3:5:113-237:2512:+	PB33118	PB33118,PB41228	mediator of RNA polymerase II transcription subunit 15a-like isoform X3
823_2|path0	one	RI	823_2|path0	823_2|path0;RI:823_2|path0:1:1780-3148:4225:+	PB27613	PB27613,PB19126	uncharacterized protein LOC100791803
8232_47|path0	one	RI	8232_47|path0	8232_47|path0;RI:8232_47|path0:755:886-2835:3655:+	PB39434	PB39434,PB11915	Nudix hydrolase 23, chloroplastic
8232_82|path0	one	RI	8232_82|path0	8232_82|path0;RI:8232_82|path0:1:237-1170:2450:+	PB27025	PB27025,PB19496	subtilisin-like protease Glyma18g48580
8232_98|path5	one	RI	8232_98|path5	8232_98|path5;RI:8232_98|path5:6:612-1286:1829:+	PB42819	PB42819,PB19588	subtilisin-like protease Glyma18g48580
827_0|path3	one	RI	827_0|path3	827_0|path3;RI:827_0|path3:17:3149-3234:3359:+	PB30459	PB30459,PB42542,PB32690	transcription factor LHW-like
829_2|path4	one	RI	829_2|path4	829_2|path4;RI:829_2|path4:2892:3112-3365:3393:+	PB35232	PB35232,PB9110,PB13557	hypothetical protein GLYMA_14G211700
830_4|path1	one	RI	830_4|path1	830_4|path1;RI:830_4|path1:6:1140-1343:1438:+	PB28759	PB28759,PB23473	subtilisin-like protease SBT2.5 isoform X2
8313_0|path1	one	RI	8313_0|path1	8313_0|path1;RI:8313_0|path1:3:1777-1804:3181:+	PB32276	PB32276,PB28683	hypothetical protein PHAVU_006G079700g
8313_1|path7	one	RI	8313_1|path7	8313_1|path7;RI:8313_1|path7:2536:2938-3052:3399:+	PB38568	PB38568,PB18785	S-adenosylmethionine synthase
8313_2|path4	one	RI	8313_2|path4	8313_2|path4;RI:8313_2|path4:477:849-938:1279:+	PB42909	PB42909,PB39972,PB32239,PB22770	putative metallo beta subunit lactamase
8313_25|path0	one	RI	8313_25|path0	8313_25|path0;RI:8313_25|path0:31:457-560:1616:+	PB18806	PB18806,PB6812	protein TIFY 6B-like
8313_6|path1	one	RI	8313_6|path1	8313_6|path1;RI:8313_6|path1:1308:1376-1491:1600:+	PB20478	PB20478,PB17242	protein TIFY 6B-like isoform X1
8313_6|path2	one	RI	8313_6|path2	8313_6|path2;RI:8313_6|path2:898:966-1081:1653:+	PB18648	PB18648,PB8597	protein TIFY 6B-like isoform X2
8403_0|path3	one	RI	8403_0|path3	8403_0|path3;RI:8403_0|path3:2339:2616-2909:3350:+	PB30176	PB30176,PB23921	glutamate receptor 3.4-like
8494_0|path0	one	RI	8494_0|path0	8494_0|path0;RI:8494_0|path0:451:586-662:1061:+	PB34686	PB34686,PB4191	CASP-like protein 4C2
85_0|path1	one	RI	85_0|path1	85_0|path1;RI:85_0|path1:1:27-1031:1189:+	PB8205	PB8205,PB3976	protein KRTCAP2 homolog
851_0|path3	one	RI	851_0|path3	851_0|path3;RI:851_0|path3:531:1439-1709:3098:+	PB42334	PB42334,PB41416	uncharacterized protein LOC100814512 isoform X2
8510_2|path6	one	RI	8510_2|path6	8510_2|path6;RI:8510_2|path6:1:158-231:1068:+	PB1696	PB1696,PB3297	hypothetical protein VIGAN_07012800
856_1|path5	one	RI	856_1|path5	856_1|path5;RI:856_1|path5:3726:3840-4213:4369:+	PB27855	PB27855,PB9154,PB19683,PB7492	hypothetical protein GLYMA_05G132100
8607_11|path0	one	RI	8607_11|path0	8607_11|path0;RI:8607_11|path0:2272:3474-3502:3728:+	PB31994	PB31994,PB31967	TMV resistance protein N-like
8607_117|path0	one	RI	8607_117|path0	8607_117|path0;RI:8607_117|path0:1:730-838:1163:+	PB39384	PB39384,PB40767	putative disease resistance protein At4g11170 isoform X2
8607_169|path2	one	RI	8607_169|path2	8607_169|path2;RI:8607_169|path2:1:444-2013:2385:+	PB27754	PB27754,PB5674	uncharacterized protein LOC100807619
8607_191|path0	one	RI	8607_191|path0	8607_191|path0;RI:8607_191|path0:1:906-2309:3859:+	PB43139	PB43139,PB19020	putative wall-associated receptor kinase-like 16
8607_267|path4	one	RI	8607_267|path4	8607_267|path4;RI:8607_267|path4:1794:2192-2344:2581:+	PB30347	PB30347,PB30122	cysteine-rich receptor-like protein kinase 25 isoform X4
8607_371|path1	one	RI	8607_371|path1	8607_371|path1;RI:8607_371|path1:1843:2175-2415:2652:+	PB24270	PB24270,PB25373	cysteine-rich receptor-like protein kinase 7 isoform X1
8607_5|path52	one	RI	8607_5|path52	8607_5|path52;RI:8607_5|path52:49:147-380:885:+	PB23626	PB23626,PB32438	TMV resistance protein N-like isoform X1
8607_59|path8	one	RI	8607_59|path8	8607_59|path8;RI:8607_59|path8:719:1825-2106:2381:+	PB29543	PB29543,PB39337	hypothetical protein GLYMA_16G085900
8607_60|path1	one	RI	8607_60|path1	8607_60|path1;RI:8607_60|path1:33:70-163:1143:+	PB7377	PB7377,PB11781	hypothetical protein PHAVU_001G178500g
8607_62|path0	one	RI	8607_62|path0	8607_62|path0;RI:8607_62|path0:42:521-1560:2361:+	PB26365	PB26365,PB15231	probable zinc metalloprotease EGY2, chloroplastic
8607_8|path8	one	RI	8607_8|path8	8607_8|path8;RI:8607_8|path8:1:59-438:2158:+	PB24998	PB24998,PB27381	hypothetical protein PHAVU_011G181400g
8607_90|path0	one	RI	8607_90|path0	8607_90|path0;RI:8607_90|path0:526:700-2089:3289:+	PB33881	PB33881,PB18389	histidinol dehydrogenase, chloroplastic-like
8674_12|path16	one	RI	8674_12|path16	8674_12|path16;RI:8674_12|path16:1:202-974:1536:+	PB16621,PB11050	PB16621,PB11050,PB1276	hypothetical protein KK1_003131
8674_129|path2	one	RI	8674_129|path2	8674_129|path2;RI:8674_129|path2:21:767-901:1869:+	PB14916	PB14916,PB16706	LOW QUALITY PROTEIN: probable terpene synthase 2
8674_14|path3	one	RI	8674_14|path3	8674_14|path3;RI:8674_14|path3:973:2156-2265:2449:+	PB20078	PB20078,PB21951	Retrovirus-related Pol polyprotein from transposon TNT 1-94
8674_25|path0	one	RI	8674_25|path0	8674_25|path0;RI:8674_25|path0:4:220-315:545:+	PB24956	PB24956,PB29771	uncharacterized protein LOC109338411
8674_352|path4	one	RI	8674_352|path4	8674_352|path4;RI:8674_352|path4:880:2573-2673:3422:+	PB30327	PB30327,PB28610	uncharacterized protein LOC106770170
8674_6|path9	one	RI	8674_6|path9	8674_6|path9;RI:8674_6|path9:402:500-2148:2306:+	PB19453	PB19453,PB17957	zinc finger BED domain-containing protein RICESLEEPER 2-like
8674_73|path0	one	RI	8674_73|path0	8674_73|path0;RI:8674_73|path0:1392:1467-2670:3072:+	PB28992	PB28992,PB13762	hypothetical protein TanjilG_22456
8674_73|path8	one	RI	8674_73|path8	8674_73|path8;RI:8674_73|path8:684:752-1802:1877:+	PB10228	PB10228,PB1645	--
8674_9|path11	one	RI	8674_9|path11	8674_9|path11;RI:8674_9|path11:59:3158-3303:3579:+	PB28603	PB28603,PB39499	hypothetical protein GLYMA_15G152200
8881_0|path1	one	RI	8881_0|path1	8881_0|path1;RI:8881_0|path1:1:130-203:855:+	PB4621	PB4621,PB4632	hypothetical protein glysoja_037607
89_0|path2	one	RI	89_0|path2	89_0|path2;RI:89_0|path2:1470:3799-4936:5222:+	PB27124	PB27124,PB40974	uncharacterized protein LOC100818299 isoform X1
8948_0|path1	one	RI	8948_0|path1	8948_0|path1;RI:8948_0|path1:1:435-683:1090:+	PB8662	PB8662,PB3714	--
91_1|path7	one	RI	91_1|path7	91_1|path7;RI:91_1|path7:1:2573-3190:3462:+	PB29183	PB29183,PB43041	CCR4-NOT transcription complex subunit 3-like isoform X1
914_0|path2	one	RI	914_0|path2	914_0|path2;RI:914_0|path2:1151:2213-2583:3830:+	PB30396	PB30396,PB30581,PB23959,PB43357	lysine-specific demethylase JMJ25-like
9196_0|path0	one	RI	9196_0|path0	9196_0|path0;RI:9196_0|path0:1:328-1165:1539:+	PB18250	PB18250,PB1234	hypothetical protein glysoja_045846
920_0|path0	one	RI	920_0|path0	920_0|path0;RI:920_0|path0:60:534-899:969:+	PB9558	PB9558,PB10502	diaminopimelate epimerase, chloroplastic-like
922_0|path9	one	RI	922_0|path9	922_0|path9;RI:922_0|path9:1148:2147-2410:3399:+	PB30239	PB30239,PB27490,PB32236	protein SUPPRESSOR OF PHYA-105 1 isoform X3
9229_0|path0	one	RI	9229_0|path0	9229_0|path0;RI:9229_0|path0:1:109-188:753:+	PB1532	PB1532,PB1224	protein PLASTID TRANSCRIPTIONALLY ACTIVE 7-like isoform X1
924_0|path3	one	RI	924_0|path3	924_0|path3;RI:924_0|path3:3017:3118-3198:4199:+	PB31687	PB31687,PB31682	hypothetical protein TSUD_93420
935_0|path0	one	RI	935_0|path0	935_0|path0;RI:935_0|path0:1:1620-1643:2906:+	PB34291	PB34291,PB26482	uncharacterized protein LOC109816249 isoform X1
945_0|path5	one	RI	945_0|path5	945_0|path5;RI:945_0|path5:3103:3846-4873:5089:+	PB33461	PB33461,PB11410	uncharacterized protein LOC100776426 isoform X2
95_0|path5	one	RI	95_0|path5	95_0|path5;RI:95_0|path5:993:2837-3017:4837:-	PB28939	PB28939,PB41973	ER membrane protein complex subunit 1-like
966_2|path0	one	RI	966_2|path0	966_2|path0;RI:966_2|path0:84:1526-1993:2135:+	PB29611	PB29611,PB21915	glycerophosphodiester phosphodiesterase GDPDL4-like isoform X2
990_0|path8	one	RI	990_0|path8	990_0|path8;RI:990_0|path8:584:661-1515:1589:+	PB22363	PB22363,PB40410	LRR receptor-like serine/threonine-protein kinase GSO1
991_0|path0	one	RI	991_0|path0	991_0|path0;RI:991_0|path0:3168:3535-4528:4962:+	PB27501	PB27501,PB21849,PB43846	probable inactive leucine-rich repeat receptor-like protein kinase At3g03770
1066_0|path1	one	SE	1066_0|path1	1066_0|path1;SE:1066_0|path1:1601-1734:1840-2036:+	PB7948	PB7948,PB15189	hypothetical protein GLYMA_15G088500
1066_0|path4	one	SE	1066_0|path4	1066_0|path4;SE:1066_0|path4:1767-1900:2006-2202:+	PB10284,PB17720,PB11205	PB10284,PB17720,PB11205,PB12762,PB6618	hypothetical protein GLYMA_15G088500
1085_2|path4	one	SE	1085_2|path4	1085_2|path4;SE:1085_2|path4:2729-3334:3483-3600:+	PB31404	PB31404,PB32595	F-box/WD-40 repeat-containing protein At3g52030 isoform X2
1476_0|path0	one	SE	1476_0|path0	1476_0|path0;SE:1476_0|path0:240-2253:2384-2729:+	PB16474	PB16474,PB15554,PB6145	Protein YIPF [Ananas comosus]
1496_0|path1	one	SE	1496_0|path1	1496_0|path1;SE:1496_0|path1:1056-1841:1963-2642:+	PB20157,PB26579	PB20157,PB26579,PB28275,PB22393	uncharacterized protein LOC100809865 isoform X2
1540_0|path0	one	SE	1540_0|path0	1540_0|path0;SE:1540_0|path0:1999-2251:2401-2701:+	PB41475	PB41475,PB6678	uncharacterized protein LOC100794042 isoform X3
2003_0|path0	one	SE	2003_0|path0	2003_0|path0;SE:2003_0|path0:170-1738:1874-2021:+	PB14150	PB14150,PB13422	probable N-acetyl-gamma-glutamyl-phosphate reductase, chloroplastic
2227_0|path5	one	SE	2227_0|path5	2227_0|path5;SE:2227_0|path5:119-223:316-1928:+	PB34751	PB34751,PB5345,PB4145	transmembrane protein 230
2329_0|path1	one	SE	2329_0|path1	2329_0|path1;SE:2329_0|path1:2655-3247:3324-3449:+	PB14340	PB14340,PB18569,PB35581	Zinc finger CCCH domain-containing protein 43
2486_0|path1	one	SE	2486_0|path1	2486_0|path1;SE:2486_0|path1:1027-1369:1461-1914:+	PB37374	PB37374,PB37423	uncharacterized protein LOC102666517 isoform X1
2519_0|path4	one	SE	2519_0|path4	2519_0|path4;SE:2519_0|path4:3386-4071:4139-4262:+	PB20655,PB28383	PB20655,PB28383,PB32530	MYB transcription factor MYB94, partial
2619_0|path0	one	SE	2619_0|path0	2619_0|path0;SE:2619_0|path0:1401-1518:1633-2512:+	PB7821,PB17759	PB7821,PB17759,PB11163	Xylosyltransferase 1
27_0|path0	one	SE	27_0|path0	27_0|path0;SE:27_0|path0:5974-6090:6248-6958:+	PB32057	PB32057,PB32348	Serine/threonine-protein phosphatase 4 regulatory subunit 3
2779_0|path0	one	SE	2779_0|path0	2779_0|path0;SE:2779_0|path0:213-774:951-1300:+	PB6807	PB6807,PB13936	serine/threonine-protein kinase AFC2 isoform X3
2805_0|path1	one	SE	2805_0|path1	2805_0|path1;SE:2805_0|path1:732-1191:1291-1411:+	PB38301	PB38301,PB16066,PB9305	pentatricopeptide repeat-containing protein At2g35130 isoform X1
3160_0|path1	one	SE	3160_0|path1	3160_0|path1;SE:3160_0|path1:2441-2883:2928-3048:+	PB7167	PB7167,PB17265,PB10615	tobamovirus multiplication protein 1-like isoform X2
3387_107|path1	one	SE	3387_107|path1	3387_107|path1;SE:3387_107|path1:1434-1567:1692-2129:+	PB41012	PB41012,PB24276	disease resistance protein RML1A-like
3434_0|path0	one	SE	3434_0|path0	3434_0|path0;SE:3434_0|path0:379-1761:2009-2181:+	PB8537	PB8537,PB7768	serine/arginine-rich splicing factor RS41-like isoform X2
3462_0|path1	one	SE	3462_0|path1	3462_0|path1;SE:3462_0|path1:2472-2712:2833-2968:+	PB39748	PB39748,PB25849,PB22730	diacylglycerol kinase 1
353_0|path1	one	SE	353_0|path1	353_0|path1;SE:353_0|path1:2111-2252:2348-3087:+	PB9303	PB9303,PB17309	uncharacterized protein LOC100814943
3645_0|path0	one	SE	3645_0|path0	3645_0|path0;SE:3645_0|path0:155-223:267-372:+	PB1680	PB1680,PB22910	hypothetical protein LR48_Vigan01g319400, partial
3993_0|path0	one	SE	3993_0|path0	3993_0|path0;SE:3993_0|path0:243-674:853-1573:+	PB21965	PB21965,PB19226	Putative phosphatidylinositol 4-kinase type 2-beta
4777_0|path0	one	SE	4777_0|path0	4777_0|path0;SE:4777_0|path0:1010-1385:1424-1875:+	PB13309	PB13309,PB20119	hypothetical protein GLYMA_04G245100
517_4|path0	one	SE	517_4|path0	517_4|path0;SE:517_4|path0:3782-4128:4218-6129:+	PB27943,PB25540	PB27943,PB25540,PB29793	probable pre-mRNA-splicing factor ATP-dependent RNA helicase isoform X1
5248_0|path0	one	SE	5248_0|path0	5248_0|path0;SE:5248_0|path0:620-700:720-809:+	PB10603	PB10603,PB36921	palmitoyl-protein thioesterase 1-like
5445_3|path0	one	SE	5445_3|path0	5445_3|path0;SE:5445_3|path0:384-959:1072-1194:+	PB20525	PB20525,PB18966	ABC transporter F family member 1
5826_0|path0	one	SE	5826_0|path0	5826_0|path0;SE:5826_0|path0:633-1824:2191-3264:+	PB10110	PB10110,PB17166	uncharacterized protein LOC100804857
6002_0|path0	one	SE	6002_0|path0	6002_0|path0;SE:6002_0|path0:1181-1730:1778-1903:+	PB13057	PB13057,PB10598	protein SUPPRESSOR OF FRI 4-like isoform X1
613_4|path0	one	SE	613_4|path0	613_4|path0;SE:613_4|path0:201-1560:1721-1843:+	PB24654	PB24654,PB21989	hypothetical protein GLYMA_12G145300
6500_8|path1	one	SE	6500_8|path1	6500_8|path1;SE:6500_8|path1:900-1532:1635-2539:+	PB16950	PB16950,PB35791	(R)-specific enoyl-CoA hydratase-like
653_0|path0	one	SE	653_0|path0	653_0|path0;SE:653_0|path0:659-2334:2434-2685:+	PB7286	PB7286,PB16469	vicianin hydrolase
7092_0|path0	one	SE	7092_0|path0	7092_0|path0;SE:7092_0|path0:964-1452:1611-3253:+	PB15233	PB15233,PB11290	small GTPase family RAB protein
730_0|path1	one	SE	730_0|path1	730_0|path1;SE:730_0|path1:704-947:1034-2839:+	PB17475	PB17475,PB6241,PB12794	pre-mRNA splicing factor SR-like 1 isoform X1
7370_0|path0	one	SE	7370_0|path0	7370_0|path0;SE:7370_0|path0:435-675:847-2156:+	PB13652	PB13652,PB16162	histone acetyltransferase MCC1
7396_0|path1	one	SE	7396_0|path1	7396_0|path1;SE:7396_0|path1:215-1587:1656-2066:+	PB17231	PB17231,PB14261	Haloacid dehalogenase-like hydrolase domain-containing protein 3
7404_0|path0	one	SE	7404_0|path0	7404_0|path0;SE:7404_0|path0:574-1686:1764-1856:+	PB13026	PB13026,PB36693,PB14176	Palmitoyl-monogalactosyldiacylglycerol delta-7 desaturase, chloroplastic
7748_33|path0	one	SE	7748_33|path0	7748_33|path0;SE:7748_33|path0:231-1932:2185-2486:+	PB6263	PB6263,PB36629	uncharacterized protein LOC100526921
856_0|path0	one	SE	856_0|path0	856_0|path0;SE:856_0|path0:431-530:590-829:+	PB36796,PB8411,PB16882	PB36796,PB8411,PB16882,PB33618	uncharacterized protein LOC100807259 isoform X4
1001_0|path9	more than one	A3	1001_0|path9	1001_0|path9;A3:1001_0|path9:1437-1752:1437-1911:+	PB27220	PB27220,PB26166,PB31103,PB31330,PB32240,PB33737,PB41451	trafficking protein particle complex II-specific subunit 120 homolog
1010_0|path0	more than one	A3	1010_0|path0	1010_0|path0;A3:1010_0|path0:1047-1236:1047-1424:+	PB19554,PB27529,PB42172	PB19554,PB27529,PB42172,PB43310	Ubiquitin carboxyl-terminal hydrolase 24
1019_0|path0	more than one	A3	1019_0|path0	1019_0|path0;A3:1019_0|path0:3479-3569:3479-3581:+	PB42404,PB41986,PB43552	PB42404,PB41986,PB43552,PB22453	katanin p80 WD40 repeat-containing subunit B1 homolog
103_0|path7	more than one	A3	103_0|path7	103_0|path7;A3:103_0|path7:2140-3153:2140-3158:+	PB27107,PB41820,PB39969,PB34395	PB27107,PB41820,PB39969,PB34395,PB33183,PB39772	uncharacterized protein LOC100800606
103_0|path7	more than one	A3	103_0|path7	103_0|path7;A3:103_0|path7:1302-1894:1302-1940:+	PB27107,PB41820,PB39969,PB34395,PB25968	PB27107,PB41820,PB39969,PB34395,PB25968,PB33183	uncharacterized protein LOC100800606
1037_0|path1	more than one	A3	1037_0|path1	1037_0|path1;A3:1037_0|path1:1770-2420:1770-3486:+	PB28608	PB28608,PB26725,PB19139	ELF3 protein
1083_0|path1	more than one	A3	1083_0|path1	1083_0|path1;A3:1083_0|path1:1996-2406:1996-2576:+	PB24236,PB33331,PB28543,PB24462,PB42300	PB24236,PB33331,PB28543,PB24462,PB42300,PB43022	hypothetical protein GLYMA_18G036900
1083_0|path1	more than one	A3	1083_0|path1	1083_0|path1;A3:1083_0|path1:1996-2576:1996-2585:+	PB43022	PB43022,PB42998	hypothetical protein GLYMA_18G036900
1083_0|path1	more than one	A3	1083_0|path1	1083_0|path1;A3:1083_0|path1:1996-2406:1996-2585:+	PB24236,PB33331,PB28543,PB24462,PB42300	PB24236,PB33331,PB28543,PB24462,PB42300,PB42998	hypothetical protein GLYMA_18G036900
1083_0|path1	more than one	A3	1083_0|path1	1083_0|path1;A3:1083_0|path1:969-1752:969-1828:+	PB24236,PB42998,PB41901,PB33331,PB28543,PB42300	PB24236,PB42998,PB41901,PB33331,PB28543,PB42300,PB43022	hypothetical protein GLYMA_18G036900
1083_0|path1	more than one	A3	1083_0|path1	1083_0|path1;A3:1083_0|path1:3951-4084:3951-4154:+	PB41901,PB33331,PB24462,PB42300	PB41901,PB33331,PB24462,PB42300,PB24236	hypothetical protein GLYMA_18G036900
1091_0|path1	more than one	A3	1091_0|path1	1091_0|path1;A3:1091_0|path1:1133-1536:1133-1539:+	PB24603	PB24603,PB23563	DNA repair endonuclease UVH1 isoform X1
1104_0|path8	more than one	A3	1104_0|path8	1104_0|path8;A3:1104_0|path8:410-466:410-610:+	PB24657	PB24657,PB25692	hypothetical protein GLYMA_13G301100
111_0|path1	more than one	A3	111_0|path1	111_0|path1;A3:111_0|path1:221-1542:221-1548:+	PB21031	PB21031,PB16721,PB36952,PB29224	hypothetical protein TanjilG_06550
111_0|path1	more than one	A3	111_0|path1	111_0|path1;A3:111_0|path1:2298-2683:2298-2759:+	PB32287,PB21031,PB16721	PB32287,PB21031,PB16721,PB36952	hypothetical protein TanjilG_06550
1125_0|path5	more than one	A3	1125_0|path5	1125_0|path5;A3:1125_0|path5:1315-1410:1315-1438:+	PB31515	PB31515,PB32466,PB24794	hypothetical protein GLYMA_09G137000
1125_0|path5	more than one	A3	1125_0|path5	1125_0|path5;A3:1125_0|path5:1034-1257:1034-1268:+	PB33465,PB28930	PB33465,PB28930,PB27017,PB32466,PB31515	hypothetical protein GLYMA_09G137000
1128_1|path4	more than one	A3	1128_1|path4	1128_1|path4;A3:1128_1|path4:2733-2847:2733-2878:+	PB37845	PB37845,PB42535,PB32962,PB35212	ARM REPEAT PROTEIN INTERACTING WITH ABF2-like
1130_0|path2	more than one	A3	1130_0|path2	1130_0|path2;A3:1130_0|path2:397-608:397-2470:+	PB39223	PB39223,PB7905,PB12416	hypothetical protein GLYMA_05G232600
1144_1|path0	more than one	A3	1144_1|path0	1144_1|path0;A3:1144_1|path0:2464-2700:2464-2757:+	PB40232	PB40232,PB24101,PB32734,PB40203	protein FAM135B-like isoform X1
1207_0|path4	more than one	A3	1207_0|path4	1207_0|path4;A3:1207_0|path4:1153-1261:1153-1264:+	PB26284,PB19083	PB26284,PB19083,PB21506	splicing factor 1-like isoform X1
1223_0|path8	more than one	A3	1223_0|path8	1223_0|path8;A3:1223_0|path8:157-793:157-1203:+	PB24915	PB24915,PB19430	Two-component response regulator-like PRR37
1235_0|path10	more than one	A3	1235_0|path10	1235_0|path10;A3:1235_0|path10:1112-1275:1112-1347:+	PB29842,PB40489,PB30733,PB42760,PB39565,PB31226,PB34079,PB31809,PB39571	PB29842,PB40489,PB30733,PB42760,PB39565,PB31226,PB34079,PB31809,PB39571,PB28931	ATP-binding/protein serine/threonine kinase isoform X2
1247_0|path7	more than one	A3	1247_0|path7	1247_0|path7;A3:1247_0|path7:312-406:312-572:+	PB33562	PB33562,PB27508,PB27076,PB38098	ubiquitin-activating enzyme E1 1-like isoform X1
1250_0|path1	more than one	A3	1250_0|path1	1250_0|path1;A3:1250_0|path1:2388-2516:2388-2525:+	PB23662,PB40674,PB26449,PB42800,PB41338,PB43142,PB23004	PB23662,PB40674,PB26449,PB42800,PB41338,PB43142,PB23004,PB31078	Serine/arginine repetitive matrix protein 1
1259_0|path3	more than one	A3	1259_0|path3	1259_0|path3;A3:1259_0|path3:2368-2652:2368-2780:+	PB27373,PB28908	PB27373,PB28908,PB25050	hypothetical protein GLYMA_05G221200
129_0|path0	more than one	A3	129_0|path0	129_0|path0;A3:129_0|path0:2644-2806:2644-3264:+	PB24412	PB24412,PB27415	KH domain-containing protein At4g18375
1320_6|path1	more than one	A3	1320_6|path1	1320_6|path1;A3:1320_6|path1:1270-1480:1270-1598:+	PB23387	PB23387,PB20019	hypothetical protein TSUD_297680
1320_6|path1	more than one	A3	1320_6|path1	1320_6|path1;A3:1320_6|path1:568-653:568-759:+	PB23387	PB23387,PB20019	hypothetical protein TSUD_297680
1358_1|path3	more than one	A3	1358_1|path3	1358_1|path3;A3:1358_1|path3:3348-3379:3348-3382:+	PB21819	PB21819,PB33311,PB42062	two-component response regulator-like APRR2 isoform X2
1366_0|path1	more than one	A3	1366_0|path1	1366_0|path1;A3:1366_0|path1:1757-3216:1757-3330:+	PB25128	PB25128,PB40053,PB31419,PB12338	SWAP (Suppressor-of-White-APricot)/surp domain-containing protein
1381_0|path4	more than one	A3	1381_0|path4	1381_0|path4;A3:1381_0|path4:2401-2634:2401-2813:+	PB27215	PB27215,PB19598	pentatricopeptide repeat-containing protein At4g28010
1381_0|path4	more than one	A3	1381_0|path4	1381_0|path4;A3:1381_0|path4:2401-2634:2401-2730:+	PB27215	PB27215,PB43079	pentatricopeptide repeat-containing protein At4g28010
1381_0|path4	more than one	A3	1381_0|path4	1381_0|path4;A3:1381_0|path4:2401-2730:2401-2813:+	PB43079	PB43079,PB19598	pentatricopeptide repeat-containing protein At4g28010
1381_0|path4	more than one	A3	1381_0|path4	1381_0|path4;A3:1381_0|path4:3251-3755:3251-3758:+	PB43079	PB43079,PB33207,PB27215,PB19598	pentatricopeptide repeat-containing protein At4g28010
1402_0|path0	more than one	A3	1402_0|path0	1402_0|path0;A3:1402_0|path0:413-1575:413-1588:+	PB15647	PB15647,PB8542	Chaperone protein DnaJ
1409_0|path1	more than one	A3	1409_0|path1	1409_0|path1;A3:1409_0|path1:1532-1615:1532-1709:+	PB40557,PB41037,PB30701,PB43277,PB42704,PB25043,PB26012,PB39185,PB31543,PB27314	PB40557,PB41037,PB30701,PB43277,PB42704,PB25043,PB26012,PB39185,PB31543,PB27314,PB24092,PB39338,PB24533,PB29962	hypothetical protein KK1_023096
1440_0|path1	more than one	A3	1440_0|path1	1440_0|path1;A3:1440_0|path1:2619-2960:2619-3118:+	PB43836	PB43836,PB8791,PB5777,PB21525	hypothetical protein glysoja_035824
1451_0|path1	more than one	A3	1451_0|path1	1451_0|path1;A3:1451_0|path1:2456-3423:2456-3434:+	PB7859	PB7859,PB25656	hypothetical protein GOBAR_AA17289
1451_1|path2	more than one	A3	1451_1|path2	1451_1|path2;A3:1451_1|path2:2795-2890:2795-3531:+	PB35432	PB35432,PB24244	probable receptor-like protein kinase At3g17420
1451_1|path2	more than one	A3	1451_1|path2	1451_1|path2;A3:1451_1|path2:367-456:367-509:+	PB35432	PB35432,PB39478	probable receptor-like protein kinase At3g17420
1466_0|path0	more than one	A3	1466_0|path0	1466_0|path0;A3:1466_0|path0:1853-2007:1853-2089:+	PB42492	PB42492,PB40064,PB21258	putative protein phosphatase 2C 15
1473_0|path0	more than one	A3	1473_0|path0	1473_0|path0;A3:1473_0|path0:917-1009:917-1139:+	PB42946,PB43029,PB28115,PB7238	PB42946,PB43029,PB28115,PB7238,PB30219	uncharacterized protein LOC100812171 isoform X1
1473_0|path0	more than one	A3	1473_0|path0	1473_0|path0;A3:1473_0|path0:917-1009:917-1914:+	PB28115	PB28115,PB22358	uncharacterized protein LOC100812171 isoform X1
1473_0|path0	more than one	A3	1473_0|path0	1473_0|path0;A3:1473_0|path0:917-1139:917-1914:+	PB30219	PB30219,PB22358	uncharacterized protein LOC100812171 isoform X1
1478_0|path3	more than one	A3	1478_0|path3	1478_0|path3;A3:1478_0|path3:1190-1370:1190-1386:+	PB30126	PB30126,PB24632,PB24581,PB41588,PB41876	uncharacterized protein LOC108338057 isoform X3
1478_0|path3	more than one	A3	1478_0|path3	1478_0|path3;A3:1478_0|path3:1190-1386:1190-1408:+	PB24632,PB24581,PB41588,PB41876	PB24632,PB24581,PB41588,PB41876,PB23185	uncharacterized protein LOC108338057 isoform X3
1478_0|path3	more than one	A3	1478_0|path3	1478_0|path3;A3:1478_0|path3:1190-1370:1190-1408:+	PB30126	PB30126,PB23185	uncharacterized protein LOC108338057 isoform X3
1478_0|path3	more than one	A3	1478_0|path3	1478_0|path3;A3:1478_0|path3:692-875:692-1002:+	PB30126,PB24586	PB30126,PB24586,PB24632,PB24581,PB23185,PB41588,PB22360,PB24216,PB38236	uncharacterized protein LOC108338057 isoform X3
1486_2|path8	more than one	A3	1486_2|path8	1486_2|path8;A3:1486_2|path8:2120-2503:2120-2509:+	PB26626	PB26626,PB30879	probable pectin methyltransferase QUA2
15_0|path2	more than one	A3	15_0|path2	15_0|path2;A3:15_0|path2:2072-2400:2072-2427:+	PB8669	PB8669,PB14312	deSI-like protein At4g17486
1505_0|path6	more than one	A3	1505_0|path6	1505_0|path6;A3:1505_0|path6:1294-1382:1294-1469:+	PB32149,PB26176	PB32149,PB26176,PB25253	Transcription factor TFIIIB component B&apos;&apos;
1505_0|path6	more than one	A3	1505_0|path6	1505_0|path6;A3:1505_0|path6:251-422:251-444:+	PB25253	PB25253,PB32149,PB26176	Transcription factor TFIIIB component B&apos;&apos;
1543_0|path0	more than one	A3	1543_0|path0	1543_0|path0;A3:1543_0|path0:354-631:354-1675:+	PB32712	PB32712,PB19194,PB20869,PB19485	calmodulin-binding domain-containing protein IQD20
1563_0|path31	more than one	A3	1563_0|path31	1563_0|path31;A3:1563_0|path31:2319-2402:2319-2428:+	PB22825	PB22825,PB28276,PB42583	6-phosphofructo-2-kinase/fructose-2,6-bisphosphatase-like
1563_0|path31	more than one	A3	1563_0|path31	1563_0|path31;A3:1563_0|path31:2319-2407:2319-2428:+	PB31683	PB31683,PB28276,PB42583	6-phosphofructo-2-kinase/fructose-2,6-bisphosphatase-like
1563_0|path31	more than one	A3	1563_0|path31	1563_0|path31;A3:1563_0|path31:2319-2402:2319-2407:+	PB22825	PB22825,PB31683	6-phosphofructo-2-kinase/fructose-2,6-bisphosphatase-like
1566_1|path4	more than one	A3	1566_1|path4	1566_1|path4;A3:1566_1|path4:308-396:308-541:+	PB24129,PB32860,PB43402	PB24129,PB32860,PB43402,PB30646,PB41632	hypothetical protein L195_g035123, partial
1588_0|path0	more than one	A3	1588_0|path0	1588_0|path0;A3:1588_0|path0:121-196:121-199:+	PB9723,PB24550	PB9723,PB24550,PB43372	hypothetical protein GLYMA_13G093000
16_2|path5	more than one	A3	16_2|path5	16_2|path5;A3:16_2|path5:1209-1273:1209-1282:+	PB40639	PB40639,PB27067	alpha-mannosidase-like
1625_1|path1	more than one	A3	1625_1|path1	1625_1|path1;A3:1625_1|path1:1824-1904:1824-1938:+	PB32649	PB32649,PB33332,PB30756,PB26852,PB32344,PB32788	uncharacterized protein LOC109814371
1655_0|path0	more than one	A3	1655_0|path0	1655_0|path0;A3:1655_0|path0:1177-1288:1177-1398:+	PB40550	PB40550,PB5881,PB30657	hypothetical protein GLYMA_02G288700
1659_2|path7	more than one	A3	1659_2|path7	1659_2|path7;A3:1659_2|path7:1811-2332:1811-2547:+	PB31530	PB31530,PB28366	kinesin-like protein NACK1 isoform X1
1659_2|path7	more than one	A3	1659_2|path7	1659_2|path7;A3:1659_2|path7:2433-2517:2433-2547:+	PB23968,PB39568	PB23968,PB39568,PB33205,PB39933	kinesin-like protein NACK1 isoform X1
1671_0|path0	more than one	A3	1671_0|path0	1671_0|path0;A3:1671_0|path0:3129-3297:3129-3309:+	PB26278	PB26278,PB26764,PB10704	SWI/SNF complex subunit SWI3D
1707_0|path1	more than one	A3	1707_0|path1	1707_0|path1;A3:1707_0|path1:4573-4665:4573-4679:+	PB14513	PB14513,PB25100	uncharacterized protein LOC100791202 isoform X1
1707_0|path1	more than one	A3	1707_0|path1	1707_0|path1;A3:1707_0|path1:1824-3380:1824-3524:+	PB13976,PB27972,PB14622,PB40906,PB14513	PB13976,PB27972,PB14622,PB40906,PB14513,PB39046	uncharacterized protein LOC100791202 isoform X1
1712_0|path0	more than one	A3	1712_0|path0	1712_0|path0;A3:1712_0|path0:2153-2226:2153-2238:+	PB7734	PB7734,PB6647,PB19319	hypothetical protein PHAVU_009G160400g
1712_0|path0	more than one	A3	1712_0|path0	1712_0|path0;A3:1712_0|path0:94-1192:94-1222:+	PB6647	PB6647,PB7734	hypothetical protein PHAVU_009G160400g
1723_0|path2	more than one	A3	1723_0|path2	1723_0|path2;A3:1723_0|path2:1128-1217:1128-1359:+	PB27761,PB32305,PB42087,PB42868,PB27961	PB27761,PB32305,PB42087,PB42868,PB27961,PB31373,PB26088	histidine kinase 4-like isoform X2
1730_0|path0	more than one	A3	1730_0|path0	1730_0|path0;A3:1730_0|path0:2000-2091:2000-2153:+	PB39857,PB40666	PB39857,PB40666,PB24693,PB26615	probable receptor-like protein kinase At1g30570
1732_0|path4	more than one	A3	1732_0|path4	1732_0|path4;A3:1732_0|path4:817-870:817-910:+	PB25645,PB33530,PB25717	PB25645,PB33530,PB25717,PB39837	uncharacterized protein LOC100819595
1732_0|path4	more than one	A3	1732_0|path4	1732_0|path4;A3:1732_0|path4:661-706:661-759:+	PB25645	PB25645,PB32665	uncharacterized protein LOC100819595
1737_0|path0	more than one	A3	1737_0|path0	1737_0|path0;A3:1737_0|path0:684-1777:684-1797:+	PB15018,PB5831	PB15018,PB5831,PB13827	hypothetical protein GLYMA_17G129600
1754_0|path0	more than one	A3	1754_0|path0	1754_0|path0;A3:1754_0|path0:2154-2243:2154-2280:+	PB32204,PB41428,PB32265,PB29504	PB32204,PB41428,PB32265,PB29504,PB25722	probable ubiquitin conjugation factor E4
1792_0|path16	more than one	A3	1792_0|path16	1792_0|path16;A3:1792_0|path16:3480-3560:3480-3647:+	PB25258,PB31411,PB28900	PB25258,PB31411,PB28900,PB39283	villin-4 isoform X2
1800_0|path1	more than one	A3	1800_0|path1	1800_0|path1;A3:1800_0|path1:4168-4253:4168-4277:+	PB43705,PB31729	PB43705,PB31729,PB26954,PB40680	Exosome complex exonuclease RRP44
1800_0|path1	more than one	A3	1800_0|path1	1800_0|path1;A3:1800_0|path1:1916-2461:1916-2644:+	PB24580	PB24580,PB28382,PB28685,PB43705,PB26954,PB38921,PB39491,PB31729,PB40680	Exosome complex exonuclease RRP44
1807_0|path8	more than one	A3	1807_0|path8	1807_0|path8;A3:1807_0|path8:2351-2426:2351-2486:+	PB42445	PB42445,PB28460,PB42408,PB24004	Villin-1
1844_3|path5	more than one	A3	1844_3|path5	1844_3|path5;A3:1844_3|path5:3351-3526:3351-3587:+	PB28768,PB33429,PB39469	PB28768,PB33429,PB39469,PB24037	uncharacterized protein LOC100800409
1880_0|path0	more than one	A3	1880_0|path0	1880_0|path0;A3:1880_0|path0:2798-3575:2798-3691:+	PB21576	PB21576,PB21937	WD and tetratricopeptide repeats protein 1 isoform X1
1919_0|path1	more than one	A3	1919_0|path1	1919_0|path1;A3:1919_0|path1:2461-3099:2461-3136:+	PB33240	PB33240,PB20439	probable 2-carboxy-D-arabinitol-1-phosphatase
1919_0|path8	more than one	A3	1919_0|path8	1919_0|path8;A3:1919_0|path8:3356-3567:3356-3579:+	PB32495	PB32495,PB37018,PB37071	probable 2-carboxy-D-arabinitol-1-phosphatase
196_4|path0	more than one	A3	196_4|path0	196_4|path0;A3:196_4|path0:670-765:670-767:+	PB31298,PB34279	PB31298,PB34279,PB42140	protein TIC110, chloroplastic-like
1962_0|path1	more than one	A3	1962_0|path1	1962_0|path1;A3:1962_0|path1:1248-1666:1248-1704:+	PB32083,PB33975,PB23497	PB32083,PB33975,PB23497,PB34048	Bicarbonate transporter, C-terminal
1973_4|path2	more than one	A3	1973_4|path2	1973_4|path2;A3:1973_4|path2:2927-3030:2927-3181:+	PB23667,PB24658,PB31106	PB23667,PB24658,PB31106,PB25690,PB28622	Cysteine-rich receptor-like protein kinase 10
1997_0|path2	more than one	A3	1997_0|path2	1997_0|path2;A3:1997_0|path2:2229-2919:2229-2987:+	PB38322	PB38322,PB22598,PB19301	hypothetical protein GLYMA_03G118400
204_0|path6	more than one	A3	204_0|path6	204_0|path6;A3:204_0|path6:3042-3134:3042-3209:+	PB23469,PB43397,PB33271,PB39576,PB27348	PB23469,PB43397,PB33271,PB39576,PB27348,PB33277	protein argonaute 5-like
206_1|path4	more than one	A3	206_1|path4	206_1|path4;A3:206_1|path4:2308-2423:2308-2469:+	PB32375	PB32375,PB23202	serine/threonine kinase-like protein
2084_0|path3	more than one	A3	2084_0|path3	2084_0|path3;A3:2084_0|path3:1015-1314:1015-1369:+	PB29245,PB40984	PB29245,PB40984,PB40497,PB42399	tRNA(Ile)-lysidine synthase
209_0|path8	more than one	A3	209_0|path8	209_0|path8;A3:209_0|path8:1159-1283:1159-1547:+	PB24800	PB24800,PB24561	phosphoglucan, water dikinase, chloroplastic
2114_0|path10	more than one	A3	2114_0|path10	2114_0|path10;A3:2114_0|path10:431-1431:431-1582:+	PB37290,PB35154,PB35984	PB37290,PB35154,PB35984,PB10593	GmCK1p
2141_0|path3	more than one	A3	2141_0|path3	2141_0|path3;A3:2141_0|path3:1274-1336:1274-1360:+	PB26461	PB26461,PB38394,PB29775,PB28498,PB30602,PB40537,PB28639,PB25076,PB25945	phosphoenolpyruvate carboxylase
2141_3|path5	more than one	A3	2141_3|path5	2141_3|path5;A3:2141_3|path5:326-700:326-1122:+	PB23733,PB27205	PB23733,PB27205,PB33149	transcriptional corepressor SEUSS-like
2167_0|path9	more than one	A3	2167_0|path9	2167_0|path9;A3:2167_0|path9:160-1706:160-1804:+	PB42793	PB42793,PB8755	WD repeat-containing protein 74
2218_0|path0	more than one	A3	2218_0|path0	2218_0|path0;A3:2218_0|path0:713-1006:713-1035:+	PB38294	PB38294,PB26306	Golgin candidate 4
2218_0|path0	more than one	A3	2218_0|path0	2218_0|path0;A3:2218_0|path0:713-1006:713-1025:+	PB38294	PB38294,PB43227	Golgin candidate 4
2218_0|path0	more than one	A3	2218_0|path0	2218_0|path0;A3:2218_0|path0:713-1025:713-1035:+	PB43227	PB43227,PB26306	Golgin candidate 4
2229_1|path0	more than one	A3	2229_1|path0	2229_1|path0;A3:2229_1|path0:122-710:122-735:+	PB21553	PB21553,PB31932	putative E3 ubiquitin-protein ligase RF298 isoform X3
2240_0|path0	more than one	A3	2240_0|path0	2240_0|path0;A3:2240_0|path0:1899-1906:1899-2272:+	PB33603,PB33480	PB33603,PB33480,PB37923,PB20191,PB9531	E3 ubiquitin-protein ligase MBR2 isoform X1
2264_0|path0	more than one	A3	2264_0|path0	2264_0|path0;A3:2264_0|path0:1798-2018:1798-2056:+	PB8683	PB8683,PB23160	polypyrimidine tract-binding protein homolog 2-like isoform X1
2338_3|path0	more than one	A3	2338_3|path0	2338_3|path0;A3:2338_3|path0:1516-2391:1516-2442:+	PB24540	PB24540,PB27056	uncharacterized protein At5g02240-like
2360_0|path0	more than one	A3	2360_0|path0	2360_0|path0;A3:2360_0|path0:2094-2192:2094-2202:+	PB23098	PB23098,PB20369,PB19553,PB25179	hypothetical protein GLYMA_09G096800
2379_0|path7	more than one	A3	2379_0|path7	2379_0|path7;A3:2379_0|path7:363-448:363-505:+	PB25477,PB24734	PB25477,PB24734,PB40860	hypothetical protein glysoja_006298
2379_0|path7	more than one	A3	2379_0|path7	2379_0|path7;A3:2379_0|path7:2179-2258:2179-2267:+	PB24734	PB24734,PB25477,PB40860	hypothetical protein glysoja_006298
2381_0|path4	more than one	A3	2381_0|path4	2381_0|path4;A3:2381_0|path4:717-1320:717-1344:+	PB26527	PB26527,PB38162,PB20507,PB39368,PB41361,PB20172	uncharacterized protein LOC100778459 isoform X3
2393_0|path1	more than one	A3	2393_0|path1	2393_0|path1;A3:2393_0|path1:533-655:533-712:+	PB21586	PB21586,PB37718	ubiquitin carboxyl-terminal hydrolase 18-like
2414_0|path0	more than one	A3	2414_0|path0	2414_0|path0;A3:2414_0|path0:733-1994:733-2922:+	PB39277	PB39277,PB34935	putative S-adenosyl-L-methionine-dependent methyltransferase Mb1758c
2414_0|path0	more than one	A3	2414_0|path0	2414_0|path0;A3:2414_0|path0:3006-3320:3006-3981:+	PB29356	PB29356,PB30654	putative S-adenosyl-L-methionine-dependent methyltransferase Mb1758c
2414_0|path0	more than one	A3	2414_0|path0	2414_0|path0;A3:2414_0|path0:2053-2864:2053-2922:+	PB306,PB29356	PB306,PB29356,PB31545	putative S-adenosyl-L-methionine-dependent methyltransferase Mb1758c
2445_2|path1	more than one	A3	2445_2|path1	2445_2|path1;A3:2445_2|path1:2266-2714:2266-2718:+	PB36040	PB36040,PB32677	acyl-CoA thioesterase 2-like isoform X2
2525_0|path5	more than one	A3	2525_0|path5	2525_0|path5;A3:2525_0|path5:253-447:253-769:+	PB29816,PB24664,PB29121,PB32446	PB29816,PB24664,PB29121,PB32446,PB29646	protein QUIRKY-like
2525_0|path5	more than one	A3	2525_0|path5	2525_0|path5;A3:2525_0|path5:253-447:253-525:+	PB29816,PB24664,PB29121,PB32446	PB29816,PB24664,PB29121,PB32446,PB27310,PB25351,PB24212	protein QUIRKY-like
2525_0|path5	more than one	A3	2525_0|path5	2525_0|path5;A3:2525_0|path5:253-525:253-769:+	PB27310,PB25351,PB24212	PB27310,PB25351,PB24212,PB29646	protein QUIRKY-like
2550_0|path1	more than one	A3	2550_0|path1	2550_0|path1;A3:2550_0|path1:2471-2535:2471-2557:+	PB27168	PB27168,PB29475,PB42692,PB42226,PB43001,PB15242	ATP-dependent zinc metalloprotease FTSH 2, chloroplastic
2550_0|path1	more than one	A3	2550_0|path1	2550_0|path1;A3:2550_0|path1:1745-1807:1745-2003:+	PB27168,PB43001,PB26869	PB27168,PB43001,PB26869,PB42226	ATP-dependent zinc metalloprotease FTSH 2, chloroplastic
2564_0|path3	more than one	A3	2564_0|path3	2564_0|path3;A3:2564_0|path3:470-1618:470-1700:+	PB9404	PB9404,PB11590	5-formyltetrahydrofolate cyclo-ligase, mitochondrial-like isoform X2
2564_0|path3	more than one	A3	2564_0|path3	2564_0|path3;A3:2564_0|path3:2169-2244:2169-2258:+	PB9404	PB9404,PB31354,PB11590	5-formyltetrahydrofolate cyclo-ligase, mitochondrial-like isoform X2
2569_0|path0	more than one	A3	2569_0|path0	2569_0|path0;A3:2569_0|path0:916-2203:916-2322:+	PB24853,PB38339	PB24853,PB38339,PB20257,PB39047	arginine--tRNA ligase, cytoplasmic-like isoform X1
2668_0|path1	more than one	A3	2668_0|path1	2668_0|path1;A3:2668_0|path1:119-416:119-1852:+	PB29708	PB29708,PB6480,PB11919	hypothetical protein PHAVU_010G080800g
2677_0|path2	more than one	A3	2677_0|path2	2677_0|path2;A3:2677_0|path2:907-1103:907-1786:+	PB33074,PB38437	PB33074,PB38437,PB11648,PB23268	probable magnesium transporter NIPA4
2695_0|path1	more than one	A3	2695_0|path1	2695_0|path1;A3:2695_0|path1:314-485:314-508:+	PB12260	PB12260,PB8991,PB23216	carboxypeptidase SOL1 isoform X5
2702_0|path1	more than one	A3	2702_0|path1	2702_0|path1;A3:2702_0|path1:2775-3066:2775-3085:+	PB41294,PB42317,PB19877,PB37115	PB41294,PB42317,PB19877,PB37115,PB33320	subtilisin-like protease SBT3.3 isoform X1
2723_0|path0	more than one	A3	2723_0|path0	2723_0|path0;A3:2723_0|path0:104-167:104-172:+	PB9530	PB9530,PB26299	Rhomboid protease gluP
2751_0|path1	more than one	A3	2751_0|path1	2751_0|path1;A3:2751_0|path1:338-432:338-435:+	PB30788	PB30788,PB40235	hypothetical protein VIGAN_06157300
2751_1|path8	more than one	A3	2751_1|path8	2751_1|path8;A3:2751_1|path8:2875-3021:2875-3024:+	PB33527	PB33527,PB39233	uncharacterized protein LOC100795315
2753_0|path0	more than one	A3	2753_0|path0	2753_0|path0;A3:2753_0|path0:884-1223:884-2639:+	PB21948	PB21948,PB18755,PB18852	hypothetical protein GLYMA_07G259500
2758_0|path0	more than one	A3	2758_0|path0	2758_0|path0;A3:2758_0|path0:506-969:506-1011:+	PB32972	PB32972,PB19130,PB39590	U-box domain-containing protein 35 isoform X5
2762_0|path1	more than one	A3	2762_0|path1	2762_0|path1;A3:2762_0|path1:207-402:207-2465:+	PB38091	PB38091,PB7376	zinc finger protein GIS2
2762_0|path1	more than one	A3	2762_0|path1	2762_0|path1;A3:2762_0|path1:207-402:207-1921:+	PB38091	PB38091,PB6503	zinc finger protein GIS2
2778_0|path3	more than one	A3	2778_0|path3	2778_0|path3;A3:2778_0|path3:451-833:451-836:+	PB29998,PB24258,PB37793	PB29998,PB24258,PB37793,PB24140	hypothetical protein LR48_Vigan01g035100
2787_0|path0	more than one	A3	2787_0|path0	2787_0|path0;A3:2787_0|path0:3039-3129:3039-3145:+	PB28656,PB39797,PB28984,PB33566	PB28656,PB39797,PB28984,PB33566,PB32368	peroxisome biogenesis protein 6
2787_0|path0	more than one	A3	2787_0|path0	2787_0|path0;A3:2787_0|path0:970-993:970-1044:+	PB28984,PB32368	PB28984,PB32368,PB39797	peroxisome biogenesis protein 6
2794_1|path1	more than one	A3	2794_1|path1	2794_1|path1;A3:2794_1|path1:2090-2347:2090-2369:+	PB7764,PB16500	PB7764,PB16500,PB10187	Protein raptor isogeny
2853_2|path0	more than one	A3	2853_2|path0	2853_2|path0;A3:2853_2|path0:1175-1310:1175-1376:+	PB38517,PB23413,PB26210	PB38517,PB23413,PB26210,PB19860	Mitogen-activated protein kinase kinase kinase ANP1
2855_0|path5	more than one	A3	2855_0|path5	2855_0|path5;A3:2855_0|path5:1413-1860:1413-1912:+	PB37336,PB20080	PB37336,PB20080,PB43791	translocon at the outer membrane of chloroplasts 64 isoform X2
2878_0|path1	more than one	A3	2878_0|path1	2878_0|path1;A3:2878_0|path1:1298-1404:1298-1405:+	PB25345,PB34299,PB25499,PB27106,PB26268,PB28413	PB25345,PB34299,PB25499,PB27106,PB26268,PB28413,PB26328	Auxin response factor 2
2888_0|path50	more than one	A3	2888_0|path50	2888_0|path50;A3:2888_0|path50:1526-1547:1526-1628:+	PB28218,PB23334,PB39211	PB28218,PB23334,PB39211,PB43322	UPF0505 protein isoform X2
293_0|path0	more than one	A3	293_0|path0	293_0|path0;A3:293_0|path0:1754-1839:1754-1869:+	PB21788	PB21788,PB24702,PB21456,PB23103,PB29942	Acyl-CoA-binding domain-containing protein 4
2955_0|path1	more than one	A3	2955_0|path1	2955_0|path1;A3:2955_0|path1:125-551:125-1094:+	PB31350	PB31350,PB9833	hypothetical protein GLYMA_17G218700
2955_0|path1	more than one	A3	2955_0|path1	2955_0|path1;A3:2955_0|path1:125-246:125-551:+	PB41340	PB41340,PB31350	hypothetical protein GLYMA_17G218700
2955_0|path1	more than one	A3	2955_0|path1	2955_0|path1;A3:2955_0|path1:125-246:125-1094:+	PB41340	PB41340,PB9833	hypothetical protein GLYMA_17G218700
296_0|path0	more than one	A3	296_0|path0	296_0|path0;A3:296_0|path0:1825-1947:1825-1950:+	PB31749	PB31749,PB29225,PB23757,PB22662,PB30140,PB42076,PB33211	Rab3 GTPase-activating protein catalytic subunit
2967_0|path0	more than one	A3	2967_0|path0	2967_0|path0;A3:2967_0|path0:412-1606:412-1653:+	PB34309,PB34385,PB28566,PB25933	PB34309,PB34385,PB28566,PB25933,PB41494	Golgin candidate 6
297_0|path9	more than one	A3	297_0|path9	297_0|path9;A3:297_0|path9:238-267:238-354:+	PB30587,PB23793,PB30466,PB23463,PB32398	PB30587,PB23793,PB30466,PB23463,PB32398,PB23735,PB31343	protein GIGANTEA isoform X2
2982_0|path0	more than one	A3	2982_0|path0	2982_0|path0;A3:2982_0|path0:3186-3258:3186-3285:+	PB6562,PB38465	PB6562,PB38465,PB35466	hypothetical protein GLYMA_07G258500
2996_0|path3	more than one	A3	2996_0|path3	2996_0|path3;A3:2996_0|path3:749-851:749-904:+	PB28993	PB28993,PB29296	potassium transporter 2-like
2996_0|path3	more than one	A3	2996_0|path3	2996_0|path3;A3:2996_0|path3:749-872:749-904:+	PB43371	PB43371,PB29296	potassium transporter 2-like
2996_0|path3	more than one	A3	2996_0|path3	2996_0|path3;A3:2996_0|path3:749-851:749-872:+	PB28993	PB28993,PB43371	potassium transporter 2-like
3014_1|path1	more than one	A3	3014_1|path1	3014_1|path1;A3:3014_1|path1:2601-2798:2601-2810:+	PB25444	PB25444,PB29680	serine/threonine-protein kinase EDR1 isoform X1
3014_1|path6	more than one	A3	3014_1|path6	3014_1|path6;A3:3014_1|path6:2034-2231:2034-2243:+	PB23755,PB28968,PB23965	PB23755,PB28968,PB23965,PB40916	serine/threonine-protein kinase EDR1 isoform X1
303_0|path0	more than one	A3	303_0|path0	303_0|path0;A3:303_0|path0:3913-4037:3913-4041:+	PB35523,PB8001,PB8958	PB35523,PB8001,PB8958,PB6417	protein WVD2-like 3 isoform X2
3067_0|path0	more than one	A3	3067_0|path0	3067_0|path0;A3:3067_0|path0:3106-3684:3106-3706:+	PB24329	PB24329,PB30057,PB21962,PB36277,PB13965	hypothetical protein B456_009G149200
3071_0|path0	more than one	A3	3071_0|path0	3071_0|path0;A3:3071_0|path0:94-181:94-1921:+	PB31961	PB31961,PB1830	--
3120_0|path1	more than one	A3	3120_0|path1	3120_0|path1;A3:3120_0|path1:1500-1577:1500-1623:+	PB23272	PB23272,PB29681	hypothetical protein LR48_Vigan01g048100
3171_1|path1	more than one	A3	3171_1|path1	3171_1|path1;A3:3171_1|path1:2672-3385:2672-3391:+	PB40067,PB23593,PB24096,PB22078	PB40067,PB23593,PB24096,PB22078,PB21821	hypothetical protein GLYMA_17G121100
3216_2|path9	more than one	A3	3216_2|path9	3216_2|path9;A3:3216_2|path9:275-940:275-1055:+	PB39818	PB39818,PB42856,PB39868	calcium-transporting ATPase 9, plasma membrane-type-like
3216_2|path9	more than one	A3	3216_2|path9	3216_2|path9;A3:3216_2|path9:275-890:275-1055:+	PB24532,PB31591	PB24532,PB31591,PB42856,PB39868	calcium-transporting ATPase 9, plasma membrane-type-like
3216_2|path9	more than one	A3	3216_2|path9	3216_2|path9;A3:3216_2|path9:275-890:275-940:+	PB24532,PB31591	PB24532,PB31591,PB39818	calcium-transporting ATPase 9, plasma membrane-type-like
3234_0|path0	more than one	A3	3234_0|path0	3234_0|path0;A3:3234_0|path0:119-220:119-230:+	PB10280	PB10280,PB9465	probable calcium-binding protein CML21
3236_0|path0	more than one	A3	3236_0|path0	3236_0|path0;A3:3236_0|path0:2959-3041:2959-3080:+	PB34305,PB27757,PB32765	PB34305,PB27757,PB32765,PB30509	gamma-tubulin complex component 3-like
3286_4|path3	more than one	A3	3286_4|path3	3286_4|path3;A3:3286_4|path3:869-1416:869-1499:+	PB22527,PB11025,PB20851	PB22527,PB11025,PB20851,PB14002	tubby-like F-box protein 8
3324_1|path2	more than one	A3	3324_1|path2	3324_1|path2;A3:3324_1|path2:1004-1242:1004-1310:+	PB12583,PB17926	PB12583,PB17926,PB8117,PB35674	probable protein phosphatase 2C 5 isoform X1
3324_1|path2	more than one	A3	3324_1|path2	3324_1|path2;A3:3324_1|path2:98-751:98-765:+	PB8117,PB17926	PB8117,PB17926,PB12583	probable protein phosphatase 2C 5 isoform X1
3374_1|path11	more than one	A3	3374_1|path11	3374_1|path11;A3:3374_1|path11:2524-2697:2524-2775:+	PB31792,PB8686,PB32876	PB31792,PB8686,PB32876,PB17612	specific tissue protein 5
3387_17|path0	more than one	A3	3387_17|path0	3387_17|path0;A3:3387_17|path0:904-971:904-990:+	PB27461	PB27461,PB39222,PB28019,PB41664,PB39720	dynamin-related protein 3A-like
3387_17|path0	more than one	A3	3387_17|path0	3387_17|path0;A3:3387_17|path0:1304-1385:1304-1393:+	PB39222,PB27461,PB41664,PB39720	PB39222,PB27461,PB41664,PB39720,PB28019	dynamin-related protein 3A-like
3387_21|path1	more than one	A3	3387_21|path1	3387_21|path1;A3:3387_21|path1:2061-2156:2061-2159:+	PB29122,PB43364	PB29122,PB43364,PB30484	hypothetical protein GLYMA_16G214100
3387_21|path1	more than one	A3	3387_21|path1	3387_21|path1;A3:3387_21|path1:2061-2156:2061-2210:+	PB29122,PB43364	PB29122,PB43364,PB31914	hypothetical protein GLYMA_16G214100
3387_21|path1	more than one	A3	3387_21|path1	3387_21|path1;A3:3387_21|path1:2061-2159:2061-2210:+	PB30484	PB30484,PB31914	hypothetical protein GLYMA_16G214100
3387_45|path12	more than one	A3	3387_45|path12	3387_45|path12;A3:3387_45|path12:1682-1915:1682-2142:+	PB34010	PB34010,PB33168	functional resistance protein KR1, putative
3387_45|path12	more than one	A3	3387_45|path12	3387_45|path12;A3:3387_45|path12:1682-1857:1682-1915:+	PB23499,PB26723	PB23499,PB26723,PB34010	functional resistance protein KR1, putative
3387_45|path12	more than one	A3	3387_45|path12	3387_45|path12;A3:3387_45|path12:1682-1857:1682-2142:+	PB23499,PB26723	PB23499,PB26723,PB33168	functional resistance protein KR1, putative
3387_47|path1	more than one	A3	3387_47|path1	3387_47|path1;A3:3387_47|path1:2856-2949:2856-2951:+	PB42499,PB40838	PB42499,PB40838,PB24164	TMV resistance protein N-like isoform X2
3387_47|path1	more than one	A3	3387_47|path1	3387_47|path1;A3:3387_47|path1:1961-2064:1961-2315:+	PB42499	PB42499,PB24164	TMV resistance protein N-like isoform X2
3387_6|path0	more than one	A3	3387_6|path0	3387_6|path0;A3:3387_6|path0:3805-4266:3805-4269:+	PB39601,PB29502	PB39601,PB29502,PB31076,PB22348	hypothetical protein GLYMA_09G161400
3387_78|path0	more than one	A3	3387_78|path0	3387_78|path0;A3:3387_78|path0:2166-2309:2166-2363:+	PB40848,PB42056	PB40848,PB42056,PB27559	functional candidate resistance protein KR1
3436_0|path1	more than one	A3	3436_0|path1	3436_0|path1;A3:3436_0|path1:3000-3755:3000-3800:+	PB21072	PB21072,PB37770,PB30488	serine/threonine-protein phosphatase 7-like isoform X1
3495_0|path3	more than one	A3	3495_0|path3	3495_0|path3;A3:3495_0|path3:1943-2400:1943-2521:+	PB23440,PB23438,PB38468,PB38318,PB26632,PB24023,PB38333,PB34184,PB23117,PB29692	PB23440,PB23438,PB38468,PB38318,PB26632,PB24023,PB38333,PB34184,PB23117,PB29692,PB25599	hypothetical protein GLYMA_07G136600
3623_0|path4	more than one	A3	3623_0|path4	3623_0|path4;A3:3623_0|path4:547-666:547-766:+	PB27916	PB27916,PB41425,PB43574	LHY1/CCA1-like protein
3639_0|path2	more than one	A3	3639_0|path2	3639_0|path2;A3:3639_0|path2:276-1388:276-1464:+	PB19439	PB19439,PB28896,PB19062	DNA (cytosine-5)-methyltransferase DRM2-like isoform X1
3682_0|path0	more than one	A3	3682_0|path0	3682_0|path0;A3:3682_0|path0:1875-2218:1875-2455:+	PB10865	PB10865,PB7118	hypothetical protein VIGAN_03280700
3738_0|path1	more than one	A3	3738_0|path1	3738_0|path1;A3:3738_0|path1:2027-2563:2027-2566:+	PB7649,PB5992	PB7649,PB5992,PB20633	hypothetical protein GLYMA_16G016300
376_0|path6	more than one	A3	376_0|path6	376_0|path6;A3:376_0|path6:2820-3245:2820-3276:+	PB27443	PB27443,PB31838,PB33860	uncharacterized protein LOC100785487
3774_0|path1	more than one	A3	3774_0|path1	3774_0|path1;A3:3774_0|path1:2427-2892:2427-2953:+	PB10951	PB10951,PB25912,PB8362	calcium-binding mitochondrial carrier protein SCaMC-2-B-like isoform X3
3814_0|path1	more than one	A3	3814_0|path1	3814_0|path1;A3:3814_0|path1:898-1340:898-1721:+	PB13597	PB13597,PB25966	probable magnesium transporter NIPA6 isoform X1
3821_0|path1	more than one	A3	3821_0|path1	3821_0|path1;A3:3821_0|path1:1728-1825:1728-1892:+	PB19744,PB29724,PB20719,PB28661	PB19744,PB29724,PB20719,PB28661,PB22826	peptide-N(4)-(N-acetyl-beta-glucosaminyl)asparagine amidase-like isoform X1
3821_0|path1	more than one	A3	3821_0|path1	3821_0|path1;A3:3821_0|path1:1728-1825:1728-1853:+	PB19744,PB29724,PB20719,PB28661	PB19744,PB29724,PB20719,PB28661,PB21572,PB21470	peptide-N(4)-(N-acetyl-beta-glucosaminyl)asparagine amidase-like isoform X1
3821_0|path1	more than one	A3	3821_0|path1	3821_0|path1;A3:3821_0|path1:1728-1853:1728-1892:+	PB21572,PB21470	PB21572,PB21470,PB22826	peptide-N(4)-(N-acetyl-beta-glucosaminyl)asparagine amidase-like isoform X1
3879_1|path6	more than one	A3	3879_1|path6	3879_1|path6;A3:3879_1|path6:1298-1617:1298-2083:+	PB37859	PB37859,PB19260,PB28635,PB21736	proline-rich receptor-like protein kinase PERK3 isoform X2
3882_0|path7	more than one	A3	3882_0|path7	3882_0|path7;A3:3882_0|path7:121-133:121-275:+	PB43567	PB43567,PB3265	myb-like protein X isoform X2
3917_0|path0	more than one	A3	3917_0|path0	3917_0|path0;A3:3917_0|path0:1708-1845:1708-1871:+	PB23057,PB23394,PB19898,PB23034	PB23057,PB23394,PB19898,PB23034,PB19942	hypothetical protein GLYMA_11G243600
3952_0|path0	more than one	A3	3952_0|path0	3952_0|path0;A3:3952_0|path0:775-1153:775-1187:+	PB18933,PB38108,PB42130	PB18933,PB38108,PB42130,PB39929	Putative methionine--tRNA ligase
4048_0|path0	more than one	A3	4048_0|path0	4048_0|path0;A3:4048_0|path0:2111-2179:2111-2679:+	PB28139	PB28139,PB23106	methionine--tRNA ligase, chloroplastic/mitochondrial-like
4048_0|path0	more than one	A3	4048_0|path0	4048_0|path0;A3:4048_0|path0:2111-2679:2111-2706:+	PB23106	PB23106,PB36890,PB37628,PB22992	methionine--tRNA ligase, chloroplastic/mitochondrial-like
4048_0|path0	more than one	A3	4048_0|path0	4048_0|path0;A3:4048_0|path0:2111-2179:2111-2706:+	PB28139	PB28139,PB36890,PB37628,PB22992	methionine--tRNA ligase, chloroplastic/mitochondrial-like
4067_0|path2	more than one	A3	4067_0|path2	4067_0|path2;A3:4067_0|path2:1741-2121:1741-2127:+	PB19115	PB19115,PB22236	polyadenylate-binding protein 8
4085_0|path0	more than one	A3	4085_0|path0	4085_0|path0;A3:4085_0|path0:2474-2998:2474-3527:+	PB41993	PB41993,PB2854	hypothetical protein glysoja_037926
411_0|path0	more than one	A3	411_0|path0	411_0|path0;A3:411_0|path0:3188-3459:3188-3561:+	PB41152	PB41152,PB26644	uncharacterized protein LOC101505019, partial
4134_0|path0	more than one	A3	4134_0|path0	4134_0|path0;A3:4134_0|path0:2758-2874:2758-2886:+	PB38497,PB37844	PB38497,PB37844,PB38395	hypothetical protein GLYMA_07G102300
4135_0|path6	more than one	A3	4135_0|path6	4135_0|path6;A3:4135_0|path6:9833-9938:9833-10248:+	PB33376	PB33376,PB31089	probable splicing factor 3A subunit 1
4205_1|path12	more than one	A3	4205_1|path12	4205_1|path12;A3:4205_1|path12:1397-1477:1397-2040:+	PB37357	PB37357,PB14746	hypothetical protein PHAVU_003G263200g
4213_0|path0	more than one	A3	4213_0|path0	4213_0|path0;A3:4213_0|path0:705-817:705-841:+	PB14473	PB14473,PB35843	hypothetical protein GLYMA_13G340900
4296_0|path1	more than one	A3	4296_0|path1	4296_0|path1;A3:4296_0|path1:1241-1964:1241-1969:+	PB22456	PB22456,PB24890	acylamino-acid-releasing enzyme-like isoform X1
431_0|path3	more than one	A3	431_0|path3	431_0|path3;A3:431_0|path3:930-1454:930-1470:+	PB22029	PB22029,PB39055	Similar to hypothetical protein C34B7.2
431_0|path3	more than one	A3	431_0|path3	431_0|path3;A3:431_0|path3:930-1577:930-2617:+	PB40620,PB29015,PB25857	PB40620,PB29015,PB25857,PB27662,PB24050,PB19460,PB31324,PB19131,PB31697,PB43348,PB33731,PB41797,PB41834	Similar to hypothetical protein C34B7.2
4332_0|path0	more than one	A3	4332_0|path0	4332_0|path0;A3:4332_0|path0:512-1550:512-1601:+	PB40164	PB40164,PB33114	hypothetical protein PHAVU_002G137600g
4332_0|path0	more than one	A3	4332_0|path0	4332_0|path0;A3:4332_0|path0:4028-4154:4028-4156:+	PB33114	PB33114,PB39064,PB40093,PB32786	hypothetical protein PHAVU_002G137600g
4332_1|path11	more than one	A3	4332_1|path11	4332_1|path11;A3:4332_1|path11:732-1997:732-3042:+	PB26651,PB40289,PB21507,PB40286	PB26651,PB40289,PB21507,PB40286,PB12817	Inactive poly [ADP-ribose] polymerase RCD1
4350_0|path0	more than one	A3	4350_0|path0	4350_0|path0;A3:4350_0|path0:374-507:374-516:+	PB12703,PB6125	PB12703,PB6125,PB23207	hypothetical protein GLYMA_20G120600
4362_0|path0	more than one	A3	4362_0|path0	4362_0|path0;A3:4362_0|path0:1264-2375:1264-2391:+	PB803,PB1274	PB803,PB1274,PB5104	--
4362_0|path0	more than one	A3	4362_0|path0	4362_0|path0;A3:4362_0|path0:537-1098:537-1116:+	PB5104,PB1274	PB5104,PB1274,PB803	--
4427_0|path0	more than one	A3	4427_0|path0	4427_0|path0;A3:4427_0|path0:685-1285:685-1374:+	PB14137,PB18738	PB14137,PB18738,PB16275	aquaporin PIP2-7-like
4429_0|path0	more than one	A3	4429_0|path0	4429_0|path0;A3:4429_0|path0:188-281:188-533:+	PB23266	PB23266,PB20410,PB37508	putative serine/threonine-protein kinase At5g41260
444_0|path2	more than one	A3	444_0|path2	444_0|path2;A3:444_0|path2:3363-3572:3363-3583:+	PB23277,PB38351	PB23277,PB38351,PB25433	SWI/SNF complex subunit SWI3C-like
4440_1|path0	more than one	A3	4440_1|path0	4440_1|path0;A3:4440_1|path0:150-856:150-973:+	PB61	PB61,PB3507	hypothetical protein GLYMA_09G080100
450_0|path12	more than one	A3	450_0|path12	450_0|path12;A3:450_0|path12:9287-9385:9287-9387:+	PB44238,PB23620,PB41399,PB32242,PB28425,PB26440,PB32297,PB21397,PB33039,PB28541	PB44238,PB23620,PB41399,PB32242,PB28425,PB26440,PB32297,PB21397,PB33039,PB28541,PB32392	hypothetical protein PHAVU_009G112300g
450_0|path12	more than one	A3	450_0|path12	450_0|path12;A3:450_0|path12:8665-9230:8665-9241:+	PB28425	PB28425,PB23620,PB26440	hypothetical protein PHAVU_009G112300g
450_0|path12	more than one	A3	450_0|path12	450_0|path12;A3:450_0|path12:8468-9241:8468-9245:+	PB22235,PB21397	PB22235,PB21397,PB41399	hypothetical protein PHAVU_009G112300g
4548_0|path0	more than one	A3	4548_0|path0	4548_0|path0;A3:4548_0|path0:687-1752:687-2821:+	PB42736	PB42736,PB22282,PB20957	hypothetical protein glysoja_009177
4667_0|path1	more than one	A3	4667_0|path1	4667_0|path1;A3:4667_0|path1:284-417:284-777:+	PB32330	PB32330,PB28071	uncharacterized protein LOC100799306 isoform X1
471_0|path5	more than one	A3	471_0|path5	471_0|path5;A3:471_0|path5:3310-3404:3310-3424:+	PB28128,PB26848	PB28128,PB26848,PB28853,PB43365	cyclin-dependent kinase G-2
4921_0|path14	more than one	A3	4921_0|path14	4921_0|path14;A3:4921_0|path14:1291-1485:1291-2840:+	PB31897	PB31897,PB20431,PB6676,PB20585,PB18172	inositol-tetrakisphosphate 1-kinase 3-like isoform X2
493_0|path1	more than one	A3	493_0|path1	493_0|path1;A3:493_0|path1:3789-4073:3789-4078:+	PB9358	PB9358,PB10210	uncharacterized protein LOC100784044 isoform X2
4934_0|path4	more than one	A3	4934_0|path4	4934_0|path4;A3:4934_0|path4:2150-2908:2150-3659:+	PB25702	PB25702,PB21128	F-box/LRR-repeat protein 14
4934_0|path4	more than one	A3	4934_0|path4	4934_0|path4;A3:4934_0|path4:709-1748:709-1857:+	PB25702	PB25702,PB19196,PB35670,PB32517,PB21128,PB31047	F-box/LRR-repeat protein 14
4934_0|path4	more than one	A3	4934_0|path4	4934_0|path4;A3:4934_0|path4:3938-4373:3938-4376:+	PB19196	PB19196,PB30096,PB35670,PB32517,PB21128	F-box/LRR-repeat protein 14
5145_0|path16	more than one	A3	5145_0|path16	5145_0|path16;A3:5145_0|path16:2494-13902:2494-14026:+	PB29152	PB29152,PB39198,PB27331,PB33969,PB23841,PB21434	putative calcium-transporting ATPase 11, plasma membrane-type
5145_0|path16	more than one	A3	5145_0|path16	5145_0|path16;A3:5145_0|path16:14973-15108:14973-15511:+	PB27331	PB27331,PB33969	putative calcium-transporting ATPase 11, plasma membrane-type
5145_2|path9	more than one	A3	5145_2|path9	5145_2|path9;A3:5145_2|path9:2834-3953:2834-3960:+	PB20602,PB26099,PB23000,PB40979	PB20602,PB26099,PB23000,PB40979,PB13855	Myosin-J heavy chain
5170_7|path8	more than one	A3	5170_7|path8	5170_7|path8;A3:5170_7|path8:1065-1156:1065-1160:+	PB25525,PB39502,PB22158,PB30806	PB25525,PB39502,PB22158,PB30806,PB23234	Poly(A) polymerase
5272_0|path0	more than one	A3	5272_0|path0	5272_0|path0;A3:5272_0|path0:2962-3265:2962-3268:+	PB22446,PB18724,PB13682	PB22446,PB18724,PB13682,PB29991	uncharacterized protein LOC109795183 isoform X2
5356_0|path1	more than one	A3	5356_0|path1	5356_0|path1;A3:5356_0|path1:4089-5326:4089-5336:+	PB39328,PB15912,PB43412	PB39328,PB15912,PB43412,PB17988	aspartyl protease family protein
5385_2|path7	more than one	A3	5385_2|path7	5385_2|path7;A3:5385_2|path7:4294-4378:4294-4422:+	PB22047,PB12458,PB11658,PB19749,PB17297	PB22047,PB12458,PB11658,PB19749,PB17297,PB41158	CBL-interacting serine/threonine-protein kinase 3-like isoform X2
5469_0|path1	more than one	A3	5469_0|path1	5469_0|path1;A3:5469_0|path1:1248-1938:1248-2261:+	PB19627	PB19627,PB35897	F-box protein CPR30-like
5471_0|path4	more than one	A3	5471_0|path4	5471_0|path4;A3:5471_0|path4:504-659:504-990:+	PB8780	PB8780,PB17162	serine/arginine-rich splicing factor SR45a isoform X1
5471_0|path4	more than one	A3	5471_0|path4	5471_0|path4;A3:5471_0|path4:504-674:504-990:+	PB7126	PB7126,PB17162	serine/arginine-rich splicing factor SR45a isoform X1
5471_0|path4	more than one	A3	5471_0|path4	5471_0|path4;A3:5471_0|path4:504-659:504-674:+	PB8780	PB8780,PB7126	serine/arginine-rich splicing factor SR45a isoform X1
5594_0|path0	more than one	A3	5594_0|path0	5594_0|path0;A3:5594_0|path0:328-1067:328-1136:+	PB14384,PB42458	PB14384,PB42458,PB16710	uncharacterized protein LOC106764963
5622_0|path3	more than one	A3	5622_0|path3	5622_0|path3;A3:5622_0|path3:1296-1389:1296-1408:+	PB10375	PB10375,PB14392	hypothetical protein PHAVU_006G062200g
5638_0|path0	more than one	A3	5638_0|path0	5638_0|path0;A3:5638_0|path0:1036-2456:1036-2477:+	PB11959	PB11959,PB12466	uncharacterized protein LOC100792566
5693_1|path0	more than one	A3	5693_1|path0	5693_1|path0;A3:5693_1|path0:239-1206:239-1253:+	PB15502,PB14535	PB15502,PB14535,PB36228	allantoate deiminase 2 precursor
5835_0|path0	more than one	A3	5835_0|path0	5835_0|path0;A3:5835_0|path0:1057-1126:1057-1131:+	PB17352	PB17352,PB16612	hypothetical protein PHAVU_007G129400g, partial
586_0|path2	more than one	A3	586_0|path2	586_0|path2;A3:586_0|path2:2924-3403:2924-3406:+	PB34113	PB34113,PB25349,PB29945	Putative LRR receptor-like serine/threonine-protein kinase
587_0|path1	more than one	A3	587_0|path1	587_0|path1;A3:587_0|path1:1403-1467:1403-1526:+	PB42219	PB42219,PB42091,PB30949,PB28290,PB27246,PB42273	hypothetical protein GLYMA_14G001500
6000_0|path66	more than one	A3	6000_0|path66	6000_0|path66;A3:6000_0|path66:2288-2386:2288-2451:+	PB5850,PB18876,PB18746,PB6267,PB35894,PB15944	PB5850,PB18876,PB18746,PB6267,PB35894,PB15944,PB16040	uncharacterized protein LOC100790139 isoform X2
6000_0|path66	more than one	A3	6000_0|path66	6000_0|path66;A3:6000_0|path66:1468-1931:1468-1938:+	PB16040	PB16040,PB5850,PB18876,PB18196,PB18746,PB6267,PB35894,PB15944	uncharacterized protein LOC100790139 isoform X2
6024_1|path0	more than one	A3	6024_1|path0	6024_1|path0;A3:6024_1|path0:2117-2237:2117-2603:+	PB32812,PB27976,PB41805	PB32812,PB27976,PB41805,PB37702,PB38453,PB33108,PB18972,PB27398,PB42485,PB26907,PB26745,PB19686	pre-mRNA-processing factor 39-like isoform X1
6024_1|path0	more than one	A3	6024_1|path0	6024_1|path0;A3:6024_1|path0:950-1036:950-1042:+	PB33108,PB26372,PB26907,PB19686	PB33108,PB26372,PB26907,PB19686,PB32812	pre-mRNA-processing factor 39-like isoform X1
6024_1|path0	more than one	A3	6024_1|path0	6024_1|path0;A3:6024_1|path0:950-1036:950-1089:+	PB33108,PB26372,PB26907,PB19686	PB33108,PB26372,PB26907,PB19686,PB26745	pre-mRNA-processing factor 39-like isoform X1
6024_1|path0	more than one	A3	6024_1|path0	6024_1|path0;A3:6024_1|path0:950-1036:950-1075:+	PB33108,PB26372,PB26907,PB19686	PB33108,PB26372,PB26907,PB19686,PB28786	pre-mRNA-processing factor 39-like isoform X1
6024_1|path0	more than one	A3	6024_1|path0	6024_1|path0;A3:6024_1|path0:2117-2237:2117-2399:+	PB32812,PB27976,PB41805,PB32127,PB28936,PB29364	PB32812,PB27976,PB41805,PB32127,PB28936,PB29364,PB22001	pre-mRNA-processing factor 39-like isoform X1
6024_1|path0	more than one	A3	6024_1|path0	6024_1|path0;A3:6024_1|path0:950-1042:950-1075:+	PB32812	PB32812,PB28786	pre-mRNA-processing factor 39-like isoform X1
6024_1|path0	more than one	A3	6024_1|path0	6024_1|path0;A3:6024_1|path0:950-1075:950-1089:+	PB28786	PB28786,PB26745	pre-mRNA-processing factor 39-like isoform X1
6024_1|path0	more than one	A3	6024_1|path0	6024_1|path0;A3:6024_1|path0:950-1042:950-1089:+	PB32812	PB32812,PB26745	pre-mRNA-processing factor 39-like isoform X1
6024_4|path6	more than one	A3	6024_4|path6	6024_4|path6;A3:6024_4|path6:244-324:244-404:+	PB43248	PB43248,PB39572	hypothetical protein PHAVU_011G104600g
6024_4|path6	more than one	A3	6024_4|path6	6024_4|path6;A3:6024_4|path6:244-324:244-377:+	PB43248	PB43248,PB24124,PB29866,PB33616	hypothetical protein PHAVU_011G104600g
6024_4|path6	more than one	A3	6024_4|path6	6024_4|path6;A3:6024_4|path6:244-377:244-404:+	PB24124,PB29866,PB33616	PB24124,PB29866,PB33616,PB39572	hypothetical protein PHAVU_011G104600g
6106_0|path3	more than one	A3	6106_0|path3	6106_0|path3;A3:6106_0|path3:1464-1647:1464-1977:+	PB25555,PB31952,PB29240,PB41358	PB25555,PB31952,PB29240,PB41358,PB18994,PB40495	DEAD-box ATP-dependent RNA helicase 46
615_0|path1	more than one	A3	615_0|path1	615_0|path1;A3:615_0|path1:876-1532:876-1646:+	PB28725,PB29939	PB28725,PB29939,PB34343	probable UDP-N-acetylglucosamine--peptide N-acetylglucosaminyltransferase SEC
616_2|path0	more than one	A3	616_2|path0	616_2|path0;A3:616_2|path0:1111-1256:1111-1335:+	PB29808	PB29808,PB27764	glycogen phosphorylase 1-like isoform X1
616_2|path0	more than one	A3	616_2|path0	616_2|path0;A3:616_2|path0:1111-1243:1111-1335:+	PB41730	PB41730,PB27764	glycogen phosphorylase 1-like isoform X1
616_2|path0	more than one	A3	616_2|path0	616_2|path0;A3:616_2|path0:1111-1243:1111-1256:+	PB41730	PB41730,PB29808	glycogen phosphorylase 1-like isoform X1
6251_1|path0	more than one	A3	6251_1|path0	6251_1|path0;A3:6251_1|path0:867-964:867-1012:+	PB2005	PB2005,PB5488,PB40,PB15546,PB5437	ubiquitin-conjugating enzyme E2 2 isoform X1
6259_0|path0	more than one	A3	6259_0|path0	6259_0|path0;A3:6259_0|path0:847-1071:847-1090:+	PB18237	PB18237,PB36594	formyltetrahydrofolate deformylase 1, mitochondrial-like
64_2|path2	more than one	A3	64_2|path2	64_2|path2;A3:64_2|path2:807-2482:807-2574:+	PB12052,PB6188	PB12052,PB6188,PB7349	laccase-4-like
6448_0|path0	more than one	A3	6448_0|path0	6448_0|path0;A3:6448_0|path0:519-782:519-867:+	PB9908,PB15047	PB9908,PB15047,PB36072	Putative methyltransferase, chloroplastic
6518_2|path13	more than one	A3	6518_2|path13	6518_2|path13;A3:6518_2|path13:5322-5664:5322-5850:+	PB26863	PB26863,PB40012,PB26715,PB30434,PB25385	probable disease resistance protein At1g12280
6542_3|path3	more than one	A3	6542_3|path3	6542_3|path3;A3:6542_3|path3:417-1131:417-1833:+	PB35182	PB35182,PB341	protein DEHYDRATION-INDUCED 19 homolog 2-like
658_1|path1	more than one	A3	658_1|path1	658_1|path1;A3:658_1|path1:849-2173:849-3423:+	PB41238,PB42417	PB41238,PB42417,PB19722	far upstream element-binding protein 1-like
658_7|path1	more than one	A3	658_7|path1	658_7|path1;A3:658_7|path1:962-1748:962-3038:+	PB26818	PB26818,PB23420	Far upstream element-binding protein 2
66_0|path0	more than one	A3	66_0|path0	66_0|path0;A3:66_0|path0:1535-1900:1535-1903:+	PB26675	PB26675,PB26209,PB31681,PB43473,PB31492,PB24995	hypothetical protein GLYMA_10G012600
665_14|path1	more than one	A3	665_14|path1	665_14|path1;A3:665_14|path1:3462-3602:3462-3625:+	PB28863	PB28863,PB41182	putative disease resistance RPP13-like protein 1
6885_0|path0	more than one	A3	6885_0|path0	6885_0|path0;A3:6885_0|path0:122-210:122-217:+	PB13472	PB13472,PB10040	probable plastid-lipid-associated protein 10, chloroplastic isoform X1
6991_0|path0	more than one	A3	6991_0|path0	6991_0|path0;A3:6991_0|path0:301-371:301-399:+	PB36591,PB36820	PB36591,PB36820,PB8543	Hypothetical protein glysoja_013938
6991_0|path0	more than one	A3	6991_0|path0	6991_0|path0;A3:6991_0|path0:1096-1792:1096-1817:+	PB36820	PB36820,PB36591,PB8543	Hypothetical protein glysoja_013938
703_2|path2	more than one	A3	703_2|path2	703_2|path2;A3:703_2|path2:2818-2928:2818-3139:+	PB24026,PB27637,PB43069	PB24026,PB27637,PB43069,PB21947	putative LRR receptor-like serine/threonine-protein kinase At1g53420 family, partial
7071_0|path0	more than one	A3	7071_0|path0	7071_0|path0;A3:7071_0|path0:50-113:50-126:+	PB14260	PB14260,PB7639,PB6205,PB10674	aquaporin NIP6-1-like
7087_0|path2	more than one	A3	7087_0|path2	7087_0|path2;A3:7087_0|path2:1798-2719:1798-2745:+	PB7362	PB7362,PB15426,PB10992,PB10771	uncharacterized protein LOC100776243
714_0|path5	more than one	A3	714_0|path5	714_0|path5;A3:714_0|path5:1945-2270:1945-2274:+	PB39862,PB37863	PB39862,PB37863,PB29115	centromere/kinetochore protein zw10 homolog isoform X1
7233_0|path1	more than one	A3	7233_0|path1	7233_0|path1;A3:7233_0|path1:264-329:264-349:+	PB8952	PB8952,PB12979	protein SYS1 homolog
726_0|path8	more than one	A3	726_0|path8	726_0|path8;A3:726_0|path8:2315-2505:2315-2845:+	PB31077	PB31077,PB22209,PB32742	hypothetical protein GLYMA_14G106500
726_0|path8	more than one	A3	726_0|path8	726_0|path8;A3:726_0|path8:1150-1400:1150-1719:+	PB22209,PB41796	PB22209,PB41796,PB23570	hypothetical protein GLYMA_14G106500
7282_24|path1	more than one	A3	7282_24|path1	7282_24|path1;A3:7282_24|path1:3048-3998:3048-4069:+	PB7368,PB43756	PB7368,PB43756,PB37420,PB12055	hypothetical protein GLYMA_15G240800
765_0|path10	more than one	A3	765_0|path10	765_0|path10;A3:765_0|path10:691-854:691-910:+	PB24896,PB25990,PB27850,PB34185	PB24896,PB25990,PB27850,PB34185,PB25281,PB43389	RNA-binding protein 25-like isoform X1
765_0|path10	more than one	A3	765_0|path10	765_0|path10;A3:765_0|path10:611-910:611-1435:+	PB23946	PB23946,PB27968	RNA-binding protein 25-like isoform X1
765_0|path10	more than one	A3	765_0|path10	765_0|path10;A3:765_0|path10:611-854:611-910:+	PB26618	PB26618,PB40552,PB23946	RNA-binding protein 25-like isoform X1
765_0|path10	more than one	A3	765_0|path10	765_0|path10;A3:765_0|path10:611-854:611-1435:+	PB26618	PB26618,PB27968	RNA-binding protein 25-like isoform X1
765_0|path10	more than one	A3	765_0|path10	765_0|path10;A3:765_0|path10:955-962:955-1222:+	PB27850	PB27850,PB43389	RNA-binding protein 25-like isoform X1
7683_0|path0	more than one	A3	7683_0|path0	7683_0|path0;A3:7683_0|path0:277-368:277-407:+	PB6353	PB6353,PB16965	peptidyl-prolyl cis-trans isomerase FKBP18, chloroplastic isoform X1
770_0|path0	more than one	A3	770_0|path0	770_0|path0;A3:770_0|path0:1201-1284:1201-1300:+	PB19339,PB30054	PB19339,PB30054,PB31375	NF-X1-type zinc finger protein NFXL2-like isoform X1
7709_4|path12	more than one	A3	7709_4|path12	7709_4|path12;A3:7709_4|path12:2771-3820:2771-4866:+	PB32568	PB32568,PB27491	endonuclease MutS2 isoform X1
781_0|path2	more than one	A3	781_0|path2	781_0|path2;A3:781_0|path2:467-607:467-628:+	PB23944	PB23944,PB25712	uncharacterized protein LOC109813756 isoform X1
783_0|path0	more than one	A3	783_0|path0	783_0|path0;A3:783_0|path0:2582-2758:2582-2832:+	PB27454,PB25503,PB41482	PB27454,PB25503,PB41482,PB39003	uncharacterized ATP-dependent helicase YprA
7836_0|path3	more than one	A3	7836_0|path3	7836_0|path3;A3:7836_0|path3:2809-3426:2809-3431:+	PB17824,PB20582,PB17606	PB17824,PB20582,PB17606,PB21027	Ribosomal protein
7949_10|path1	more than one	A3	7949_10|path1	7949_10|path1;A3:7949_10|path1:317-823:317-959:+	PB30266,PB31379	PB30266,PB31379,PB24492,PB15069	TMV resistance protein N
7949_13|path0	more than one	A3	7949_13|path0	7949_13|path0;A3:7949_13|path0:1540-1645:1540-1656:+	PB39431,PB26754	PB39431,PB26754,PB39040	hypothetical protein LR48_Vigan08g077800
7949_13|path0	more than one	A3	7949_13|path0	7949_13|path0;A3:7949_13|path0:1495-1645:1495-1656:+	PB39184	PB39184,PB32892,PB24769,PB37907	hypothetical protein LR48_Vigan08g077800
7949_13|path0	more than one	A3	7949_13|path0	7949_13|path0;A3:7949_13|path0:1793-2552:1793-2622:+	PB24769,PB37907	PB24769,PB37907,PB39431,PB26754,PB32892,PB28321	hypothetical protein LR48_Vigan08g077800
7949_16|path11	more than one	A3	7949_16|path11	7949_16|path11;A3:7949_16|path11:1039-1155:1039-1603:+	PB40618,PB27367	PB40618,PB27367,PB39031	TMV resistance protein N-like
7949_38|path2	more than one	A3	7949_38|path2	7949_38|path2;A3:7949_38|path2:593-863:593-1795:+	PB26185	PB26185,PB40078	hypothetical protein VIGAN_10055300
7949_38|path3	more than one	A3	7949_38|path3	7949_38|path3;A3:7949_38|path3:4228-4976:4228-5048:+	PB31098	PB31098,PB39802	hypothetical protein VIGAN_10055300
7949_38|path3	more than one	A3	7949_38|path3	7949_38|path3;A3:7949_38|path3:593-863:593-1464:+	PB39802	PB39802,PB31098	hypothetical protein VIGAN_10055300
7949_40|path1	more than one	A3	7949_40|path1	7949_40|path1;A3:7949_40|path1:4146-4612:4146-4745:+	PB24894,PB41376	PB24894,PB41376,PB41649	TMV resistance protein N, partial
7949_40|path1	more than one	A3	7949_40|path1	7949_40|path1;A3:7949_40|path1:4146-4536:4146-4612:+	PB25288	PB25288,PB24894,PB41376	TMV resistance protein N, partial
7949_40|path1	more than one	A3	7949_40|path1	7949_40|path1;A3:7949_40|path1:4146-4536:4146-4745:+	PB25288	PB25288,PB41649	TMV resistance protein N, partial
7949_68|path1	more than one	A3	7949_68|path1	7949_68|path1;A3:7949_68|path1:533-693:533-904:+	PB29483	PB29483,PB25070	Hypothetical protein glysoja_015335
806_0|path5	more than one	A3	806_0|path5	806_0|path5;A3:806_0|path5:1750-1813:1750-1937:+	PB29997,PB30931,PB27640,PB26477	PB29997,PB30931,PB27640,PB26477,PB42737	importin-9
806_0|path5	more than one	A3	806_0|path5	806_0|path5;A3:806_0|path5:1995-2605:1995-2833:+	PB43600	PB43600,PB30931,PB42737,PB27640,PB26477	importin-9
816_0|path2	more than one	A3	816_0|path2	816_0|path2;A3:816_0|path2:2629-2717:2629-2727:+	PB40781,PB29400	PB40781,PB29400,PB23176	ADP-ribosylation factor GTPase-activating protein AGD1-like isoform X5
8232_13|path6	more than one	A3	8232_13|path6	8232_13|path6;A3:8232_13|path6:660-2328:660-2452:+	PB22130,PB22530,PB22436,PB19677	PB22130,PB22530,PB22436,PB19677,PB38126	subtilisin-like protease Glyma18g48580
8232_6|path4	more than one	A3	8232_6|path4	8232_6|path4;A3:8232_6|path4:2293-2512:2293-2519:+	PB40293,PB28783,PB34037,PB32469,PB39786,PB30682,PB40673,PB41574,PB42980,PB31865,PB27692,PB31189,PB39965,PB3547,PB37692,PB21750	PB40293,PB28783,PB34037,PB32469,PB39786,PB30682,PB40673,PB41574,PB42980,PB31865,PB27692,PB31189,PB39965,PB3547,PB37692,PB21750,PB26324	glutamate dehydrogenase 2
8232_6|path4	more than one	A3	8232_6|path4	8232_6|path4;A3:8232_6|path4:2066-2180:2066-2233:+	PB42980	PB42980,PB40293,PB28783,PB34037,PB32469,PB39786,PB30682,PB40673,PB26324,PB31865,PB27692,PB31189,PB39965,PB3547,PB37692,PB21750	glutamate dehydrogenase 2
8232_6|path4	more than one	A3	8232_6|path4	8232_6|path4;A3:8232_6|path4:1477-1829:1477-1961:+	PB21750	PB21750,PB39786,PB30682,PB42980,PB3547,PB37692	glutamate dehydrogenase 2
8232_6|path4	more than one	A3	8232_6|path4	8232_6|path4;A3:8232_6|path4:1547-1829:1547-1961:+	PB27692	PB27692,PB32469,PB31865,PB31189	glutamate dehydrogenase 2
8232_6|path4	more than one	A3	8232_6|path4	8232_6|path4;A3:8232_6|path4:680-808:680-812:+	PB34037	PB34037,PB40293	glutamate dehydrogenase 2
8232_8|path2	more than one	A3	8232_8|path2	8232_8|path2;A3:8232_8|path2:987-1216:987-1485:+	PB16063	PB16063,PB1194	uncharacterized protein LOC107606123 isoform X2
8232_8|path2	more than one	A3	8232_8|path2	8232_8|path2;A3:8232_8|path2:987-1102:987-1216:+	PB21580	PB21580,PB16063	uncharacterized protein LOC107606123 isoform X2
8232_8|path2	more than one	A3	8232_8|path2	8232_8|path2;A3:8232_8|path2:179-734:179-745:+	PB16063	PB16063,PB1194	uncharacterized protein LOC107606123 isoform X2
8232_8|path2	more than one	A3	8232_8|path2	8232_8|path2;A3:8232_8|path2:987-1102:987-1485:+	PB21580	PB21580,PB1194	uncharacterized protein LOC107606123 isoform X2
833_0|path4	more than one	A3	833_0|path4	833_0|path4;A3:833_0|path4:1595-1986:1595-1991:+	PB8002,PB26392	PB8002,PB26392,PB24358,PB14969,PB25901,PB22974	uncharacterized protein YacP isoform X1
845_0|path0	more than one	A3	845_0|path0	845_0|path0;A3:845_0|path0:383-1072:383-1170:+	PB40336	PB40336,PB28617	hypothetical protein VITISV_011051
8607_123|path10	more than one	A3	8607_123|path10	8607_123|path10;A3:8607_123|path10:378-459:378-605:+	PB36323	PB36323,PB3661	threonylcarbamoyladenosine tRNA methylthiotransferase
8607_146|path0	more than one	A3	8607_146|path0	8607_146|path0;A3:8607_146|path0:94-384:94-921:+	PB33630	PB33630,PB31212	TMV resistance protein N-like isoform X1
8607_176|path5	more than one	A3	8607_176|path5	8607_176|path5;A3:8607_176|path5:628-727:628-749:+	PB33617	PB33617,PB30127	TMV resistance protein N-like
8607_176|path5	more than one	A3	8607_176|path5	8607_176|path5;A3:8607_176|path5:862-1000:862-1017:+	PB30127	PB30127,PB33617	TMV resistance protein N-like
8607_361|path0	more than one	A3	8607_361|path0	8607_361|path0;A3:8607_361|path0:2248-2371:2248-2494:+	PB42469,PB42197,PB39068	PB42469,PB42197,PB39068,PB42285	TMV resistance protein N-like isoform X2
8607_365|path1	more than one	A3	8607_365|path1	8607_365|path1;A3:8607_365|path1:374-1176:374-1186:+	PB4924	PB4924,PB5123	--
8607_365|path1	more than one	A3	8607_365|path1	8607_365|path1;A3:8607_365|path1:197-264:197-335:+	PB909	PB909,PB5123,PB10551	--
8607_365|path1	more than one	A3	8607_365|path1	8607_365|path1;A3:8607_365|path1:374-1176:374-1190:+	PB4924	PB4924,PB909	--
8607_365|path1	more than one	A3	8607_365|path1	8607_365|path1;A3:8607_365|path1:374-1186:374-1190:+	PB5123	PB5123,PB909	--
8607_44|path6	more than one	A3	8607_44|path6	8607_44|path6;A3:8607_44|path6:280-387:280-1692:+	PB40708	PB40708,PB42496	TMV resistance protein N-like isoform X1
8607_44|path6	more than one	A3	8607_44|path6	8607_44|path6;A3:8607_44|path6:280-387:280-1511:+	PB40708	PB40708,PB23244,PB22019,PB21934	TMV resistance protein N-like isoform X1
8607_5|path50	more than one	A3	8607_5|path50	8607_5|path50;A3:8607_5|path50:859-2204:859-3073:+	PB30367,PB29056,PB29247	PB30367,PB29056,PB29247,PB31301	hypothetical protein GLYMA_13G076200
8674_159|path1	more than one	A3	8674_159|path1	8674_159|path1;A3:8674_159|path1:1091-1131:1091-1628:+	PB40056	PB40056,PB24227	disease resistance protein RML1A-like
8674_196|path1	more than one	A3	8674_196|path1	8674_196|path1;A3:8674_196|path1:612-683:612-720:+	PB26982,PB39171	PB26982,PB39171,PB23828,PB37747	hypothetical protein TSUD_404350
8674_25|path8	more than one	A3	8674_25|path8	8674_25|path8;A3:8674_25|path8:377-1428:377-1432:+	PB33718	PB33718,PB34145	uncharacterized protein LOC109338411
8674_8|path6	more than one	A3	8674_8|path6	8674_8|path6;A3:8674_8|path6:138-260:138-286:+	PB27699	PB27699,PB28677	uncharacterized protein LOC100791891
8674_8|path6	more than one	A3	8674_8|path6	8674_8|path6;A3:8674_8|path6:138-286:138-435:+	PB28677	PB28677,PB30874	uncharacterized protein LOC100791891
8674_9|path0	more than one	A3	8674_9|path0	8674_9|path0;A3:8674_9|path0:251-608:251-653:+	PB42217	PB42217,PB26439	disease resistance protein RML1B-like
901_0|path3	more than one	A3	901_0|path3	901_0|path3;A3:901_0|path3:622-2181:622-2241:+	PB8122,PB17366	PB8122,PB17366,PB8163	--
909_0|path0	more than one	A3	909_0|path0	909_0|path0;A3:909_0|path0:2135-2229:2135-2232:+	PB22097	PB22097,PB25029	receptor-like kinase isoform X2
924_0|path9	more than one	A3	924_0|path9	924_0|path9;A3:924_0|path9:2592-2775:2592-2806:+	PB43148,PB32944,PB29737,PB24689	PB43148,PB32944,PB29737,PB24689,PB40768	hypothetical protein TSUD_93420
955_0|path1	more than one	A3	955_0|path1	955_0|path1;A3:955_0|path1:117-281:117-293:+	PB24724	PB24724,PB26540	protein TRM32-like isoform X1
955_0|path1	more than one	A3	955_0|path1	955_0|path1;A3:955_0|path1:975-1127:975-1141:+	PB26540,PB25891,PB27827,PB33170,PB24724	PB26540,PB25891,PB27827,PB33170,PB24724,PB25194	protein TRM32-like isoform X1
966_0|path5	more than one	A3	966_0|path5	966_0|path5;A3:966_0|path5:1406-2068:1406-2078:+	PB21994	PB21994,PB33714	glycerophosphodiester phosphodiesterase GDPDL1-like
975_0|path2	more than one	A3	975_0|path2	975_0|path2;A3:975_0|path2:2879-2996:2879-3042:+	PB32233,PB32182,PB33027,PB41906,PB33180,PB29713,PB24233,PB43103	PB32233,PB32182,PB33027,PB41906,PB33180,PB29713,PB24233,PB43103,PB28987	GTP pyrophosphokinase
982_0|path1	more than one	A3	982_0|path1	982_0|path1;A3:982_0|path1:3055-3143:3055-3164:+	PB32784	PB32784,PB26576,PB26832,PB30217	nodulin homeobox isoform X1
1058_0|path1	more than one	A5	1058_0|path1	1058_0|path1;A5:1058_0|path1:933-2074:611-2074:+	PB15807,PB18040,PB18418	PB15807,PB18040,PB18418,PB3151	1-aminocyclopropane-1-carboxylate oxidase like 1
1061_0|path4	more than one	A5	1061_0|path4	1061_0|path4;A5:1061_0|path4:2356-2451:2271-2451:+	PB33929	PB33929,PB28721,PB41598,PB29383,PB26318,PB16351	hypothetical protein LR48_Vigan02g080000
1082_0|path1	more than one	A5	1082_0|path1	1082_0|path1;A5:1082_0|path1:1015-3978:1012-3978:+	PB18586	PB18586,PB19716	Lipid phosphate phosphatase 1
1091_0|path1	more than one	A5	1091_0|path1	1091_0|path1;A5:1091_0|path1:1133-1539:909-1539:+	PB23563	PB23563,PB39306	DNA repair endonuclease UVH1 isoform X1
1096_2|path0	more than one	A5	1096_2|path0	1096_2|path0;A5:1096_2|path0:1259-2163:1220-2163:+	PB27578	PB27578,PB9350	diacylglycerol O-acyltransferase 2D isoform X1
1097_0|path7	more than one	A5	1097_0|path7	1097_0|path7;A5:1097_0|path7:838-1027:668-1027:+	PB28886	PB28886,PB29864	protein MEI2-like 1 isoform X2
1108_0|path2	more than one	A5	1108_0|path2	1108_0|path2;A5:1108_0|path2:1441-1933:1371-1933:+	PB31538	PB31538,PB38446,PB25770	protein ENHANCED DISEASE RESISTANCE 2
1130_0|path2	more than one	A5	1130_0|path2	1130_0|path2;A5:1130_0|path2:397-608:332-608:+	PB39223	PB39223,PB36191	hypothetical protein GLYMA_05G232600
1161_0|path2	more than one	A5	1161_0|path2	1161_0|path2;A5:1161_0|path2:2574-2682:2436-2682:+	PB25674	PB25674,PB20881,PB26610,PB32521	uncharacterized protein LOC100815163 isoform X1
1205_0|path0	more than one	A5	1205_0|path0	1205_0|path0;A5:1205_0|path0:2449-2639:1216-2639:+	PB40116	PB40116,PB37120	hypothetical protein GLYMA_11G067300
1207_0|path4	more than one	A5	1207_0|path4	1207_0|path4;A5:1207_0|path4:203-661:114-661:+	PB19083,PB28487	PB19083,PB28487,PB29362,PB21506	splicing factor 1-like isoform X1
1223_0|path8	more than one	A5	1223_0|path8	1223_0|path8;A5:1223_0|path8:947-1203:865-1203:+	PB34182	PB34182,PB28532	Two-component response regulator-like PRR37
1223_0|path8	more than one	A5	1223_0|path8	1223_0|path8;A5:1223_0|path8:2815-3197:2812-3197:+	PB34182	PB34182,PB28532,PB19430,PB25696,PB24915,PB26911	Two-component response regulator-like PRR37
1235_0|path10	more than one	A5	1235_0|path10	1235_0|path10;A5:1235_0|path10:471-684:463-684:+	PB31226,PB28931,PB31809	PB31226,PB28931,PB31809,PB29842,PB40489,PB30733,PB42760,PB39565,PB34079,PB40473	ATP-binding/protein serine/threonine kinase isoform X2
1235_0|path10	more than one	A5	1235_0|path10	1235_0|path10;A5:1235_0|path10:1688-1998:1625-1998:+	PB29842,PB30733,PB31226,PB34079,PB28931,PB31809,PB39571	PB29842,PB30733,PB31226,PB34079,PB28931,PB31809,PB39571,PB39565	ATP-binding/protein serine/threonine kinase isoform X2
1247_0|path7	more than one	A5	1247_0|path7	1247_0|path7;A5:1247_0|path7:454-572:312-572:+	PB39278	PB39278,PB27508,PB27076,PB38098	ubiquitin-activating enzyme E1 1-like isoform X1
1247_0|path7	more than one	A5	1247_0|path7	1247_0|path7;A5:1247_0|path7:312-572:268-572:+	PB27508,PB27076,PB38098	PB27508,PB27076,PB38098,PB33098	ubiquitin-activating enzyme E1 1-like isoform X1
1247_0|path7	more than one	A5	1247_0|path7	1247_0|path7;A5:1247_0|path7:454-572:268-572:+	PB39278	PB39278,PB33098	ubiquitin-activating enzyme E1 1-like isoform X1
1247_3|path8	more than one	A5	1247_3|path8	1247_3|path8;A5:1247_3|path8:409-436:211-436:+	PB24633,PB32875	PB24633,PB32875,PB32198,PB25474,PB30128	ubiquitin-activating enzyme E1 1-like
1264_0|path1	more than one	A5	1264_0|path1	1264_0|path1;A5:1264_0|path1:387-830:265-830:+	PB33874,PB23585,PB32757,PB37732,PB30479,PB20133	PB33874,PB23585,PB32757,PB37732,PB30479,PB20133,PB31191	hypothetical protein GLYMA_06G131700
1281_0|path0	more than one	A5	1281_0|path0	1281_0|path0;A5:1281_0|path0:2398-2596:1281-2596:+	PB31701	PB31701,PB8553	hypothetical protein GLYMA_01G2204002, partial
1281_0|path0	more than one	A5	1281_0|path0	1281_0|path0;A5:1281_0|path0:2986-3091:2752-3091:+	PB31701	PB31701,PB25629,PB24443,PB8553	hypothetical protein GLYMA_01G2204002, partial
1301_0|path2	more than one	A5	1301_0|path2	1301_0|path2;A5:1301_0|path2:1113-1186:1095-1186:+	PB22241,PB26510	PB22241,PB26510,PB21682,PB30416	putative ion channel POLLUX-like 2 isoform X2
1301_0|path3	more than one	A5	1301_0|path3	1301_0|path3;A5:1301_0|path3:1695-2611:1547-2611:+	PB38305,PB34076	PB38305,PB34076,PB21703	Putative ion channel POLLUX-like 2, partial
1301_0|path3	more than one	A5	1301_0|path3	1301_0|path3;A5:1301_0|path3:1182-1255:1164-1255:+	PB38305,PB21703	PB38305,PB21703,PB34076	Putative ion channel POLLUX-like 2, partial
1301_0|path4	more than one	A5	1301_0|path4	1301_0|path4;A5:1301_0|path4:1297-1370:1279-1370:+	PB30564	PB30564,PB37958,PB28385	Putative ion channel POLLUX-like 2, partial
1310_0|path0	more than one	A5	1310_0|path0	1310_0|path0;A5:1310_0|path0:1960-2181:1900-2181:+	PB23875,PB43300	PB23875,PB43300,PB28525	beta-galactosidase 1-like
1317_1|path4	more than one	A5	1317_1|path4	1317_1|path4;A5:1317_1|path4:2600-2623:1719-2623:+	PB38498	PB38498,PB23555,PB34090	N-terminal kinase-like protein
1359_0|path1	more than one	A5	1359_0|path1	1359_0|path1;A5:1359_0|path1:2868-3164:1342-3164:+	PB41609	PB41609,PB17537	hypothetical protein glysoja_048026
1366_0|path1	more than one	A5	1366_0|path1	1366_0|path1;A5:1366_0|path1:1757-3216:1753-3216:+	PB25128	PB25128,PB32952	SWAP (Suppressor-of-White-APricot)/surp domain-containing protein
1379_0|path2	more than one	A5	1379_0|path2	1379_0|path2;A5:1379_0|path2:2040-2913:1728-2913:+	PB30808	PB30808,PB20934	CLP protease regulatory subunit CLPX1, mitochondrial-like
139_0|path6	more than one	A5	139_0|path6	139_0|path6;A5:139_0|path6:402-763:318-763:+	PB32241	PB32241,PB28475,PB33095,PB32283	zinc finger CCCH domain-containing protein 53 isoform X2
1409_0|path1	more than one	A5	1409_0|path1	1409_0|path1;A5:1409_0|path1:3041-3715:2995-3715:+	PB27471,PB40557,PB24092,PB41037,PB30701,PB43277,PB42704,PB25043,PB26012,PB29962,PB31543,PB27314,PB42446	PB27471,PB40557,PB24092,PB41037,PB30701,PB43277,PB42704,PB25043,PB26012,PB29962,PB31543,PB27314,PB42446,PB24533	hypothetical protein KK1_023096
1433_0|path2	more than one	A5	1433_0|path2	1433_0|path2;A5:1433_0|path2:3593-3970:3543-3970:+	PB32278	PB32278,PB26386,PB23455,PB43218	hypothetical protein GOBAR_AA23801
1433_0|path2	more than one	A5	1433_0|path2	1433_0|path2;A5:1433_0|path2:3619-3970:3543-3970:+	PB30304,PB28453	PB30304,PB28453,PB26386,PB23455,PB43218	hypothetical protein GOBAR_AA23801
1433_0|path2	more than one	A5	1433_0|path2	1433_0|path2;A5:1433_0|path2:3619-3970:3593-3970:+	PB30304,PB28453	PB30304,PB28453,PB32278	hypothetical protein GOBAR_AA23801
1440_0|path1	more than one	A5	1440_0|path1	1440_0|path1;A5:1440_0|path1:2960-3118:2619-3118:+	PB21327	PB21327,PB8791,PB5777,PB21525	hypothetical protein glysoja_035824
1451_1|path2	more than one	A5	1451_1|path2	1451_1|path2;A5:1451_1|path2:367-456:341-456:+	PB35432	PB35432,PB42035	probable receptor-like protein kinase At3g17420
1473_0|path0	more than one	A5	1473_0|path0	1473_0|path0;A5:1473_0|path0:1267-1914:917-1914:+	PB43622	PB43622,PB22358	uncharacterized protein LOC100812171 isoform X1
1486_2|path8	more than one	A5	1486_2|path8	1486_2|path8;A5:1486_2|path8:628-1138:509-1138:+	PB27931	PB27931,PB23853,PB33940,PB30972	probable pectin methyltransferase QUA2
1486_2|path8	more than one	A5	1486_2|path8	1486_2|path8;A5:1486_2|path8:509-1138:368-1138:+	PB23853,PB33940,PB30972	PB23853,PB33940,PB30972,PB27113,PB21957	probable pectin methyltransferase QUA2
1486_2|path8	more than one	A5	1486_2|path8	1486_2|path8;A5:1486_2|path8:628-1138:368-1138:+	PB27931	PB27931,PB27113,PB21957	probable pectin methyltransferase QUA2
1497_0|path11	more than one	A5	1497_0|path11	1497_0|path11;A5:1497_0|path11:1985-2620:1980-2620:+	PB27112,PB21766	PB27112,PB21766,PB42038	sucrose synthase 2
1518_0|path5	more than one	A5	1518_0|path5	1518_0|path5;A5:1518_0|path5:927-1007:820-1007:+	PB39127,PB28112,PB25833,PB41976,PB31553	PB39127,PB28112,PB25833,PB41976,PB31553,PB27528	pseudouridine-5&apos;-phosphate glycosidase
1543_0|path0	more than one	A5	1543_0|path0	1543_0|path0;A5:1543_0|path0:173-314:117-314:+	PB31127,PB19485	PB31127,PB19485,PB32712,PB19194,PB20869	calmodulin-binding domain-containing protein IQD20
1613_0|path0	more than one	A5	1613_0|path0	1613_0|path0;A5:1613_0|path0:602-1114:171-1114:+	PB26381	PB26381,PB19241	uncharacterized protein LOC100806841
1613_0|path0	more than one	A5	1613_0|path0	1613_0|path0;A5:1613_0|path0:273-1114:171-1114:+	PB19016	PB19016,PB19241	uncharacterized protein LOC100806841
1613_0|path0	more than one	A5	1613_0|path0	1613_0|path0;A5:1613_0|path0:602-1114:273-1114:+	PB26381	PB26381,PB19016	uncharacterized protein LOC100806841
1655_0|path0	more than one	A5	1655_0|path0	1655_0|path0;A5:1655_0|path0:1288-1398:1177-1398:+	PB27369	PB27369,PB5881,PB30657	hypothetical protein GLYMA_02G288700
1659_2|path7	more than one	A5	1659_2|path7	1659_2|path7;A5:1659_2|path7:2433-2547:1811-2547:+	PB39933	PB39933,PB28366	kinesin-like protein NACK1 isoform X1
1689_0|path0	more than one	A5	1689_0|path0	1689_0|path0;A5:1689_0|path0:3993-4180:3948-4180:+	PB31336,PB18732	PB31336,PB18732,PB7069,PB4476	hypothetical protein GLYMA_05G007100
1727_0|path7	more than one	A5	1727_0|path7	1727_0|path7;A5:1727_0|path7:718-795:661-795:+	PB22197,PB38283	PB22197,PB38283,PB37213	cyclin-dependent kinase F-4
1759_0|path1	more than one	A5	1759_0|path1	1759_0|path1;A5:1759_0|path1:456-1142:227-1142:+	PB26892	PB26892,PB21923	BEL1-like homeodomain protein 8
1759_0|path1	more than one	A5	1759_0|path1	1759_0|path1;A5:1759_0|path1:227-1142:153-1142:+	PB21923	PB21923,PB19633	BEL1-like homeodomain protein 8
1759_0|path1	more than one	A5	1759_0|path1	1759_0|path1;A5:1759_0|path1:456-1142:153-1142:+	PB26892	PB26892,PB19633	BEL1-like homeodomain protein 8
178_2|path2	more than one	A5	178_2|path2	178_2|path2;A5:178_2|path2:1848-1916:1826-1916:+	PB26070	PB26070,PB34337	homeobox-leucine zipper protein ATHB-15
1787_0|path0	more than one	A5	1787_0|path0	1787_0|path0;A5:1787_0|path0:367-2710:136-2710:+	PB10072	PB10072,PB9848	DNA-directed RNA polymerase subunit beta
1800_0|path1	more than one	A5	1800_0|path1	1800_0|path1;A5:1800_0|path1:2523-2644:1916-2644:+	PB25404	PB25404,PB28382,PB28685,PB43705,PB26954,PB38921,PB39491,PB31729,PB40680	Exosome complex exonuclease RRP44
1801_1|path1	more than one	A5	1801_1|path1	1801_1|path1;A5:1801_1|path1:2594-2713:2580-2713:+	PB19889	PB19889,PB33101	long chain acyl-CoA synthetase 9, chloroplastic-like
1824_1|path0	more than one	A5	1824_1|path0	1824_1|path0;A5:1824_1|path0:250-331:191-331:+	PB19030	PB19030,PB21983,PB10339,PB21786	phospholipase D alpha 1
1844_0|path11	more than one	A5	1844_0|path11	1844_0|path11;A5:1844_0|path11:2020-2667:2002-2667:+	PB33649	PB33649,PB24272	alpha-glucosidase 2 isoform X2
1880_0|path0	more than one	A5	1880_0|path0	1880_0|path0;A5:1880_0|path0:2851-3575:2798-3575:+	PB37686	PB37686,PB21576	WD and tetratricopeptide repeats protein 1 isoform X1
1912_0|path1	more than one	A5	1912_0|path1	1912_0|path1;A5:1912_0|path1:1475-1759:1471-1759:+	PB31673	PB31673,PB18997,PB23503,PB26830,PB32830	uncharacterized protein LOC109815736 isoform X1
1918_0|path2	more than one	A5	1918_0|path2	1918_0|path2;A5:1918_0|path2:493-1180:349-1180:+	PB21623	PB21623,PB21782,PB30893	uncharacterized protein LOC100804499 isoform X1
1918_0|path2	more than one	A5	1918_0|path2	1918_0|path2;A5:1918_0|path2:624-1180:493-1180:+	PB23189	PB23189,PB21623	uncharacterized protein LOC100804499 isoform X1
1962_0|path1	more than one	A5	1962_0|path1	1962_0|path1;A5:1962_0|path1:1338-1666:1248-1666:+	PB42698	PB42698,PB32083,PB33975,PB23497	Bicarbonate transporter, C-terminal
1962_0|path1	more than one	A5	1962_0|path1	1962_0|path1;A5:1962_0|path1:2436-2762:2409-2762:+	PB32083,PB43167,PB23497,PB42698	PB32083,PB43167,PB23497,PB42698,PB34048	Bicarbonate transporter, C-terminal
1974_4|path0	more than one	A5	1974_4|path0	1974_4|path0;A5:1974_4|path0:4007-4101:3907-4101:+	PB38480,PB24465	PB38480,PB24465,PB26018	mitogen-activated protein kinase kinase kinase 1-like isoform X2
2039_0|path7	more than one	A5	2039_0|path7	2039_0|path7;A5:2039_0|path7:1344-1514:1255-1514:+	PB31909,PB33833,PB42034	PB31909,PB33833,PB42034,PB30971	beta-galactosidase 8-like
2057_0|path2	more than one	A5	2057_0|path2	2057_0|path2;A5:2057_0|path2:2481-2572:2439-2572:+	PB29284	PB29284,PB23982	protein SPA1-RELATED 3-like isoform X1
2057_0|path2	more than one	A5	2057_0|path2	2057_0|path2;A5:2057_0|path2:2486-2572:2481-2572:+	PB25437	PB25437,PB29284	protein SPA1-RELATED 3-like isoform X1
2057_0|path2	more than one	A5	2057_0|path2	2057_0|path2;A5:2057_0|path2:2486-2572:2439-2572:+	PB25437	PB25437,PB23982	protein SPA1-RELATED 3-like isoform X1
2075_0|path1	more than one	A5	2075_0|path1	2075_0|path1;A5:2075_0|path1:2028-2147:2007-2147:+	PB8128,PB39537	PB8128,PB39537,PB16823	AT-rich interactive domain-containing protein 5
2114_0|path0	more than one	A5	2114_0|path0	2114_0|path0;A5:2114_0|path0:3065-3212:2493-3212:+	PB20148	PB20148,PB10078	GmCK1p
2114_0|path10	more than one	A5	2114_0|path10	2114_0|path10;A5:2114_0|path10:2871-3018:2299-3018:+	PB35984	PB35984,PB10593,PB35154	GmCK1p
2141_3|path5	more than one	A5	2141_3|path5	2141_3|path5;A5:2141_3|path5:326-700:194-700:+	PB23733,PB27205	PB23733,PB27205,PB24192	transcriptional corepressor SEUSS-like
2163_0|path0	more than one	A5	2163_0|path0	2163_0|path0;A5:2163_0|path0:931-1012:869-1012:+	PB20491	PB20491,PB32284,PB22541,PB19854	casein kinase I-like protein
2189_0|path3	more than one	A5	2189_0|path3	2189_0|path3;A5:2189_0|path3:3109-3203:3067-3203:+	PB29360,PB28850,PB32544	PB29360,PB28850,PB32544,PB28368,PB33414,PB30439,PB20529	uncharacterized protein LOC100804887 isoform X2
2189_0|path3	more than one	A5	2189_0|path3	2189_0|path3;A5:2189_0|path3:2669-2758:2665-2758:+	PB28368,PB29360,PB28850,PB33414,PB30439,PB32544,PB20529	PB28368,PB29360,PB28850,PB33414,PB30439,PB32544,PB20529,PB26481	uncharacterized protein LOC100804887 isoform X2
2226_0|path2	more than one	A5	2226_0|path2	2226_0|path2;A5:2226_0|path2:2606-2747:2482-2747:+	PB29406	PB29406,PB43331,PB27242,PB38013,PB27618,PB21730	uncharacterized protein LOC100795418 isoform X1
2229_1|path0	more than one	A5	2229_1|path0	2229_1|path0;A5:2229_1|path0:445-735:122-735:+	PB24792	PB24792,PB31932	putative E3 ubiquitin-protein ligase RF298 isoform X3
2258_0|path0	more than one	A5	2258_0|path0	2258_0|path0;A5:2258_0|path0:1706-1846:1644-1846:+	PB39952	PB39952,PB40803	hypothetical protein GLYMA_07G273300
2322_0|path0	more than one	A5	2322_0|path0	2322_0|path0;A5:2322_0|path0:177-1507:109-1507:+	PB35757	PB35757,PB13302	uncharacterized protein LOC100796915 isoform X1
2343_0|path2	more than one	A5	2343_0|path2	2343_0|path2;A5:2343_0|path2:1892-2019:1887-2019:+	PB21362	PB21362,PB18977,PB18939,PB33998,PB32870,PB21385,PB43351	hypothetical protein GLYMA_10G294700
2350_0|path5	more than one	A5	2350_0|path5	2350_0|path5;A5:2350_0|path5:996-1141:967-1141:+	PB32212,PB33958,PB28420,PB29848,PB31053,PB28733,PB28409	PB32212,PB33958,PB28420,PB29848,PB31053,PB28733,PB28409,PB31504	large proline-rich protein BAG6-like isoform X3
2361_0|path1	more than one	A5	2361_0|path1	2361_0|path1;A5:2361_0|path1:1233-2012:1123-2012:+	PB41043	PB41043,PB42161,PB25424	ADP-ribosylation factor GTPase-activating protein AGD4-like isoform X2
2414_0|path0	more than one	A5	2414_0|path0	2414_0|path0;A5:2414_0|path0:3010-3320:3006-3320:+	PB306,PB34935	PB306,PB34935,PB29356,PB28158	putative S-adenosyl-L-methionine-dependent methyltransferase Mb1758c
2445_2|path1	more than one	A5	2445_2|path1	2445_2|path1;A5:2445_2|path1:2053-2141:2004-2141:+	PB32677	PB32677,PB36040	acyl-CoA thioesterase 2-like isoform X2
2479_0|path1	more than one	A5	2479_0|path1	2479_0|path1;A5:2479_0|path1:2013-2121:1778-2121:+	PB23489,PB27689,PB30841	PB23489,PB27689,PB30841,PB33645	hypothetical protein LR48_Vigan50s008900
2531_0|path0	more than one	A5	2531_0|path0	2531_0|path0;A5:2531_0|path0:2558-2962:1808-2962:+	PB21592	PB21592,PB18733,PB13842	hypothetical protein PHAVU_002G216600g
2550_0|path1	more than one	A5	2550_0|path1	2550_0|path1;A5:2550_0|path1:1745-1807:1692-1807:+	PB27168,PB43001,PB26869	PB27168,PB43001,PB26869,PB29475	ATP-dependent zinc metalloprotease FTSH 2, chloroplastic
2551_0|path2	more than one	A5	2551_0|path2	2551_0|path2;A5:2551_0|path2:229-448:224-448:+	PB26368,PB18484,PB10275,PB32552	PB26368,PB18484,PB10275,PB32552,PB27632	uncharacterized protein LOC100808990
2551_0|path2	more than one	A5	2551_0|path2	2551_0|path2;A5:2551_0|path2:1040-1163:841-1163:+	PB26368	PB26368,PB18484,PB10275	uncharacterized protein LOC100808990
2551_0|path2	more than one	A5	2551_0|path2	2551_0|path2;A5:2551_0|path2:1842-3027:1814-3027:+	PB10275	PB10275,PB18484	uncharacterized protein LOC100808990
2672_0|path0	more than one	A5	2672_0|path0	2672_0|path0;A5:2672_0|path0:1475-1714:1446-1714:+	PB42556	PB42556,PB38133	probable protein S-acyltransferase 19 isoform X3
27_0|path8	more than one	A5	27_0|path8	27_0|path8;A5:27_0|path8:2287-2997:2013-2997:+	PB40701	PB40701,PB39533	serine/threonine-protein phosphatase 4 regulatory subunit 3
2723_0|path0	more than one	A5	2723_0|path0	2723_0|path0;A5:2723_0|path0:1112-1774:1093-1774:+	PB7749	PB7749,PB9530	Rhomboid protease gluP
2751_0|path1	more than one	A5	2751_0|path1	2751_0|path1;A5:2751_0|path1:347-435:338-435:+	PB25121	PB25121,PB40235	hypothetical protein VIGAN_06157300
2751_1|path8	more than one	A5	2751_1|path8	2751_1|path8;A5:2751_1|path8:898-1032:682-1032:+	PB40070,PB21627	PB40070,PB21627,PB22841	uncharacterized protein LOC100795315
2762_0|path1	more than one	A5	2762_0|path1	2762_0|path1;A5:2762_0|path1:2135-2465:207-2465:+	PB23115	PB23115,PB7376	zinc finger protein GIS2
2762_0|path1	more than one	A5	2762_0|path1	2762_0|path1;A5:2762_0|path1:1781-1921:207-1921:+	PB22170	PB22170,PB6503	zinc finger protein GIS2
2790_0|path0	more than one	A5	2790_0|path0	2790_0|path0;A5:2790_0|path0:996-2449:992-2449:+	PB28912	PB28912,PB26470,PB31097,PB33313,PB39359,PB32480	Putative ribonuclease, partial
2833_0|path0	more than one	A5	2833_0|path0	2833_0|path0;A5:2833_0|path0:421-669:376-669:+	PB26244	PB26244,PB25646	chloride channel protein CLC-c-like isoform X1
2833_0|path0	more than one	A5	2833_0|path0	2833_0|path0;A5:2833_0|path0:376-669:90-669:+	PB25646	PB25646,PB42932,PB23196	chloride channel protein CLC-c-like isoform X1
2875_0|path0	more than one	A5	2875_0|path0	2875_0|path0;A5:2875_0|path0:2208-2295:2198-2295:+	PB28077,PB30201	PB28077,PB30201,PB28516,PB29657,PB27736	subtilisin-like protease SBT3.5 isoform X2
2919_0|path3	more than one	A5	2919_0|path3	2919_0|path3;A5:2919_0|path3:1563-1741:1373-1741:+	PB20328	PB20328,PB22509	uncharacterized protein LOC100808539
2921_2|path0	more than one	A5	2921_2|path0	2921_2|path0;A5:2921_2|path0:1252-1415:1025-1415:+	PB38269	PB38269,PB19018	acyl-CoA oxidase
296_0|path0	more than one	A5	296_0|path0	296_0|path0;A5:296_0|path0:3145-3297:3132-3297:+	PB22662	PB22662,PB29225,PB31749,PB23757,PB42076	Rab3 GTPase-activating protein catalytic subunit
296_0|path0	more than one	A5	296_0|path0	296_0|path0;A5:296_0|path0:3607-4667:3594-4667:+	PB29225,PB31749,PB39136,PB30140,PB42076,PB33211	PB29225,PB31749,PB39136,PB30140,PB42076,PB33211,PB23757,PB22662	Rab3 GTPase-activating protein catalytic subunit
2992_0|path1	more than one	A5	2992_0|path1	2992_0|path1;A5:2992_0|path1:2638-2765:2620-2765:+	PB16904	PB16904,PB9361,PB11415	microtubule-associated protein RP/EB family member 1B-like
303_0|path0	more than one	A5	303_0|path0	303_0|path0;A5:303_0|path0:2456-2508:85-2508:+	PB41055	PB41055,PB35523,PB8001,PB6417	protein WVD2-like 3 isoform X2
3067_0|path0	more than one	A5	3067_0|path0	3067_0|path0;A5:3067_0|path0:1142-2396:1120-2396:+	PB36277	PB36277,PB42712,PB35077,PB13965	hypothetical protein B456_009G149200
3074_0|path2	more than one	A5	3074_0|path2	3074_0|path2;A5:3074_0|path2:1576-1805:321-1805:+	PB31337	PB31337,PB5976,PB14636	Arginine/serine-rich-splicing factor RSP40
3121_0|path1	more than one	A5	3121_0|path1	3121_0|path1;A5:3121_0|path1:932-1060:718-1060:+	PB31308	PB31308,PB41918	protein kinase family protein isoform X2
3121_0|path1	more than one	A5	3121_0|path1	3121_0|path1;A5:3121_0|path1:3084-3390:3058-3390:+	PB37041	PB37041,PB31308	protein kinase family protein isoform X2
3150_0|path3	more than one	A5	3150_0|path3	3150_0|path3;A5:3150_0|path3:2094-2171:2070-2171:+	PB19606	PB19606,PB25949,PB17203	hypothetical protein glysoja_016861
3159_0|path0	more than one	A5	3159_0|path0	3159_0|path0;A5:3159_0|path0:3734-4097:3722-4097:+	PB8697	PB8697,PB12666	hypothetical protein TanjilG_13255
3171_1|path1	more than one	A5	3171_1|path1	3171_1|path1;A5:3171_1|path1:603-692:313-692:+	PB23593	PB23593,PB21821	hypothetical protein GLYMA_17G121100
3196_11|path0	more than one	A5	3196_11|path0	3196_11|path0;A5:3196_11|path0:334-429:286-429:+	PB2251	PB2251,PB2909	hypothetical protein GLYMA_09G262800
3196_11|path0	more than one	A5	3196_11|path0	3196_11|path0;A5:3196_11|path0:328-429:286-429:+	PB15289	PB15289,PB2909	hypothetical protein GLYMA_09G262800
3196_11|path0	more than one	A5	3196_11|path0	3196_11|path0;A5:3196_11|path0:334-429:328-429:+	PB2251	PB2251,PB15289	hypothetical protein GLYMA_09G262800
3272_0|path2	more than one	A5	3272_0|path2	3272_0|path2;A5:3272_0|path2:96-443:92-443:+	PB36352	PB36352,PB20991	protein indeterminate-domain 9-like
3301_0|path2	more than one	A5	3301_0|path2	3301_0|path2;A5:3301_0|path2:1866-1977:1642-1977:+	PB29902,PB19705	PB29902,PB19705,PB20588	hypothetical protein GLYMA_14G223400
3357_0|path0	more than one	A5	3357_0|path0	3357_0|path0;A5:3357_0|path0:2051-2125:491-2125:+	PB43824	PB43824,PB12545	hypothetical protein GLYMA_20G124100
3364_18|path2	more than one	A5	3364_18|path2	3364_18|path2;A5:3364_18|path2:1116-1887:106-1887:+	PB21733	PB21733,PB5690,PB18304	uncharacterized protein LOC100786039
3380_0|path0	more than one	A5	3380_0|path0	3380_0|path0;A5:3380_0|path0:1864-1944:1841-1944:+	PB23590	PB23590,PB32536	hypothetical protein GLYMA_10G210900
3387_125|path1	more than one	A5	3387_125|path1	3387_125|path1;A5:3387_125|path1:3155-3241:3038-3241:+	PB32728,PB33706,PB29429	PB32728,PB33706,PB29429,PB30247,PB29114,PB33845,PB42960	TMV resistance protein N-like isoform X1
3387_125|path1	more than one	A5	3387_125|path1	3387_125|path1;A5:3387_125|path1:2254-2358:1800-2358:+	PB32728	PB32728,PB29114,PB33845,PB26132,PB33706	TMV resistance protein N-like isoform X1
3387_16|path4	more than one	A5	3387_16|path4	3387_16|path4;A5:3387_16|path4:907-993:757-993:+	PB33506,PB28240,PB27583	PB33506,PB28240,PB27583,PB26105,PB41933	hypothetical protein PHAVU_008G111800g
3387_21|path1	more than one	A5	3387_21|path1	3387_21|path1;A5:3387_21|path1:5049-5400:5028-5400:+	PB30484	PB30484,PB29122,PB43364	hypothetical protein GLYMA_16G214100
3400_0|path0	more than one	A5	3400_0|path0	3400_0|path0;A5:3400_0|path0:1286-2025:1268-2025:+	PB17125	PB17125,PB8397,PB10999,PB35484	uncharacterized HIT-like protein BB_0379 isoform X2
3400_0|path0	more than one	A5	3400_0|path0	3400_0|path0;A5:3400_0|path0:486-1211:481-1211:+	PB17125	PB17125,PB8397,PB10999	uncharacterized HIT-like protein BB_0379 isoform X2
3597_0|path4	more than one	A5	3597_0|path4	3597_0|path4;A5:3597_0|path4:1098-1454:109-1454:+	PB24531	PB24531,PB4423	Transmembrane protein 93
3623_0|path4	more than one	A5	3623_0|path4	3623_0|path4;A5:3623_0|path4:411-522:285-522:+	PB41425	PB41425,PB27916,PB43843,PB43574	LHY1/CCA1-like protein
3639_0|path2	more than one	A5	3639_0|path2	3639_0|path2;A5:3639_0|path2:122-243:113-243:+	PB19439,PB19062	PB19439,PB19062,PB28896	DNA (cytosine-5)-methyltransferase DRM2-like isoform X1
3667_0|path3	more than one	A5	3667_0|path3	3667_0|path3;A5:3667_0|path3:349-937:345-937:+	PB9565,PB35837	PB9565,PB35837,PB11801	uncharacterized protein LOC100781076 isoform X1
3707_0|path0	more than one	A5	3707_0|path0	3707_0|path0;A5:3707_0|path0:1321-1773:1169-1773:+	PB23428,PB20683	PB23428,PB20683,PB20165	Calcium-dependent protein kinase 4
372_1|path2	more than one	A5	372_1|path2	372_1|path2;A5:372_1|path2:1033-1439:748-1439:+	PB27275	PB27275,PB28796	calmodulin-binding transcription activator 2-like isoform X2
3738_0|path1	more than one	A5	3738_0|path1	3738_0|path1;A5:3738_0|path1:912-1009:906-1009:+	PB7649,PB5992	PB7649,PB5992,PB31912	hypothetical protein GLYMA_16G016300
385_0|path3	more than one	A5	385_0|path3	385_0|path3;A5:385_0|path3:2428-2508:2405-2508:+	PB24040,PB32718,PB27768	PB24040,PB32718,PB27768,PB24634,PB26976	cyclin-dependent kinase G-2-like
3882_0|path7	more than one	A5	3882_0|path7	3882_0|path7;A5:3882_0|path7:2018-2276:1559-2276:+	PB23075	PB23075,PB20570	myb-like protein X isoform X2
3885_0|path7	more than one	A5	3885_0|path7	3885_0|path7;A5:3885_0|path7:1369-2263:274-2263:+	PB20393	PB20393,PB10100,PB16652	Baculoviral IAP repeat-containing protein 3
400_0|path1	more than one	A5	400_0|path1	400_0|path1;A5:400_0|path1:2031-2161:1905-2161:+	PB23804	PB23804,PB26964	hypothetical protein GLYMA_02G151400
4085_0|path0	more than one	A5	4085_0|path0	4085_0|path0;A5:4085_0|path0:2997-3527:2474-3527:+	PB37826	PB37826,PB2854	hypothetical protein glysoja_037926
4135_0|path6	more than one	A5	4135_0|path6	4135_0|path6;A5:4135_0|path6:270-622:70-622:+	PB33376	PB33376,PB29154,PB25139,PB31671,PB25520,PB31089	probable splicing factor 3A subunit 1
4135_0|path6	more than one	A5	4135_0|path6	4135_0|path6;A5:4135_0|path6:9101-9269:9098-9269:+	PB33376	PB33376,PB25139,PB25520,PB31089,PB40486	probable splicing factor 3A subunit 1
4135_0|path6	more than one	A5	4135_0|path6	4135_0|path6;A5:4135_0|path6:9833-9938:9829-9938:+	PB29154,PB25139,PB33376,PB40486	PB29154,PB25139,PB33376,PB40486,PB25520	probable splicing factor 3A subunit 1
431_0|path3	more than one	A5	431_0|path3	431_0|path3;A5:431_0|path3:1837-2617:1684-2617:+	PB26933	PB26933,PB31581,PB33028	Similar to hypothetical protein C34B7.2
431_0|path3	more than one	A5	431_0|path3	431_0|path3;A5:431_0|path3:3825-3911:3793-3911:+	PB19460,PB29015	PB19460,PB29015,PB27662,PB24050,PB22029,PB32810,PB31324,PB39055,PB19131,PB31581,PB31697,PB33731,PB40620,PB41797,PB33028,PB41834,PB25857,PB26933	Similar to hypothetical protein C34B7.2
4332_0|path0	more than one	A5	4332_0|path0	4332_0|path0;A5:4332_0|path0:2365-2801:2054-2801:+	PB40093,PB32786,PB40164	PB40093,PB32786,PB40164,PB33114	hypothetical protein PHAVU_002G137600g
4332_0|path0	more than one	A5	4332_0|path0	4332_0|path0;A5:4332_0|path0:636-1550:512-1550:+	PB39064	PB39064,PB40164	hypothetical protein PHAVU_002G137600g
4332_0|path0	more than one	A5	4332_0|path0	4332_0|path0;A5:4332_0|path0:596-1601:512-1601:+	PB32786	PB32786,PB33114	hypothetical protein PHAVU_002G137600g
4332_1|path11	more than one	A5	4332_1|path11	4332_1|path11;A5:4332_1|path11:732-1997:298-1997:+	PB40289,PB40286	PB40289,PB40286,PB20531	Inactive poly [ADP-ribose] polymerase RCD1
4332_2|path4	more than one	A5	4332_2|path4	4332_2|path4;A5:4332_2|path4:312-591:277-591:+	PB19024,PB20614	PB19024,PB20614,PB20728	probable inactive poly [ADP-ribose] polymerase SRO1
438_0|path6	more than one	A5	438_0|path6	438_0|path6;A5:438_0|path6:2010-2234:1877-2234:+	PB25134	PB25134,PB31991,PB28616,PB28666	Transcriptional corepressor SEUSS
4429_0|path0	more than one	A5	4429_0|path0	4429_0|path0;A5:4429_0|path0:479-533:188-533:+	PB20984	PB20984,PB20410,PB37508	putative serine/threonine-protein kinase At5g41260
4548_0|path0	more than one	A5	4548_0|path0	4548_0|path0;A5:4548_0|path0:1799-2821:687-2821:+	PB28704	PB28704,PB22282,PB20957	hypothetical protein glysoja_009177
4667_0|path1	more than one	A5	4667_0|path1	4667_0|path1;A5:4667_0|path1:284-417:163-417:+	PB32330	PB32330,PB32729	uncharacterized protein LOC100799306 isoform X1
472_4|path0	more than one	A5	472_4|path0	472_4|path0;A5:472_4|path0:1349-2080:1299-2080:+	PB28148,PB41941,PB40690	PB28148,PB41941,PB40690,PB41400	LOW QUALITY PROTEIN: uncharacterized protein LOC109796611
4821_1|path0	more than one	A5	4821_1|path0	4821_1|path0;A5:4821_1|path0:2518-4459:2274-4459:+	PB31852	PB31852,PB27898	probable disease resistance protein At5g66900 isoform X1
4821_1|path0	more than one	A5	4821_1|path0	4821_1|path0;A5:4821_1|path0:5647-5731:5523-5731:+	PB32248	PB32248,PB28031,PB27540,PB27898,PB29522,PB31852,PB27808,PB26787,PB22331	probable disease resistance protein At5g66900 isoform X1
4848_0|path10	more than one	A5	4848_0|path10	4848_0|path10;A5:4848_0|path10:113-193:105-193:+	PB6821	PB6821,PB18061	shaggy-related protein kinase alpha
4921_0|path14	more than one	A5	4921_0|path14	4921_0|path14;A5:4921_0|path14:3191-3290:3053-3290:+	PB42653,PB39669	PB42653,PB39669,PB6676,PB24343,PB20585,PB18172	inositol-tetrakisphosphate 1-kinase 3-like isoform X2
501_1|path11	more than one	A5	501_1|path11	501_1|path11;A5:501_1|path11:1028-1455:903-1455:+	PB30372	PB30372,PB42707,PB31906,PB28652,PB25306	eIFiso4G-1a
5145_2|path9	more than one	A5	5145_2|path9	5145_2|path9;A5:5145_2|path9:1484-1569:1359-1569:+	PB33298	PB33298,PB40979,PB13855,PB41289,PB22104	Myosin-J heavy chain
521_0|path4	more than one	A5	521_0|path4	521_0|path4;A5:521_0|path4:4064-4357:3827-4357:+	PB23762	PB23762,PB24985,PB33248,PB30199	1,4-alpha-glucan-branching enzyme 1, chloroplastic/amyloplastic-like isoform X2
5224_0|path1	more than one	A5	5224_0|path1	5224_0|path1;A5:5224_0|path1:579-675:576-675:+	PB39037	PB39037,PB36336,PB36128,PB35313	polypyrimidine tract-binding protein homolog 1-like isoform X1
5385_2|path7	more than one	A5	5385_2|path7	5385_2|path7;A5:5385_2|path7:1110-1627:378-1627:+	PB22047	PB22047,PB42830,PB11658	CBL-interacting serine/threonine-protein kinase 3-like isoform X2
5445_4|path0	more than one	A5	5445_4|path0	5445_4|path0;A5:5445_4|path0:1876-2292:1390-2292:+	PB39248	PB39248,PB21740,PB23287	digalactosyldiacylglycerol synthase 1, chloroplastic
5471_0|path4	more than one	A5	5471_0|path4	5471_0|path4;A5:5471_0|path4:764-990:504-990:+	PB9480	PB9480,PB17162	serine/arginine-rich splicing factor SR45a isoform X1
5586_0|path8	more than one	A5	5586_0|path8	5586_0|path8;A5:5586_0|path8:222-319:221-319:+	PB30990	PB30990,PB25359	Calmodulin-binding transcription activator 5
5588_0|path1	more than one	A5	5588_0|path1	5588_0|path1;A5:5588_0|path1:1199-1356:684-1356:+	PB35792	PB35792,PB35761	methyltransferase-like protein 2 isoform X1
5638_0|path0	more than one	A5	5638_0|path0	5638_0|path0;A5:5638_0|path0:2349-2456:1036-2456:+	PB30294	PB30294,PB11959	uncharacterized protein LOC100792566
5835_0|path0	more than one	A5	5835_0|path0	5835_0|path0;A5:5835_0|path0:579-598:461-598:+	PB13731	PB13731,PB17352	hypothetical protein PHAVU_007G129400g, partial
6024_1|path0	more than one	A5	6024_1|path0	6024_1|path0;A5:6024_1|path0:2501-2603:2484-2603:+	PB32127,PB26304,PB28936	PB32127,PB26304,PB28936,PB22001,PB27000,PB29364	pre-mRNA-processing factor 39-like isoform X1
6024_1|path0	more than one	A5	6024_1|path0	6024_1|path0;A5:6024_1|path0:2484-2603:2117-2603:+	PB27000	PB27000,PB37702,PB38453,PB33108,PB18972,PB27398,PB42485,PB26907,PB26745,PB19686	pre-mRNA-processing factor 39-like isoform X1
6024_1|path0	more than one	A5	6024_1|path0	6024_1|path0;A5:6024_1|path0:2323-2399:2117-2399:+	PB26304	PB26304,PB22001	pre-mRNA-processing factor 39-like isoform X1
6024_1|path0	more than one	A5	6024_1|path0	6024_1|path0;A5:6024_1|path0:1423-1586:950-1586:+	PB23834,PB42798,PB27398,PB42485,PB26304,PB41384	PB23834,PB42798,PB27398,PB42485,PB26304,PB41384,PB27976,PB41805,PB22001,PB18972,PB32127,PB28414,PB27000,PB28936,PB29364	pre-mRNA-processing factor 39-like isoform X1
6024_1|path3	more than one	A5	6024_1|path3	6024_1|path3;A5:6024_1|path3:2140-2242:1962-2242:+	PB43800	PB43800,PB30856	pre-mRNA-processing factor 39-like isoform X1
6024_1|path3	more than one	A5	6024_1|path3	6024_1|path3;A5:6024_1|path3:2140-2242:2123-2242:+	PB43800	PB43800,PB21413	pre-mRNA-processing factor 39-like isoform X1
6024_1|path3	more than one	A5	6024_1|path3	6024_1|path3;A5:6024_1|path3:2123-2242:1962-2242:+	PB21413	PB21413,PB30856	pre-mRNA-processing factor 39-like isoform X1
6251_1|path0	more than one	A5	6251_1|path0	6251_1|path0;A5:6251_1|path0:189-725:168-725:+	PB40,PB2005	PB40,PB2005,PB5488,PB5437	ubiquitin-conjugating enzyme E2 2 isoform X1
6435_0|path0	more than one	A5	6435_0|path0	6435_0|path0;A5:6435_0|path0:751-815:685-815:+	PB18487	PB18487,PB35695	elongation factor Ts, mitochondrial
6570_1|path2	more than one	A5	6570_1|path2	6570_1|path2;A5:6570_1|path2:1637-1878:1636-1878:+	PB34357,PB30499,PB25654,PB28854	PB34357,PB30499,PB25654,PB28854,PB25814	coatomer subunit gamma-like
658_1|path1	more than one	A5	658_1|path1	658_1|path1;A5:658_1|path1:3220-3423:849-3423:+	PB27774	PB27774,PB19722	far upstream element-binding protein 1-like
658_7|path1	more than one	A5	658_7|path1	658_7|path1;A5:658_7|path1:2792-3038:962-3038:+	PB23983	PB23983,PB23420	Far upstream element-binding protein 2
658_7|path1	more than one	A5	658_7|path1	658_7|path1;A5:658_7|path1:2792-3038:1819-3038:+	PB23983	PB23983,PB20804	Far upstream element-binding protein 2
66_0|path0	more than one	A5	66_0|path0	66_0|path0;A5:66_0|path0:530-742:372-742:+	PB31492	PB31492,PB26209,PB26675,PB27735,PB31681	hypothetical protein GLYMA_10G012600
665_0|path0	more than one	A5	665_0|path0	665_0|path0;A5:665_0|path0:3703-3812:3675-3812:+	PB24386,PB34384,PB39438,PB26260,PB43073,PB32411	PB24386,PB34384,PB39438,PB26260,PB43073,PB32411,PB24401	hypothetical protein PHAVU_003G193800g
665_0|path6	more than one	A5	665_0|path6	665_0|path6;A5:665_0|path6:2446-2989:2424-2989:+	PB33254,PB23835,PB34260,PB23468,PB40152,PB33334,PB26781,PB40416	PB33254,PB23835,PB34260,PB23468,PB40152,PB33334,PB26781,PB40416,PB25417	hypothetical protein PHAVU_003G193800g
673_0|path2	more than one	A5	673_0|path2	673_0|path2;A5:673_0|path2:867-1127:462-1127:+	PB26195	PB26195,PB28337	uncharacterized protein LOC100792279
6734_0|path2	more than one	A5	6734_0|path2	6734_0|path2;A5:6734_0|path2:2080-2228:2047-2228:+	PB12041	PB12041,PB11768,PB23167	syntaxin-31
6911_1|path5	more than one	A5	6911_1|path5	6911_1|path5;A5:6911_1|path5:2970-3050:2969-3050:+	PB31781	PB31781,PB34362,PB33327	AMP deaminase-like
7233_0|path1	more than one	A5	7233_0|path1	7233_0|path1;A5:7233_0|path1:264-329:191-329:+	PB8952	PB8952,PB15110,PB12158	protein SYS1 homolog
7282_24|path1	more than one	A5	7282_24|path1	7282_24|path1;A5:7282_24|path1:690-1574:657-1574:+	PB41837	PB41837,PB7368,PB34020,PB12055	hypothetical protein GLYMA_15G240800
748_0|path2	more than one	A5	748_0|path2	748_0|path2;A5:748_0|path2:3592-3756:3480-3756:+	PB37409	PB37409,PB20799	uncharacterized protein At2g24330
7558_1|path2	more than one	A5	7558_1|path2	7558_1|path2;A5:7558_1|path2:516-667:310-667:+	PB1420	PB1420,PB1661	uncharacterized protein LOC109794757
764_0|path8	more than one	A5	764_0|path8	764_0|path8;A5:764_0|path8:807-1838:794-1838:+	PB30556	PB30556,PB28090	putative lysine-specific demethylase JMJ16 isoform X4
764_0|path8	more than one	A5	764_0|path8	764_0|path8;A5:764_0|path8:807-2064:711-2064:+	PB27715,PB24207,PB42958	PB27715,PB24207,PB42958,PB22137	putative lysine-specific demethylase JMJ16 isoform X4
764_0|path8	more than one	A5	764_0|path8	764_0|path8;A5:764_0|path8:812-2064:711-2064:+	PB33026	PB33026,PB22137	putative lysine-specific demethylase JMJ16 isoform X4
764_0|path8	more than one	A5	764_0|path8	764_0|path8;A5:764_0|path8:812-2064:807-2064:+	PB33026	PB33026,PB27715,PB24207,PB42958	putative lysine-specific demethylase JMJ16 isoform X4
765_0|path10	more than one	A5	765_0|path10	765_0|path10;A5:765_0|path10:691-910:611-910:+	PB25281,PB43389	PB25281,PB43389,PB40552,PB23946	RNA-binding protein 25-like isoform X1
765_0|path10	more than one	A5	765_0|path10	765_0|path10;A5:765_0|path10:691-854:611-854:+	PB24896,PB25990,PB27850,PB34185	PB24896,PB25990,PB27850,PB34185,PB26618	RNA-binding protein 25-like isoform X1
7674_0|path1	more than one	A5	7674_0|path1	7674_0|path1;A5:7674_0|path1:547-701:541-701:+	PB25502	PB25502,PB18606	tropinone reductase-like
7683_0|path0	more than one	A5	7683_0|path0	7683_0|path0;A5:7683_0|path0:281-368:277-368:+	PB5115	PB5115,PB6353	peptidyl-prolyl cis-trans isomerase FKBP18, chloroplastic isoform X1
7709_4|path12	more than one	A5	7709_4|path12	7709_4|path12;A5:7709_4|path12:3819-4866:2771-4866:+	PB29609	PB29609,PB27491	endonuclease MutS2 isoform X1
7739_0|path0	more than one	A5	7739_0|path0	7739_0|path0;A5:7739_0|path0:202-564:103-564:+	PB13096	PB13096,PB11750	adenylate kinase isoenzyme 6 homolog
7790_0|path2	more than one	A5	7790_0|path2	7790_0|path2;A5:7790_0|path2:525-670:471-670:+	PB16524,PB36031	PB16524,PB36031,PB11083	uncharacterized protein LOC105853135
7790_0|path2	more than one	A5	7790_0|path2	7790_0|path2;A5:7790_0|path2:796-1289:791-1289:+	PB11083	PB11083,PB16524	uncharacterized protein LOC105853135
781_0|path2	more than one	A5	781_0|path2	781_0|path2;A5:781_0|path2:467-607:356-607:+	PB23944	PB23944,PB33771	uncharacterized protein LOC109813756 isoform X1
7858_0|path0	more than one	A5	7858_0|path0	7858_0|path0;A5:7858_0|path0:152-226:106-226:+	PB17119,PB16053	PB17119,PB16053,PB16496	uncharacterized protein LOC100500095 isoform X1
787_0|path2	more than one	A5	787_0|path2	787_0|path2;A5:787_0|path2:315-632:176-632:+	PB30154	PB30154,PB33184	65-kDa microtubule-associated protein 8
789_0|path8	more than one	A5	789_0|path8	789_0|path8;A5:789_0|path8:2826-3238:2825-3238:+	PB40748,PB39514	PB40748,PB39514,PB28986	F-box protein At1g78280
7949_10|path1	more than one	A5	7949_10|path1	7949_10|path1;A5:7949_10|path1:1842-2039:1580-2039:+	PB30266	PB30266,PB42383	TMV resistance protein N
7949_11|path0	more than one	A5	7949_11|path0	7949_11|path0;A5:7949_11|path0:4029-4342:3930-4342:+	PB30202,PB28801	PB30202,PB28801,PB31033,PB39400,PB40101	TMV resistance protein N-like
7949_13|path0	more than one	A5	7949_13|path0	7949_13|path0;A5:7949_13|path0:1540-1656:1495-1656:+	PB39040	PB39040,PB32892,PB24769,PB37907	hypothetical protein LR48_Vigan08g077800
7949_13|path0	more than one	A5	7949_13|path0	7949_13|path0;A5:7949_13|path0:1540-1645:1495-1645:+	PB39431,PB26754	PB39431,PB26754,PB39184	hypothetical protein LR48_Vigan08g077800
7949_68|path1	more than one	A5	7949_68|path1	7949_68|path1;A5:7949_68|path1:533-693:525-693:+	PB29483	PB29483,PB32096	Hypothetical protein glysoja_015335
7949_8|path3	more than one	A5	7949_8|path3	7949_8|path3;A5:7949_8|path3:2324-3121:2320-3121:+	PB39753,PB26753	PB39753,PB26753,PB40730,PB39449	nudix hydrolase 3
7949_8|path6	more than one	A5	7949_8|path6	7949_8|path6;A5:7949_8|path6:1759-2556:1755-2556:+	PB26701	PB26701,PB38050	hypothetical protein GLYMA_13G072500
8061_0|path16	more than one	A5	8061_0|path16	8061_0|path16;A5:8061_0|path16:2322-2404:2280-2404:+	PB31352	PB31352,PB25888	Pyrimidine-specific ribonucleoside hydrolase rihA
8061_3|path0	more than one	A5	8061_3|path0	8061_3|path0;A5:8061_3|path0:397-1035:290-1035:+	PB21257	PB21257,PB1769	Long chain acyl-CoA synthetase 4
816_0|path2	more than one	A5	816_0|path2	816_0|path2;A5:816_0|path2:1080-1158:1078-1158:+	PB29400	PB29400,PB23176	ADP-ribosylation factor GTPase-activating protein AGD1-like isoform X5
8167_0|path0	more than one	A5	8167_0|path0	8167_0|path0;A5:8167_0|path0:216-282:187-282:+	PB15799	PB15799,PB12663	hypothetical protein GLYMA_11G142900
8220_0|path0	more than one	A5	8220_0|path0	8220_0|path0;A5:8220_0|path0:890-2218:674-2218:+	PB14117	PB14117,PB17964	hypothetical protein GLYMA_04G065300
823_0|path0	more than one	A5	823_0|path0	823_0|path0;A5:823_0|path0:629-835:202-835:+	PB32630	PB32630,PB26797	uncharacterized protein LOC100783150 isoform X2
8232_155|path0	more than one	A5	8232_155|path0	8232_155|path0;A5:8232_155|path0:1111-1218:1062-1218:+	PB39321,PB41225,PB40013	PB39321,PB41225,PB40013,PB25147	Type I inositol-1,4,5-trisphosphate 5-phosphatase CVP2
8232_6|path4	more than one	A5	8232_6|path4	8232_6|path4;A5:8232_6|path4:1228-1408:882-1408:+	PB41574	PB41574,PB40293,PB28783,PB32469,PB40673,PB27692	glutamate dehydrogenase 2
8232_6|path4	more than one	A5	8232_6|path4	8232_6|path4;A5:8232_6|path4:1547-1961:1477-1961:+	PB32469,PB31865,PB31189	PB32469,PB31865,PB31189,PB39786,PB30682,PB42980,PB3547,PB37692	glutamate dehydrogenase 2
8232_6|path4	more than one	A5	8232_6|path4	8232_6|path4;A5:8232_6|path4:1547-1829:1477-1829:+	PB40293,PB28783,PB39071,PB27692,PB39965	PB40293,PB28783,PB39071,PB27692,PB39965,PB34037,PB40673,PB41574,PB21750	glutamate dehydrogenase 2
824_0|path0	more than one	A5	824_0|path0	824_0|path0;A5:824_0|path0:2650-2726:2575-2726:+	PB22153	PB22153,PB23200,PB23156	exocyst complex component SEC6 isoform X1
830_0|path1	more than one	A5	830_0|path1	830_0|path1;A5:830_0|path1:490-594:454-594:+	PB30903	PB30903,PB34323,PB29841	subtilisin-like protease SBT2.5
830_0|path1	more than one	A5	830_0|path1	830_0|path1;A5:830_0|path1:454-594:440-594:+	PB34323,PB29841	PB34323,PB29841,PB24521	subtilisin-like protease SBT2.5
830_0|path1	more than one	A5	830_0|path1	830_0|path1;A5:830_0|path1:490-594:440-594:+	PB30903	PB30903,PB24521	subtilisin-like protease SBT2.5
831_0|path1	more than one	A5	831_0|path1	831_0|path1;A5:831_0|path1:2157-2830:1895-2830:+	PB29119	PB29119,PB38119	hypothetical protein GLYMA_01G146100
831_0|path1	more than one	A5	831_0|path1	831_0|path1;A5:831_0|path1:2886-2980:1970-2980:+	PB29214	PB29214,PB22503	hypothetical protein GLYMA_01G146100
833_0|path4	more than one	A5	833_0|path4	833_0|path4;A5:833_0|path4:1648-1991:1595-1991:+	PB25643	PB25643,PB24358,PB14969,PB25901,PB22974	uncharacterized protein YacP isoform X1
833_0|path4	more than one	A5	833_0|path4	833_0|path4;A5:833_0|path4:793-853:781-853:+	PB14969	PB14969,PB25901	uncharacterized protein YacP isoform X1
833_0|path4	more than one	A5	833_0|path4	833_0|path4;A5:833_0|path4:1069-1251:981-1251:+	PB25901	PB25901,PB8002,PB26392,PB14969,PB40142	uncharacterized protein YacP isoform X1
8510_13|path1	more than one	A5	8510_13|path1	8510_13|path1;A5:8510_13|path1:1546-1668:1498-1668:+	PB40715	PB40715,PB11282	GDSL esterase/lipase At5g33370-like
8607_12|path3	more than one	A5	8607_12|path3	8607_12|path3;A5:8607_12|path3:1094-2252:1090-2252:+	PB11835	PB11835,PB8410,PB9639,PB9252	dol-P-Man:Man(5)GlcNAc(2)-PP-Dol alpha-1,3-mannosyltransferase-like
8607_123|path10	more than one	A5	8607_123|path10	8607_123|path10;A5:8607_123|path10:378-459:342-459:+	PB1903,PB36323,PB13406	PB1903,PB36323,PB13406,PB15292	threonylcarbamoyladenosine tRNA methylthiotransferase
8607_137|path0	more than one	A5	8607_137|path0	8607_137|path0;A5:8607_137|path0:2884-2962:2854-2962:+	PB8770	PB8770,PB9396	protein ABCI12, chloroplastic isoform X1
8607_24|path1	more than one	A5	8607_24|path1	8607_24|path1;A5:8607_24|path1:596-967:51-967:+	PB26940	PB26940,PB18889	sucrose synthase
8607_46|path1	more than one	A5	8607_46|path1	8607_46|path1;A5:8607_46|path1:311-818:304-818:+	PB25950	PB25950,PB42596	TMV resistance protein N-like
8607_8|path7	more than one	A5	8607_8|path7	8607_8|path7;A5:8607_8|path7:183-319:80-319:+	PB29486,PB31130	PB29486,PB31130,PB32670	hypothetical protein PHAVU_011G181400g
8607_8|path7	more than one	A5	8607_8|path7	8607_8|path7;A5:8607_8|path7:183-319:87-319:+	PB29486,PB31130	PB29486,PB31130,PB30415,PB25768	hypothetical protein PHAVU_011G181400g
8607_8|path7	more than one	A5	8607_8|path7	8607_8|path7;A5:8607_8|path7:87-319:80-319:+	PB30415,PB25768	PB30415,PB25768,PB32670	hypothetical protein PHAVU_011G181400g
8607_92|path5	more than one	A5	8607_92|path5	8607_92|path5;A5:8607_92|path5:4856-4990:4779-4990:+	PB38271,PB8760	PB38271,PB8760,PB25146	TMV resistance protein N-like isoform X1
8607_92|path5	more than one	A5	8607_92|path5	8607_92|path5;A5:8607_92|path5:4856-4990:4309-4990:+	PB38271	PB38271,PB43303	TMV resistance protein N-like isoform X1
8607_98|path4	more than one	A5	8607_98|path4	8607_98|path4;A5:8607_98|path4:2720-3171:1422-3171:+	PB32187,PB19524,PB28428,PB23134	PB32187,PB19524,PB28428,PB23134,PB13451	Leucine aminopeptidase 3, chloroplastic
8643_0|path0	more than one	A5	8643_0|path0	8643_0|path0;A5:8643_0|path0:148-234:146-234:+	PB14378	PB14378,PB5519	uncharacterized protein LOC100797825
8674_121|path0	more than one	A5	8674_121|path0	8674_121|path0;A5:8674_121|path0:1879-2423:1863-2423:+	PB18183	PB18183,PB34822	hypothetical protein Ccrd_015892
8674_25|path8	more than one	A5	8674_25|path8	8674_25|path8;A5:8674_25|path8:364-1428:247-1428:+	PB30720,PB27647	PB30720,PB27647,PB26801	uncharacterized protein LOC109338411
8674_25|path8	more than one	A5	8674_25|path8	8674_25|path8;A5:8674_25|path8:377-1428:364-1428:+	PB33718	PB33718,PB30720,PB27647	uncharacterized protein LOC109338411
8674_25|path8	more than one	A5	8674_25|path8	8674_25|path8;A5:8674_25|path8:377-1428:247-1428:+	PB33718	PB33718,PB26801	uncharacterized protein LOC109338411
8674_28|path13	more than one	A5	8674_28|path13	8674_28|path13;A5:8674_28|path13:3110-3160:2054-3160:+	PB31091,PB31018	PB31091,PB31018,PB39991	hypothetical protein glysoja_032905
8674_28|path5	more than one	A5	8674_28|path5	8674_28|path5;A5:8674_28|path5:1006-1154:967-1154:+	PB41912	PB41912,PB41181	hypothetical protein glysoja_032905
8674_370|path0	more than one	A5	8674_370|path0	8674_370|path0;A5:8674_370|path0:134-1800:65-1800:+	PB14254	PB14254,PB36368	Random slug protein 5
8674_9|path0	more than one	A5	8674_9|path0	8674_9|path0;A5:8674_9|path0:259-608:251-608:+	PB25662	PB25662,PB42217	disease resistance protein RML1B-like
8674_9|path2	more than one	A5	8674_9|path2	8674_9|path2;A5:8674_9|path2:690-823:425-823:+	PB40294	PB40294,PB42564,PB21458	uncharacterized protein LOC100791891
8690_0|path1	more than one	A5	8690_0|path1	8690_0|path1;A5:8690_0|path1:203-811:126-811:+	PB2447	PB2447,PB2883	hypothetical protein Csa_5G604380
8690_0|path1	more than one	A5	8690_0|path1	8690_0|path1;A5:8690_0|path1:139-811:126-811:+	PB3868	PB3868,PB2883	hypothetical protein Csa_5G604380
8690_0|path1	more than one	A5	8690_0|path1	8690_0|path1;A5:8690_0|path1:203-811:139-811:+	PB2447	PB2447,PB3868	hypothetical protein Csa_5G604380
875_1|path0	more than one	A5	875_1|path0	875_1|path0;A5:875_1|path0:282-1003:202-1003:+	PB6070	PB6070,PB35428	Solute carrier family 25 member 44
875_1|path0	more than one	A5	875_1|path0	875_1|path0;A5:875_1|path0:1384-2185:1334-2185:+	PB6070	PB6070,PB35428	Solute carrier family 25 member 44
881_0|path2	more than one	A5	881_0|path2	881_0|path2;A5:881_0|path2:2141-2429:2139-2429:+	PB26289	PB26289,PB27889,PB41441,PB43686,PB26498	putative pentatricopeptide repeat-containing protein At1g16830 isoform X1
909_0|path0	more than one	A5	909_0|path0	909_0|path0;A5:909_0|path0:1227-1912:1084-1912:+	PB24317	PB24317,PB25029	receptor-like kinase isoform X2
937_0|path1	more than one	A5	937_0|path1	937_0|path1;A5:937_0|path1:1894-2028:1830-2028:+	PB30831,PB27927	PB30831,PB27927,PB33746,PB42573,PB39073,PB40687	5&apos;-3&apos; exoribonuclease 3-like isoform X2
1001_0|path9	more than one	RI	1001_0|path9	1001_0|path9;RI:1001_0|path9:2319:2941-3045:3196:+	PB26166,PB31103,PB31330,PB32240	PB26166,PB31103,PB31330,PB32240,PB41451	trafficking protein particle complex II-specific subunit 120 homolog
1001_0|path9	more than one	RI	1001_0|path9	1001_0|path9;RI:1001_0|path9:1911:2206-2319:3196:+	PB33737	PB33737,PB26166,PB31103,PB31330,PB32240	trafficking protein particle complex II-specific subunit 120 homolog
1001_0|path9	more than one	RI	1001_0|path9	1001_0|path9;RI:1001_0|path9:1:663-807:1437:+	PB26166,PB31103	PB26166,PB31103,PB31330	trafficking protein particle complex II-specific subunit 120 homolog
1010_0|path0	more than one	RI	1010_0|path0	1010_0|path0;RI:1010_0|path0:32:1047-1424:3131:+	PB41025	PB41025,PB43310	Ubiquitin carboxyl-terminal hydrolase 24
1013_0|path6	more than one	RI	1013_0|path6	1013_0|path6;RI:1013_0|path6:929:2879-3313:3372:+	PB24243	PB24243,PB42157	Mitogen-activated protein kinase kinase kinase 2
1013_0|path6	more than one	RI	1013_0|path6	1013_0|path6;RI:1013_0|path6:11:297-929:2879:+	PB28210	PB28210,PB42157	Mitogen-activated protein kinase kinase kinase 2
1019_0|path0	more than one	RI	1019_0|path0	1019_0|path0;RI:1019_0|path0:3049:3479-3569:3637:+	PB40217	PB40217,PB42404	katanin p80 WD40 repeat-containing subunit B1 homolog
1023_0|path0	more than one	RI	1023_0|path0	1023_0|path0;RI:1023_0|path0:1:199-675:1427:+	PB20828	PB20828,PB39125	hypothetical protein GLYMA_08G070800
103_0|path7	more than one	RI	103_0|path7	103_0|path7;RI:103_0|path7:1:650-833:1302:+	PB33183	PB33183,PB27107	uncharacterized protein LOC100800606
103_0|path7	more than one	RI	103_0|path7	103_0|path7;RI:103_0|path7:3:823-1059:1302:+	PB34395,PB25968	PB34395,PB25968,PB39969	uncharacterized protein LOC100800606
103_0|path7	more than one	RI	103_0|path7	103_0|path7;RI:103_0|path7:3:577-1067:1302:+	PB34395,PB25968	PB34395,PB25968,PB41820	uncharacterized protein LOC100800606
1037_0|path1	more than one	RI	1037_0|path1	1037_0|path1;RI:1037_0|path1:399:1770-3486:4742:+	PB42873	PB42873,PB19139	ELF3 protein
1046_0|path2	more than one	RI	1046_0|path2	1046_0|path2;RI:1046_0|path2:1875:2159-2228:3419:+	PB24062,PB24802,PB43787	PB24062,PB24802,PB43787,PB27771,PB30604	lisH domain and HEAT repeat-containing protein KIAA1468 isoform X1
1046_0|path2	more than one	RI	1046_0|path2	1046_0|path2;RI:1046_0|path2:1668:1796-1875:3419:+	PB39419	PB39419,PB24062,PB24802	lisH domain and HEAT repeat-containing protein KIAA1468 isoform X1
1053_0|path0	more than one	RI	1053_0|path0	1053_0|path0;RI:1053_0|path0:2665:2744-4128:4235:+	PB40513	PB40513,PB10454,PB15316	probable plastid-lipid-associated protein 12, chloroplastic isoform X1
1061_0|path4	more than one	RI	1061_0|path4	1061_0|path4;RI:1061_0|path4:1441:2271-2451:3642:+	PB39240	PB39240,PB28721,PB41598,PB26318	hypothetical protein LR48_Vigan02g080000
1061_0|path4	more than one	RI	1061_0|path4	1061_0|path4;RI:1061_0|path4:52:1368-1441:2271:+	PB29383	PB29383,PB26318	hypothetical protein LR48_Vigan02g080000
1062_0|path7	more than one	RI	1062_0|path7	1062_0|path7;RI:1062_0|path7:2875:3216-4119:4513:+	PB42738	PB42738,PB21663,PB19711,PB28095,PB20794,PB20224,PB32483	Putative LRR receptor-like serine/threonine-protein kinase
1062_0|path7	more than one	RI	1062_0|path7	1062_0|path7;RI:1062_0|path7:1047:1112-2020:2234:+	PB28095,PB32483	PB28095,PB32483,PB21663,PB19711,PB20794,PB42738,PB20224	Putative LRR receptor-like serine/threonine-protein kinase
1082_0|path1	more than one	RI	1082_0|path1	1082_0|path1;RI:1082_0|path1:822:1012-3978:4057:+	PB43475	PB43475,PB19716	Lipid phosphate phosphatase 1
1082_0|path1	more than one	RI	1082_0|path1	1082_0|path1;RI:1082_0|path1:822:1015-3978:4057:+	PB43475	PB43475,PB18586	Lipid phosphate phosphatase 1
1083_0|path1	more than one	RI	1083_0|path1	1083_0|path1;RI:1083_0|path1:11:969-1752:1996:+	PB24462	PB24462,PB28543	hypothetical protein GLYMA_18G036900
1083_0|path1	more than one	RI	1083_0|path1	1083_0|path1;RI:1083_0|path1:1752:1996-2406:3951:+	PB41901	PB41901,PB24236,PB33331,PB42300	hypothetical protein GLYMA_18G036900
1096_2|path0	more than one	RI	1096_2|path0	1096_2|path0;RI:1096_2|path0:231:427-502:662:+	PB9350	PB9350,PB22101	diacylglycerol O-acyltransferase 2D isoform X1
1098_0|path0	more than one	RI	1098_0|path0	1098_0|path0;RI:1098_0|path0:3397:3601-4326:4782:+	PB33820	PB33820,PB40522	diacylglycerol kinase 4-like isoform X1
1098_0|path0	more than one	RI	1098_0|path0	1098_0|path0;RI:1098_0|path0:158:570-636:2809:+	PB33820	PB33820,PB41447	diacylglycerol kinase 4-like isoform X1
1104_0|path8	more than one	RI	1104_0|path8	1104_0|path8;RI:1104_0|path8:332:410-466:1687:+	PB24456	PB24456,PB24657	hypothetical protein GLYMA_13G301100
1104_0|path8	more than one	RI	1104_0|path8	1104_0|path8;RI:1104_0|path8:332:407-777:1687:+	PB24456	PB24456,PB31254	hypothetical protein GLYMA_13G301100
1104_0|path8	more than one	RI	1104_0|path8	1104_0|path8;RI:1104_0|path8:1775:1892-1951:2641:+	PB25692,PB31254,PB23500	PB25692,PB31254,PB23500,PB39325	hypothetical protein GLYMA_13G301100
1108_0|path2	more than one	RI	1108_0|path2	1108_0|path2;RI:1108_0|path2:1933:2033-2114:2346:+	PB38446	PB38446,PB31538,PB25770	protein ENHANCED DISEASE RESISTANCE 2
111_0|path1	more than one	RI	111_0|path1	111_0|path1;RI:111_0|path1:3455:3538-3726:3827:+	PB36952	PB36952,PB32287,PB16721,PB32776	hypothetical protein TanjilG_06550
111_0|path1	more than one	RI	111_0|path1	111_0|path1;RI:111_0|path1:3726:3827-4056:4392:+	PB21031	PB21031,PB32287,PB16721,PB32776	hypothetical protein TanjilG_06550
1112_0|path0	more than one	RI	1112_0|path0	1112_0|path0;RI:1112_0|path0:535:1723-1850:2821:+	PB28973	PB28973,PB24206,PB29975	kinesin-like protein KIN-14I isoform X2
1112_0|path0	more than one	RI	1112_0|path0	1112_0|path0;RI:1112_0|path0:231:297-535:1723:+	PB24217,PB23741	PB24217,PB23741,PB29975	kinesin-like protein KIN-14I isoform X2
1112_0|path0	more than one	RI	1112_0|path0	1112_0|path0;RI:1112_0|path0:1850:2821-2955:3795:+	PB24217	PB24217,PB24206,PB23741,PB29975	kinesin-like protein KIN-14I isoform X2
1125_0|path5	more than one	RI	1125_0|path5	1125_0|path5;RI:1125_0|path5:1268:1315-1438:2374:+	PB27017	PB27017,PB32466	hypothetical protein GLYMA_09G137000
1125_0|path5	more than one	RI	1125_0|path5	1125_0|path5;RI:1125_0|path5:1268:1315-1410:2374:+	PB27017	PB27017,PB31515	hypothetical protein GLYMA_09G137000
1128_1|path4	more than one	RI	1128_1|path4	1128_1|path4;RI:1128_1|path4:1726:1820-1897:2004:+	PB32962,PB41883	PB32962,PB41883,PB37845,PB35212	ARM REPEAT PROTEIN INTERACTING WITH ABF2-like
1128_1|path4	more than one	RI	1128_1|path4	1128_1|path4;RI:1128_1|path4:2536:2733-2878:3058:+	PB28248	PB28248,PB32962,PB35212	ARM REPEAT PROTEIN INTERACTING WITH ABF2-like
1128_1|path4	more than one	RI	1128_1|path4	1128_1|path4;RI:1128_1|path4:2536:2733-2847:3058:+	PB28248	PB28248,PB37845	ARM REPEAT PROTEIN INTERACTING WITH ABF2-like
1128_1|path4	more than one	RI	1128_1|path4	1128_1|path4;RI:1128_1|path4:1726:2004-2536:2733:+	PB42535	PB42535,PB32962	ARM REPEAT PROTEIN INTERACTING WITH ABF2-like
1130_0|path2	more than one	RI	1130_0|path2	1130_0|path2;RI:1130_0|path2:608:660-2470:2701:+	PB39223	PB39223,PB36191	hypothetical protein GLYMA_05G232600
1144_1|path0	more than one	RI	1144_1|path0	1144_1|path0;RI:1144_1|path0:2:596-752:1011:+	PB32734	PB32734,PB26356	protein FAM135B-like isoform X1
1144_1|path0	more than one	RI	1144_1|path0	1144_1|path0;RI:1144_1|path0:1:1011-1168:1222:+	PB24101	PB24101,PB40232	protein FAM135B-like isoform X1
1160_0|path2	more than one	RI	1160_0|path2	1160_0|path2;RI:1160_0|path2:3007:3387-3971:4604:+	PB25340	PB25340,PB22775	protein NSP-INTERACTING KINASE 1-like isoform X1
1160_0|path2	more than one	RI	1160_0|path2	1160_0|path2;RI:1160_0|path2:893:1241-1343:1413:+	PB43847	PB43847,PB22775,PB39827,PB25340,PB41630	protein NSP-INTERACTING KINASE 1-like isoform X1
1160_0|path2	more than one	RI	1160_0|path2	1160_0|path2;RI:1160_0|path2:1505:1564-1686:1927:+	PB43847	PB43847,PB22775,PB25340,PB41630	protein NSP-INTERACTING KINASE 1-like isoform X1
1161_0|path2	more than one	RI	1161_0|path2	1161_0|path2;RI:1161_0|path2:1209:1385-2359:2436:+	PB26610	PB26610,PB20881	uncharacterized protein LOC100815163 isoform X1
1161_0|path2	more than one	RI	1161_0|path2	1161_0|path2;RI:1161_0|path2:802:999-1209:2436:+	PB32521	PB32521,PB26610	uncharacterized protein LOC100815163 isoform X1
1180_0|path2	more than one	RI	1180_0|path2	1180_0|path2;RI:1180_0|path2:1720:1801-2506:3027:+	PB25564	PB25564,PB21854	Kinesin-related protein 6
1180_0|path2	more than one	RI	1180_0|path2	1180_0|path2;RI:1180_0|path2:35:744-1547:1624:+	PB25564,PB25943	PB25564,PB25943,PB21925,PB21854	Kinesin-related protein 6
1190_0|path1	more than one	RI	1190_0|path1	1190_0|path1;RI:1190_0|path1:9:235-321:688:+	PB26532	PB26532,PB42411	hypothetical protein TSUD_22140
1190_0|path1	more than one	RI	1190_0|path1	1190_0|path1;RI:1190_0|path1:4906:7117-7184:7367:+	PB25733	PB25733,PB42411	hypothetical protein TSUD_22140
1190_0|path1	more than one	RI	1190_0|path1	1190_0|path1;RI:1190_0|path1:4639:4805-4906:7117:+	PB28311	PB28311,PB42411,PB26532	hypothetical protein TSUD_22140
1201_0|path0	more than one	RI	1201_0|path0	1201_0|path0;RI:1201_0|path0:7815:7979-8157:8308:+	PB33145	PB33145,PB43733	Putative basic helix-loop-helix protein
1201_0|path0	more than one	RI	1201_0|path0	1201_0|path0;RI:1201_0|path0:3626:3752-3853:4710:+	PB33145	PB33145,PB43733	Putative basic helix-loop-helix protein
1205_0|path0	more than one	RI	1205_0|path0	1205_0|path0;RI:1205_0|path0:11:458-1013:1636:+	PB40468	PB40468,PB23508	hypothetical protein GLYMA_11G067300
1205_0|path0	more than one	RI	1205_0|path0	1205_0|path0;RI:1205_0|path0:1704:2449-2639:2943:+	PB30395,PB28551	PB30395,PB28551,PB23508	hypothetical protein GLYMA_11G067300
1205_0|path0	more than one	RI	1205_0|path0	1205_0|path0;RI:1205_0|path0:10:458-1013:1636:+	PB27786,PB30395	PB27786,PB30395,PB28551	hypothetical protein GLYMA_11G067300
1207_0|path4	more than one	RI	1207_0|path4	1207_0|path4;RI:1207_0|path4:661:1153-1261:1300:+	PB29362,PB28487	PB29362,PB28487,PB19083	splicing factor 1-like isoform X1
1207_0|path4	more than one	RI	1207_0|path4	1207_0|path4;RI:1207_0|path4:661:1153-1264:1300:+	PB29362,PB28487	PB29362,PB28487,PB21506	splicing factor 1-like isoform X1
1207_0|path4	more than one	RI	1207_0|path4	1207_0|path4;RI:1207_0|path4:1:114-661:1300:+	PB26069	PB26069,PB29362	splicing factor 1-like isoform X1
1207_0|path4	more than one	RI	1207_0|path4	1207_0|path4;RI:1207_0|path4:33:203-661:1300:+	PB33351	PB33351,PB28487	splicing factor 1-like isoform X1
1210_0|path4	more than one	RI	1210_0|path4	1210_0|path4;RI:1210_0|path4:2386:2717-2995:4086:+	PB37965	PB37965,PB38151	auxin response factor 18
1210_0|path4	more than one	RI	1210_0|path4	1210_0|path4;RI:1210_0|path4:888:1168-1418:1573:+	PB26567	PB26567,PB23297,PB37965	auxin response factor 18
1210_0|path4	more than one	RI	1210_0|path4	1210_0|path4;RI:1210_0|path4:59:576-888:1168:+	PB38151	PB38151,PB23297	auxin response factor 18
1220_2|path1	more than one	RI	1220_2|path1	1220_2|path1;RI:1220_2|path1:2814:2878-2972:3247:+	PB7870	PB7870,PB36919	sugar transporter ERD6-like 6
1223_0|path8	more than one	RI	1223_0|path8	1223_0|path8;RI:1223_0|path8:793:865-1203:1963:+	PB24915	PB24915,PB28532	Two-component response regulator-like PRR37
1231_1|path5	more than one	RI	1231_1|path5	1231_1|path5;RI:1231_1|path5:2848:3495-4616:4696:+	PB26370	PB26370,PB19176,PB31442	hypothetical protein LR48_Vigan10g000600
1231_1|path5	more than one	RI	1231_1|path5	1231_1|path5;RI:1231_1|path5:2534:2770-2848:3495:+	PB21823	PB21823,PB19176,PB43201	hypothetical protein LR48_Vigan10g000600
1235_0|path10	more than one	RI	1235_0|path10	1235_0|path10;RI:1235_0|path10:684:1112-1275:2042:+	PB40473	PB40473,PB42760	ATP-binding/protein serine/threonine kinase isoform X2
1235_0|path10	more than one	RI	1235_0|path10	1235_0|path10;RI:1235_0|path10:2912:3626-3709:4351:+	PB29842	PB29842,PB31226	ATP-binding/protein serine/threonine kinase isoform X2
1235_0|path10	more than one	RI	1235_0|path10	1235_0|path10;RI:1235_0|path10:1275:1625-1998:2042:+	PB42760	PB42760,PB39565	ATP-binding/protein serine/threonine kinase isoform X2
1235_0|path10	more than one	RI	1235_0|path10	1235_0|path10;RI:1235_0|path10:1275:2042-2123:2558:+	PB40489	PB40489,PB42760	ATP-binding/protein serine/threonine kinase isoform X2
1235_0|path10	more than one	RI	1235_0|path10	1235_0|path10;RI:1235_0|path10:2614:2813-2912:3626:+	PB39571	PB39571,PB31226,PB31809	ATP-binding/protein serine/threonine kinase isoform X2
1235_0|path10	more than one	RI	1235_0|path10	1235_0|path10;RI:1235_0|path10:1275:1688-1998:2042:+	PB42760	PB42760,PB29842,PB30733,PB31226,PB34079,PB31809,PB39571	ATP-binding/protein serine/threonine kinase isoform X2
1244_0|path0	more than one	RI	1244_0|path0	1244_0|path0;RI:1244_0|path0:1914:1958-2062:2218:+	PB23110	PB23110,PB36103	Zinc finger, RING/FYVE/PHD-type domain containing protein
1244_0|path0	more than one	RI	1244_0|path0	1244_0|path0;RI:1244_0|path0:1433:1568-1649:1765:+	PB23110	PB23110,PB36103	Zinc finger, RING/FYVE/PHD-type domain containing protein
1244_0|path0	more than one	RI	1244_0|path0	1244_0|path0;RI:1244_0|path0:1089:1191-1313:1357:+	PB23110	PB23110,PB36103	Zinc finger, RING/FYVE/PHD-type domain containing protein
1247_3|path8	more than one	RI	1247_3|path8	1247_3|path8;RI:1247_3|path8:436:1204-1279:3117:+	PB32198,PB24633,PB32875	PB32198,PB24633,PB32875,PB31859	ubiquitin-activating enzyme E1 1-like
1247_3|path8	more than one	RI	1247_3|path8	1247_3|path8;RI:1247_3|path8:436:670-735:3117:+	PB32198,PB24633,PB32875	PB32198,PB24633,PB32875,PB24971	ubiquitin-activating enzyme E1 1-like
1247_3|path8	more than one	RI	1247_3|path8	1247_3|path8;RI:1247_3|path8:436:2503-2585:3117:+	PB32198,PB24633,PB32875	PB32198,PB24633,PB32875,PB25474	ubiquitin-activating enzyme E1 1-like
1250_0|path1	more than one	RI	1250_0|path1	1250_0|path1;RI:1250_0|path1:2790:3653-3896:4233:+	PB26449	PB26449,PB42800,PB41338	Serine/arginine repetitive matrix protein 1
1250_0|path1	more than one	RI	1250_0|path1	1250_0|path1;RI:1250_0|path1:2516:2707-2790:3653:+	PB23004	PB23004,PB40674,PB42800,PB41338,PB43142	Serine/arginine repetitive matrix protein 1
1250_0|path1	more than one	RI	1250_0|path1	1250_0|path1;RI:1250_0|path1:1266:1558-1642:2388:+	PB23662,PB40674,PB26449,PB31078,PB42800,PB43142,PB23004	PB23662,PB40674,PB26449,PB31078,PB42800,PB43142,PB23004,PB41338	Serine/arginine repetitive matrix protein 1
1254_0|path0	more than one	RI	1254_0|path0	1254_0|path0;RI:1254_0|path0:2679:2768-3125:3378:+	PB19780	PB19780,PB13907	AMSH-like ubiquitin thioesterase 1
1254_0|path0	more than one	RI	1254_0|path0	1254_0|path0;RI:1254_0|path0:2102:2503-2679:4307:+	PB22851	PB22851,PB38245	AMSH-like ubiquitin thioesterase 1
1259_0|path3	more than one	RI	1259_0|path3	1259_0|path3;RI:1259_0|path3:496:2368-2780:3083:+	PB27511	PB27511,PB25050	hypothetical protein GLYMA_05G221200
1264_0|path1	more than one	RI	1264_0|path1	1264_0|path1;RI:1264_0|path1:830:1066-1312:1373:+	PB33874	PB33874,PB23585,PB30479,PB20133	hypothetical protein GLYMA_06G131700
1264_0|path1	more than one	RI	1264_0|path1	1264_0|path1;RI:1264_0|path1:1312:1373-1442:2911:+	PB32757	PB32757,PB20133	hypothetical protein GLYMA_06G131700
1281_0|path0	more than one	RI	1281_0|path0	1281_0|path0;RI:1281_0|path0:1247:1281-2596:2752:+	PB25629	PB25629,PB8553	hypothetical protein GLYMA_01G2204002, partial
1281_0|path0	more than one	RI	1281_0|path0	1281_0|path0;RI:1281_0|path0:44:993-1247:2752:+	PB24443	PB24443,PB25629	hypothetical protein GLYMA_01G2204002, partial
129_0|path0	more than one	RI	129_0|path0	129_0|path0;RI:129_0|path0:1434:2403-2405:2437:+	PB26087,PB24412,PB32647,PB27415,PB43279	PB26087,PB24412,PB32647,PB27415,PB43279,PB29501	KH domain-containing protein At4g18375
129_0|path0	more than one	RI	129_0|path0	129_0|path0;RI:129_0|path0:2579:3374-3864:4410:+	PB43279	PB43279,PB26087	KH domain-containing protein At4g18375
129_0|path0	more than one	RI	129_0|path0	129_0|path0;RI:129_0|path0:2579:2644-3264:5184:+	PB32647	PB32647,PB27415	KH domain-containing protein At4g18375
1301_0|path2	more than one	RI	1301_0|path2	1301_0|path2;RI:1301_0|path2:2554:3101-3194:3394:+	PB22241	PB22241,PB21682,PB33633,PB26510,PB30416	putative ion channel POLLUX-like 2 isoform X2
1301_0|path4	more than one	RI	1301_0|path4	1301_0|path4;RI:1301_0|path4:1370:1810-2726:3273:+	PB30564	PB30564,PB37958,PB28385	Putative ion channel POLLUX-like 2, partial
1308_0|path0	more than one	RI	1308_0|path0	1308_0|path0;RI:1308_0|path0:1679:1745-2145:2237:+	PB39450	PB39450,PB28567,PB27794	putative beta-galactosidase
1310_0|path0	more than one	RI	1310_0|path0	1310_0|path0;RI:1310_0|path0:2181:3090-3166:3550:+	PB23875	PB23875,PB43300	beta-galactosidase 1-like
1317_1|path4	more than one	RI	1317_1|path4	1317_1|path4;RI:1317_1|path4:1630:1719-2623:2751:+	PB24787	PB24787,PB23555,PB34090	N-terminal kinase-like protein
1317_1|path4	more than one	RI	1317_1|path4	1317_1|path4;RI:1317_1|path4:2855:3030-3383:3526:+	PB34090	PB34090,PB23555,PB25879,PB38498,PB24787	N-terminal kinase-like protein
1317_1|path4	more than one	RI	1317_1|path4	1317_1|path4;RI:1317_1|path4:1630:2600-2623:2751:+	PB24787	PB24787,PB38498	N-terminal kinase-like protein
1348_3|path0	more than one	RI	1348_3|path0	1348_3|path0;RI:1348_3|path0:1:175-593:858:+	PB5906	PB5906,PB1578	hypothetical protein PHAVU_006G084500g
1348_3|path0	more than one	RI	1348_3|path0	1348_3|path0;RI:1348_3|path0:1:1350-2785:3106:+	PB30077	PB30077,PB35467	hypothetical protein PHAVU_006G084500g
1348_3|path0	more than one	RI	1348_3|path0	1348_3|path0;RI:1348_3|path0:1:858-1241:1350:+	PB35467	PB35467,PB5906	hypothetical protein PHAVU_006G084500g
1352_0|path0	more than one	RI	1352_0|path0	1352_0|path0;RI:1352_0|path0:3943:4141-4950:5096:+	PB24934	PB24934,PB18921,PB30606,PB27619,PB20500	Alpha-L-arabinofuranosidase 1
1352_0|path0	more than one	RI	1352_0|path0	1352_0|path0;RI:1352_0|path0:1883:2058-3352:3408:+	PB27619	PB27619,PB18921,PB20500,PB24934	Alpha-L-arabinofuranosidase 1
1358_1|path3	more than one	RI	1358_1|path3	1358_1|path3;RI:1358_1|path3:890:956-1414:2081:+	PB42062	PB42062,PB21819	two-component response regulator-like APRR2 isoform X2
1358_1|path3	more than one	RI	1358_1|path3	1358_1|path3;RI:1358_1|path3:1414:2081-2869:3348:+	PB33311	PB33311,PB21819	two-component response regulator-like APRR2 isoform X2
1366_0|path1	more than one	RI	1366_0|path1	1366_0|path1;RI:1366_0|path1:3216:3725-3990:4477:+	PB25128	PB25128,PB32952	SWAP (Suppressor-of-White-APricot)/surp domain-containing protein
1366_0|path1	more than one	RI	1366_0|path1	1366_0|path1;RI:1366_0|path1:1315:1757-3330:3725:+	PB26438	PB26438,PB12338	SWAP (Suppressor-of-White-APricot)/surp domain-containing protein
1366_0|path1	more than one	RI	1366_0|path1	1366_0|path1;RI:1366_0|path1:1315:3725-3990:4477:+	PB31880	PB31880,PB26438	SWAP (Suppressor-of-White-APricot)/surp domain-containing protein
1366_0|path1	more than one	RI	1366_0|path1	1366_0|path1;RI:1366_0|path1:3330:3725-3990:4477:+	PB40053	PB40053,PB31419,PB12338	SWAP (Suppressor-of-White-APricot)/surp domain-containing protein
1366_0|path1	more than one	RI	1366_0|path1	1366_0|path1;RI:1366_0|path1:34:121-1315:1757:+	PB25128,PB31419	PB25128,PB31419,PB12338	SWAP (Suppressor-of-White-APricot)/surp domain-containing protein
1379_0|path2	more than one	RI	1379_0|path2	1379_0|path2;RI:1379_0|path2:184:1728-1990:2040:+	PB30808	PB30808,PB42108,PB37013	CLP protease regulatory subunit CLPX1, mitochondrial-like
139_0|path11	more than one	RI	139_0|path11	139_0|path11;RI:139_0|path11:1:2720-2808:4731:+	PB24758	PB24758,PB30059	zinc finger CCCH domain-containing protein 53 isoform X2
139_0|path11	more than one	RI	139_0|path11	139_0|path11;RI:139_0|path11:1:2643-2775:4731:+	PB24758	PB24758,PB30354	zinc finger CCCH domain-containing protein 53 isoform X2
139_0|path6	more than one	RI	139_0|path6	139_0|path6;RI:139_0|path6:67:318-763:3043:+	PB23654	PB23654,PB32283	zinc finger CCCH domain-containing protein 53 isoform X2
139_0|path6	more than one	RI	139_0|path6	139_0|path6;RI:139_0|path6:3166:3451-3539:3841:+	PB30380,PB32241,PB23654,PB34197	PB30380,PB32241,PB23654,PB34197,PB32283	zinc finger CCCH domain-containing protein 53 isoform X2
1398_0|path0	more than one	RI	1398_0|path0	1398_0|path0;RI:1398_0|path0:1010:2730-3881:3961:+	PB31296	PB31296,PB31954,PB22345	hypothetical protein GLYMA_10G024200
1398_0|path0	more than one	RI	1398_0|path0	1398_0|path0;RI:1398_0|path0:1010:1181-1356:2730:+	PB31954,PB22345	PB31954,PB22345,PB21880	hypothetical protein GLYMA_10G024200
1409_0|path1	more than one	RI	1409_0|path1	1409_0|path1;RI:1409_0|path1:1944:3041-3715:4321:+	PB39185	PB39185,PB27471	hypothetical protein KK1_023096
1409_0|path1	more than one	RI	1409_0|path1	1409_0|path1;RI:1409_0|path1:1615:1804-1944:3041:+	PB41037,PB43277,PB42704,PB31543	PB41037,PB43277,PB42704,PB31543,PB40557,PB30701,PB25043,PB26012,PB27314	hypothetical protein KK1_023096
1409_0|path1	more than one	RI	1409_0|path1	1409_0|path1;RI:1409_0|path1:110:1155-1260:1532:+	PB26012	PB26012,PB39185	hypothetical protein KK1_023096
1409_0|path1	more than one	RI	1409_0|path1	1409_0|path1;RI:1409_0|path1:1709:1804-1944:3041:+	PB24092	PB24092,PB29962	hypothetical protein KK1_023096
1411_1|path0	more than one	RI	1411_1|path0	1411_1|path0;RI:1411_1|path0:2565:3724-3820:4077:+	PB25451	PB25451,PB32090	Kinesin-related protein 11
1411_1|path0	more than one	RI	1411_1|path0	1411_1|path0;RI:1411_1|path0:2036:2347-2565:3724:+	PB39381	PB39381,PB32090	Kinesin-related protein 11
1433_0|path2	more than one	RI	1433_0|path2	1433_0|path2;RI:1433_0|path2:3059:3619-3970:4383:+	PB25313	PB25313,PB30304	hypothetical protein GOBAR_AA23801
1433_0|path2	more than one	RI	1433_0|path2	1433_0|path2;RI:1433_0|path2:26:475-559:1643:+	PB23455,PB30304,PB43218,PB28453	PB23455,PB30304,PB43218,PB28453,PB26386	hypothetical protein GOBAR_AA23801
1433_0|path2	more than one	RI	1433_0|path2	1433_0|path2;RI:1433_0|path2:3059:3593-3970:4373:+	PB33691	PB33691,PB32278	hypothetical protein GOBAR_AA23801
1433_0|path2	more than one	RI	1433_0|path2	1433_0|path2;RI:1433_0|path2:3059:3543-3970:4373:+	PB33691	PB33691,PB26386,PB23455	hypothetical protein GOBAR_AA23801
1433_0|path2	more than one	RI	1433_0|path2	1433_0|path2;RI:1433_0|path2:26:1643-1792:2364:+	PB33691	PB33691,PB23455,PB43218,PB28453	hypothetical protein GOBAR_AA23801
1433_0|path2	more than one	RI	1433_0|path2	1433_0|path2;RI:1433_0|path2:2778:2975-3059:3543:+	PB43218	PB43218,PB26386,PB23455	hypothetical protein GOBAR_AA23801
1433_0|path2	more than one	RI	1433_0|path2	1433_0|path2;RI:1433_0|path2:1792:2364-2778:2975:+	PB30304	PB30304,PB32278,PB26386,PB23455,PB28453,PB25313	hypothetical protein GOBAR_AA23801
1433_0|path8	more than one	RI	1433_0|path8	1433_0|path8;RI:1433_0|path8:1761:2333-2747:2943:+	PB27096	PB27096,PB38961,PB41677	hypothetical protein GOBAR_AA23801
1433_0|path8	more than one	RI	1433_0|path8	1433_0|path8;RI:1433_0|path8:3027:3360-3528:4158:+	PB38961	PB38961,PB27096	hypothetical protein GOBAR_AA23801
1443_0|path1	more than one	RI	1443_0|path1	1443_0|path1;RI:1443_0|path1:814:2209-2400:2534:+	PB29797	PB29797,PB39884	synaptotagmin-5-like
1443_0|path1	more than one	RI	1443_0|path1	1443_0|path1;RI:1443_0|path1:1535:2209-2400:2534:+	PB26432,PB42081	PB26432,PB42081,PB22066,PB38516	synaptotagmin-5-like
1443_0|path1	more than one	RI	1443_0|path1	1443_0|path1;RI:1443_0|path1:1535:2534-3258:3505:+	PB30763	PB30763,PB26432,PB42081	synaptotagmin-5-like
1443_0|path1	more than one	RI	1443_0|path1	1443_0|path1;RI:1443_0|path1:814:897-1535:2534:+	PB29797	PB29797,PB26432	synaptotagmin-5-like
1443_0|path1	more than one	RI	1443_0|path1	1443_0|path1;RI:1443_0|path1:814:897-1535:2209:+	PB39884	PB39884,PB22066,PB38516	synaptotagmin-5-like
1451_0|path1	more than one	RI	1451_0|path1	1451_0|path1;RI:1451_0|path1:1177:1592-2404:2456:+	PB25656	PB25656,PB7859	hypothetical protein GOBAR_AA17289
1454_2|path0	more than one	RI	1454_2|path0	1454_2|path0;RI:1454_2|path0:2423:2547-2631:3402:+	PB23601	PB23601,PB28787	AP-1 complex subunit gamma-2-like isoform X2
1454_2|path0	more than one	RI	1454_2|path0	1454_2|path0;RI:1454_2|path0:2631:2850-2954:3402:+	PB26443,PB28787	PB26443,PB28787,PB31125	AP-1 complex subunit gamma-2-like isoform X2
1454_2|path0	more than one	RI	1454_2|path0	1454_2|path0;RI:1454_2|path0:29:1887-2423:2547:+	PB26443	PB26443,PB28787	AP-1 complex subunit gamma-2-like isoform X2
1473_0|path0	more than one	RI	1473_0|path0	1473_0|path0;RI:1473_0|path0:88:917-1009:1267:+	PB43622	PB43622,PB7238	uncharacterized protein LOC100812171 isoform X1
1478_0|path3	more than one	RI	1478_0|path3	1478_0|path3;RI:1478_0|path3:1386:2714-3179:3253:+	PB41876	PB41876,PB24632,PB24581	uncharacterized protein LOC108338057 isoform X3
1478_0|path3	more than one	RI	1478_0|path3	1478_0|path3;RI:1478_0|path3:875:1190-1370:2714:+	PB24586	PB24586,PB30126	uncharacterized protein LOC108338057 isoform X3
1478_0|path3	more than one	RI	1478_0|path3	1478_0|path3;RI:1478_0|path3:3179:3253-3359:3409:+	PB41588,PB22360,PB33185	PB41588,PB22360,PB33185,PB24632,PB24581,PB23185,PB30126,PB24586,PB38236	uncharacterized protein LOC108338057 isoform X3
1478_0|path3	more than one	RI	1478_0|path3	1478_0|path3;RI:1478_0|path3:1002:1190-1408:2714:+	PB22360,PB24216,PB38236	PB22360,PB24216,PB38236,PB23185	uncharacterized protein LOC108338057 isoform X3
1478_0|path3	more than one	RI	1478_0|path3	1478_0|path3;RI:1478_0|path3:3770:4156-4220:4588:+	PB24581,PB41876	PB24581,PB41876,PB30126	uncharacterized protein LOC108338057 isoform X3
1478_0|path3	more than one	RI	1478_0|path3	1478_0|path3;RI:1478_0|path3:1002:1190-1386:2714:+	PB22360,PB24216,PB38236	PB22360,PB24216,PB38236,PB24632,PB24581,PB41588	uncharacterized protein LOC108338057 isoform X3
1478_0|path3	more than one	RI	1478_0|path3	1478_0|path3;RI:1478_0|path3:3179:3409-3770:4156:+	PB24216	PB24216,PB41588,PB22360	uncharacterized protein LOC108338057 isoform X3
1478_0|path3	more than one	RI	1478_0|path3	1478_0|path3;RI:1478_0|path3:3770:4090-4109:4156:+	PB24632,PB23185,PB41588,PB30126,PB22360,PB24586,PB38236	PB24632,PB23185,PB41588,PB30126,PB22360,PB24586,PB38236,PB33185	uncharacterized protein LOC108338057 isoform X3
1478_2|path6	more than one	RI	1478_2|path6	1478_2|path6;RI:1478_2|path6:1219:2087-2169:2773:+	PB26161	PB26161,PB23709,PB25328,PB29496,PB42019,PB41439	uncharacterized protein LOC100782148
1478_2|path6	more than one	RI	1478_2|path6	1478_2|path6;RI:1478_2|path6:514:1017-1219:2087:+	PB31113	PB31113,PB23709,PB25328,PB41439	uncharacterized protein LOC100782148
1478_2|path6	more than one	RI	1478_2|path6	1478_2|path6;RI:1478_2|path6:2996:3318-3762:3827:+	PB41439	PB41439,PB23709,PB26161,PB25328,PB29496,PB42019	uncharacterized protein LOC100782148
1478_2|path6	more than one	RI	1478_2|path6	1478_2|path6;RI:1478_2|path6:2169:2773-2996:3318:+	PB43241	PB43241,PB23709,PB25328,PB29496,PB42019,PB31113	uncharacterized protein LOC100782148
1486_2|path8	more than one	RI	1486_2|path8	1486_2|path8;RI:1486_2|path8:30:628-1138:2120:+	PB26626	PB26626,PB27931	probable pectin methyltransferase QUA2
1497_0|path11	more than one	RI	1497_0|path11	1497_0|path11;RI:1497_0|path11:1914:1985-2620:3166:+	PB40404	PB40404,PB27112,PB21766	sucrose synthase 2
1497_0|path11	more than one	RI	1497_0|path11	1497_0|path11;RI:1497_0|path11:339:935-1053:1656:+	PB39473	PB39473,PB27112	sucrose synthase 2
1497_0|path11	more than one	RI	1497_0|path11	1497_0|path11;RI:1497_0|path11:1053:1656-1764:1858:+	PB40404	PB40404,PB27112,PB21766	sucrose synthase 2
1497_0|path8	more than one	RI	1497_0|path8	1497_0|path8;RI:1497_0|path8:937:1540-1648:1742:+	PB37012	PB37012,PB23331,PB23703,PB41196,PB28153	sucrose synthase 2
1497_0|path8	more than one	RI	1497_0|path8	1497_0|path8;RI:1497_0|path8:1798:1872-2281:3048:+	PB23703	PB23703,PB41196	sucrose synthase 2
1497_0|path8	more than one	RI	1497_0|path8	1497_0|path8;RI:1497_0|path8:1798:1869-2502:3048:+	PB23703	PB23703,PB37012,PB23331	sucrose synthase 2
1502_0|path0	more than one	RI	1502_0|path0	1502_0|path0;RI:1502_0|path0:2774:3208-3296:3445:+	PB29732	PB29732,PB31088,PB29669	homeobox-leucine zipper protein REVOLUTA
1502_0|path0	more than one	RI	1502_0|path0	1502_0|path0;RI:1502_0|path0:83:2591-2774:3208:+	PB31905	PB31905,PB26680	homeobox-leucine zipper protein REVOLUTA
1518_0|path5	more than one	RI	1518_0|path5	1518_0|path5;RI:1518_0|path5:1506:1587-1823:3378:+	PB27528,PB39127,PB28112,PB31553	PB27528,PB39127,PB28112,PB31553,PB41976	pseudouridine-5&apos;-phosphate glycosidase
1518_0|path5	more than one	RI	1518_0|path5	1518_0|path5;RI:1518_0|path5:388:509-704:927:+	PB39127,PB41976	PB39127,PB41976,PB31553	pseudouridine-5&apos;-phosphate glycosidase
1518_0|path5	more than one	RI	1518_0|path5	1518_0|path5;RI:1518_0|path5:1506:3378-3662:4102:+	PB25833	PB25833,PB39127	pseudouridine-5&apos;-phosphate glycosidase
1537_1|path5	more than one	RI	1537_1|path5	1537_1|path5;RI:1537_1|path5:370:1188-1357:2133:+	PB30352,PB40138	PB30352,PB40138,PB24269,PB32324,PB25314	suppressor of rps4-rld 1
1537_1|path5	more than one	RI	1537_1|path5	1537_1|path5;RI:1537_1|path5:3997:4316-4404:4713:+	PB40138	PB40138,PB24269,PB32324,PB30352	suppressor of rps4-rld 1
1537_1|path5	more than one	RI	1537_1|path5	1537_1|path5;RI:1537_1|path5:4404:4713-4888:5113:+	PB24336	PB24336,PB24269	suppressor of rps4-rld 1
1541_1|path0	more than one	RI	1541_1|path0	1541_1|path0;RI:1541_1|path0:716:2885-2976:3066:+	PB39522	PB39522,PB25150,PB34265	uncharacterized protein LOC100786935
1541_1|path0	more than one	RI	1541_1|path0	1541_1|path0;RI:1541_1|path0:100:520-716:2885:+	PB26017	PB26017,PB34265	uncharacterized protein LOC100786935
1543_0|path0	more than one	RI	1543_0|path0	1543_0|path0;RI:1543_0|path0:314:354-631:3790:+	PB31127	PB31127,PB32712	calmodulin-binding domain-containing protein IQD20
1563_0|path31	more than one	RI	1563_0|path31	1563_0|path31;RI:1563_0|path31:463:1467-2242:2319:+	PB28276,PB31683,PB42583	PB28276,PB31683,PB42583,PB22825	6-phosphofructo-2-kinase/fructose-2,6-bisphosphatase-like
1566_1|path4	more than one	RI	1566_1|path4	1566_1|path4;RI:1566_1|path4:2383:2424-2480:3280:+	PB24129,PB30646	PB24129,PB30646,PB41632	hypothetical protein L195_g035123, partial
1566_1|path4	more than one	RI	1566_1|path4	1566_1|path4;RI:1566_1|path4:2383:2427-2770:3280:+	PB24129,PB30646	PB24129,PB30646,PB32860	hypothetical protein L195_g035123, partial
1571_1|path3	more than one	RI	1571_1|path3	1571_1|path3;RI:1571_1|path3:194:455-551:1594:+	PB23880	PB23880,PB31789	LOW QUALITY PROTEIN: protein argonaute 10-like
1571_1|path6	more than one	RI	1571_1|path6	1571_1|path6;RI:1571_1|path6:1:2474-4755:4772:+	PB34467	PB34467,PB42961	LOW QUALITY PROTEIN: protein argonaute 10-like
1588_0|path0	more than one	RI	1588_0|path0	1588_0|path0;RI:1588_0|path0:962:1054-2005:2064:+	PB43372	PB43372,PB9723,PB16015	hypothetical protein GLYMA_13G093000
1599_2|path3	more than one	RI	1599_2|path3	1599_2|path3;RI:1599_2|path3:77:284-454:1958:+	PB28443	PB28443,PB42234	uncharacterized protein LOC100794608
1599_2|path3	more than one	RI	1599_2|path3	1599_2|path3;RI:1599_2|path3:77:1958-2050:3011:+	PB33551	PB33551,PB28443	uncharacterized protein LOC100794608
16_0|path2	more than one	RI	16_0|path2	16_0|path2;RI:16_0|path2:3433:3797-3897:4912:+	PB32755	PB32755,PB24157,PB32945,PB27690,PB25495	alpha-mannosidase-like
16_0|path2	more than one	RI	16_0|path2	16_0|path2;RI:16_0|path2:1864:1930-2009:2285:+	PB27690	PB27690,PB24157,PB25495,PB32755,PB29481	alpha-mannosidase-like
16_2|path2	more than one	RI	16_2|path2	16_2|path2;RI:16_2|path2:1942:2054-2127:2360:+	PB30502	PB30502,PB29924	alpha-mannosidase-like
16_2|path5	more than one	RI	16_2|path5	16_2|path5;RI:16_2|path5:44:1014-1116:1209:+	PB40639	PB40639,PB27067	alpha-mannosidase-like
16_2|path5	more than one	RI	16_2|path5	16_2|path5;RI:16_2|path5:1615:1806-1838:2391:+	PB32640	PB32640,PB43575	alpha-mannosidase-like
16_2|path5	more than one	RI	16_2|path5	16_2|path5;RI:16_2|path5:34:1586-1615:1806:+	PB27283,PB26494	PB27283,PB26494,PB43575	alpha-mannosidase-like
16_2|path5	more than one	RI	16_2|path5	16_2|path5;RI:16_2|path5:1838:2391-2533:2842:+	PB31531,PB27283,PB27067,PB42971,PB40639,PB33408	PB31531,PB27283,PB27067,PB42971,PB40639,PB33408,PB23891,PB43575,PB26494	alpha-mannosidase-like
1625_0|path6	more than one	RI	1625_0|path6	1625_0|path6;RI:1625_0|path6:772:849-1002:1047:+	PB30045	PB30045,PB28941	uncharacterized protein LOC100792844
1625_0|path6	more than one	RI	1625_0|path6	1625_0|path6;RI:1625_0|path6:1002:1047-1137:1922:+	PB24643	PB24643,PB28941,PB32439	uncharacterized protein LOC100792844
1625_1|path1	more than one	RI	1625_1|path1	1625_1|path1;RI:1625_1|path1:1146:1824-1938:2082:+	PB31367	PB31367,PB33332,PB30756,PB32344	uncharacterized protein LOC109814371
1645_0|path2	more than one	RI	1645_0|path2	1645_0|path2;RI:1645_0|path2:239:519-887:983:+	PB37455	PB37455,PB17904	uridine kinase-like protein 1, chloroplastic
1645_0|path2	more than one	RI	1645_0|path2	1645_0|path2;RI:1645_0|path2:239:983-1835:2204:+	PB25368	PB25368,PB37455	uridine kinase-like protein 1, chloroplastic
1659_2|path7	more than one	RI	1659_2|path7	1659_2|path7;RI:1659_2|path7:535:1811-2332:2433:+	PB39933	PB39933,PB23968	kinesin-like protein NACK1 isoform X1
1671_0|path0	more than one	RI	1671_0|path0	1671_0|path0;RI:1671_0|path0:911:1858-2127:2267:+	PB26278,PB26764	PB26278,PB26764,PB40897	SWI/SNF complex subunit SWI3D
1689_0|path0	more than one	RI	1689_0|path0	1689_0|path0;RI:1689_0|path0:3684:3948-4180:4364:+	PB6053	PB6053,PB4476	hypothetical protein GLYMA_05G007100
1706_0|path0	more than one	RI	1706_0|path0	1706_0|path0;RI:1706_0|path0:102:1837-1973:2466:+	PB39702	PB39702,PB24582	probable serine/threonine-protein kinase DDB_G0272254
1706_0|path0	more than one	RI	1706_0|path0	1706_0|path0;RI:1706_0|path0:1973:2051-2368:2466:+	PB24582	PB24582,PB19263,PB30387,PB22318	probable serine/threonine-protein kinase DDB_G0272254
1707_0|path1	more than one	RI	1707_0|path1	1707_0|path1;RI:1707_0|path1:41:141-1605:1824:+	PB27972	PB27972,PB14622	uncharacterized protein LOC100791202 isoform X1
1712_0|path0	more than one	RI	1712_0|path0	1712_0|path0;RI:1712_0|path0:1629:2012-2096:2321:+	PB40403	PB40403,PB38971	hypothetical protein PHAVU_009G160400g
1712_0|path0	more than one	RI	1712_0|path0	1712_0|path0;RI:1712_0|path0:2096:2153-2238:2321:+	PB38971	PB38971,PB6647,PB19319	hypothetical protein PHAVU_009G160400g
1712_0|path0	more than one	RI	1712_0|path0	1712_0|path0;RI:1712_0|path0:14:94-1192:1546:+	PB29139	PB29139,PB6647	hypothetical protein PHAVU_009G160400g
1712_0|path0	more than one	RI	1712_0|path0	1712_0|path0;RI:1712_0|path0:2096:2153-2226:2321:+	PB38971	PB38971,PB7734	hypothetical protein PHAVU_009G160400g
1712_0|path0	more than one	RI	1712_0|path0	1712_0|path0;RI:1712_0|path0:1629:2321-2679:3089:+	PB29139	PB29139,PB40403	hypothetical protein PHAVU_009G160400g
1721_0|path1	more than one	RI	1721_0|path1	1721_0|path1;RI:1721_0|path1:1768:1808-2771:3325:+	PB42512	PB42512,PB19303	hypothetical protein PHAVU_007G245400g, partial
1721_0|path1	more than one	RI	1721_0|path1	1721_0|path1;RI:1721_0|path1:1090:1636-1768:3325:+	PB29637	PB29637,PB42512	hypothetical protein PHAVU_007G245400g, partial
1723_0|path2	more than one	RI	1723_0|path2	1723_0|path2;RI:1723_0|path2:1:120-146:1128:+	PB32305	PB32305,PB27761	histidine kinase 4-like isoform X2
1723_0|path2	more than one	RI	1723_0|path2	1723_0|path2;RI:1723_0|path2:146:909-1057:1128:+	PB27761,PB31373	PB27761,PB31373,PB42868	histidine kinase 4-like isoform X2
1723_0|path2	more than one	RI	1723_0|path2	1723_0|path2;RI:1723_0|path2:146:967-1033:1128:+	PB27761,PB31373	PB27761,PB31373,PB42087	histidine kinase 4-like isoform X2
1727_0|path5	more than one	RI	1727_0|path5	1727_0|path5;RI:1727_0|path5:458:661-795:1814:+	PB31972,PB26359,PB19198	PB31972,PB26359,PB19198,PB22033	cyclin-dependent kinase F-4 isoform X2
1727_0|path5	more than one	RI	1727_0|path5	1727_0|path5;RI:1727_0|path5:2880:3836-4060:4572:+	PB33658	PB33658,PB31972	cyclin-dependent kinase F-4 isoform X2
1727_0|path5	more than one	RI	1727_0|path5	1727_0|path5;RI:1727_0|path5:2880:3126-3805:3836:+	PB31972	PB31972,PB19198	cyclin-dependent kinase F-4 isoform X2
1727_0|path5	more than one	RI	1727_0|path5	1727_0|path5;RI:1727_0|path5:2144:2366-2606:2780:+	PB33658	PB33658,PB22033,PB31972,PB26359,PB19198	cyclin-dependent kinase F-4 isoform X2
1727_0|path7	more than one	RI	1727_0|path7	1727_0|path7;RI:1727_0|path7:458:606-691:846:+	PB42732,PB28021	PB42732,PB28021,PB23018	cyclin-dependent kinase F-4
1727_0|path7	more than one	RI	1727_0|path7	1727_0|path7;RI:1727_0|path7:458:661-795:846:+	PB42732,PB28021	PB42732,PB28021,PB37213	cyclin-dependent kinase F-4
1727_0|path7	more than one	RI	1727_0|path7	1727_0|path7;RI:1727_0|path7:2230:2452-2692:2866:+	PB42732	PB42732,PB28021,PB22197,PB23018,PB25973,PB37213	cyclin-dependent kinase F-4
1727_0|path7	more than one	RI	1727_0|path7	1727_0|path7;RI:1727_0|path7:458:718-795:846:+	PB42732,PB28021	PB42732,PB28021,PB22197,PB38283	cyclin-dependent kinase F-4
1727_0|path7	more than one	RI	1727_0|path7	1727_0|path7;RI:1727_0|path7:933:1900-2230:2452:+	PB38283	PB38283,PB28021,PB22197,PB23018,PB37213	cyclin-dependent kinase F-4
1727_0|path7	more than one	RI	1727_0|path7	1727_0|path7;RI:1727_0|path7:458:846-933:1900:+	PB25973	PB25973,PB42732,PB28021	cyclin-dependent kinase F-4
1730_0|path0	more than one	RI	1730_0|path0	1730_0|path0;RI:1730_0|path0:2422:3810-3896:4137:+	PB39857	PB39857,PB26615	probable receptor-like protein kinase At1g30570
1730_0|path0	more than one	RI	1730_0|path0	1730_0|path0;RI:1730_0|path0:568:639-760:2000:+	PB26615	PB26615,PB39857,PB24693	probable receptor-like protein kinase At1g30570
1730_0|path0	more than one	RI	1730_0|path0	1730_0|path0;RI:1730_0|path0:760:2000-2091:2383:+	PB42877	PB42877,PB39857,PB40666	probable receptor-like protein kinase At1g30570
1732_0|path4	more than one	RI	1732_0|path4	1732_0|path4;RI:1732_0|path4:31:817-870:1898:+	PB43537	PB43537,PB33530,PB25717	uncharacterized protein LOC100819595
1735_0|path0	more than one	RI	1735_0|path0	1735_0|path0;RI:1735_0|path0:1415:1538-1883:2823:+	PB34024,PB32967	PB34024,PB32967,PB23060	uncharacterized protein LOC100306163 isoform X1
1735_0|path0	more than one	RI	1735_0|path0	1735_0|path0;RI:1735_0|path0:1883:2823-2932:3508:+	PB21907	PB21907,PB23060	uncharacterized protein LOC100306163 isoform X1
1735_0|path0	more than one	RI	1735_0|path0	1735_0|path0;RI:1735_0|path0:1415:1538-1883:3508:+	PB27486	PB27486,PB21907	uncharacterized protein LOC100306163 isoform X1
1735_0|path0	more than one	RI	1735_0|path0	1735_0|path0;RI:1735_0|path0:1415:2823-2932:3508:+	PB27486	PB27486,PB34024,PB32967	uncharacterized protein LOC100306163 isoform X1
1737_0|path0	more than one	RI	1737_0|path0	1737_0|path0;RI:1737_0|path0:1777:1956-2088:2363:+	PB15018	PB15018,PB5831	hypothetical protein GLYMA_17G129600
174_0|path1	more than one	RI	174_0|path1	174_0|path1;RI:174_0|path1:1766:1947-2265:2864:+	PB43321	PB43321,PB20619	hypothetical protein GLYMA_01G218800
174_0|path1	more than one	RI	174_0|path1	174_0|path1;RI:174_0|path1:2265:2864-2938:3837:+	PB21710	PB21710,PB28851,PB20619	hypothetical protein GLYMA_01G218800
1742_0|path2	more than one	RI	1742_0|path2	1742_0|path2;RI:1742_0|path2:539:891-1655:2836:+	PB41304	PB41304,PB33085,PB28921	protein CTR9 homolog
1742_0|path2	more than one	RI	1742_0|path2	1742_0|path2;RI:1742_0|path2:1655:2836-2908:3644:+	PB28342	PB28342,PB33085,PB26178,PB28921	protein CTR9 homolog
1754_0|path0	more than one	RI	1754_0|path0	1754_0|path0;RI:1754_0|path0:70:1660-1798:2154:+	PB32265	PB32265,PB41428	probable ubiquitin conjugation factor E4
1754_0|path0	more than one	RI	1754_0|path0	1754_0|path0;RI:1754_0|path0:105:1660-1798:2154:+	PB29504	PB29504,PB25722	probable ubiquitin conjugation factor E4
178_2|path2	more than one	RI	178_2|path2	178_2|path2;RI:178_2|path2:67:749-843:2294:+	PB27557	PB27557,PB23625	homeobox-leucine zipper protein ATHB-15
178_2|path2	more than one	RI	178_2|path2	178_2|path2;RI:178_2|path2:843:1848-1916:2294:+	PB23625,PB24939	PB23625,PB24939,PB26070	homeobox-leucine zipper protein ATHB-15
178_2|path2	more than one	RI	178_2|path2	178_2|path2;RI:178_2|path2:843:1826-1916:2294:+	PB23625,PB24939	PB23625,PB24939,PB34337	homeobox-leucine zipper protein ATHB-15
1792_0|path16	more than one	RI	1792_0|path16	1792_0|path16;RI:1792_0|path16:149:2386-2879:3480:+	PB39283	PB39283,PB28900	villin-4 isoform X2
1792_0|path16	more than one	RI	1792_0|path16	1792_0|path16;RI:1792_0|path16:1:27-147:3480:+	PB25258	PB25258,PB31411	villin-4 isoform X2
1800_0|path1	more than one	RI	1800_0|path1	1800_0|path1;RI:1800_0|path1:262:960-1052:1916:+	PB40680	PB40680,PB31729,PB24580	Exosome complex exonuclease RRP44
1800_0|path1	more than one	RI	1800_0|path1	1800_0|path1;RI:1800_0|path1:1052:1916-2644:3579:+	PB33403,PB25553	PB33403,PB25553,PB28685,PB26954,PB39491,PB31729	Exosome complex exonuclease RRP44
1800_0|path1	more than one	RI	1800_0|path1	1800_0|path1;RI:1800_0|path1:214:960-1052:1916:+	PB43705,PB38921	PB43705,PB38921,PB26954	Exosome complex exonuclease RRP44
1800_0|path1	more than one	RI	1800_0|path1	1800_0|path1;RI:1800_0|path1:1052:2523-2644:3579:+	PB33403,PB25553	PB33403,PB25553,PB25404	Exosome complex exonuclease RRP44
1800_0|path1	more than one	RI	1800_0|path1	1800_0|path1;RI:1800_0|path1:1052:1916-2461:3579:+	PB33403,PB25553	PB33403,PB25553,PB24580	Exosome complex exonuclease RRP44
1800_0|path1	more than one	RI	1800_0|path1	1800_0|path1;RI:1800_0|path1:3823:4168-4253:4497:+	PB33403,PB25404	PB33403,PB25404,PB43705	Exosome complex exonuclease RRP44
1801_1|path1	more than one	RI	1801_1|path1	1801_1|path1;RI:1801_1|path1:779:859-1996:2259:+	PB33101	PB33101,PB19889	long chain acyl-CoA synthetase 9, chloroplastic-like
1807_0|path8	more than one	RI	1807_0|path8	1807_0|path8;RI:1807_0|path8:2204:2351-2426:2496:+	PB33390,PB30299,PB43243	PB33390,PB30299,PB43243,PB42445	Villin-1
1807_0|path8	more than one	RI	1807_0|path8	1807_0|path8;RI:1807_0|path8:2204:2496-2814:4009:+	PB27181	PB27181,PB30299	Villin-1
1807_0|path8	more than one	RI	1807_0|path8	1807_0|path8;RI:1807_0|path8:139:741-819:2010:+	PB27181	PB27181,PB43243	Villin-1
1807_0|path8	more than one	RI	1807_0|path8	1807_0|path8;RI:1807_0|path8:138:2010-2204:2351:+	PB42408	PB42408,PB24004	Villin-1
1807_0|path8	more than one	RI	1807_0|path8	1807_0|path8;RI:1807_0|path8:2204:2351-2486:2496:+	PB33390,PB30299,PB43243	PB33390,PB30299,PB43243,PB28460,PB24004	Villin-1
1822_0|path2	more than one	RI	1822_0|path2	1822_0|path2;RI:1822_0|path2:601:2350-2441:3076:+	PB30501	PB30501,PB28856	transcription factor bHLH49-like isoform X2
1822_0|path2	more than one	RI	1822_0|path2	1822_0|path2;RI:1822_0|path2:2441:3076-3261:3348:+	PB43367	PB43367,PB29744,PB23898,PB28856	transcription factor bHLH49-like isoform X2
1824_1|path0	more than one	RI	1824_1|path0	1824_1|path0;RI:1824_1|path0:120:250-331:2330:+	PB24447	PB24447,PB19030	phospholipase D alpha 1
1824_1|path0	more than one	RI	1824_1|path0	1824_1|path0;RI:1824_1|path0:120:191-331:2330:+	PB24447	PB24447,PB21786	phospholipase D alpha 1
1824_1|path0	more than one	RI	1824_1|path0	1824_1|path0;RI:1824_1|path0:331:658-1783:2330:+	PB21983,PB19030,PB21786	PB21983,PB19030,PB21786,PB10339	phospholipase D alpha 1
1844_0|path11	more than one	RI	1844_0|path11	1844_0|path11;RI:1844_0|path11:282:2020-2667:4406:+	PB33726	PB33726,PB33649	alpha-glucosidase 2 isoform X2
1844_3|path5	more than one	RI	1844_3|path5	1844_3|path5;RI:1844_3|path5:1:274-369:1714:+	PB25270	PB25270,PB40077,PB31700,PB24037	uncharacterized protein LOC100800409
1844_3|path5	more than one	RI	1844_3|path5	1844_3|path5;RI:1844_3|path5:1952:2825-2960:3351:+	PB24037,PB33429	PB24037,PB33429,PB28768	uncharacterized protein LOC100800409
1844_3|path5	more than one	RI	1844_3|path5	1844_3|path5;RI:1844_3|path5:369:1714-1952:3351:+	PB39469	PB39469,PB24037,PB33429	uncharacterized protein LOC100800409
1844_3|path5	more than one	RI	1844_3|path5	1844_3|path5;RI:1844_3|path5:1952:2875-3260:3979:+	PB40077	PB40077,PB31700	uncharacterized protein LOC100800409
1851_0|path0	more than one	RI	1851_0|path0	1851_0|path0;RI:1851_0|path0:458:1283-1375:1645:+	PB23831	PB23831,PB31709	hypothetical protein GLYMA_13G027300
1851_0|path0	more than one	RI	1851_0|path0	1851_0|path0;RI:1851_0|path0:458:1068-1223:1645:+	PB23831	PB23831,PB27755	hypothetical protein GLYMA_13G027300
1857_0|path1	more than one	RI	1857_0|path1	1857_0|path1;RI:1857_0|path1:2327:2408-3058:3175:+	PB25821,PB27390	PB25821,PB27390,PB18836	cystathionine beta-lyase, chloroplastic
1857_0|path1	more than one	RI	1857_0|path1	1857_0|path1;RI:1857_0|path1:1:719-853:1888:+	PB27390	PB27390,PB25821	cystathionine beta-lyase, chloroplastic
1857_0|path1	more than one	RI	1857_0|path1	1857_0|path1;RI:1857_0|path1:853:1888-2327:3175:+	PB31007	PB31007,PB25821	cystathionine beta-lyase, chloroplastic
1857_0|path1	more than one	RI	1857_0|path1	1857_0|path1;RI:1857_0|path1:853:964-1792:1888:+	PB25821	PB25821,PB27172,PB18836	cystathionine beta-lyase, chloroplastic
1861_1|path0	more than one	RI	1861_1|path0	1861_1|path0;RI:1861_1|path0:442:987-1092:1267:+	PB39637	PB39637,PB29323,PB28495,PB30216	probable UDP-N-acetylglucosamine--peptide N-acetylglucosaminyltransferase SPINDLY
1861_1|path0	more than one	RI	1861_1|path0	1861_1|path0;RI:1861_1|path0:442:825-899:987:+	PB29323,PB28495,PB29532,PB30216	PB29323,PB28495,PB29532,PB30216,PB25445	probable UDP-N-acetylglucosamine--peptide N-acetylglucosaminyltransferase SPINDLY
1886_0|path1	more than one	RI	1886_0|path1	1886_0|path1;RI:1886_0|path1:724:809-908:3640:+	PB31277	PB31277,PB27301	leukocyte receptor cluster member 8 homolog isoform X2
1886_0|path1	more than one	RI	1886_0|path1	1886_0|path1;RI:1886_0|path1:724:809-908:3635:+	PB27219	PB27219,PB27788	leukocyte receptor cluster member 8 homolog isoform X2
1891_0|path4	more than one	RI	1891_0|path4	1891_0|path4;RI:1891_0|path4:2014:2092-2920:3118:+	PB31075	PB31075,PB20038,PB37415	monocopper oxidase-like protein SKU5
1891_0|path4	more than one	RI	1891_0|path4	1891_0|path4;RI:1891_0|path4:697:1948-2014:3118:+	PB33139	PB33139,PB31075	monocopper oxidase-like protein SKU5
1912_0|path1	more than one	RI	1912_0|path1	1912_0|path1;RI:1912_0|path1:1145:1471-1759:3256:+	PB27677	PB27677,PB23503	uncharacterized protein LOC109815736 isoform X1
1912_0|path1	more than one	RI	1912_0|path1	1912_0|path1;RI:1912_0|path1:87:1103-1145:1471:+	PB26830	PB26830,PB32830	uncharacterized protein LOC109815736 isoform X1
1919_0|path1	more than one	RI	1919_0|path1	1919_0|path1;RI:1919_0|path1:614:719-1818:2153:+	PB33240	PB33240,PB20439	probable 2-carboxy-D-arabinitol-1-phosphatase
1919_0|path8	more than one	RI	1919_0|path8	1919_0|path8;RI:1919_0|path8:1818:2153-2363:2461:+	PB37071	PB37071,PB37018	probable 2-carboxy-D-arabinitol-1-phosphatase
1956_0|path5	more than one	RI	1956_0|path5	1956_0|path5;RI:1956_0|path5:599:1272-1383:2286:+	PB43564	PB43564,PB30275	leucine--tRNA ligase, chloroplastic/mitochondrial isoform X1
1956_0|path5	more than one	RI	1956_0|path5	1956_0|path5;RI:1956_0|path5:599:1026-1049:1272:+	PB30275	PB30275,PB23498	leucine--tRNA ligase, chloroplastic/mitochondrial isoform X1
196_2|path10	more than one	RI	196_2|path10	196_2|path10;RI:196_2|path10:1:322-606:2642:+	PB23877	PB23877,PB24330	transcription factor GTE8-like
196_2|path10	more than one	RI	196_2|path10	196_2|path10;RI:196_2|path10:1:2642-2729:3489:+	PB41530	PB41530,PB23877	transcription factor GTE8-like
196_4|path0	more than one	RI	196_4|path0	196_4|path0;RI:196_4|path0:765:1287-1494:3676:+	PB31298	PB31298,PB34279	protein TIC110, chloroplastic-like
1962_0|path1	more than one	RI	1962_0|path1	1962_0|path1;RI:1962_0|path1:1666:2079-2098:2436:+	PB32083	PB32083,PB23497,PB42698	Bicarbonate transporter, C-terminal
1963_1|path0	more than one	RI	1963_1|path0	1963_1|path0;RI:1963_1|path0:2995:3074-3285:3636:+	PB4304	PB4304,PB16380	RNA-binding protein Musashi like Rbp6
1973_0|path1	more than one	RI	1973_0|path1	1973_0|path1;RI:1973_0|path1:2362:2573-2685:3073:+	PB26564	PB26564,PB25761	G-type lectin S-receptor-like serine/threonine-protein kinase
1973_0|path1	more than one	RI	1973_0|path1	1973_0|path1;RI:1973_0|path1:24:2271-2362:3073:+	PB32560	PB32560,PB26564	G-type lectin S-receptor-like serine/threonine-protein kinase
1973_4|path2	more than one	RI	1973_4|path2	1973_4|path2;RI:1973_4|path2:51:2284-2370:2580:+	PB24658	PB24658,PB28622	Cysteine-rich receptor-like protein kinase 10
1973_4|path2	more than one	RI	1973_4|path2	1973_4|path2;RI:1973_4|path2:51:166-262:2284:+	PB28622	PB28622,PB31106	Cysteine-rich receptor-like protein kinase 10
1974_4|path0	more than one	RI	1974_4|path0	1974_4|path0;RI:1974_4|path0:2814:2999-3691:4007:+	PB24465	PB24465,PB38480	mitogen-activated protein kinase kinase kinase 1-like isoform X2
1989_0|path1	more than one	RI	1989_0|path1	1989_0|path1;RI:1989_0|path1:88:465-2887:2948:+	PB28191	PB28191,PB7805	hypothetical protein GLYMA_08G349900
1997_0|path2	more than one	RI	1997_0|path2	1997_0|path2;RI:1997_0|path2:62:217-242:2229:+	PB19301	PB19301,PB38322	hypothetical protein GLYMA_03G118400
2008_0|path0	more than one	RI	2008_0|path0	2008_0|path0;RI:2008_0|path0:2609:2690-2874:3175:+	PB30885	PB30885,PB23067	uncharacterized protein LOC100791123 isoform X1
2008_0|path0	more than one	RI	2008_0|path0	2008_0|path0;RI:2008_0|path0:4103:4201-4277:4589:+	PB26075	PB26075,PB24030	uncharacterized protein LOC100791123 isoform X1
2008_0|path0	more than one	RI	2008_0|path0	2008_0|path0;RI:2008_0|path0:132:2690-2874:3175:+	PB26075	PB26075,PB24144	uncharacterized protein LOC100791123 isoform X1
203_0|path3	more than one	RI	203_0|path3	203_0|path3;RI:203_0|path3:2592:2782-2961:3473:+	PB24000	PB24000,PB33568	cellulose synthase-like protein H1 isoform X1
203_0|path3	more than one	RI	203_0|path3	203_0|path3;RI:203_0|path3:2961:3473-3675:4705:+	PB31498	PB31498,PB33568	cellulose synthase-like protein H1 isoform X1
2039_0|path7	more than one	RI	2039_0|path7	2039_0|path7;RI:2039_0|path7:1514:2326-2436:2653:+	PB31909,PB42034	PB31909,PB42034,PB33833	beta-galactosidase 8-like
204_0|path6	more than one	RI	204_0|path6	204_0|path6;RI:204_0|path6:2378:2906-2965:3042:+	PB23469,PB33271,PB39576,PB27348,PB33277	PB23469,PB33271,PB39576,PB27348,PB33277,PB43397	protein argonaute 5-like
206_1|path4	more than one	RI	206_1|path4	206_1|path4;RI:206_1|path4:1:2308-2423:3438:+	PB33647	PB33647,PB32375	serine/threonine kinase-like protein
2075_0|path1	more than one	RI	2075_0|path1	2075_0|path1;RI:2075_0|path1:1:1014-1906:2028:+	PB39537	PB39537,PB8128	AT-rich interactive domain-containing protein 5
2075_0|path1	more than one	RI	2075_0|path1	2075_0|path1;RI:2075_0|path1:1906:2007-2147:2274:+	PB20448	PB20448,PB16823	AT-rich interactive domain-containing protein 5
2075_0|path1	more than one	RI	2075_0|path1	2075_0|path1;RI:2075_0|path1:1906:2028-2147:2274:+	PB20448	PB20448,PB8128	AT-rich interactive domain-containing protein 5
2084_0|path3	more than one	RI	2084_0|path3	2084_0|path3;RI:2084_0|path3:940:1015-1314:1703:+	PB30935	PB30935,PB29245	tRNA(Ile)-lysidine synthase
209_0|path8	more than one	RI	209_0|path8	209_0|path8;RI:209_0|path8:2070:3827-3868:4096:+	PB23991	PB23991,PB24800	phosphoglucan, water dikinase, chloroplastic
2097_0|path2	more than one	RI	2097_0|path2	2097_0|path2;RI:2097_0|path2:1161:1237-1890:2827:+	PB42352	PB42352,PB23178,PB25870,PB37056	hypothetical protein GLYMA_15G265400
2097_0|path2	more than one	RI	2097_0|path2	2097_0|path2;RI:2097_0|path2:2954:3166-3492:3644:+	PB25870	PB25870,PB23178,PB42352,PB37056	hypothetical protein GLYMA_15G265400
2097_0|path2	more than one	RI	2097_0|path2	2097_0|path2;RI:2097_0|path2:890:1055-1161:1237:+	PB31032	PB31032,PB21815,PB23178,PB25870,PB37056	hypothetical protein GLYMA_15G265400
2097_0|path2	more than one	RI	2097_0|path2	2097_0|path2;RI:2097_0|path2:1890:2827-2954:3166:+	PB21815	PB21815,PB23178,PB37056	hypothetical protein GLYMA_15G265400
2114_0|path0	more than one	RI	2114_0|path0	2114_0|path0;RI:2114_0|path0:20:239-420:470:+	PB38980	PB38980,PB10078,PB20148	GmCK1p
2114_0|path0	more than one	RI	2114_0|path0	2114_0|path0;RI:2114_0|path0:1625:2493-3212:3312:+	PB20319	PB20319,PB10078	GmCK1p
2114_0|path0	more than one	RI	2114_0|path0	2114_0|path0;RI:2114_0|path0:1625:3065-3212:3312:+	PB20319	PB20319,PB20148	GmCK1p
2114_0|path10	more than one	RI	2114_0|path10	2114_0|path10;RI:2114_0|path10:1431:2299-3018:3118:+	PB37290	PB37290,PB35154	GmCK1p
2114_4|path0	more than one	RI	2114_4|path0	2114_4|path0;RI:2114_4|path0:142:335-464:1053:+	PB10584	PB10584,PB13990	choline kinase
2114_4|path0	more than one	RI	2114_4|path0	2114_4|path0;RI:2114_4|path0:1:67-142:1053:+	PB13867	PB13867,PB10584	choline kinase
2141_0|path3	more than one	RI	2141_0|path3	2141_0|path3;RI:2141_0|path3:972:1274-1336:1591:+	PB28075	PB28075,PB26461	phosphoenolpyruvate carboxylase
2141_0|path3	more than one	RI	2141_0|path3	2141_0|path3;RI:2141_0|path3:972:1274-1360:1591:+	PB28075	PB28075,PB38394,PB28498,PB30602,PB25945	phosphoenolpyruvate carboxylase
2141_0|path3	more than one	RI	2141_0|path3	2141_0|path3;RI:2141_0|path3:2060:2136-2359:2385:+	PB38394	PB38394,PB26461,PB29775,PB28498,PB30602,PB25945,PB28075	phosphoenolpyruvate carboxylase
2141_0|path3	more than one	RI	2141_0|path3	2141_0|path3;RI:2141_0|path3:162:677-972:1274:+	PB29775	PB29775,PB38394,PB28498	phosphoenolpyruvate carboxylase
2141_0|path3	more than one	RI	2141_0|path3	2141_0|path3;RI:2141_0|path3:1360:1591-2060:2136:+	PB40537,PB28639,PB25076	PB40537,PB28639,PB25076,PB29775,PB28498,PB30602,PB25945	phosphoenolpyruvate carboxylase
2141_0|path3	more than one	RI	2141_0|path3	2141_0|path3;RI:2141_0|path3:2822:4905-4962:5025:+	PB28639	PB28639,PB29775,PB28075	phosphoenolpyruvate carboxylase
2141_0|path3	more than one	RI	2141_0|path3	2141_0|path3;RI:2141_0|path3:2822:2889-2954:4905:+	PB29775,PB28498,PB25945,PB28075,PB39623	PB29775,PB28498,PB25945,PB28075,PB39623,PB25076	phosphoenolpyruvate carboxylase
2145_7|path3	more than one	RI	2145_7|path3	2145_7|path3;RI:2145_7|path3:370:1016-1429:3022:+	PB28607	PB28607,PB29218,PB27265	calcium permeable stress-gated cation channel 1-like
2145_7|path3	more than one	RI	2145_7|path3	2145_7|path3;RI:2145_7|path3:1429:1564-1667:3022:+	PB29218,PB28436,PB27265,PB27115	PB29218,PB28436,PB27265,PB27115,PB21814	calcium permeable stress-gated cation channel 1-like
2145_7|path3	more than one	RI	2145_7|path3	2145_7|path3;RI:2145_7|path3:1429:3022-3592:4317:+	PB28562	PB28562,PB28436	calcium permeable stress-gated cation channel 1-like
2163_0|path0	more than one	RI	2163_0|path0	2163_0|path0;RI:2163_0|path0:1250:1345-1901:2444:+	PB22541	PB22541,PB20491,PB19854,PB38300	casein kinase I-like protein
2167_0|path9	more than one	RI	2167_0|path9	2167_0|path9;RI:2167_0|path9:1119:2031-2142:2278:+	PB27325	PB27325,PB23346,PB30117	WD repeat-containing protein 74
2167_0|path9	more than one	RI	2167_0|path9	2167_0|path9;RI:2167_0|path9:674:1052-1119:2031:+	PB29623	PB29623,PB23346	WD repeat-containing protein 74
2167_0|path9	more than one	RI	2167_0|path9	2167_0|path9;RI:2167_0|path9:4421:4476-4999:5056:+	PB30117	PB30117,PB8755,PB26079,PB40804,PB23346,PB29623	WD repeat-containing protein 74
2189_0|path3	more than one	RI	2189_0|path3	2189_0|path3;RI:2189_0|path3:2758:3067-3203:3368:+	PB26481	PB26481,PB28368,PB33414,PB30439,PB20529	uncharacterized protein LOC100804887 isoform X2
2189_0|path3	more than one	RI	2189_0|path3	2189_0|path3;RI:2189_0|path3:73:191-216:1351:+	PB33414	PB33414,PB30439	uncharacterized protein LOC100804887 isoform X2
2189_0|path3	more than one	RI	2189_0|path3	2189_0|path3;RI:2189_0|path3:212:1232-1286:1351:+	PB28368,PB32544	PB28368,PB32544,PB26481	uncharacterized protein LOC100804887 isoform X2
2189_0|path3	more than one	RI	2189_0|path3	2189_0|path3;RI:2189_0|path3:2758:3109-3203:3368:+	PB26481	PB26481,PB29360,PB28850,PB32544	uncharacterized protein LOC100804887 isoform X2
2189_0|path3	more than one	RI	2189_0|path3	2189_0|path3;RI:2189_0|path3:73:186-212:1351:+	PB33414	PB33414,PB32544	uncharacterized protein LOC100804887 isoform X2
2194_0|path5	more than one	RI	2194_0|path5	2194_0|path5;RI:2194_0|path5:798:1645-1722:2183:+	PB34380,PB29738,PB29270	PB34380,PB29738,PB29270,PB32767	hypothetical protein GLYMA_07G270800, partial
2194_0|path5	more than one	RI	2194_0|path5	2194_0|path5;RI:2194_0|path5:798:955-1030:2183:+	PB34380,PB29738,PB29270	PB34380,PB29738,PB29270,PB31037	hypothetical protein GLYMA_07G270800, partial
2218_0|path0	more than one	RI	2218_0|path0	2218_0|path0;RI:2218_0|path0:2073:2348-2469:3425:+	PB38294	PB38294,PB38496	Golgin candidate 4
2226_0|path2	more than one	RI	2226_0|path2	2226_0|path2;RI:2226_0|path2:1882:2009-2096:2482:+	PB27618	PB27618,PB27242,PB38013,PB21730	uncharacterized protein LOC100795418 isoform X1
2226_0|path2	more than one	RI	2226_0|path2	2226_0|path2;RI:2226_0|path2:2096:2606-2747:3025:+	PB38922	PB38922,PB29406	uncharacterized protein LOC100795418 isoform X1
2226_0|path2	more than one	RI	2226_0|path2	2226_0|path2;RI:2226_0|path2:2096:2482-2747:3025:+	PB38922	PB38922,PB43331,PB27242,PB38013	uncharacterized protein LOC100795418 isoform X1
2226_0|path2	more than one	RI	2226_0|path2	2226_0|path2;RI:2226_0|path2:2747:3025-3510:4226:+	PB21730	PB21730,PB43331	uncharacterized protein LOC100795418 isoform X1
2226_0|path2	more than one	RI	2226_0|path2	2226_0|path2;RI:2226_0|path2:202:1709-1882:2009:+	PB29406	PB29406,PB21730	uncharacterized protein LOC100795418 isoform X1
2229_1|path0	more than one	RI	2229_1|path0	2229_1|path0;RI:2229_1|path0:2:445-735:2838:+	PB24197	PB24197,PB24792	putative E3 ubiquitin-protein ligase RF298 isoform X3
2229_1|path0	more than one	RI	2229_1|path0	2229_1|path0;RI:2229_1|path0:2:122-735:2838:+	PB24197	PB24197,PB31932	putative E3 ubiquitin-protein ligase RF298 isoform X3
2240_0|path0	more than one	RI	2240_0|path0	2240_0|path0;RI:2240_0|path0:2272:2322-2777:2875:+	PB37923	PB37923,PB20191,PB9531	E3 ubiquitin-protein ligase MBR2 isoform X1
2240_0|path0	more than one	RI	2240_0|path0	2240_0|path0;RI:2240_0|path0:1906:2322-2777:2875:+	PB33480	PB33480,PB33603	E3 ubiquitin-protein ligase MBR2 isoform X1
2245_2|path1	more than one	RI	2245_2|path1	2245_2|path1;RI:2245_2|path1:1710:1920-2270:2507:+	PB38145	PB38145,PB23047,PB13318	G-type lectin S-receptor-like serine/threonine-protein kinase CES101 isoform X2
2245_2|path1	more than one	RI	2245_2|path1	2245_2|path1;RI:2245_2|path1:1:987-1076:1341:+	PB38145	PB38145,PB23047	G-type lectin S-receptor-like serine/threonine-protein kinase CES101 isoform X2
2257_0|path2	more than one	RI	2257_0|path2	2257_0|path2;RI:2257_0|path2:2251:2316-2695:3108:+	PB29577	PB29577,PB39703	hypothetical protein PHAVU_009G202400g
2257_0|path2	more than one	RI	2257_0|path2	2257_0|path2;RI:2257_0|path2:5:151-585:2119:+	PB39703	PB39703,PB29577	hypothetical protein PHAVU_009G202400g
2258_0|path0	more than one	RI	2258_0|path0	2258_0|path0;RI:2258_0|path0:1228:1574-1645:1706:+	PB39952	PB39952,PB30919	hypothetical protein GLYMA_07G273300
2264_0|path0	more than one	RI	2264_0|path0	2264_0|path0;RI:2264_0|path0:1:592-1566:1798:+	PB23160	PB23160,PB8683	polypyrimidine tract-binding protein homolog 2-like isoform X1
2271_5|path0	more than one	RI	2271_5|path0	2271_5|path0;RI:2271_5|path0:2099:2298-4015:4177:+	PB26744	PB26744,PB35072	hypothetical protein LR48_Vigan08g122600
2271_5|path0	more than one	RI	2271_5|path0	2271_5|path0;RI:2271_5|path0:4015:4177-4344:4979:+	PB27165	PB27165,PB35072	hypothetical protein LR48_Vigan08g122600
2306_0|path0	more than one	RI	2306_0|path0	2306_0|path0;RI:2306_0|path0:3345:3944-4059:4691:+	PB18923	PB18923,PB12296	hypothetical protein PHAVU_004G085500g
2306_0|path0	more than one	RI	2306_0|path0	2306_0|path0;RI:2306_0|path0:3345:5862-6070:6113:+	PB30252	PB30252,PB33232	hypothetical protein PHAVU_004G085500g
2306_0|path0	more than one	RI	2306_0|path0	2306_0|path0;RI:2306_0|path0:3345:6113-6274:6816:+	PB27425	PB27425,PB30252	hypothetical protein PHAVU_004G085500g
2306_0|path0	more than one	RI	2306_0|path0	2306_0|path0;RI:2306_0|path0:3345:4691-5799:5862:+	PB33232	PB33232,PB18923	hypothetical protein PHAVU_004G085500g
2322_0|path0	more than one	RI	2322_0|path0	2322_0|path0;RI:2322_0|path0:1:109-1507:2518:+	PB42442	PB42442,PB13302	uncharacterized protein LOC100796915 isoform X1
2330_0|path0	more than one	RI	2330_0|path0	2330_0|path0;RI:2330_0|path0:870:1357-1889:4123:+	PB24563	PB24563,PB19438	probable serine/threonine-protein kinase DDB_G0280111
2330_0|path0	more than one	RI	2330_0|path0	2330_0|path0;RI:2330_0|path0:1889:2054-2358:3971:+	PB40003	PB40003,PB22550	probable serine/threonine-protein kinase DDB_G0280111
2338_3|path0	more than one	RI	2338_3|path0	2338_3|path0;RI:2338_3|path0:69:1516-2391:3040:+	PB40136	PB40136,PB24540	uncharacterized protein At5g02240-like
2343_0|path2	more than one	RI	2343_0|path2	2343_0|path2;RI:2343_0|path2:94:153-262:1285:+	PB33998	PB33998,PB21362	hypothetical protein GLYMA_10G294700
2350_0|path1	more than one	RI	2350_0|path1	2350_0|path1;RI:2350_0|path1:1776:2604-2783:4260:+	PB33227	PB33227,PB43707	large proline-rich protein BAG6-like isoform X1
2350_0|path1	more than one	RI	2350_0|path1	2350_0|path1;RI:2350_0|path1:1776:3834-3922:4260:+	PB33227	PB33227,PB26634	large proline-rich protein BAG6-like isoform X1
2350_0|path5	more than one	RI	2350_0|path5	2350_0|path5;RI:2350_0|path5:774:1000-1150:2290:+	PB41217	PB41217,PB30445	large proline-rich protein BAG6-like isoform X3
2350_0|path5	more than one	RI	2350_0|path5	2350_0|path5;RI:2350_0|path5:1141:2290-2370:3544:+	PB28420,PB31504	PB28420,PB31504,PB32212,PB33958,PB31053,PB28733	large proline-rich protein BAG6-like isoform X3
2350_0|path5	more than one	RI	2350_0|path5	2350_0|path5;RI:2350_0|path5:774:996-1141:2290:+	PB41217	PB41217,PB32212,PB31053,PB28733,PB28409	large proline-rich protein BAG6-like isoform X3
2350_0|path5	more than one	RI	2350_0|path5	2350_0|path5;RI:2350_0|path5:1141:1459-1484:2290:+	PB32212,PB33958,PB31053,PB28733,PB28409	PB32212,PB33958,PB31053,PB28733,PB28409,PB29848	large proline-rich protein BAG6-like isoform X3
2350_0|path5	more than one	RI	2350_0|path5	2350_0|path5;RI:2350_0|path5:2370:3225-3295:3544:+	PB32212,PB33958,PB30445,PB41217,PB29848,PB31053,PB28733	PB32212,PB33958,PB30445,PB41217,PB29848,PB31053,PB28733,PB28409	large proline-rich protein BAG6-like isoform X3
2360_0|path0	more than one	RI	2360_0|path0	2360_0|path0;RI:2360_0|path0:61:942-2048:2094:+	PB25179	PB25179,PB19553	hypothetical protein GLYMA_09G096800
2361_0|path1	more than one	RI	2361_0|path1	2361_0|path1;RI:2361_0|path1:2012:2185-2288:3604:+	PB25424	PB25424,PB42161,PB41043	ADP-ribosylation factor GTPase-activating protein AGD4-like isoform X2
2379_0|path7	more than one	RI	2379_0|path7	2379_0|path7;RI:2379_0|path7:448:2013-2146:2179:+	PB24734	PB24734,PB25477	hypothetical protein glysoja_006298
2381_0|path4	more than one	RI	2381_0|path4	2381_0|path4;RI:2381_0|path4:2506:2734-3199:3269:+	PB38162	PB38162,PB24829,PB20507,PB20172	uncharacterized protein LOC100778459 isoform X3
2381_0|path4	more than one	RI	2381_0|path4	2381_0|path4;RI:2381_0|path4:1344:2242-2506:3269:+	PB41361	PB41361,PB38162	uncharacterized protein LOC100778459 isoform X3
2393_0|path1	more than one	RI	2393_0|path1	2393_0|path1;RI:2393_0|path1:2280:2639-3872:4840:+	PB27342	PB27342,PB38493	ubiquitin carboxyl-terminal hydrolase 18-like
2393_0|path1	more than one	RI	2393_0|path1	2393_0|path1;RI:2393_0|path1:1377:1658-2280:2639:+	PB29104	PB29104,PB37718,PB38493,PB21586	ubiquitin carboxyl-terminal hydrolase 18-like
2414_0|path0	more than one	RI	2414_0|path0	2414_0|path0;RI:2414_0|path0:319:426-502:733:+	PB34935	PB34935,PB306,PB39277,PB29356	putative S-adenosyl-L-methionine-dependent methyltransferase Mb1758c
2454_1|path0	more than one	RI	2454_1|path0	2454_1|path0;RI:2454_1|path0:1150:2618-2698:2888:+	PB25327	PB25327,PB27902	Auxin response factor 1
2454_1|path0	more than one	RI	2454_1|path0	2454_1|path0;RI:2454_1|path0:1150:1490-1760:2618:+	PB27902	PB27902,PB29017	Auxin response factor 1
246_1|path4	more than one	RI	246_1|path4	246_1|path4;RI:246_1|path4:1533:1597-1674:2342:+	PB31614,PB24268,PB22150,PB29368	PB31614,PB24268,PB22150,PB29368,PB21377,PB41454	hypothetical protein GOBAR_DD06877
246_1|path4	more than one	RI	246_1|path4	246_1|path4;RI:246_1|path4:2459:3142-3427:3651:+	PB41454	PB41454,PB21377,PB22150	hypothetical protein GOBAR_DD06877
2479_0|path1	more than one	RI	2479_0|path1	2479_0|path1;RI:2479_0|path1:3010:3393-3505:3641:+	PB33645,PB27689	PB33645,PB27689,PB23489,PB30841	hypothetical protein LR48_Vigan50s008900
249_0|path7	more than one	RI	249_0|path7	249_0|path7;RI:249_0|path7:140:1403-1553:1938:+	PB33155	PB33155,PB23624	RING finger and CHY zinc finger domain-containing protein 1
249_0|path7	more than one	RI	249_0|path7	249_0|path7;RI:249_0|path7:140:230-415:1403:+	PB23624	PB23624,PB24179	RING finger and CHY zinc finger domain-containing protein 1
2501_0|path0	more than one	RI	2501_0|path0	2501_0|path0;RI:2501_0|path0:111:874-968:1369:+	PB27063	PB27063,PB41868	ADP-ribosylation factor GTPase-activating protein AGD3
2501_0|path0	more than one	RI	2501_0|path0	2501_0|path0;RI:2501_0|path0:968:1369-1463:1594:+	PB25055	PB25055,PB30855,PB40953,PB30538,PB31823	ADP-ribosylation factor GTPase-activating protein AGD3
2501_0|path0	more than one	RI	2501_0|path0	2501_0|path0;RI:2501_0|path0:2136:2600-2620:3562:+	PB41868,PB29685	PB41868,PB29685,PB30538	ADP-ribosylation factor GTPase-activating protein AGD3
2501_0|path0	more than one	RI	2501_0|path0	2501_0|path0;RI:2501_0|path0:1463:1594-1710:1934:+	PB27063,PB41868	PB27063,PB41868,PB30855,PB40953,PB30538,PB31823	ADP-ribosylation factor GTPase-activating protein AGD3
2501_0|path0	more than one	RI	2501_0|path0	2501_0|path0;RI:2501_0|path0:2033:2118-2136:3562:+	PB27063	PB27063,PB41868	ADP-ribosylation factor GTPase-activating protein AGD3
2531_0|path0	more than one	RI	2531_0|path0	2531_0|path0;RI:2531_0|path0:23:216-337:865:+	PB15987,PB13842	PB15987,PB13842,PB9257	hypothetical protein PHAVU_002G216600g
2569_0|path0	more than one	RI	2569_0|path0	2569_0|path0;RI:2569_0|path0:3128:3197-3674:3743:+	PB38339	PB38339,PB20257	arginine--tRNA ligase, cytoplasmic-like isoform X1
2569_0|path0	more than one	RI	2569_0|path0	2569_0|path0;RI:2569_0|path0:2203:2961-3128:3743:+	PB24853	PB24853,PB38339	arginine--tRNA ligase, cytoplasmic-like isoform X1
2645_0|path4	more than one	RI	2645_0|path4	2645_0|path4;RI:2645_0|path4:795:1696-1897:2029:+	PB38885	PB38885,PB19089	alpha-L-fucosidase 2-like
2645_0|path4	more than one	RI	2645_0|path4	2645_0|path4;RI:2645_0|path4:5:474-795:1696:+	PB27609	PB27609,PB29492	alpha-L-fucosidase 2-like
2672_0|path0	more than one	RI	2672_0|path0	2672_0|path0;RI:2672_0|path0:1066:1266-1366:3446:+	PB39190	PB39190,PB30478	probable protein S-acyltransferase 19 isoform X3
2672_0|path0	more than one	RI	2672_0|path0	2672_0|path0;RI:2672_0|path0:1366:1446-1714:3446:+	PB25834,PB30478	PB25834,PB30478,PB38133	probable protein S-acyltransferase 19 isoform X3
2677_0|path2	more than one	RI	2677_0|path2	2677_0|path2;RI:2677_0|path2:3273:3365-3894:3999:+	PB33074	PB33074,PB11648	probable magnesium transporter NIPA4
2680_0|path62	more than one	RI	2680_0|path62	2680_0|path62;RI:2680_0|path62:68:171-285:302:+	PB15492	PB15492,PB4533	transcription initiation factor TFIID subunit 7
2695_0|path1	more than one	RI	2695_0|path1	2695_0|path1;RI:2695_0|path1:508:919-2015:2353:+	PB23216	PB23216,PB8991	carboxypeptidase SOL1 isoform X5
2695_0|path1	more than one	RI	2695_0|path1	2695_0|path1;RI:2695_0|path1:4:314-508:919:+	PB42523	PB42523,PB8991	carboxypeptidase SOL1 isoform X5
27_0|path8	more than one	RI	27_0|path8	27_0|path8;RI:27_0|path8:1342:1584-1684:2013:+	PB39533,PB29921	PB39533,PB29921,PB26320	serine/threonine-protein phosphatase 4 regulatory subunit 3
27_0|path8	more than one	RI	27_0|path8	27_0|path8;RI:27_0|path8:1342:2013-2264:2287:+	PB40701	PB40701,PB29921	serine/threonine-protein phosphatase 4 regulatory subunit 3
2700_0|path1	more than one	RI	2700_0|path1	2700_0|path1;RI:2700_0|path1:452:678-1610:1808:+	PB24191	PB24191,PB11402	CMP-sialic acid transporter 5
2700_0|path1	more than one	RI	2700_0|path1	2700_0|path1;RI:2700_0|path1:145:361-452:1808:+	PB24375	PB24375,PB24191	CMP-sialic acid transporter 5
2702_0|path1	more than one	RI	2702_0|path1	2702_0|path1;RI:2702_0|path1:531:628-712:867:+	PB41294	PB41294,PB19877,PB33320	subtilisin-like protease SBT3.3 isoform X1
2702_0|path1	more than one	RI	2702_0|path1	2702_0|path1;RI:2702_0|path1:2234:2325-2418:2775:+	PB37115	PB37115,PB19877	subtilisin-like protease SBT3.3 isoform X1
2702_0|path1	more than one	RI	2702_0|path1	2702_0|path1;RI:2702_0|path1:961:1631-2234:2775:+	PB41294,PB33320	PB41294,PB33320,PB37115	subtilisin-like protease SBT3.3 isoform X1
2719_0|path1	more than one	RI	2719_0|path1	2719_0|path1;RI:2719_0|path1:845:959-2098:2204:+	PB22502	PB22502,PB14777,PB6348	hypothetical protein GLYMA_15G010800
2719_0|path1	more than one	RI	2719_0|path1	2719_0|path1;RI:2719_0|path1:2319:2423-2681:2831:+	PB22502	PB22502,PB14777,PB6348	hypothetical protein GLYMA_15G010800
2750_0|path0	more than one	RI	2750_0|path0	2750_0|path0;RI:2750_0|path0:1481:1708-1964:3220:+	PB40977	PB40977,PB42633	aminopeptidase M1 isoform X2
2750_0|path0	more than one	RI	2750_0|path0	2750_0|path0;RI:2750_0|path0:1207:1399-1481:1708:+	PB27905	PB27905,PB18903,PB24248,PB31064,PB24301,PB21901,PB42633	aminopeptidase M1 isoform X2
2750_0|path0	more than one	RI	2750_0|path0	2750_0|path0;RI:2750_0|path0:893:1051-1207:1399:+	PB40977	PB40977,PB18903,PB31064,PB24301,PB21901	aminopeptidase M1 isoform X2
2750_0|path0	more than one	RI	2750_0|path0	2750_0|path0;RI:2750_0|path0:1964:2146-2246:3220:+	PB42633	PB42633,PB31064	aminopeptidase M1 isoform X2
2750_0|path0	more than one	RI	2750_0|path0	2750_0|path0;RI:2750_0|path0:1964:2748-3043:3220:+	PB42633	PB42633,PB24248	aminopeptidase M1 isoform X2
2750_0|path0	more than one	RI	2750_0|path0	2750_0|path0;RI:2750_0|path0:2246:2748-3043:3220:+	PB31064	PB31064,PB18903,PB21901	aminopeptidase M1 isoform X2
2750_0|path0	more than one	RI	2750_0|path0	2750_0|path0;RI:2750_0|path0:90:801-893:1051:+	PB24248,PB42633	PB24248,PB42633,PB31064,PB24301,PB21901	aminopeptidase M1 isoform X2
2750_0|path0	more than one	RI	2750_0|path0	2750_0|path0;RI:2750_0|path0:1964:2146-2246:2748:+	PB24248	PB24248,PB18903,PB21901	aminopeptidase M1 isoform X2
2751_0|path1	more than one	RI	2751_0|path1	2751_0|path1;RI:2751_0|path1:1555:1928-2287:2347:+	PB40235	PB40235,PB24141	hypothetical protein VIGAN_06157300
2751_0|path1	more than one	RI	2751_0|path1	2751_0|path1;RI:2751_0|path1:10:341-436:1446:+	PB24421	PB24421,PB24141	hypothetical protein VIGAN_06157300
2751_1|path8	more than one	RI	2751_1|path8	2751_1|path8;RI:2751_1|path8:2466:2536-2593:3449:+	PB22841	PB22841,PB28598,PB40070	uncharacterized protein LOC100795315
2751_1|path8	more than one	RI	2751_1|path8	2751_1|path8;RI:2751_1|path8:57:2296-2335:2397:+	PB28598	PB28598,PB33527	uncharacterized protein LOC100795315
2758_0|path0	more than one	RI	2758_0|path0	2758_0|path0;RI:2758_0|path0:1886:2204-2614:2719:+	PB39590	PB39590,PB19130,PB32972,PB41542	U-box domain-containing protein 35 isoform X5
2762_0|path1	more than one	RI	2762_0|path1	2762_0|path1;RI:2762_0|path1:64:207-2465:2557:+	PB34267	PB34267,PB7376	zinc finger protein GIS2
2778_0|path3	more than one	RI	2778_0|path3	2778_0|path3;RI:2778_0|path3:1167:1550-1638:3850:+	PB24258	PB24258,PB24140	hypothetical protein LR48_Vigan01g035100
2778_0|path3	more than one	RI	2778_0|path3	2778_0|path3;RI:2778_0|path3:1167:1550-1638:3530:+	PB29998	PB29998,PB30740	hypothetical protein LR48_Vigan01g035100
2787_0|path0	more than one	RI	2787_0|path0	2787_0|path0;RI:2787_0|path0:993:1537-2131:3039:+	PB32368	PB32368,PB28984	peroxisome biogenesis protein 6
2790_0|path0	more than one	RI	2790_0|path0	2790_0|path0;RI:2790_0|path0:7:564-603:794:+	PB28912	PB28912,PB33313	Putative ribonuclease, partial
2790_0|path0	more than one	RI	2790_0|path0	2790_0|path0;RI:2790_0|path0:603:794-865:992:+	PB31097	PB31097,PB33313	Putative ribonuclease, partial
2794_1|path1	more than one	RI	2794_1|path1	2794_1|path1;RI:2794_1|path1:955:1100-1228:1329:+	PB16500	PB16500,PB7764,PB10187	Protein raptor isogeny
28_0|path0	more than one	RI	28_0|path0	28_0|path0;RI:28_0|path0:1:1471-4593:5171:+	PB34439	PB34439,PB39357	Importin-5
28_0|path0	more than one	RI	28_0|path0	28_0|path0;RI:28_0|path0:1:2573-3616:5171:+	PB34439	PB34439,PB33377	Importin-5
28_0|path0	more than one	RI	28_0|path0	28_0|path0;RI:28_0|path0:1:2333-3932:5171:+	PB34439	PB34439,PB28327	Importin-5
2847_0|path5	more than one	RI	2847_0|path5	2847_0|path5;RI:2847_0|path5:1587:1661-2091:2588:+	PB26840,PB41571	PB26840,PB41571,PB23065	chloride channel protein CLC-d-like isoform X1
2847_0|path5	more than one	RI	2847_0|path5	2847_0|path5;RI:2847_0|path5:2672:3115-3234:3541:+	PB41571	PB41571,PB21404	chloride channel protein CLC-d-like isoform X1
2850_0|path0	more than one	RI	2850_0|path0	2850_0|path0;RI:2850_0|path0:3733:4295-4384:4595:+	PB39370	PB39370,PB32208	beta-adaptin-like protein B
2850_0|path0	more than one	RI	2850_0|path0	2850_0|path0;RI:2850_0|path0:3386:3680-3733:4295:+	PB43265	PB43265,PB32208,PB42667	beta-adaptin-like protein B
2853_2|path0	more than one	RI	2853_2|path0	2853_2|path0;RI:2853_2|path0:1560:1635-2115:2282:+	PB26210	PB26210,PB38517,PB23413,PB19860	Mitogen-activated protein kinase kinase kinase ANP1
2853_2|path0	more than one	RI	2853_2|path0	2853_2|path0;RI:2853_2|path0:2378:2614-3148:3251:+	PB26210	PB26210,PB38517,PB23413,PB19860,PB18274	Mitogen-activated protein kinase kinase kinase ANP1
2855_0|path1	more than one	RI	2855_0|path1	2855_0|path1;RI:2855_0|path1:1111:1760-2661:2788:+	PB41255	PB41255,PB20423,PB36242	Translocon at the outer membrane of chloroplasts 64
2855_0|path1	more than one	RI	2855_0|path1	2855_0|path1;RI:2855_0|path1:1111:2788-2860:2911:+	PB29783	PB29783,PB41255	Translocon at the outer membrane of chloroplasts 64
2855_0|path5	more than one	RI	2855_0|path5	2855_0|path5;RI:2855_0|path5:6:932-1100:1413:+	PB43791	PB43791,PB20080	translocon at the outer membrane of chloroplasts 64 isoform X2
2875_0|path0	more than one	RI	2875_0|path0	2875_0|path0;RI:2875_0|path0:2104:2198-2295:2836:+	PB21902	PB21902,PB28516,PB27736	subtilisin-like protease SBT3.5 isoform X2
2875_0|path0	more than one	RI	2875_0|path0	2875_0|path0;RI:2875_0|path0:772:1571-2104:2198:+	PB29657	PB29657,PB28516,PB27736	subtilisin-like protease SBT3.5 isoform X2
2875_0|path0	more than one	RI	2875_0|path0	2875_0|path0;RI:2875_0|path0:296:653-772:1571:+	PB30201	PB30201,PB27736	subtilisin-like protease SBT3.5 isoform X2
2878_0|path1	more than one	RI	2878_0|path1	2878_0|path1;RI:2878_0|path1:326:861-971:1298:+	PB27106	PB27106,PB26268	Auxin response factor 2
2878_0|path1	more than one	RI	2878_0|path1	2878_0|path1;RI:2878_0|path1:971:1126-1214:1298:+	PB26268,PB28413	PB26268,PB28413,PB25345,PB34299,PB25499,PB26328	Auxin response factor 2
2878_0|path1	more than one	RI	2878_0|path1	2878_0|path1;RI:2878_0|path1:3036:3226-3325:3542:+	PB26268	PB26268,PB25345,PB34299,PB25499,PB27106,PB28413	Auxin response factor 2
2879_0|path0	more than one	RI	2879_0|path0	2879_0|path0;RI:2879_0|path0:1:147-1097:1165:+	PB32082	PB32082,PB21185	ABC transporter B family member 25-like
2879_0|path0	more than one	RI	2879_0|path0	2879_0|path0;RI:2879_0|path0:1:1165-1268:2533:+	PB32857	PB32857,PB32082	ABC transporter B family member 25-like
2884_0|path0	more than one	RI	2884_0|path0	2884_0|path0;RI:2884_0|path0:1:92-152:1845:+	PB24818	PB24818,PB26121	uncharacterized protein LOC109802167 isoform X2
2884_0|path0	more than one	RI	2884_0|path0	2884_0|path0;RI:2884_0|path0:152:1845-1966:2274:+	PB24265	PB24265,PB26121,PB28799	uncharacterized protein LOC109802167 isoform X2
2888_0|path23	more than one	RI	2888_0|path23	2888_0|path23;RI:2888_0|path23:2059:2914-3101:3263:+	PB43525	PB43525,PB27560	UPF0505 protein isoform X2
2888_0|path23	more than one	RI	2888_0|path23	2888_0|path23;RI:2888_0|path23:758:2038-2059:2914:+	PB31564	PB31564,PB27560	UPF0505 protein isoform X2
2888_0|path50	more than one	RI	2888_0|path50	2888_0|path50;RI:2888_0|path50:25:656-724:1526:+	PB23334	PB23334,PB39211	UPF0505 protein isoform X2
2891_0|path0	more than one	RI	2891_0|path0	2891_0|path0;RI:2891_0|path0:1:341-807:1595:+	PB30280	PB30280,PB21412	E3 SUMO-protein ligase SIZ1-like isoform X1
2891_0|path0	more than one	RI	2891_0|path0	2891_0|path0;RI:2891_0|path0:807:1595-1852:2703:+	PB26323	PB26323,PB21412	E3 SUMO-protein ligase SIZ1-like isoform X1
2905_3|path0	more than one	RI	2905_3|path0	2905_3|path0;RI:2905_3|path0:1088:1285-1376:1674:+	PB43283	PB43283,PB19928	leucine-rich repeat transmembrane protein kinase
2905_3|path0	more than one	RI	2905_3|path0	2905_3|path0;RI:2905_3|path0:1088:1285-1376:2495:+	PB39833	PB39833,PB25916	leucine-rich repeat transmembrane protein kinase
2905_3|path0	more than one	RI	2905_3|path0	2905_3|path0;RI:2905_3|path0:1376:1674-2191:2495:+	PB25916	PB25916,PB19928,PB29145	leucine-rich repeat transmembrane protein kinase
2913_0|path1	more than one	RI	2913_0|path1	2913_0|path1;RI:2913_0|path1:4:719-995:1707:+	PB37382	PB37382,PB38089	vacuolar cation/proton exchanger 2-like isoform X2
2913_0|path1	more than one	RI	2913_0|path1	2913_0|path1;RI:2913_0|path1:1:243-338:719:+	PB28012	PB28012,PB6828	vacuolar cation/proton exchanger 2-like isoform X2
2921_2|path0	more than one	RI	2921_2|path0	2921_2|path0;RI:2921_2|path0:759:1025-1415:2245:+	PB38207	PB38207,PB19018	acyl-CoA oxidase
2929_0|path0	more than one	RI	2929_0|path0	2929_0|path0;RI:2929_0|path0:1520:2418-3538:3703:+	PB27729	PB27729,PB22939	aminoacylase-1 isoform X1
2929_0|path0	more than one	RI	2929_0|path0	2929_0|path0;RI:2929_0|path0:3538:3703-3781:3878:+	PB35201	PB35201,PB6247	aminoacylase-1 isoform X1
2929_0|path0	more than one	RI	2929_0|path0	2929_0|path0;RI:2929_0|path0:1520:1657-2179:2418:+	PB22939	PB22939,PB35201,PB6247	aminoacylase-1 isoform X1
293_0|path0	more than one	RI	293_0|path0	293_0|path0;RI:293_0|path0:2980:3310-3683:3943:+	PB24702,PB21788	PB24702,PB21788,PB19344,PB21456,PB23103	Acyl-CoA-binding domain-containing protein 4
293_0|path0	more than one	RI	293_0|path0	293_0|path0;RI:293_0|path0:3683:3943-4291:5000:+	PB29942	PB29942,PB19344,PB21456,PB23103	Acyl-CoA-binding domain-containing protein 4
293_0|path0	more than one	RI	293_0|path0	293_0|path0;RI:293_0|path0:951:1935-2429:2630:+	PB39684	PB39684,PB19344	Acyl-CoA-binding domain-containing protein 4
293_0|path0	more than one	RI	293_0|path0	293_0|path0;RI:293_0|path0:2429:2630-2980:3310:+	PB29942	PB29942,PB19344,PB21456,PB23103	Acyl-CoA-binding domain-containing protein 4
293_0|path0	more than one	RI	293_0|path0	293_0|path0;RI:293_0|path0:2980:3339-3519:3943:+	PB24702,PB21788	PB24702,PB21788,PB39684	Acyl-CoA-binding domain-containing protein 4
293_0|path0	more than one	RI	293_0|path0	293_0|path0;RI:293_0|path0:951:1754-1869:1935:+	PB19344	PB19344,PB24702	Acyl-CoA-binding domain-containing protein 4
293_0|path0	more than one	RI	293_0|path0	293_0|path0;RI:293_0|path0:951:1430-1647:1754:+	PB24702	PB24702,PB21456,PB21788,PB29942	Acyl-CoA-binding domain-containing protein 4
2955_0|path1	more than one	RI	2955_0|path1	2955_0|path1;RI:2955_0|path1:6:125-1094:2251:+	PB32581	PB32581,PB9833	hypothetical protein GLYMA_17G218700
296_0|path0	more than one	RI	296_0|path0	296_0|path0;RI:296_0|path0:636:732-745:1242:+	PB29225,PB31749,PB23757,PB22662,PB30140	PB29225,PB31749,PB23757,PB22662,PB30140,PB33211	Rab3 GTPase-activating protein catalytic subunit
296_0|path0	more than one	RI	296_0|path0	296_0|path0;RI:296_0|path0:3004:3132-3297:3607:+	PB30140,PB33211	PB30140,PB33211,PB29225,PB31749,PB42076	Rab3 GTPase-activating protein catalytic subunit
2967_0|path0	more than one	RI	2967_0|path0	2967_0|path0;RI:2967_0|path0:1:175-312:412:+	PB34385	PB34385,PB34309	Golgin candidate 6
297_0|path9	more than one	RI	297_0|path9	297_0|path9;RI:297_0|path9:354:776-960:1892:+	PB31343	PB31343,PB23735	protein GIGANTEA isoform X2
297_0|path9	more than one	RI	297_0|path9	297_0|path9;RI:297_0|path9:267:776-960:1892:+	PB23793	PB23793,PB30587,PB23463,PB32398	protein GIGANTEA isoform X2
297_0|path9	more than one	RI	297_0|path9	297_0|path9;RI:297_0|path9:267:1892-2006:3616:+	PB30466	PB30466,PB23793	protein GIGANTEA isoform X2
297_0|path9	more than one	RI	297_0|path9	297_0|path9;RI:297_0|path9:2006:3616-3937:4155:+	PB40315	PB40315,PB30587,PB23735,PB23793,PB23463,PB31343,PB32522,PB32398	protein GIGANTEA isoform X2
2975_0|path1	more than one	RI	2975_0|path1	2975_0|path1;RI:2975_0|path1:1181:1442-1525:2127:+	PB27745	PB27745,PB32590	protein ENHANCED DISEASE RESISTANCE 2-like
2975_0|path1	more than one	RI	2975_0|path1	2975_0|path1;RI:2975_0|path1:1181:1596-1981:2127:+	PB27745	PB27745,PB22390	protein ENHANCED DISEASE RESISTANCE 2-like
2975_0|path1	more than one	RI	2975_0|path1	2975_0|path1;RI:2975_0|path1:1525:1596-1981:2127:+	PB32590	PB32590,PB19210	protein ENHANCED DISEASE RESISTANCE 2-like
2975_0|path1	more than one	RI	2975_0|path1	2975_0|path1;RI:2975_0|path1:1181:1442-1525:1596:+	PB22390	PB22390,PB40526,PB19210	protein ENHANCED DISEASE RESISTANCE 2-like
2978_0|path0	more than one	RI	2978_0|path0	2978_0|path0;RI:2978_0|path0:439:920-1169:1854:+	PB29928	PB29928,PB32997	hypothetical protein GLYMA_05G163800
2978_0|path0	more than one	RI	2978_0|path0	2978_0|path0;RI:2978_0|path0:47:343-439:920:+	PB28593	PB28593,PB31280	hypothetical protein GLYMA_05G163800
2982_0|path0	more than one	RI	2982_0|path0	2982_0|path0;RI:2982_0|path0:1590:1645-2009:2102:+	PB38465	PB38465,PB35466,PB6562	hypothetical protein GLYMA_07G258500
2996_0|path3	more than one	RI	2996_0|path3	2996_0|path3;RI:2996_0|path3:394:749-872:1007:+	PB27537	PB27537,PB43371	potassium transporter 2-like
2996_0|path3	more than one	RI	2996_0|path3	2996_0|path3;RI:2996_0|path3:216:749-904:1007:+	PB34327	PB34327,PB29296	potassium transporter 2-like
3014_1|path6	more than one	RI	3014_1|path6	3014_1|path6;RI:3014_1|path6:1481:2034-2243:3115:+	PB24610	PB24610,PB40916	serine/threonine-protein kinase EDR1 isoform X1
3014_1|path6	more than one	RI	3014_1|path6	3014_1|path6;RI:3014_1|path6:1481:2034-2231:3115:+	PB24610	PB24610,PB23755,PB28968	serine/threonine-protein kinase EDR1 isoform X1
303_0|path0	more than one	RI	303_0|path0	303_0|path0;RI:303_0|path0:3455:3543-3668:3761:+	PB6417	PB6417,PB8001,PB8958	protein WVD2-like 3 isoform X2
303_0|path0	more than one	RI	303_0|path0	303_0|path0;RI:303_0|path0:3668:3761-3842:3913:+	PB35523	PB35523,PB8001,PB8958	protein WVD2-like 3 isoform X2
303_0|path0	more than one	RI	303_0|path0	303_0|path0;RI:303_0|path0:2508:3078-3455:3543:+	PB41055	PB41055,PB35523,PB8001	protein WVD2-like 3 isoform X2
3067_0|path0	more than one	RI	3067_0|path0	3067_0|path0;RI:3067_0|path0:437:1120-2396:2652:+	PB30057	PB30057,PB42712	hypothetical protein B456_009G149200
3067_0|path0	more than one	RI	3067_0|path0	3067_0|path0;RI:3067_0|path0:437:532-882:2652:+	PB30057	PB30057,PB21962	hypothetical protein B456_009G149200
3067_0|path0	more than one	RI	3067_0|path0	3067_0|path0;RI:3067_0|path0:882:1120-2396:2652:+	PB21962,PB24329	PB21962,PB24329,PB35077,PB13965	hypothetical protein B456_009G149200
3067_0|path0	more than one	RI	3067_0|path0	3067_0|path0;RI:3067_0|path0:2:360-437:532:+	PB24329	PB24329,PB21962	hypothetical protein B456_009G149200
3067_0|path0	more than one	RI	3067_0|path0	3067_0|path0;RI:3067_0|path0:437:532-882:1120:+	PB42712	PB42712,PB35077,PB13965	hypothetical protein B456_009G149200
3067_0|path0	more than one	RI	3067_0|path0	3067_0|path0;RI:3067_0|path0:437:1142-2396:2652:+	PB30057	PB30057,PB36277	hypothetical protein B456_009G149200
3071_0|path0	more than one	RI	3071_0|path0	3071_0|path0;RI:3071_0|path0:1:94-1921:1970:+	PB28332	PB28332,PB1830	--
3071_0|path0	more than one	RI	3071_0|path0	3071_0|path0;RI:3071_0|path0:1:94-181:1970:+	PB28332	PB28332,PB31961	--
[truncated: 692 more rows]
